# Supplementary material for: Micropillar arrays, wide window acquisition and AI-based data analysis improve comprehensiveness in multiple proteomic applications
Source: Nat Commun. 2024 Feb 3;15:1019. doi: 10.1038/s41467-024-45391-z (PMC10838342; doi:10.1038/s41467-024-45391-z)
Supplement: Supplementary file 4 — Supplementary Data 1 [file 41467_2024_45391_MOESM4_ESM.xlsx]

## Sheet: SupplTable1
Supplementary Data 1. Description of employed LC gradients for the µPAC column comparisons. Column A depicts the column lengths for which the respective gradients were employed. Column B shows the column volumes, while column C gives the gradient length and column D the injection mode, which was direct injection without the use of a trap column for all analyses in the course of the µPAC column co…
Column length [cm]	Column volumn [µL]	Gradient length	Injection mode	Loading setting	Injection volume [µL]	Time for loading [min]	Gradient phase							Washing phase					Equilibration phase					Total over- head time [min] wash excluded	Total run-to-run time [min]
							Time [min]	% Buffer B	Time [min]	% Buffer B	Time [min]	% Buffer B	Flowrate [nL/min]	Time [min]	% Buffer B	Time [min]	% Buffer B	Flowrate [nl/min]	% Buffer B	Equili-bration factor	Equili-bration volume [µL]	Flowrate [nl/min]	Equilibration time [min]
110	4.5	120	direct	Combined ctrl - 0.4 µL/min max 350 bar max	6	ca. 17	0	1	90	22.5	120	40	300	125	95	135	95	300	1	2	9	300	30	47	182
		60		Combined ctrl - 0.4 µL/min max 350 bar max		ca. 17			45		60		300	65		75		300				300	30	47	122
		30		Combined ctrl - 0.4 µL/min max 350 bar max		ca. 17			22.5		30		300	35		45		300				300	30	47	92
50	1.5	120		Combined ctrl - 0.4 µL/min max 350 bar max		ca. 17			90		120		300	125		135		300			3	300	10	27	163
		60		Combined ctrl - 0.4 µL/min max 350 bar max		ca. 17			45		60		300	65		75		300				300	10	27	103
		30		Combined ctrl - 0.4 µL/min max 350 bar max		ca. 17			22.5		30		300	35		45		300				300	10	27	73
5.5	1.5	60		Combined ctrl - 0.4 µL/min max 350 bar max		ca. 17			45		60		300	65		75		300				300	10	25	103
		45		Combined ctrl - 0.4 µL/min max 350 bar max		ca. 17			33.75		45		300	50		60		300				300	10	25	87
		30		Pressure ctrl - 300 bar max		ca. 5			22.5		30		300	35		45		300				2500 max	ca. 2	7	53
		15		Pressure ctrl - 300 bar max		ca. 5			11.25		15		300	18.5		25		300				2500 max	ca. 2	7	33
		10		Pressure ctrl - 300 bar max		ca. 5			7.5		10		750	11.8		14		1400				2500 max	ca. 2	7	21
		5		Pressure ctrl - 300 bar max		ca. 5			3.75		5		1000	6.7		8.5		1500-1800				2500 max	ca. 2	7	15
