# Supplementary material for: Micropillar arrays, wide window acquisition and AI-based data analysis improve comprehensiveness in multiple proteomic applications
Source: Nat Commun. 2024 Feb 3;15:1019. doi: 10.1038/s41467-024-45391-z (PMC10838342; doi:10.1038/s41467-024-45391-z)
Supplement: Supplementary file 5 — Supplementary Data 2 [file 41467_2024_45391_MOESM5_ESM.xlsx]

## Sheet: Overview - A
		Supplementary Data 2. Assessment of quantitative reproducibility of HeLa low input and single cell data. For the assessment of quantitative reproducibility for low input and single cell HeLa data, coefficients of variation (CVs) were calculated for the apQuant areas per sample condition for i) analyses per individual raw file, and ii) analyses with matching to 10 ng for the 250pg bulk samples or …
		Sample input	Acquisition type	Matching enabled to 10ng (for 250pg samples) or 40 cells (for single cell samples)	Proteins quantified in all of the three best samples	Additional proteins quantified in all three samples due to WWA	Additional proteins quantified in all three samples due to MBR	Average CV for all proteins quantified in three best samples
		250 pg	DDA	-	694	-	-	0.171
		250 pg	DDA	+	1504	-	1.16715	0.076
		250 pg	WWA	-	1055	0.520173	-	0.148
		250 pg	WWA	+	1579	0.049867	0.496682	0.058
		single cell	DDA	-	312		-	0.326
		single cell	DDA	+	499	-	0.599359	0.355
		single cell	WWA	-	565	0.810897	-	0.323245
		single cell	WWA	+	601	0.204409	0.0637168	0.32407
		10 ng	DDA	-	1423	-	-	0.191
		10 ng	DDA	+	2068	-	0.453268	0.07
		10 ng	WWA	-	1896	0.332396	-	0.195
		10 ng	WWA	+	2384	0.152805	0.257384	0.065
		40 cells	DDA	-	1114	-	-	0.277
		40 cells	DDA	+	1854	-	0.664273	0.195132
		40 cells	WWA	-	1641	0.47307	-	0.266447
		40 cells	WWA	+	2266	0.222222	0.380865	0.183361

## Sheet: 250pg DDA - B
Accession	Description	Number of PSMs	Number of Peptides	Number of Isoforms	Number of Unique Peptides	Coverage in Percent	MW in kDa	apQuant Area 20230524_E0_Neo0_FAIMS_uPAC_5cm_pepmapPrecol_LF_250pg_from5ngPuL_HeLa_DDA_iso1_rep1	apQuant Area 20230524_E0_Neo0_FAIMS_uPAC_5cm_pepmapPrecol_LF_250pg_from5ngPuL_HeLa_DDA_iso1_rep2	apQuant Area 20230524_E0_Neo0_FAIMS_uPAC_5cm_pepmapPrecol_LF_250pg_from5ngPuL_HeLa_DDA_iso1_rep3		Quantified proteins per sample			Proteins quantified in all of the three best runs only					Median CV DDA iso1 250pg	0.170672		CV distribution	Frequency	Distinct CV bins
A0A024R1R8	Coiled-coil domain-containing protein 72 OS=Homo sapiens OX=9606 GN=hCG_2014768 PE=3 SV=1	1	1	1	1	14	7.1	233742	180423	209627		Quans	sample		apQuant Area 20230524_E0_Neo0_FAIMS_uPAC_5cm_pepmapPrecol_LF_250pg_from5ngPuL_HeLa_DDA_iso1_rep1	apQuant Area 20230524_E0_Neo0_FAIMS_uPAC_5cm_pepmapPrecol_LF_250pg_from5ngPuL_HeLa_DDA_iso1_rep2	apQuant Area 20230524_E0_Neo0_FAIMS_uPAC_5cm_pepmapPrecol_LF_250pg_from5ngPuL_HeLa_DDA_iso1_rep3	CVs					<1%	2	1
A5A3E0	POTE ankyrin domain family member F OS=Homo sapiens OX=9606 GN=POTEF PE=1 SV=2	7	5	5	1	5	121.4	0	0	2308.47		946	rep1		83675	71159.8	73271.8	0.0719436					1-2%	3	2
A6NDG6	Glycerol-3-phosphate phosphatase OS=Homo sapiens OX=9606 GN=PGP PE=1 SV=1	1	1	1	1	4	34	8309.17	7012.67	0		870	rep2		4045.83	8495.05	8945.45	0.308736					2-3%	14	3
A6NHG4	D-dopachrome decarboxylase-like protein OS=Homo sapiens OX=9606 GN=DDTL PE=2 SV=1	3	2	2	2	15	14.2	64594.7	0	51219.3		897	rep3		2546.11	2051.4	7681.39	0.621903					3-4%	22	4
A6NKH3	Putative 60S ribosomal protein L37a-like protein OS=Homo sapiens OX=9606 GN=RPL37AP8 PE=5 SV=2	1	1	1	1	9	10.6	0	15071.1	0					338446	307700	202070	0.206572					4-5%	25	5
A6NMY6	Putative annexin A2-like protein OS=Homo sapiens OX=9606 GN=ANXA2P2 PE=5 SV=2	9	8	8	8	23	38.6	0	375424	0					492896	462048	351298	0.139632					5-6%	22	6
A8MWD9	Putative small nuclear ribonucleoprotein G-like protein 15 OS=Homo sapiens OX=9606 GN=SNRPGP15 PE=5 SV=2	2	2	2	2	25	8.5	0	0	40514.7		Quantified in all three samples			230177	134216	179319	0.216287					6-7%	25	7
B5ME19	Eukaryotic translation initiation factor 3 subunit C-like protein OS=Homo sapiens OX=9606 GN=EIF3CL PE=1 SV=1	6	5	5	5	5	105.4	26540	24749.1	21409		694			53164.7	49265.5	8383.28	0.548321					7-8%	27	8
cont_ENSEMBL:ENSBTAP00000007350	similar to Complement C4-A precursor	1	1	1	1	0	192.9	1770.31	0	2221.7					8927.9	8478.45	8517.15	0.0235347					8-9%	36	9
cont_P00366	Glutamate dehydrogenase 1, mitochondrial OS=Bos_taurus GN=GLUD1 PE=1 SV=2	2	2	2	2	3	61.5	13039.4	0	0					18559.4	16916.5	32774.4	0.312962					9-10%	25	10
cont_P00441	Superoxide dismutase [Cu-Zn] OS=Homo sapiens GN=SOD1 PE=1 SV=2	2	2	2	2	17	15.9	124629	66938.9	110201					18198.8	14772.1	17677.7	0.0892987					10-11%	28	11
cont_P00761	Trypsin OS=Sus scrofa PE=1 SV=1	6	3	3	3	16	24.4	262607	828520	753416					9823	9478.78	17947.6	0.315198					11-12%	25	12
cont_P01112	GTPase HRas OS=Homo sapiens GN=HRAS PE=1 SV=1	1	1	1	1	6	21.3	14613.5	9646.89	11089					11282.1	4212.87	6168.68	0.412732					12-13%	20	13
cont_P01375	Tumor necrosis factor OS=Homo sapiens GN=TNF PE=1 SV=1	1	1	1	1	5	25.6	9338.38	0	0					121686	161693	209966	0.219479					13-14%	21	14
cont_P01966	Hemoglobin subunit alpha OS=Bos_taurus GN=HBA PE=1 SV=2	3	3	3	3	26	15.2	83675	71159.8	73271.8					56691.1	160458	124599	0.377743					14-15%	19	15
cont_P02070	Hemoglobin subunit beta OS=Bos_taurus GN=HBB PE=1 SV=1	1	1	1	1	8	15.9	0	8803.16	0					27976.6	43273.3	27676.3	0.220854					15-16%	13	16
cont_P04040	Catalase OS=Homo sapiens GN=CAT PE=1 SV=3	2	2	2	2	5	59.7	0	5516.38	0					88254.1	7652.5	3782.55	1.17185					16-17%	19	17
cont_P05787	Keratin, type II cytoskeletal 8 OS=Homo sapiens GN=KRT8 PE=1 SV=7	32	19	23	17	41	53.7	1.36534e+06	1.51963e+06	1.55751e+06					7484.39	7788.65	8202.62	0.0376161					17-18%	15	18
cont_P07339	Cathepsin D OS=Homo sapiens GN=CTSD PE=1 SV=1	1	1	1	1	2	44.5	0	3503.27	3936.73					36835	16674.5	34456.1	0.306788					18-19%	11	19
cont_P08729	Keratin, type II cytoskeletal 7 OS=Homo sapiens GN=KRT7 PE=1 SV=5	9	8	8	6	18	51.4	92238.7	97496.7	89018.9					7626.69	7048.5	10935.4	0.200585					19-20%	12	20
cont_P08758	Annexin A5 OS=Homo sapiens GN=ANXA5 PE=1 SV=2	5	5	5	5	14	35.9	55746.6	47509.1	70566.9					407845	458976	526236	0.104408					20-21%	11	21
cont_P10599	Thioredoxin OS=Homo sapiens GN=TXN PE=1 SV=3	5	4	5	4	44	11.7	1.75191e+06	1.5034e+06	1.10682e+06					35268.9	21268.8	47836.2	0.311898					21-22%	20	22
cont_P12081	Histidine--tRNA ligase, cytoplasmic OS=Homo sapiens GN=HARS PE=1 SV=2	1	1	1	1	2	57.4	6616.09	0	8712.92					51515.7	28542.9	50124.9	0.242359					22-23%	16	23
cont_P13646.4	RecName: Full=Keratin, type I cytoskeletal 13; AltName: Full=Cytokeratin-13; Short=CK-13; AltName: Full=Keratin-13; Short=K13	1	1	1	1	2	49.6	112968	0	110800					29934	18046.9	8027.1	0.479625					23-24%	6	24
cont_P15636	Protease 1 OS=Achromobacter lyticus PE=1 SV=1	6	4	5	4	12	68.1	640183	645974	625464					92238.7	97496.7	89018.9	0.0376056					24-25%	20	25
cont_P60712	Actin, cytoplasmic 1 OS=Bos_taurus GN=ACTB PE=1 SV=1	22	11	15	8	37	41.7	1.07843e+07	6.00619e+06	6.82597e+06					12687	8211.91	9586.61	0.184186					25-26%	15	26
cont_P61769	Beta-2-microglobulin OS=Homo sapiens GN=B2M PE=1 SV=1	1	1	1	1	8	13.7	160015	124834	141122					62561.4	53315	54561.1	0.0721109					26-27%	13	27
cont_P62937	Peptidyl-prolyl cis-trans isomerase A OS=Homo sapiens GN=PPIA PE=1 SV=2	11	5	9	5	48	18	2.51668e+06	3.41321e+06	3.42959e+06					45136.3	27983.1	53248.3	0.250041					27-28%	10	28
cont_P63165	Small ubiquitin-related modifier 1 OS=Homo sapiens GN=SUMO1 PE=1 SV=1	1	1	1	1	7	11.6	37661.5	27119.8	29958.8					9643.35	8750.49	9563.88	0.0432947					28-29%	9	29
cont_P63279	SUMO-conjugating enzyme UBC9 OS=Homo sapiens GN=UBE2I PE=1 SV=1	2	2	2	2	14	18	25390.5	82268.4	23440.2					439941	634196	644943	0.164404					29-30%	5	30
cont_P99999	Cytochrome c OS=Homo sapiens GN=CYCS PE=1 SV=2	1	1	1	1	8	11.7	96273.9	112765	115010					91559.2	159175	164008	0.239226					30-31%	13	31
cont_Q06830	Peroxiredoxin-1 OS=Homo sapiens GN=PRDX1 PE=1 SV=1	11	7	8	6	41	22.1	1.19304e+06	686163	994075					421775	358796	157629	0.360207					31-32%	14	32
cont_Q15843	NEDD8 OS=Homo sapiens GN=NEDD8 PE=1 SV=1	1	1	1	1	14	9.1	0	0	102306					204610	163016	144582	0.147052					32-33%	12	33
cont_Q86Y46.1	RecName: Full=Keratin, type II cytoskeletal 73; AltName: Full=Cytokeratin-73; Short=CK-73; AltName: Full=Keratin-73; Short=K73; AltName: Full=Type II inner root sheath-specific keratin-K6irs3; AltName: Full=Type-II keratin Kb36	1	1	1	1	2	58.9	0	3031.9	0					45717.2	35937.9	50871.1	0.140195					33-34%	2	34
E9PAV3	Nascent polypeptide-associated complex subunit alpha, muscle-specific form OS=Homo sapiens OX=9606 GN=NACA PE=1 SV=1	5	4	4	4	3	205.3	19464.9	17566	17493.1					9565.6	11765.3	13682.4	0.144116					34-35%	8	35
O00115	Deoxyribonuclease-2-alpha OS=Homo sapiens OX=9606 GN=DNASE2 PE=1 SV=2	1	1	1	1	3	39.6	7109.74	6132.7	7073.43					591661	530013	459645	0.102322					35-36%	6	36
O00151	PDZ and LIM domain protein 1 OS=Homo sapiens OX=9606 GN=PDLIM1 PE=1 SV=4	2	2	2	2	7	36	24540.6	8154.24	9533.59					5385.81	3793.88	4860.68	0.141519					36-37%	8	37
O00231	26S proteasome non-ATPase regulatory subunit 11 OS=Homo sapiens OX=9606 GN=PSMD11 PE=1 SV=3	4	4	4	4	10	47.4	69824.4	10195.2	57437.2					58049.4	49723.8	51966.8	0.0660578					37-38%	6	38
O00264	Membrane-associated progesterone receptor component 1 OS=Homo sapiens OX=9606 GN=PGRMC1 PE=1 SV=3	2	2	2	2	11	21.7	32426.5	17464.9	19610					24789.2	34652.3	19236.8	0.243073					38-39%	3	39
O00299	Chloride intracellular channel protein 1 OS=Homo sapiens OX=9606 GN=CLIC1 PE=1 SV=4	7	6	6	6	28	26.9	168560	117932	155610					3166.49	2629.43	3182.62	0.0858909					39-40%	9	40
O00303	Eukaryotic translation initiation factor 3 subunit F OS=Homo sapiens OX=9606 GN=EIF3F PE=1 SV=1	3	3	3	3	10	37.5	42108.1	39854.3	34170.2					154612	132771	104063	0.158642					40-41%	5	41
O00410	Importin-5 OS=Homo sapiens OX=9606 GN=IPO5 PE=1 SV=4	4	4	4	4	5	123.6	14131.8	8406.57	1261.67					126079	57126.9	63088.8	0.379961					41-42%	8	42
O00422	Histone deacetylase complex subunit SAP18 OS=Homo sapiens OX=9606 GN=SAP18 PE=1 SV=1	1	1	1	1	5	17.6	18742.7	24827	16328.4					55253.1	38735.8	32966.8	0.223176					42-43%	6	43
O00429	Dynamin-1-like protein OS=Homo sapiens OX=9606 GN=DNM1L PE=1 SV=2	1	1	1	1	2	81.8	0	0	1198.4					19101.1	16200.5	16429.9	0.0763519					43-44%	3	44
O00469	Procollagen-lysine,2-oxoglutarate 5-dioxygenase 2 OS=Homo sapiens OX=9606 GN=PLOD2 PE=1 SV=2	1	1	1	1	1	84.6	0	0	1449.49					18086.5	14472.8	16178.5	0.090859					44-45%	7	45
O00483	Cytochrome c oxidase subunit NDUFA4 OS=Homo sapiens OX=9606 GN=NDUFA4 PE=1 SV=1	1	1	1	1	10	9.4	0	54820.3	0					8451.39	3946.07	8334.8	0.303424					45-46%	8	46
O00541	Pescadillo homolog OS=Homo sapiens OX=9606 GN=PES1 PE=1 SV=1	2	2	2	2	3	68	9458.13	7155.05	4797.07					37661.5	27119.8	29958.8	0.141029					46-47%	5	47
O00567	Nucleolar protein 56 OS=Homo sapiens OX=9606 GN=NOP56 PE=1 SV=4	3	3	3	3	5	66	17722	19008.2	13273.5					189413	172567	40039.4	0.498482					47-48%	3	48
O00571	ATP-dependent RNA helicase DDX3X OS=Homo sapiens OX=9606 GN=DDX3X PE=1 SV=3	11	7	9	6	13	73.2	14111.9	16371.4	9607.63					14111.9	16371.4	9607.63	0.210386					48-49%	3	49
O00592	Podocalyxin OS=Homo sapiens OX=9606 GN=PODXL PE=1 SV=2	3	3	3	3	6	58.6	14948.9	0	23520.4					337074	328943	254449	0.121182					49-50%	2	50
O00764	Pyridoxal kinase OS=Homo sapiens OX=9606 GN=PDXK PE=1 SV=1	1	1	1	1	4	35.1	0	9945.16	0					44678.3	40012.6	41401.6	0.0465388					50-51%	5	51
O00767	Stearoyl-CoA desaturase OS=Homo sapiens OX=9606 GN=SCD PE=1 SV=2	3	2	2	2	8	41.5	23466.9	22679.7	32731.5					5819.73	1652.3	3682.51	0.457625					51-52%	2	52
O14561	Acyl carrier protein, mitochondrial OS=Homo sapiens OX=9606 GN=NDUFAB1 PE=1 SV=3	1	1	1	1	9	17.4	0	14569.6	14644.7					50184.1	25406.9	9799.85	0.58418					52-53%	3	53
O14579	Coatomer subunit epsilon OS=Homo sapiens OX=9606 GN=COPE PE=1 SV=3	2	2	2	2	6	34.5	20094.6	8392.46	22592.6					17743.9	20497.3	20988.2	0.0723206					53-54%	2	54
O14602	Eukaryotic translation initiation factor 1A, Y-chromosomal OS=Homo sapiens OX=9606 GN=EIF1AY PE=1 SV=4	1	1	1	1	8	16.4	72584.6	57583.4	64676.4					102271	96191.3	94246	0.0350327					54-55%	4	55
O14737	Programmed cell death protein 5 OS=Homo sapiens OX=9606 GN=PDCD5 PE=1 SV=3	4	4	4	4	34	14.3	87822	54223.1	74050					26852.1	23624.4	22855.4	0.0708355					55-56%	0	56
O14744	Protein arginine N-methyltransferase 5 OS=Homo sapiens OX=9606 GN=PRMT5 PE=1 SV=4	1	1	1	1	1	72.6	0	0	55725.4					1.37306e+06	1.19543e+06	998705	0.128584					56-57%	3	57
O14745	Na(+)/H(+) exchange regulatory cofactor NHE-RF1 OS=Homo sapiens OX=9606 GN=SLC9A3R1 PE=1 SV=4	2	1	1	1	4	38.8	10957.2	7892.35	13111.5					2284.97	2145.73	1351.65	0.213288					57-58%	1	58
O14776	Transcription elongation regulator 1 OS=Homo sapiens OX=9606 GN=TCERG1 PE=1 SV=2	1	1	1	1	1	123.8	1186.48	0	0					101197	90057.5	76787.2	0.111676					58-59%	3	59
O14818	Proteasome subunit alpha type-7 OS=Homo sapiens OX=9606 GN=PSMA7 PE=1 SV=1	5	3	3	3	12	27.9	112130	62083.8	84812.9					243.473	493.503	344.108	0.285046					59-60%	1	60
O14950	Myosin regulatory light chain 12B OS=Homo sapiens OX=9606 GN=MYL12B PE=1 SV=2	5	3	5	3	17	19.8	121839	168039	73115.2					49034.8	46932.3	46284.3	0.0247602					60-61%	1	61
O14979	Heterogeneous nuclear ribonucleoprotein D-like OS=Homo sapiens OX=9606 GN=HNRNPDL PE=1 SV=3	3	3	3	1	6	46.4	122157	104226	90434.7					9685.6	8484.64	6974.13	0.132358					61-62%	1	62
O14980	Exportin-1 OS=Homo sapiens OX=9606 GN=XPO1 PE=1 SV=1	2	2	2	2	2	123.3	7012.84	8740.47	12435.4					59938.4	311067	62497.7	0.815112					62-63%	4	63
O15031	Plexin-B2 OS=Homo sapiens OX=9606 GN=PLXNB2 PE=1 SV=3	3	2	2	2	1	205	993.833	655.158	0					2055.56	2514.18	2035.86	0.100362					63-64%	0	64
O15067	Phosphoribosylformylglycinamidine synthase OS=Homo sapiens OX=9606 GN=PFAS PE=1 SV=4	2	2	2	2	1	144.6	3500.13	0	0					36057.4	26646.2	31650.8	0.122242					64-65%	1	65
O15143	Actin-related protein 2/3 complex subunit 1B OS=Homo sapiens OX=9606 GN=ARPC1B PE=1 SV=3	1	1	1	1	5	40.9	12274.9	10215	12210.8					22218.1	18736.2	17074.3	0.110806					65-66%	1	66
O15144	Actin-related protein 2/3 complex subunit 2 OS=Homo sapiens OX=9606 GN=ARPC2 PE=1 SV=1	1	1	1	1	3	34.3	7685.3	0	0					302489	283805	288475	0.0272282					66-67%	2	67
O15145	Actin-related protein 2/3 complex subunit 3 OS=Homo sapiens OX=9606 GN=ARPC3 PE=1 SV=3	1	1	1	1	4	20.5	0	19649.2	0					1.51816e+06	1.28237e+06	1.52951e+06	0.078929					67-68%	0	68
O15173	Membrane-associated progesterone receptor component 2 OS=Homo sapiens OX=9606 GN=PGRMC2 PE=1 SV=1	1	1	1	1	4	23.8	0	0	10107.7					188363	112612	116943	0.249333					68-69%	1	69
O15212	Prefoldin subunit 6 OS=Homo sapiens OX=9606 GN=PFDN6 PE=1 SV=1	1	1	1	1	9	14.6	16977.1	44116.3	16058.8					10686	13699	9119.86	0.170149					69-70%	1	70
O15355	Protein phosphatase 1G OS=Homo sapiens OX=9606 GN=PPM1G PE=1 SV=1	2	1	1	1	2	59.2	0	3949.27	4541.74					435584	382902	418446	0.053214					70-71%	1	71
O15371	Eukaryotic translation initiation factor 3 subunit D OS=Homo sapiens OX=9606 GN=EIF3D PE=1 SV=1	1	1	1	1	2	63.9	0	5345.29	5848.34					954625	879636	690465	0.132074					71-72%	0	72
O15372	Eukaryotic translation initiation factor 3 subunit H OS=Homo sapiens OX=9606 GN=EIF3H PE=1 SV=1	1	1	1	1	3	39.9	10684.8	0	9485.95					29147	26071.7	26375.4	0.050876					72-73%	0	73
O15427	Monocarboxylate transporter 4 OS=Homo sapiens OX=9606 GN=SLC16A3 PE=1 SV=1	1	1	1	1	3	49.4	27018	24955.8	23981.4					14098.4	9644.12	7545.47	0.261976					73-74%	1	74
O43143	ATP-dependent RNA helicase DHX15 OS=Homo sapiens OX=9606 GN=DHX15 PE=1 SV=2	8	7	7	7	8	90.9	30179.5	29032.2	18068.3					7827.88	12541.4	12999	0.210138					74-75%	1	75
O43175	D-3-phosphoglycerate dehydrogenase OS=Homo sapiens OX=9606 GN=PHGDH PE=1 SV=4	7	7	7	7	17	56.6	69911.3	95461.3	128330					38352.4	61884.3	280626	0.859257					75-76%	0	76
O43324	Eukaryotic translation elongation factor 1 epsilon-1 OS=Homo sapiens OX=9606 GN=EEF1E1 PE=1 SV=1	1	1	1	1	6	19.8	23488.8	0	0					11894.5	9699.35	14652.3	0.167717					76-77%	0	77
O43390	Heterogeneous nuclear ribonucleoprotein R OS=Homo sapiens OX=9606 GN=HNRNPR PE=1 SV=1	10	9	9	4	16	70.9	20587	3462.96	83037.8					62752.2	62998.8	32040.1	0.276371					77-78%	1	78
O43395	U4/U6 small nuclear ribonucleoprotein Prp3 OS=Homo sapiens OX=9606 GN=PRPF3 PE=1 SV=2	2	2	2	2	3	77.5	6337.71	0	0					56112.4	50540.3	148113	0.526846					78-79%	1	79
O43399	Tumor protein D54 OS=Homo sapiens OX=9606 GN=TPD52L2 PE=1 SV=2	1	1	1	1	6	22.2	11423.4	0	10280.9					44399.9	34058.4	52086.9	0.169749					79-80%	0	80
O43583	Density-regulated protein OS=Homo sapiens OX=9606 GN=DENR PE=1 SV=2	1	1	1	1	4	22.1	34583	34502.4	0					27018	24955.8	23981.4	0.0500005					80-81%	0	81
O43592	Exportin-T OS=Homo sapiens OX=9606 GN=XPOT PE=1 SV=2	2	2	2	2	2	109.9	4103.7	1142.4	0					8214.94	6372.35	6419.12	0.122505					81-82%	1	82
O43615	Mitochondrial import inner membrane translocase subunit TIM44 OS=Homo sapiens OX=9606 GN=TIMM44 PE=1 SV=2	1	1	1	1	3	51.3	0	4746.52	0					20846.8	18027.6	20142.7	0.0608982					82-83%	2	83
O43633	Charged multivesicular body protein 2a OS=Homo sapiens OX=9606 GN=CHMP2A PE=1 SV=1	1	1	1	1	3	25.1	18947.7	15898.2	16963.9					6388.17	5241.99	2501.54	0.346158					83-84%	0	84
O43681	ATPase GET3 OS=Homo sapiens OX=9606 GN=GET3 PE=1 SV=2	1	1	1	1	3	38.8	8679.83	0	0					47690.8	39188.6	51574.8	0.112076					84-85%	0	85
O43684	Mitotic checkpoint protein BUB3 OS=Homo sapiens OX=9606 GN=BUB3 PE=1 SV=1	4	3	3	3	9	37.1	50184.1	25406.9	9799.85					92206.5	86960.2	79340.1	0.0613025					85-86%	1	86
O43707	Alpha-actinin-4 OS=Homo sapiens OX=9606 GN=ACTN4 PE=1 SV=2	16	15	16	8	18	104.8	112493	94224.1	88461.3					4411.82	2302.48	2333.9	0.327257					86-87%	0	87
O43747	AP-1 complex subunit gamma-1 OS=Homo sapiens OX=9606 GN=AP1G1 PE=1 SV=5	2	1	1	1	1	91.3	3788.63	3221.96	0					20925.5	10459.4	11990.6	0.319217					87-88%	0	88
O43760	Synaptogyrin-2 OS=Homo sapiens OX=9606 GN=SYNGR2 PE=1 SV=1	1	1	1	1	4	24.8	0	11723.9	6804.22					5775.71	4676.84	3431.14	0.206961					88-89%	0	89
O43776	Asparagine--tRNA ligase, cytoplasmic OS=Homo sapiens OX=9606 GN=NARS1 PE=1 SV=1	1	1	1	1	1	62.9	9169.03	14974.6	7205.35					469074	393013	333574	0.139143					89-90%	0	90
O43809	Cleavage and polyadenylation specificity factor subunit 5 OS=Homo sapiens OX=9606 GN=NUDT21 PE=1 SV=1	1	1	1	1	5	26.2	7651.03	0	0					59179.9	58429.6	61520.4	0.0220448					90-91%	0	91
O43813	Glutathione S-transferase LANCL1 OS=Homo sapiens OX=9606 GN=LANCL1 PE=1 SV=1	1	1	1	1	3	45.3	0	7024.69	0					254867	513792	549152	0.298654					91-92%	0	92
O43852	Calumenin OS=Homo sapiens OX=9606 GN=CALU PE=1 SV=2	5	5	5	5	19	37.1	102052	27826.4	81104.5					25207.4	21895.3	10730.7	0.321256					92-93%	1	93
O60264	SWI/SNF-related matrix-associated actin-dependent regulator of chromatin subfamily A member 5 OS=Homo sapiens OX=9606 GN=SMARCA5 PE=1 SV=1	3	3	3	3	3	121.8	5819.73	1652.3	3682.51					405927	366016	439815	0.0746728					93-94%	1	94
O60493	Sorting nexin-3 OS=Homo sapiens OX=9606 GN=SNX3 PE=1 SV=3	1	1	1	1	4	18.8	20547.1	17305.3	16289.7					116341	77777.5	88498.9	0.172519					94-95%	0	95
O60506	Heterogeneous nuclear ribonucleoprotein Q OS=Homo sapiens OX=9606 GN=SYNCRIP PE=1 SV=2	11	10	10	5	22	69.6	108268	78456.9	42961.3					136143	121318	128382	0.047077					95-96%	1	96
O60547	GDP-mannose 4,6 dehydratase OS=Homo sapiens OX=9606 GN=GMDS PE=1 SV=1	1	1	1	1	2	41.9	0	2755.25	0					21310.8	26649.6	22499.6	0.0974416					96-97%	0	97
O60568	Multifunctional procollagen lysine hydroxylase and glycosyltransferase LH3 OS=Homo sapiens OX=9606 GN=PLOD3 PE=1 SV=1	1	1	1	1	2	84.7	2577.22	0	2092.5					15193.2	13903.5	12366.2	0.0836113					97-98%	0	98
O60637	Tetraspanin-3 OS=Homo sapiens OX=9606 GN=TSPAN3 PE=2 SV=1	1	1	1	1	3	28	0	0	9290.52					3442.92	5722.01	13501.9	0.569956					98-99%	0	99
O60664	Perilipin-3 OS=Homo sapiens OX=9606 GN=PLIN3 PE=1 SV=3	5	4	5	4	11	47	49532.8	41628	42115.1					6406.17	2120.83	6898.09	0.417274					99-100%	1	100
O60684	Importin subunit alpha-7 OS=Homo sapiens OX=9606 GN=KPNA6 PE=1 SV=1	1	1	1	1	2	60	0	2928.8	1368.31					28832.3	26990.8	28532.1	0.0286894					100-101%	0	101
O60701	UDP-glucose 6-dehydrogenase OS=Homo sapiens OX=9606 GN=UGDH PE=1 SV=1	1	1	1	1	3	55	4712.57	3795.96	4195.32					4665.77	4210.58	3473.46	0.119339					101-102%	1	102
O60716	Catenin delta-1 OS=Homo sapiens OX=9606 GN=CTNND1 PE=1 SV=1	1	1	1	1	1	108.1	7145.76	0	0					9651.25	9890.25	10673.1	0.0433317					102-103%	0	103
O60739	Eukaryotic translation initiation factor 1b OS=Homo sapiens OX=9606 GN=EIF1B PE=1 SV=2	1	1	1	1	14	12.8	73224.5	78639	71191.7					19058	10226.3	12422.9	0.270041					103-104%	0	104
O60814	Histone H2B type 1-K OS=Homo sapiens OX=9606 GN=H2BC12 PE=1 SV=3	4	3	3	3	23	13.9	4.72673e+06	0	4.27408e+06					13013.7	4953.79	5724.47	0.459836					104-105%	0	105
O60832	H/ACA ribonucleoprotein complex subunit DKC1 OS=Homo sapiens OX=9606 GN=DKC1 PE=1 SV=3	1	1	1	1	2	57.6	5935.84	0	0					409.138	1913.09	4990.06	0.782197					105-106%	0	106
O60841	Eukaryotic translation initiation factor 5B OS=Homo sapiens OX=9606 GN=EIF5B PE=1 SV=4	4	4	4	4	4	138.7	8491.03	9190.64	12909.7					16870.6	34855.1	24792.5	0.288537					106-107%	0	107
O60869	Endothelial differentiation-related factor 1 OS=Homo sapiens OX=9606 GN=EDF1 PE=1 SV=1	1	1	1	1	7	16.4	33107.4	25150.6	29354.1					1993.5	1115.12	1225.74	0.270364					107-108%	0	108
O60925	Prefoldin subunit 1 OS=Homo sapiens OX=9606 GN=PFDN1 PE=1 SV=2	1	1	1	1	9	14.2	16984	12876.5	11190.2					53171.6	23576.3	47281.4	0.309389					108-109%	0	109
O75083	WD repeat-containing protein 1 OS=Homo sapiens OX=9606 GN=WDR1 PE=1 SV=4	1	1	1	1	2	66.2	4055.74	0	4041.81					93555.3	149035	110148	0.197748					109-110%	0	110
O75223	Gamma-glutamylcyclotransferase OS=Homo sapiens OX=9606 GN=GGCT PE=1 SV=1	1	1	1	1	5	21	6871.17	7051.64	0					580179	401696	322498	0.247865					110-111%	0	111
O75340	Programmed cell death protein 6 OS=Homo sapiens OX=9606 GN=PDCD6 PE=1 SV=1	2	2	2	2	12	21.9	73435.9	0	43609.2					48103.8	15394.7	16471.9	0.56915					111-112%	0	112
O75347	Tubulin-specific chaperone A OS=Homo sapiens OX=9606 GN=TBCA PE=1 SV=3	4	3	3	3	25	12.8	421775	358796	157629					10636.3	3522.13	7767.56	0.399857					112-113%	0	113
O75367	Core histone macro-H2A.1 OS=Homo sapiens OX=9606 GN=MACROH2A1 PE=1 SV=4	4	4	4	4	13	39.6	73713.7	74854.2	56041					16237.7	9031.31	9116.73	0.294642					113-114%	0	114
O75369	Filamin-B OS=Homo sapiens OX=9606 GN=FLNB PE=1 SV=2	18	17	17	15	6	278	10803.4	5535.96	8616.15					31318.9	25473.6	16305.3	0.253596					114-115%	0	115
O75380	NADH dehydrogenase [ubiquinone] iron-sulfur protein 6, mitochondrial OS=Homo sapiens OX=9606 GN=NDUFS6 PE=1 SV=1	1	1	1	1	9	13.7	11703.3	0	24020					22635.7	18309.6	21133.2	0.0866659					115-116%	0	116
O75396	Vesicle-trafficking protein SEC22b OS=Homo sapiens OX=9606 GN=SEC22B PE=1 SV=5	4	3	3	3	13	24.7	33246.9	0	36221.6					29670.3	15610.2	17029.6	0.304286					116-117%	0	117
O75436	Vacuolar protein sorting-associated protein 26A OS=Homo sapiens OX=9606 GN=VPS26A PE=1 SV=2	1	1	1	1	4	38.1	8536.05	7417.46	6953.51					13649.8	3186.58	18238.9	0.538766					117-118%	1	118
O75459	P antigen family member 1 OS=Homo sapiens OX=9606 GN=PAGE1 PE=1 SV=2	1	1	1	1	8	16.1	29171.9	29838	29627.1					10078.1	9496.74	8994	0.0465143					118-119%	1	119
O75475	PC4 and SFRS1-interacting protein OS=Homo sapiens OX=9606 GN=PSIP1 PE=1 SV=1	1	1	1	1	2	60.1	3319.1	0	0					8951.7	4542.38	10300.2	0.310012					119-120%	1	120
O75489	NADH dehydrogenase [ubiquinone] iron-sulfur protein 3, mitochondrial OS=Homo sapiens OX=9606 GN=NDUFS3 PE=1 SV=1	1	1	1	1	5	30.2	11321.7	11716.5	0					101265	95288.4	119734	0.098695					120-121%	0	121
O75533	Splicing factor 3B subunit 1 OS=Homo sapiens OX=9606 GN=SF3B1 PE=1 SV=3	4	4	4	4	3	145.7	7228.23	5162.27	6824.36					8473.23	3255.07	6708.05	0.35264					121-122%	0	122
O75534	Cold shock domain-containing protein E1 OS=Homo sapiens OX=9606 GN=CSDE1 PE=1 SV=2	4	4	4	4	6	88.8	10636.3	3522.13	7767.56					265687	188823	209341	0.146853					122-123%	0	123
O75643	U5 small nuclear ribonucleoprotein 200 kDa helicase OS=Homo sapiens OX=9606 GN=SNRNP200 PE=1 SV=2	6	6	6	6	3	244.4	6642.87	2764.09	3901.7					103708	47929.8	65749.1	0.321006					123-124%	0	124
O75694	Nuclear pore complex protein Nup155 OS=Homo sapiens OX=9606 GN=NUP155 PE=1 SV=1	2	2	2	2	2	155.1	4665.77	4210.58	3473.46					7109.74	6132.7	7073.43	0.0667845					124-125%	0	125
O75794	Cell division cycle protein 123 homolog OS=Homo sapiens OX=9606 GN=CDC123 PE=1 SV=1	1	1	1	1	3	39.1	0	6262.18	0					1.42656e+06	1.1935e+06	1.25513e+06	0.0763344					125-126%	1	126
O75821	Eukaryotic translation initiation factor 3 subunit G OS=Homo sapiens OX=9606 GN=EIF3G PE=1 SV=2	3	2	2	2	7	35.6	15223	36730.3	59800.2					29124.9	39268.5	43518.9	0.161866					126-127%	0	127
O75822	Eukaryotic translation initiation factor 3 subunit J OS=Homo sapiens OX=9606 GN=EIF3J PE=1 SV=2	2	2	2	2	9	29	47305	40040	24165.6					3102.09	3344.82	3438.25	0.0429966					127-128%	0	128
O75874	Isocitrate dehydrogenase [NADP] cytoplasmic OS=Homo sapiens OX=9606 GN=IDH1 PE=1 SV=2	6	6	6	6	15	46.6	33935.6	17908.4	46933.6					260963	178249	103061	0.356763					128-129%	0	129
O75915	PRA1 family protein 3 OS=Homo sapiens OX=9606 GN=ARL6IP5 PE=1 SV=1	1	1	1	1	4	21.6	0	23126.8	23552.4					4701.43	3548.77	4339.73	0.114694					129-130%	0	130
O75937	DnaJ homolog subfamily C member 8 OS=Homo sapiens OX=9606 GN=DNAJC8 PE=1 SV=2	2	2	2	2	7	29.8	22549.9	7754.74	0					33605.6	36747.8	86777.9	0.465067					130-131%	0	131
O75947	ATP synthase subunit d, mitochondrial OS=Homo sapiens OX=9606 GN=ATP5PD PE=1 SV=3	2	2	2	2	12	18.5	70737.4	64060	63838.3					26591.2	29983.5	35321.9	0.117317					131-132%	0	132
O75964	ATP synthase subunit g, mitochondrial OS=Homo sapiens OX=9606 GN=ATP5MG PE=1 SV=3	2	1	1	1	11	11.4	58049.4	49723.8	51966.8					25475.1	14086.9	24720.8	0.242668					132-133%	0	133
O76003	Glutaredoxin-3 OS=Homo sapiens OX=9606 GN=GLRX3 PE=1 SV=2	2	2	2	2	6	37.4	30760.9	27908.4	26765.5					98832.5	126422	69256.9	0.237772					133-134%	0	134
O76021	Ribosomal L1 domain-containing protein 1 OS=Homo sapiens OX=9606 GN=RSL1D1 PE=1 SV=3	6	4	4	4	9	54.9	52428.2	45545.6	37142.5					15940.9	11636.9	14459.1	0.127407					134-135%	0	135
O76070	Gamma-synuclein OS=Homo sapiens OX=9606 GN=SNCG PE=1 SV=2	1	1	1	1	16	13.3	33535.3	74708.4	71136					4095.87	7346.26	20064.4	0.656102					135-136%	0	136
O94826	Mitochondrial import receptor subunit TOM70 OS=Homo sapiens OX=9606 GN=TOMM70 PE=1 SV=1	1	1	1	1	1	67.4	3654.23	0	0					18655.7	13527.1	17653.3	0.133605					136-137%	0	137
O94979	Protein transport protein Sec31A OS=Homo sapiens OX=9606 GN=SEC31A PE=1 SV=3	5	4	4	4	3	132.9	9239.19	7807.02	8835.71					18231.4	23065	24015.7	0.116329					137-138%	0	138
O94992	Protein HEXIM1 OS=Homo sapiens OX=9606 GN=HEXIM1 PE=1 SV=1	1	1	1	1	2	40.6	0	4312.42	0					69911.3	95461.3	128330	0.244243					138-139%	0	139
O95166	Gamma-aminobutyric acid receptor-associated protein OS=Homo sapiens OX=9606 GN=GABARAP PE=1 SV=1	1	1	1	1	6	13.9	60366.2	42499	43714.5					35847.9	24976.9	24072.1	0.189076					139-140%	0	140
O95202	Mitochondrial proton/calcium exchanger protein OS=Homo sapiens OX=9606 GN=LETM1 PE=1 SV=1	2	2	2	2	4	83.3	4637.59	0	0					10404.7	7032.84	6978.53	0.196896					140-141%	0	141
O95218	Zinc finger Ran-binding domain-containing protein 2 OS=Homo sapiens OX=9606 GN=ZRANB2 PE=1 SV=2	1	1	1	1	3	37.4	0	6859.41	0					20587	3462.96	83037.8	0.958035					141-142%	0	142
O95232	Luc7-like protein 3 OS=Homo sapiens OX=9606 GN=LUC7L3 PE=1 SV=2	1	1	1	1	2	51.4	3472	0	0					47295.2	34953.5	55930	0.186891					142-143%	0	143
O95255	ATP-binding cassette sub-family C member 6 OS=Homo sapiens OX=9606 GN=ABCC6 PE=1 SV=2	1	1	1	1	1	164.8	2928.12	0	0					47305	40040	24165.6	0.259943					143-144%	0	144
O95292	Vesicle-associated membrane protein-associated protein B/C OS=Homo sapiens OX=9606 GN=VAPB PE=1 SV=3	1	1	1	1	6	27.2	10105.4	0	0					17164.5	14802.4	15986	0.0603294					144-145%	0	145
O95340	Bifunctional 3'-phosphoadenosine 5'-phosphosulfate synthase 2 OS=Homo sapiens OX=9606 GN=PAPSS2 PE=1 SV=2	2	2	2	2	3	69.5	0	2983.87	6373.97					77343.6	40888.2	47059.4	0.289147					145-146%	0	146
O95373	Importin-7 OS=Homo sapiens OX=9606 GN=IPO7 PE=1 SV=1	4	4	4	4	5	119.4	13884	10701.1	9991.78					140494	116006	130963	0.0780334					146-147%	0	147
O95433	Activator of 90 kDa heat shock protein ATPase homolog 1 OS=Homo sapiens OX=9606 GN=AHSA1 PE=1 SV=1	2	2	2	2	4	38.3	9275.8	22797.7	27700.2					33935.6	17908.4	46933.6	0.360536					147-148%	0	148
O95573	Fatty acid CoA ligase Acsl3 OS=Homo sapiens OX=9606 GN=ACSL3 PE=1 SV=3	1	1	1	1	2	80.4	0	5050.84	5835.62					14889.4	12538.9	10261.1	0.150406					148-149%	0	149
O95757	Heat shock 70 kDa protein 4L OS=Homo sapiens OX=9606 GN=HSPA4L PE=1 SV=3	3	3	3	2	4	94.5	19239.3	0	4115.18					40980	37807.2	38339.9	0.0355328					149-150%	0	150
O95777	U6 snRNA-associated Sm-like protein LSm8 OS=Homo sapiens OX=9606 GN=LSM8 PE=1 SV=3	1	1	1	1	25	10.4	0	13178.6	12998.7					299298	258251	284333	0.0604405					150-151%	0	151
O95782	AP-2 complex subunit alpha-1 OS=Homo sapiens OX=9606 GN=AP2A1 PE=1 SV=3	2	2	2	2	2	107.5	0	5090.06	4425.19					24156.5	41249.6	25700.4	0.254196					151-152%	0	152
O95816	BAG family molecular chaperone regulator 2 OS=Homo sapiens OX=9606 GN=BAG2 PE=1 SV=1	5	5	5	5	24	23.8	53468.8	26403.8	52112.6					223789	197021	203889	0.0545121					152-153%	0	153
O95817	BAG family molecular chaperone regulator 3 OS=Homo sapiens OX=9606 GN=BAG3 PE=1 SV=3	1	1	1	1	2	61.6	3387.13	2994.94	4367.04					52409.1	61833.8	48678	0.101938					153-154%	0	154
O95831	Apoptosis-inducing factor 1, mitochondrial OS=Homo sapiens OX=9606 GN=AIFM1 PE=1 SV=1	3	3	3	3	6	66.9	8473.23	3255.07	6708.05					2027.73	1417.69	1283.12	0.205552					154-155%	0	155
O96000	NADH dehydrogenase [ubiquinone] 1 beta subcomplex subunit 10 OS=Homo sapiens OX=9606 GN=NDUFB10 PE=1 SV=3	1	1	1	1	6	20.8	1.37595e+06	0	1.12325e+06					413817	382699	370253	0.0471087					155-156%	0	156
O96008	Mitochondrial import receptor subunit TOM40 homolog OS=Homo sapiens OX=9606 GN=TOMM40 PE=1 SV=1	2	2	2	2	6	37.9	9173.2	7280.39	15461.2					3186.96	2632.84	4052.37	0.177514					156-157%	0	157
O96019	Actin-like protein 6A OS=Homo sapiens OX=9606 GN=ACTL6A PE=1 SV=1	2	2	2	2	5	47.4	13113.4	3510.18	3174.28					27460.7	19905.2	23793.9	0.130057					157-158%	0	158
P00338	L-lactate dehydrogenase A chain OS=Homo sapiens OX=9606 GN=LDHA PE=1 SV=2	5	5	5	4	15	36.7	543659	613534	465894					69851.9	69949.2	70137.8	0.00169619					158-159%	0	159
P00374	Dihydrofolate reductase OS=Homo sapiens OX=9606 GN=DHFR PE=1 SV=2	1	1	1	1	5	21.4	6952.51	0	0					51200.2	50635.1	46042.9	0.0468529					159-160%	0	160
P00387	NADH-cytochrome b5 reductase 3 OS=Homo sapiens OX=9606 GN=CYB5R3 PE=1 SV=3	3	3	3	3	10	34.2	59760.6	58846.5	46584.9					245265	208081	232577	0.0675015					160-161%	0	161
P00491	Purine nucleoside phosphorylase OS=Homo sapiens OX=9606 GN=PNP PE=1 SV=2	1	1	1	1	4	32.1	9048.47	11647	0					10607.1	23597	7320.55	0.507706					161-162%	0	162
P00492	Hypoxanthine-guanine phosphoribosyltransferase OS=Homo sapiens OX=9606 GN=HPRT1 PE=1 SV=2	1	1	1	1	6	24.6	0	19464.4	0					293163	337405	89034.5	0.450972					162-163%	0	163
P00505	Aspartate aminotransferase, mitochondrial OS=Homo sapiens OX=9606 GN=GOT2 PE=1 SV=3	7	6	7	6	13	47.5	53052.8	31081.1	47938					35575.5	11188.3	13411.7	0.548878					163-164%	0	164
P00558	Phosphoglycerate kinase 1 OS=Homo sapiens OX=9606 GN=PGK1 PE=1 SV=3	11	8	9	8	25	44.6	497106	462195	491984					41869.8	35774.6	38211.9	0.0648628					164-165%	0	165
P00568	Adenylate kinase isoenzyme 1 OS=Homo sapiens OX=9606 GN=AK1 PE=1 SV=3	1	1	1	1	6	21.6	17203.1	0	13638.5					18742.7	24827	16328.4	0.179092					165-166%	0	166
P00966	Argininosuccinate synthase OS=Homo sapiens OX=9606 GN=ASS1 PE=1 SV=2	8	6	7	6	15	46.5	260963	178249	103061					22170.9	17554.6	23108	0.115894					166-167%	0	167
P02545	Prelamin-A/C OS=Homo sapiens OX=9606 GN=LMNA PE=1 SV=1	13	12	12	11	22	74.1	276266	102784	241683					4786.66	4326.67	4459.96	0.0427113					167-168%	0	168
P02786	Transferrin receptor protein 1 OS=Homo sapiens OX=9606 GN=TFRC PE=1 SV=2	8	8	8	8	12	84.8	47212.4	34242.9	40849.7					28323.7	27189.2	23384.1	0.0803285					168-169%	0	169
P02794	Ferritin heavy chain OS=Homo sapiens OX=9606 GN=FTH1 PE=1 SV=2	1	1	1	1	4	21.2	19481.6	15002.1	18320.7					17247.8	12589.4	14029.1	0.133186					169-170%	0	170
P04075	Fructose-bisphosphate aldolase A OS=Homo sapiens OX=9606 GN=ALDOA PE=1 SV=2	9	8	8	7	30	39.4	338446	307700	202070					152977	108672	99715.5	0.193315					170-171%	0	171
P04080	Cystatin-B OS=Homo sapiens OX=9606 GN=CSTB PE=1 SV=2	1	1	1	1	12	11.1	104425	97626	110399					138173	105423	165831	0.180917					171-172%	0	172
P04083	Annexin A1 OS=Homo sapiens OX=9606 GN=ANXA1 PE=1 SV=2	5	4	5	4	17	38.7	227689	152793	146029					3516.6	3246.65	3389.03	0.0325824					172-173%	0	173
P04179	Superoxide dismutase [Mn], mitochondrial OS=Homo sapiens OX=9606 GN=SOD2 PE=1 SV=3	1	1	1	1	4	24.7	17966.5	15564.4	14687.6					48026.4	35644.7	35863.7	0.14521					173-174%	0	174
P04406	Glyceraldehyde-3-phosphate dehydrogenase OS=Homo sapiens OX=9606 GN=GAPDH PE=1 SV=3	14	8	11	8	42	36	1.50009e+06	1.21429e+06	1.38232e+06					262607	828520	753416	0.408153					174-175%	0	175
P04439	HLA class I histocompatibility antigen, A alpha chain OS=Homo sapiens OX=9606 GN=HLA-A PE=1 SV=2	2	2	2	2	9	40.8	66121.2	13337.4	0					53468.8	26403.8	52112.6	0.283014					175-176%	0	176
P04632	Calpain small subunit 1 OS=Homo sapiens OX=9606 GN=CAPNS1 PE=1 SV=1	1	1	1	1	3	28.3	21820.2	18069	0					194342	146714	178695	0.114412					176-177%	0	177
P04792	Heat shock protein beta-1 OS=Homo sapiens OX=9606 GN=HSPB1 PE=1 SV=2	5	3	3	3	17	22.8	254867	513792	549152					116819	95989.4	129290	0.120464					177-178%	0	178
P04818	Thymidylate synthase OS=Homo sapiens OX=9606 GN=TYMS PE=1 SV=3	1	1	1	1	4	35.7	0	3582.24	0					3.85298e+06	1.39813e+06	3.50869e+06	0.371659					178-179%	0	179
P04843	Dolichyl-diphosphooligosaccharide--protein glycosyltransferase subunit 1 OS=Homo sapiens OX=9606 GN=RPN1 PE=1 SV=1	7	7	7	7	14	68.5	46528.3	28991.3	28992.1					127805	74918.4	90345.1	0.22732					179-180%	0	180
P04844	Dolichyl-diphosphooligosaccharide--protein glycosyltransferase subunit 2 OS=Homo sapiens OX=9606 GN=RPN2 PE=1 SV=3	2	2	2	2	4	69.2	6617.51	0	1868.04					36077.7	62231.1	111218	0.445924					180-181%	0	181
P05023	Sodium/potassium-transporting ATPase subunit alpha-1 OS=Homo sapiens OX=9606 GN=ATP1A1 PE=1 SV=1	8	8	8	8	9	112.8	22512.5	19474	18679.5					85746	71308.1	85662	0.0838807					181-182%	0	182
P05026	Sodium/potassium-transporting ATPase subunit beta-1 OS=Homo sapiens OX=9606 GN=ATP1B1 PE=1 SV=1	1	1	1	1	4	35	0	0	5941.97					3888.31	3563.97	3277.09	0.0698148					182-183%	0	183
P05114	Non-histone chromosomal protein HMG-14 OS=Homo sapiens OX=9606 GN=HMGN1 PE=1 SV=3	1	1	1	1	13	10.7	47973.9	37002.3	44489.3					4535.94	3209.05	4355.81	0.145692					183-184%	0	184
P05141	ADP/ATP translocase 2 OS=Homo sapiens OX=9606 GN=SLC25A5 PE=1 SV=7	5	3	3	3	8	32.8	113541	137299	246680					4017.61	7109.22	3520.03	0.325202					184-185%	0	185
P05198	Eukaryotic translation initiation factor 2 subunit 1 OS=Homo sapiens OX=9606 GN=EIF2S1 PE=1 SV=3	4	4	4	4	11	36.1	31379.4	27504.5	25118.5					407384	268613	206758	0.285088					185-186%	0	186
P05387	60S acidic ribosomal protein P2 OS=Homo sapiens OX=9606 GN=RPLP2 PE=1 SV=1	3	3	3	3	24	11.7	946527	878746	772675					18889	19925.8	7570.77	0.361915					186-187%	0	187
P05388	60S acidic ribosomal protein P0 OS=Homo sapiens OX=9606 GN=RPLP0 PE=1 SV=1	4	3	3	3	13	34.3	91559.2	159175	164008					96353.1	61576.4	69109.6	0.197388					187-188%	0	188
P05455	Lupus La protein OS=Homo sapiens OX=9606 GN=SSB PE=1 SV=2	5	4	5	4	11	46.8	39637.8	35184.4	31359.7					1451.26	1210.29	1151.49	0.102042					188-189%	0	189
P05556	Integrin beta-1 OS=Homo sapiens OX=9606 GN=ITGB1 PE=1 SV=2	5	5	5	5	6	88.4	20912.2	17855.5	23800.8					37975.8	33123	36413.9	0.0564396					189-190%	0	190
P05783	Keratin, type I cytoskeletal 18 OS=Homo sapiens OX=9606 GN=KRT18 PE=1 SV=2	22	15	17	15	40	48	940643	1.06047e+06	889948					139311	44567.5	144383	0.419526					190-191%	0	191
P06454	Prothymosin alpha OS=Homo sapiens OX=9606 GN=PTMA PE=1 SV=2	1	1	1	1	12	12.2	405237	345217	388671					10957.2	7892.35	13111.5	0.20101					191-192%	0	192
P06493	Cyclin-dependent kinase 1 OS=Homo sapiens OX=9606 GN=CDK1 PE=1 SV=3	2	2	2	2	7	34.1	0	0	3235.14					124629	66938.9	110201	0.243691					192-193%	0	193
P06576	ATP synthase subunit beta, mitochondrial OS=Homo sapiens OX=9606 GN=ATP5F1B PE=1 SV=3	12	8	11	8	22	56.5	194674	135616	146422					131471	59061	131304	0.317818					193-194%	0	194
P06730	Eukaryotic translation initiation factor 4E OS=Homo sapiens OX=9606 GN=EIF4E PE=1 SV=2	2	2	2	2	10	25.1	10539	0	0					30469.3	244174	304388	0.608948					194-195%	0	195
P06733	Alpha-enolase OS=Homo sapiens OX=9606 GN=ENO1 PE=1 SV=2	13	11	13	11	44	47.1	1.02141e+06	949627	1.23848e+06					7228.23	5162.27	6824.36	0.139586					195-196%	0	196
P06744	Glucose-6-phosphate isomerase OS=Homo sapiens OX=9606 GN=GPI PE=1 SV=4	8	6	7	6	15	63.1	152977	108672	99715.5					87822	54223.1	74050	0.191454					196-197%	0	197
P06748	Nucleophosmin OS=Homo sapiens OX=9606 GN=NPM1 PE=1 SV=2	8	5	5	5	25	32.6	1.24903e+06	1.06747e+06	973317					727772	319011	437613	0.34702					197-198%	0	198
P06753	Tropomyosin alpha-3 chain OS=Homo sapiens OX=9606 GN=TPM3 PE=1 SV=2	4	4	4	2	15	32.9	156152	125394	133591					28584.7	26337.8	29399.9	0.0460675					198-199%	0	199
P06899	Histone H2B type 1-J OS=Homo sapiens OX=9606 GN=H2BC11 PE=1 SV=3	4	3	3	1	23	13.9	0	4.39087e+06	0					83087.6	74533.1	81260.9	0.0461958					199-200%	0	200
P07099	Epoxide hydrolase 1 OS=Homo sapiens OX=9606 GN=EPHX1 PE=1 SV=1	1	1	1	1	3	52.9	5302.98	1461.25	0					93706.3	87652.6	101909	0.0618744					200-201%	0	201
P07108	Acyl-CoA-binding protein OS=Homo sapiens OX=9606 GN=DBI PE=1 SV=2	3	2	3	2	28	10	284685	196953	167799					6198.98	8160.9	14008.7	0.350803					201-202%	0	202
P07195	L-lactate dehydrogenase B chain OS=Homo sapiens OX=9606 GN=LDHB PE=1 SV=2	17	12	13	11	44	36.6	1.23355e+06	1.35865e+06	1.15966e+06					19595	18702.6	18362.7	0.0275149					202-203%	0	203
P07237	Protein disulfide-isomerase OS=Homo sapiens OX=9606 GN=P4HB PE=1 SV=3	12	11	11	11	22	57.1	187404	196789	195969					26540	24749.1	21409	0.0877448					203-204%	0	204
P07355	Annexin A2 OS=Homo sapiens OX=9606 GN=ANXA2 PE=1 SV=2	16	12	14	12	35	38.6	596209	0	509864					92003.3	94856.2	99198.2	0.0310241					204-205%	0	205
P07437	Tubulin beta chain OS=Homo sapiens OX=9606 GN=TUBB PE=1 SV=2	21	11	16	1	34	49.6	94522.5	79503.4	1.53064e+06					4699.13	4831.83	5218.34	0.0447981					205-206%	0	206
P07602	Prosaposin OS=Homo sapiens OX=9606 GN=PSAP PE=1 SV=2	1	1	1	1	1	58.1	7928.47	6326.39	6921.8					87194.7	20527	6176.57	0.929762					206-207%	0	207
P07686	Beta-hexosaminidase subunit beta OS=Homo sapiens OX=9606 GN=HEXB PE=1 SV=4	4	3	3	3	5	63.1	14260.9	7111.77	5432.15					71676.7	66284.5	66633.7	0.0361254					207-208%	0	208
P07737	Profilin-1 OS=Homo sapiens OX=9606 GN=PFN1 PE=1 SV=2	4	3	3	3	22	15	465045	385252	403836					20094.6	8392.46	22592.6	0.363539					208-209%	0	209
P07741	Adenine phosphoribosyltransferase OS=Homo sapiens OX=9606 GN=APRT PE=1 SV=2	1	1	1	1	4	19.6	15241.5	13163.9	232679					44831.3	43918.3	40284.2	0.0456632					209-210%	0	210
P07814	Bifunctional glutamate/proline--tRNA ligase OS=Homo sapiens OX=9606 GN=EPRS1 PE=1 SV=5	6	6	6	6	5	170.5	15959.8	16437.7	11498					77958.6	112646	113391	0.163129					210-211%	0	211
P07858	Cathepsin B OS=Homo sapiens OX=9606 GN=CTSB PE=1 SV=3	1	1	1	1	3	37.8	0	0	2814.4					98931.5	86665.4	93007.8	0.0539324					211-212%	0	212
P07900	Heat shock protein HSP 90-alpha OS=Homo sapiens OX=9606 GN=HSP90AA1 PE=1 SV=5	22	17	18	11	27	84.6	954625	879636	690465					6189.24	4827.9	14992.2	0.519627					212-213%	0	213
P07910	Heterogeneous nuclear ribonucleoproteins C1/C2 OS=Homo sapiens OX=9606 GN=HNRNPC PE=1 SV=4	5	4	5	4	15	33.7	312959	403561	421326					121839	168039	73115.2	0.320313					213-214%	0	214
P07919	Cytochrome b-c1 complex subunit 6, mitochondrial OS=Homo sapiens OX=9606 GN=UQCRH PE=1 SV=2	1	1	1	1	8	10.7	24085.2	20581	18535.4					160015	124834	141122	0.101244					214-215%	0	215
P07951	Tropomyosin beta chain OS=Homo sapiens OX=9606 GN=TPM2 PE=1 SV=1	5	5	5	2	19	32.8	321342	129224	105555					316671	245503	85950.8	0.446522					215-216%	0	216
P07954	Fumarate hydratase, mitochondrial OS=Homo sapiens OX=9606 GN=FH PE=1 SV=3	4	4	4	4	14	54.6	37783.7	30829.2	42228.9					1473.82	1262.79	1030.5	0.144185					216-217%	0	217
P08133	Annexin A6 OS=Homo sapiens OX=9606 GN=ANXA6 PE=1 SV=3	4	4	4	4	6	75.8	7626.69	7048.5	10935.4					4970.68	3532.67	4633.98	0.140235					217-218%	0	218
P08134	Rho-related GTP-binding protein RhoC OS=Homo sapiens OX=9606 GN=RHOC PE=1 SV=1	4	3	3	3	22	22	176840	63651.9	67477.8					20937.2	13860.4	15823.1	0.176787					218-219%	0	219
P08174	Complement decay-accelerating factor OS=Homo sapiens OX=9606 GN=CD55 PE=1 SV=4	2	2	2	2	6	41.4	22902.5	19978.4	21171.4					187404	196789	195969	0.0219459					219-220%	0	220
P08195	4F2 cell-surface antigen heavy chain OS=Homo sapiens OX=9606 GN=SLC3A2 PE=1 SV=3	6	6	6	6	10	68	89981.6	112342	121338					95802	91168.2	92020.8	0.0216538					220-221%	0	221
P08237	ATP-dependent 6-phosphofructokinase, muscle type OS=Homo sapiens OX=9606 GN=PFKM PE=1 SV=2	2	2	2	1	3	85.1	2522.82	1676.12	0					11053.4	13871.4	16483.4	0.160641					221-222%	0	222
P08238	Heat shock protein HSP 90-beta OS=Homo sapiens OX=9606 GN=HSP90AB1 PE=1 SV=4	15	13	14	7	21	83.2	240745	349865	339155					3794.4	2868.71	3543.27	0.114889					222-223%	0	223
P08579	U2 small nuclear ribonucleoprotein B'' OS=Homo sapiens OX=9606 GN=SNRPB2 PE=1 SV=1	2	2	2	2	8	25.5	30172.9	23826.7	15429					14962.1	23102.2	7734.87	0.411189					223-224%	0	224
P08621	U1 small nuclear ribonucleoprotein 70 kDa OS=Homo sapiens OX=9606 GN=SNRNP70 PE=1 SV=2	2	1	1	1	2	51.5	0	13895.9	0					210383	177267	178496	0.0812314					224-225%	0	225
P08670	Vimentin OS=Homo sapiens OX=9606 GN=VIM PE=1 SV=4	26	19	22	18	39	53.6	1.51816e+06	1.28237e+06	1.52951e+06					138728	106037	184947	0.226003					225-226%	0	226
P08708	40S ribosomal protein S17 OS=Homo sapiens OX=9606 GN=RPS17 PE=1 SV=2	3	3	3	3	33	15.5	186779	153626	238604					42624	29688.2	31742.4	0.163648					226-227%	0	227
P08865	40S ribosomal protein SA OS=Homo sapiens OX=9606 GN=RPSA PE=1 SV=4	7	5	5	5	27	32.8	337074	328943	254449					796.241	1377.94	877.28	0.252914					227-228%	0	228
P08962	CD63 antigen OS=Homo sapiens OX=9606 GN=CD63 PE=1 SV=2	1	1	1	1	4	25.6	24722.3	0	20636.3					57169.3	150239	171685	0.393351					228-229%	0	229
P09382	Galectin-1 OS=Homo sapiens OX=9606 GN=LGALS1 PE=1 SV=2	4	3	3	3	22	14.7	302489	283805	288475					113541	137299	246680	0.349611					229-230%	0	230
P09429	High mobility group protein B1 OS=Homo sapiens OX=9606 GN=HMGB1 PE=1 SV=3	2	1	1	1	6	24.9	137625	89592.6	132974					240745	349865	339155	0.15846					230-231%	0	231
P09493	Tropomyosin alpha-1 chain OS=Homo sapiens OX=9606 GN=TPM1 PE=1 SV=2	2	2	2	1	8	32.7	0	31311.1	0					92077.8	71431.9	124414	0.227191					231-232%	0	232
P09496	Clathrin light chain A OS=Homo sapiens OX=9606 GN=CLTA PE=1 SV=1	2	2	2	2	7	27.1	25432.4	50328.8	0					186666	21555.1	24142.5	0.99712					232-233%	0	233
P09497	Clathrin light chain B OS=Homo sapiens OX=9606 GN=CLTB PE=1 SV=1	1	1	1	1	4	25.2	0	24669.5	4463.18					54238.2	51783.6	26811.2	0.279853					233-234%	0	234
P09543	2',3'-cyclic-nucleotide 3'-phosphodiesterase OS=Homo sapiens OX=9606 GN=CNP PE=1 SV=2	2	2	2	2	4	47.5	5724.87	0	0					7222.06	6902.21	5717.06	0.0978834					234-235%	0	235
P09622	Dihydrolipoyl dehydrogenase, mitochondrial OS=Homo sapiens OX=9606 GN=DLD PE=1 SV=2	1	1	1	1	2	54.1	20575.3	15345.6	0					15044.6	13112.8	4059.86	0.445877					235-236%	0	236
P09651	Heterogeneous nuclear ribonucleoprotein A1 OS=Homo sapiens OX=9606 GN=HNRNPA1 PE=1 SV=5	5	4	4	3	12	38.7	144887	123511	288568					22512.5	19474	18679.5	0.0816823					236-237%	0	237
P09661	U2 small nuclear ribonucleoprotein A' OS=Homo sapiens OX=9606 GN=SNRPA1 PE=1 SV=2	1	1	1	1	5	28.4	30466.8	23161.5	26030.5					18661.3	12026.3	20883.7	0.218879					237-238%	0	238
P09669	Cytochrome c oxidase subunit 6C OS=Homo sapiens OX=9606 GN=COX6C PE=1 SV=2	1	1	1	1	11	8.8	66678.2	53983.7	54871.6					42363.7	3975.48	16032.2	0.770979					238-239%	0	239
P09874	Poly [ADP-ribose] polymerase 1 OS=Homo sapiens OX=9606 GN=PARP1 PE=1 SV=4	5	5	5	5	6	113	19550.3	21079.5	14846.5					7829.35	6390.71	3925.22	0.266537					239-240%	0	240
P09960	Leukotriene A-4 hydrolase OS=Homo sapiens OX=9606 GN=LTA4H PE=1 SV=2	2	2	2	2	4	69.2	5866.1	1680.13	3720.46					3176.52	6386.96	3191.58	0.355124
P09972	Fructose-bisphosphate aldolase C OS=Homo sapiens OX=9606 GN=ALDOC PE=1 SV=2	3	2	2	1	14	39.4	18655.7	13527.1	17653.3					19464.9	17566	17493.1	0.0502256
P0C0S5	Histone H2A.Z OS=Homo sapiens OX=9606 GN=H2AZ1 PE=1 SV=2	3	2	2	1	18	13.5	33882.9	0	29857.1					9523.87	8069.97	7669.17	0.0946231
P0CW18	Serine protease 56 OS=Homo sapiens OX=9606 GN=PRSS56 PE=1 SV=1	1	1	1	1	2	64.6	2359.4	0	0					32507.9	24888.1	16559.5	0.264202
P0DME0	Protein SETSIP OS=Homo sapiens OX=9606 GN=SETSIP PE=1 SV=1	2	2	2	2	9	34.9	0	181997	0					33484.4	21879	18349.1	0.263138
P0DMV9	Heat shock 70 kDa protein 1B OS=Homo sapiens OX=9606 GN=HSPA1B PE=1 SV=1	16	11	12	10	22	70	301550	421167	400088					85876.5	91016.8	73510.3	0.0880233
P0DP25	Calmodulin-3 OS=Homo sapiens OX=9606 GN=CALM3 PE=1 SV=1	3	2	2	2	14	16.8	82363.7	17345.5	20401.4					27080	25296.7	23974.5	0.0499975
P10321	HLA class I histocompatibility antigen, C alpha chain OS=Homo sapiens OX=9606 GN=HLA-C PE=1 SV=3	1	1	1	1	3	40.6	0	0	4028.61					18832.8	27309	30562.5	0.193378
P10515	Dihydrolipoyllysine-residue acetyltransferase component of pyruvate dehydrogenase complex, mitochondrial OS=Homo sapiens OX=9606 GN=DLAT PE=1 SV=3	1	1	1	1	1	69	4684.8	2045.1	3157.07					68432.5	81915.6	57445	0.144481
P10606	Cytochrome c oxidase subunit 5B, mitochondrial OS=Homo sapiens OX=9606 GN=COX5B PE=1 SV=2	3	2	2	2	15	13.7	93706.3	87652.6	101909					14783.9	9439.05	9877.71	0.213148
P10620	Microsomal glutathione S-transferase 1 OS=Homo sapiens OX=9606 GN=MGST1 PE=1 SV=1	1	1	1	1	8	17.6	0	58474	61607.7					14398.1	12181.2	9608.63	0.162245
P10809	60 kDa heat shock protein, mitochondrial OS=Homo sapiens OX=9606 GN=HSPD1 PE=1 SV=2	15	11	13	11	28	61	493516	295500	581766					940643	1.06047e+06	889948	0.0741918
P11021	Endoplasmic reticulum chaperone BiP OS=Homo sapiens OX=9606 GN=HSPA5 PE=1 SV=2	19	14	15	12	26	72.3	350049	295984	361285					28852.3	17066.9	25857.3	0.209046
P11142	Heat shock cognate 71 kDa protein OS=Homo sapiens OX=9606 GN=HSPA8 PE=1 SV=1	22	15	17	11	29	70.9	761579	785173	793125					23272.3	45236.6	83030.4	0.488581
P11166	Solute carrier family 2, facilitated glucose transporter member 1 OS=Homo sapiens OX=9606 GN=SLC2A1 PE=1 SV=2	1	1	1	1	2	54	7543.38	7626.77	8093.58					39671.3	35304.8	138318	0.669009
P11172	Uridine 5'-monophosphate synthase OS=Homo sapiens OX=9606 GN=UMPS PE=1 SV=1	1	1	1	1	3	52.2	17181.1	0	0					470931	374716	432101	0.0927935
P11177	Pyruvate dehydrogenase E1 component subunit beta, mitochondrial OS=Homo sapiens OX=9606 GN=PDHB PE=1 SV=3	1	1	1	1	3	39.2	14373.2	0	6611.57					737943	408508	1.06348e+06	0.36299
P11279	Lysosome-associated membrane glycoprotein 1 OS=Homo sapiens OX=9606 GN=LAMP1 PE=1 SV=3	4	2	2	2	4	44.9	48103.8	15394.7	16471.9					11855.4	41139.7	21758.1	0.488095
P11310	Medium-chain specific acyl-CoA dehydrogenase, mitochondrial OS=Homo sapiens OX=9606 GN=ACADM PE=1 SV=1	3	3	3	3	8	46.6	18898.3	9724.56	27744.6					123365	119541	138201	0.0633517
P11387	DNA topoisomerase 1 OS=Homo sapiens OX=9606 GN=TOP1 PE=1 SV=2	1	1	1	1	1	90.7	0	3777.18	0					7426.66	3588.28	4428.76	0.320024
P11388	DNA topoisomerase 2-alpha OS=Homo sapiens OX=9606 GN=TOP2A PE=1 SV=3	3	3	3	3	2	174.3	3981.29	0	2530.25					15909.2	15509.5	16076.1	0.0150144
P11413	Glucose-6-phosphate 1-dehydrogenase OS=Homo sapiens OX=9606 GN=G6PD PE=1 SV=4	4	3	3	3	5	59.2	0	16390.2	18220.6					22004.4	17396.7	18344.1	0.103219
P11498	Pyruvate carboxylase, mitochondrial OS=Homo sapiens OX=9606 GN=PC PE=1 SV=2	1	1	1	1	1	129.6	0	1144.91	0					508205	419847	394923	0.110215
P11586	C-1-tetrahydrofolate synthase, cytoplasmic OS=Homo sapiens OX=9606 GN=MTHFD1 PE=1 SV=4	1	1	1	1	1	101.5	10183.9	17748.1	13598.9					49532.8	41628	42115.1	0.0814183
P11766	Alcohol dehydrogenase class-3 OS=Homo sapiens OX=9606 GN=ADH5 PE=1 SV=4	1	1	1	1	2	39.7	0	0	3887.5					734706	588620	647573	0.0913415
P11940	Polyadenylate-binding protein 1 OS=Homo sapiens OX=9606 GN=PABPC1 PE=1 SV=2	12	9	11	7	18	70.6	144081	151948	140591					2521.37	3720.84	13052.3	0.73189
P12004	Proliferating cell nuclear antigen OS=Homo sapiens OX=9606 GN=PCNA PE=1 SV=1	6	5	5	5	22	28.8	114721	67067.8	105478					7467.36	5217.02	5790.5	0.155043
P12268	Inosine-5'-monophosphate dehydrogenase 2 OS=Homo sapiens OX=9606 GN=IMPDH2 PE=1 SV=2	6	5	5	5	12	55.8	115221	94594.3	91174.1					70737.4	64060	63838.3	0.0483494
P12270	Nucleoprotein TPR OS=Homo sapiens OX=9606 GN=TPR PE=1 SV=3	2	2	2	2	1	267.1	0	931.778	2152.01					16984	12876.5	11190.2	0.177818
P12277	Creatine kinase B-type OS=Homo sapiens OX=9606 GN=CKB PE=1 SV=1	6	6	6	6	20	42.6	182776	66597.2	102115					56225.9	45979.6	55680.1	0.0894336
P12429	Annexin A3 OS=Homo sapiens OX=9606 GN=ANXA3 PE=1 SV=3	2	2	2	2	6	36.4	8796.02	4085.89	8866.85					9360.8	8236.84	8828.14	0.0521151
P12814	Alpha-actinin-1 OS=Homo sapiens OX=9606 GN=ACTN1 PE=1 SV=2	9	8	9	1	11	103	3419.56	0	5578.63					21946.8	76454.3	75663.7	0.439678
P12956	X-ray repair cross-complementing protein 6 OS=Homo sapiens OX=9606 GN=XRCC6 PE=1 SV=2	4	3	4	3	5	69.8	21294.4	20384.9	44398.4					7557.19	6989.47	7951.45	0.052651
P13010	X-ray repair cross-complementing protein 5 OS=Homo sapiens OX=9606 GN=XRCC5 PE=1 SV=3	5	5	5	5	8	82.7	45136.3	27983.1	53248.3					7030.96	17461.1	5292.33	0.54126
P13073	Cytochrome c oxidase subunit 4 isoform 1, mitochondrial OS=Homo sapiens OX=9606 GN=COX4I1 PE=1 SV=1	3	2	2	2	14	19.6	16784.3	86320.4	8680.05					52428.2	45545.6	37142.5	0.138784
P13489	Ribonuclease inhibitor OS=Homo sapiens OX=9606 GN=RNH1 PE=1 SV=2	3	3	3	3	8	49.9	186666	21555.1	24142.5					289538	388497	98228.3	0.465632
P13639	Elongation factor 2 OS=Homo sapiens OX=9606 GN=EEF2 PE=1 SV=4	21	16	19	16	26	95.3	413069	439411	438442					497106	462195	491984	0.0318183
P13667	Protein disulfide-isomerase A4 OS=Homo sapiens OX=9606 GN=PDIA4 PE=1 SV=2	6	4	5	4	6	72.9	17743.9	20497.3	20988.2					5081.38	2141.97	2697.1	0.385599
P13693	Translationally-controlled tumor protein OS=Homo sapiens OX=9606 GN=TPT1 PE=1 SV=1	3	3	3	3	16	19.6	142880	156845	105379					43337.8	89018.3	98257.2	0.312338
P13797	Plastin-3 OS=Homo sapiens OX=9606 GN=PLS3 PE=1 SV=4	9	8	8	8	17	70.8	37938.3	24158.3	21468.3					1635.88	5753.33	6388.4	0.45872
P13798	Acylamino-acid-releasing enzyme OS=Homo sapiens OX=9606 GN=APEH PE=1 SV=4	1	1	1	1	2	81.2	0	1962.55	0					29938.1	20487.4	27559.5	0.154402
P13804	Electron transfer flavoprotein subunit alpha, mitochondrial OS=Homo sapiens OX=9606 GN=ETFA PE=1 SV=1	1	1	1	1	4	35.1	0	8117.6	0					47973.9	37002.3	44489.3	0.106069
P13987	CD59 glycoprotein OS=Homo sapiens OX=9606 GN=CD59 PE=1 SV=1	1	1	1	1	6	14.2	60654.5	47702.7	0					241319	170117	180894	0.158704
P13995	Bifunctional methylenetetrahydrofolate dehydrogenase/cyclohydrolase, mitochondrial OS=Homo sapiens OX=9606 GN=MTHFD2 PE=1 SV=2	1	1	1	1	3	37.9	0	6615.66	0					102311	75911.9	115098	0.166878
P14174	Macrophage migration inhibitory factor OS=Homo sapiens OX=9606 GN=MIF PE=1 SV=4	2	2	2	2	17	12.5	1.37306e+06	1.19543e+06	998705					162246	126078	159087	0.109671
P14314	Glucosidase 2 subunit beta OS=Homo sapiens OX=9606 GN=PRKCSH PE=1 SV=2	3	3	3	3	8	59.4	18591.4	15651.1	19901.7					58218.4	84609.8	51555.8	0.22028
P14324	Farnesyl pyrophosphate synthase OS=Homo sapiens OX=9606 GN=FDPS PE=1 SV=4	1	1	1	1	3	48.2	12699.2	0	0					30768.7	28425.9	31112.4	0.0396544
P14618	Pyruvate kinase PKM OS=Homo sapiens OX=9606 GN=PKM PE=1 SV=4	25	18	21	18	48	57.9	862260	615306	818945					9708.07	8940.64	9472.85	0.034247
P14625	Endoplasmin OS=Homo sapiens OX=9606 GN=HSP90B1 PE=1 SV=1	14	12	12	12	15	92.4	204610	163016	144582					168560	117932	155610	0.145722
P14854	Cytochrome c oxidase subunit 6B1 OS=Homo sapiens OX=9606 GN=COX6B1 PE=1 SV=2	1	1	1	1	9	10.2	0	0	54498.8					19550.3	21079.5	14846.5	0.143433
P14866	Heterogeneous nuclear ribonucleoprotein L OS=Homo sapiens OX=9606 GN=HNRNPL PE=1 SV=2	3	3	3	3	9	64.1	24596.7	15889	23486.9					7012.84	8740.47	12435.4	0.240712
P14868	Aspartate--tRNA ligase, cytoplasmic OS=Homo sapiens OX=9606 GN=DARS1 PE=1 SV=2	1	1	1	1	2	57.1	4037.13	0	0					89981.6	112342	121338	0.122192
P14927	Cytochrome b-c1 complex subunit 7 OS=Homo sapiens OX=9606 GN=UQCRB PE=1 SV=2	1	1	1	1	10	13.5	22170.9	17554.6	23108					837782	400422	566295	0.299715
P15056	Serine/threonine-protein kinase B-raf OS=Homo sapiens OX=9606 GN=BRAF PE=1 SV=4	1	1	1	1	1	84.4	0	0	1474.02					19256.5	12646.3	12832.6	0.206085
P15121	Aldo-keto reductase family 1 member B1 OS=Homo sapiens OX=9606 GN=AKR1B1 PE=1 SV=3	3	3	3	3	10	35.8	86863.1	90642.3	76520.9					186522	139757	90934.1	0.280624
P15170	Eukaryotic peptide chain release factor GTP-binding subunit ERF3A OS=Homo sapiens OX=9606 GN=GSPT1 PE=1 SV=1	3	3	3	3	9	55.7	46504.1	47364.2	66527.5					1214.84	520.775	518.341	0.436249
P15311	Ezrin OS=Homo sapiens OX=9606 GN=EZR PE=1 SV=4	12	12	12	7	18	69.4	169932	208603	184808					46504.1	47364.2	66527.5	0.17288
P15531	Nucleoside diphosphate kinase A OS=Homo sapiens OX=9606 GN=NME1 PE=1 SV=1	7	4	5	4	27	17.1	439941	634196	644943					169932	208603	184808	0.0848158
P15586	N-acetylglucosamine-6-sulfatase OS=Homo sapiens OX=9606 GN=GNS PE=1 SV=3	1	1	1	1	2	62	0	0	2278.89					4676.52	1664.89	3468.03	0.378449
P15880	40S ribosomal protein S2 OS=Homo sapiens OX=9606 GN=RPS2 PE=1 SV=2	5	3	3	3	10	31.3	144118	127325	181143					761579	785173	793125	0.017175
P15924	Desmoplakin OS=Homo sapiens OX=9606 GN=DSP PE=1 SV=3	8	8	8	8	3	331.6	7426.66	3588.28	4428.76					69824.4	10195.2	57437.2	0.560738
P15954	Cytochrome c oxidase subunit 7C, mitochondrial OS=Homo sapiens OX=9606 GN=COX7C PE=1 SV=1	1	1	1	1	14	7.2	33578.7	0	42056.1					9317	9521.4	8804.67	0.0327173
P16070	CD44 antigen OS=Homo sapiens OX=9606 GN=CD44 PE=1 SV=3	3	3	3	3	4	81.5	39393.6	30805.8	29818.5					4808.66	4287.63	4216.68	0.0594761
P16104	Histone H2AX OS=Homo sapiens OX=9606 GN=H2AX PE=1 SV=2	3	2	2	1	22	15.1	1.18051e+06	1.01924e+06	996103					43810.7	34926.3	38910	0.0926536
P16152	Carbonyl reductase [NADPH] 1 OS=Homo sapiens OX=9606 GN=CBR1 PE=1 SV=3	3	3	3	3	12	30.4	92603.7	111061	84987.4					120538	40448.9	70311.4	0.428625
P16220	Cyclic AMP-responsive element-binding protein 1 OS=Homo sapiens OX=9606 GN=CREB1 PE=1 SV=3	1	1	1	1	3	35.1	24789.2	34652.3	19236.8					16416	13804.4	3408.74	0.501192
P16234	Platelet-derived growth factor receptor alpha OS=Homo sapiens OX=9606 GN=PDGFRA PE=1 SV=1	1	1	1	1	1	122.6	0	2226.02	0					569514	367562	154814	0.465211
P16402	Histone H1.3 OS=Homo sapiens OX=9606 GN=H1-3 PE=1 SV=2	5	3	3	3	14	22.3	851127	1.01452e+06	1.06608e+06					19019.7	24932.7	16470.9	0.175976
P16435	NADPH--cytochrome P450 reductase OS=Homo sapiens OX=9606 GN=POR PE=1 SV=2	4	4	4	4	7	76.6	18889	19925.8	7570.77					8960.89	6836.42	4081.74	0.301438
P16615	Sarcoplasmic/endoplasmic reticulum calcium ATPase 2 OS=Homo sapiens OX=9606 GN=ATP2A2 PE=1 SV=1	5	5	5	5	4	114.7	12599.8	8440.38	11709.9					108268	78456.9	42961.3	0.348672
P16949	Stathmin OS=Homo sapiens OX=9606 GN=STMN1 PE=1 SV=3	3	3	3	3	17	17.3	138173	105423	165831					7524.67	12254.7	17268.7	0.322165
P17174	Aspartate aminotransferase, cytoplasmic OS=Homo sapiens OX=9606 GN=GOT1 PE=1 SV=3	1	1	1	1	3	46.2	0	0	6045.98					7621.74	6663.19	6276.84	0.0824892
P17655	Calpain-2 catalytic subunit OS=Homo sapiens OX=9606 GN=CAPN2 PE=1 SV=6	3	3	3	3	4	79.9	12759.6	0	11501.1					27469.1	20944.4	19547.3	0.152406
P17812	CTP synthase 1 OS=Homo sapiens OX=9606 GN=CTPS1 PE=1 SV=2	1	1	1	1	2	66.6	4417.32	3337.27	4289.26					75454	66050.9	69358.5	0.05541
P17844	Probable ATP-dependent RNA helicase DDX5 OS=Homo sapiens OX=9606 GN=DDX5 PE=1 SV=1	11	8	10	4	14	69.1	126460	36590	117510					1.82879e+06	1.16473e+06	1.61871e+06	0.180257
P17931	Galectin-3 OS=Homo sapiens OX=9606 GN=LGALS3 PE=1 SV=5	1	1	1	1	4	26.1	88800.3	135782	85849.7					7315.19	6216.32	7975.94	0.101232
P17980	26S proteasome regulatory subunit 6A OS=Homo sapiens OX=9606 GN=PSMC3 PE=1 SV=3	3	2	3	2	4	49.2	14363.4	6809.12	0					65824.3	57085.3	54456	0.0821922
P17987	T-complex protein 1 subunit alpha OS=Homo sapiens OX=9606 GN=TCP1 PE=1 SV=1	4	4	4	4	8	60.3	36077.7	62231.1	111218					1.07843e+07	6.00619e+06	6.82597e+06	0.265013
P18077	60S ribosomal protein L35a OS=Homo sapiens OX=9606 GN=RPL35A PE=1 SV=2	2	1	1	1	6	12.5	194342	146714	178695					160211	133700	115215	0.135411
P18085	ADP-ribosylation factor 4 OS=Homo sapiens OX=9606 GN=ARF4 PE=1 SV=3	6	4	5	4	24	20.5	223789	197021	203889					1.23355e+06	1.35865e+06	1.15966e+06	0.0656716
P18124	60S ribosomal protein L7 OS=Homo sapiens OX=9606 GN=RPL7 PE=1 SV=1	7	6	6	6	30	29.2	81499.9	69211.2	68325.9					83460.4	75865.8	65558.3	0.0978695
P18206	Vinculin OS=Homo sapiens OX=9606 GN=VCL PE=1 SV=4	9	9	9	9	8	123.7	29147	26071.7	26375.4					35003.2	8549.22	21092	0.501417
P18621	60S ribosomal protein L17 OS=Homo sapiens OX=9606 GN=RPL17 PE=1 SV=3	3	3	3	3	16	21.4	416756	175025	387213					535728	478372	494672	0.0479828
P18669	Phosphoglycerate mutase 1 OS=Homo sapiens OX=9606 GN=PGAM1 PE=1 SV=2	5	5	5	5	33	28.8	102271	96191.3	94246					11501.1	9811.2	6116.13	0.245945
P19338	Nucleolin OS=Homo sapiens OX=9606 GN=NCL PE=1 SV=3	8	7	7	7	11	76.6	274473	208290	217443					17200.2	13506.3	25696	0.271451
P19623	Spermidine synthase OS=Homo sapiens OX=9606 GN=SRM PE=1 SV=1	1	1	1	1	4	33.8	11462.5	16973.7	17124.7					11462.5	16973.7	17124.7	0.173459
P20042	Eukaryotic translation initiation factor 2 subunit 2 OS=Homo sapiens OX=9606 GN=EIF2S2 PE=1 SV=2	3	3	3	3	10	38.4	37233.7	34085.6	36902.4					30760.9	27908.4	26765.5	0.058998
P20073	Annexin A7 OS=Homo sapiens OX=9606 GN=ANXA7 PE=1 SV=3	3	3	3	3	6	52.7	16988	24404.1	0					61472	34288.7	74147.5	0.293588
P20290	Transcription factor BTF3 OS=Homo sapiens OX=9606 GN=BTF3 PE=1 SV=1	2	2	2	2	23	22.2	43710.8	41646.1	39725.2					21460.5	20010.1	19097	0.048203
P20645	Cation-dependent mannose-6-phosphate receptor OS=Homo sapiens OX=9606 GN=M6PR PE=1 SV=1	1	1	1	1	6	31	6530.55	5839.8	0					7600.33	7207.88	7733.51	0.029694
P20674	Cytochrome c oxidase subunit 5A, mitochondrial OS=Homo sapiens OX=9606 GN=COX5A PE=1 SV=2	1	1	1	1	6	16.8	14423.4	0	13863					57102.6	44214.5	33086.5	0.219041
P20700	Lamin-B1 OS=Homo sapiens OX=9606 GN=LMNB1 PE=1 SV=2	7	7	7	6	12	66.4	71676.7	66284.5	66633.7					167272	142556	142058	0.0781442
P20810	Calpastatin OS=Homo sapiens OX=9606 GN=CAST PE=1 SV=4	1	1	1	1	2	76.5	0	0	1646.76					60366.2	42499	43714.5	0.16683
P20962	Parathymosin OS=Homo sapiens OX=9606 GN=PTMS PE=1 SV=2	1	1	1	1	11	11.5	66917.2	61191.8	69943.7					54109.4	40900	44292.1	0.12063
P21266	Glutathione S-transferase Mu 3 OS=Homo sapiens OX=9606 GN=GSTM3 PE=1 SV=3	1	1	1	1	4	26.5	0	0	13437.5					52439.4	63220.8	49029.5	0.11018
P21291	Cysteine and glycine-rich protein 1 OS=Homo sapiens OX=9606 GN=CSRP1 PE=1 SV=3	1	1	1	1	9	20.6	11677.7	45336	0					3373.13	9489.53	2629.41	0.5952
P21333	Filamin-A OS=Homo sapiens OX=9606 GN=FLNA PE=1 SV=4	33	31	31	29	16	280.6	51200.2	50635.1	46042.9					76267.5	63050.8	67077.9	0.0803968
P21796	Voltage-dependent anion-selective channel protein 1 OS=Homo sapiens OX=9606 GN=VDAC1 PE=1 SV=2	6	6	6	6	28	30.8	241319	170117	180894					1.02776e+06	230309	164982	0.826875
P22061	Protein-L-isoaspartate(D-aspartate) O-methyltransferase OS=Homo sapiens OX=9606 GN=PCMT1 PE=1 SV=4	1	1	1	1	4	24.6	24414	0	25944.8					65255.8	53953.8	58857.3	0.0779611
P22087	rRNA 2'-O-methyltransferase fibrillarin OS=Homo sapiens OX=9606 GN=FBL PE=1 SV=2	2	2	2	2	7	33.8	48428	40074.5	25177.3					18947.7	15898.2	16963.9	0.0731682
P22102	Trifunctional purine biosynthetic protein adenosine-3 OS=Homo sapiens OX=9606 GN=GART PE=1 SV=1	4	4	4	4	4	107.7	87194.7	20527	6176.57					22036.1	11647.4	20625.3	0.254155
P22234	Multifunctional protein ADE2 OS=Homo sapiens OX=9606 GN=PAICS PE=1 SV=3	4	3	4	3	8	47	56225.9	45979.6	55680.1					14841.1	16416	12742.1	0.102609
P22307	Sterol carrier protein 2 OS=Homo sapiens OX=9606 GN=SCP2 PE=1 SV=2	1	1	1	1	2	59	0	0	4111.27					14988.3	14277.1	13685.3	0.0372084
P22314	Ubiquitin-like modifier-activating enzyme 1 OS=Homo sapiens OX=9606 GN=UBA1 PE=1 SV=3	8	7	8	7	9	117.8	37137.9	27403.1	22650.8					17782.5	8086.82	8026.27	0.405799
P22626	Heterogeneous nuclear ribonucleoproteins A2/B1 OS=Homo sapiens OX=9606 GN=HNRNPA2B1 PE=1 SV=2	9	8	8	7	27	37.4	769705	720135	777853					73812.4	70871.9	69107.4	0.027233
P22695	Cytochrome b-c1 complex subunit 2, mitochondrial OS=Homo sapiens OX=9606 GN=UQCRC2 PE=1 SV=3	3	2	2	2	4	48.4	4525.34	3807.32	0					276266	102784	241683	0.362331
P23193	Transcription elongation factor A protein 1 OS=Homo sapiens OX=9606 GN=TCEA1 PE=1 SV=2	2	2	2	2	6	33.9	14258.3	4212.4	12008.7					187077	124053	131673	0.190286
P23246	Splicing factor, proline- and glutamine-rich OS=Homo sapiens OX=9606 GN=SFPQ PE=1 SV=2	6	6	6	6	10	76.1	29750.4	10201.2	29455					72387.4	51831.8	74094.5	0.153036
P23284	Peptidyl-prolyl cis-trans isomerase B OS=Homo sapiens OX=9606 GN=PPIB PE=1 SV=2	9	7	8	7	33	23.7	648375	593614	617107					54247.7	51843.6	51236.4	0.0247941
P23381	Tryptophan--tRNA ligase, cytoplasmic OS=Homo sapiens OX=9606 GN=WARS1 PE=1 SV=2	1	1	1	1	1	53.1	0	0	1888.34					1.50009e+06	1.21429e+06	1.38232e+06	0.0858805
P23396	40S ribosomal protein S3 OS=Homo sapiens OX=9606 GN=RPS3 PE=1 SV=2	8	6	7	6	30	26.7	1.02776e+06	230309	164982					445787	465709	521339	0.0669405
P23526	Adenosylhomocysteinase OS=Homo sapiens OX=9606 GN=AHCY PE=1 SV=4	5	5	5	5	13	47.7	88509	82945.6	51800.2					36743.2	21229.7	27342.6	0.224364
P23528	Cofilin-1 OS=Homo sapiens OX=9606 GN=CFL1 PE=1 SV=3	5	4	4	4	32	18.5	737943	408508	1.06348e+06					25390.5	82268.4	23440.2	0.624347
P23588	Eukaryotic translation initiation factor 4B OS=Homo sapiens OX=9606 GN=EIF4B PE=1 SV=2	3	3	3	3	5	69.1	26899.6	30393.8	33313.2					241753	214881	15624.1	0.640727
P23919	Thymidylate kinase OS=Homo sapiens OX=9606 GN=DTYMK PE=1 SV=4	1	1	1	1	5	23.8	17116	0	3122.5					8491.03	9190.64	12909.7	0.190173
P23921	Ribonucleoside-diphosphate reductase large subunit OS=Homo sapiens OX=9606 GN=RRM1 PE=1 SV=1	2	2	2	2	3	90	11053.4	13871.4	16483.4					6803.55	39394.9	19128.9	0.617032
P24534	Elongation factor 1-beta OS=Homo sapiens OX=9606 GN=EEF1B2 PE=1 SV=3	4	4	4	3	19	24.7	241886	101358	176743					28144.1	28785.3	33381.5	0.0774832
P24539	ATP synthase F(0) complex subunit B1, mitochondrial OS=Homo sapiens OX=9606 GN=ATP5PB PE=1 SV=2	2	2	2	2	8	28.9	88254.1	7652.5	3782.55					350049	295984	361285	0.0848973
P24666	Low molecular weight phosphotyrosine protein phosphatase OS=Homo sapiens OX=9606 GN=ACP1 PE=1 SV=3	1	1	1	1	7	18	52180.7	44172.4	0					20743.9	17589.1	18534.4	0.0697379
P24752	Acetyl-CoA acetyltransferase, mitochondrial OS=Homo sapiens OX=9606 GN=ACAT1 PE=1 SV=1	4	4	4	4	10	45.2	24390.8	15032.9	26731.6					312959	403561	421326	0.125118
P25205	DNA replication licensing factor MCM3 OS=Homo sapiens OX=9606 GN=MCM3 PE=1 SV=3	2	2	2	2	2	90.9	3333.29	0	0					15477.8	19815.9	8998.95	0.301048
P25398	40S ribosomal protein S12 OS=Homo sapiens OX=9606 GN=RPS12 PE=1 SV=3	2	2	2	2	13	14.5	375999	336698	348055					22213.1	17677.7	11813.1	0.247021
P25685	DnaJ homolog subfamily B member 1 OS=Homo sapiens OX=9606 GN=DNAJB1 PE=1 SV=4	2	2	2	1	6	38	0	0	7937.87					137272	112027	131751	0.0853116
P25705	ATP synthase subunit alpha, mitochondrial OS=Homo sapiens OX=9606 GN=ATP5F1A PE=1 SV=1	8	6	7	6	13	59.7	157225	179861	190753					27357.1	22239.7	36804	0.20947
P25786	Proteasome subunit alpha type-1 OS=Homo sapiens OX=9606 GN=PSMA1 PE=1 SV=1	2	2	2	2	8	29.5	22635.7	18309.6	21133.2					31250.6	25942.1	50023.3	0.289061
P25787	Proteasome subunit alpha type-2 OS=Homo sapiens OX=9606 GN=PSMA2 PE=1 SV=2	1	1	1	1	3	25.9	0	20005.9	24850.8					32426.5	17464.9	19610	0.285131
P25788	Proteasome subunit alpha type-3 OS=Homo sapiens OX=9606 GN=PSMA3 PE=1 SV=2	2	2	2	2	8	28.4	65824.3	57085.3	54456					34538.1	11771.5	31790.6	0.389763
P25789	Proteasome subunit alpha type-4 OS=Homo sapiens OX=9606 GN=PSMA4 PE=1 SV=1	1	1	1	1	4	29.5	29366.6	26657.2	31180.5					26899.6	30393.8	33313.2	0.0868097
P25815	Protein S100-P OS=Homo sapiens OX=9606 GN=S100P PE=1 SV=2	1	1	1	1	14	10.4	136143	121318	128382					456475	201122	213142	0.405325
P26038	Moesin OS=Homo sapiens OX=9606 GN=MSN PE=1 SV=3	7	7	7	3	11	67.8	21946.8	76454.3	75663.7					53032.5	53016.5	49733	0.0298806
P26368	Splicing factor U2AF 65 kDa subunit OS=Homo sapiens OX=9606 GN=U2AF2 PE=1 SV=4	2	2	2	2	4	53.5	30723.5	29916.1	37643.5					769705	720135	777853	0.0337428
P26373	60S ribosomal protein L13 OS=Homo sapiens OX=9606 GN=RPL13 PE=1 SV=4	8	6	7	6	28	24.2	407845	458976	526236					143282	111834	123883	0.102545
P26447	Protein S100-A4 OS=Homo sapiens OX=9606 GN=S100A4 PE=1 SV=1	2	2	2	2	20	11.7	837782	400422	566295					18497.4	10507.6	11299.7	0.267536
P26583	High mobility group protein B2 OS=Homo sapiens OX=9606 GN=HMGB2 PE=1 SV=2	1	1	1	1	5	24	0	17392	0					15959.8	16437.7	11498	0.152034
P26599	Polypyrimidine tract-binding protein 1 OS=Homo sapiens OX=9606 GN=PTBP1 PE=1 SV=1	6	6	6	6	15	57.2	54238.2	51783.6	26811.2					32267	27056.7	57686.9	0.343079
P26639	Threonine--tRNA ligase 1, cytoplasmic OS=Homo sapiens OX=9606 GN=TARS1 PE=1 SV=3	7	7	7	7	11	83.4	36743.2	21229.7	27342.6					34002.5	29862.3	29957.8	0.0616997
P26640	Valine--tRNA ligase OS=Homo sapiens OX=9606 GN=VARS1 PE=1 SV=4	2	2	2	2	2	140.4	6406.17	2120.83	6898.09					13020.3	12036.9	38179.4	0.573966
P26641	Elongation factor 1-gamma OS=Homo sapiens OX=9606 GN=EEF1G PE=1 SV=3	8	7	7	7	16	50.1	230177	134216	179319					29494.3	25277.9	8671.96	0.425018
P27348	14-3-3 protein theta OS=Homo sapiens OX=9606 GN=YWHAQ PE=1 SV=1	6	5	5	2	21	27.7	52269.2	42188.7	58393.9					594384	341178	478515	0.219567
P27635	60S ribosomal protein L10 OS=Homo sapiens OX=9606 GN=RPL10 PE=1 SV=5	4	3	3	3	14	24.6	311691	259413	281158					52983.8	46124.8	50978.9	0.0575581
P27695	DNA-(apurinic or apyrimidinic site) endonuclease OS=Homo sapiens OX=9606 GN=APEX1 PE=1 SV=2	4	4	4	4	17	35.5	36835	16674.5	34456.1					9710.42	6306.9	5570.66	0.250583
P27708	CAD protein OS=Homo sapiens OX=9606 GN=CAD PE=1 SV=3	1	1	1	1	1	242.8	483.148	468.516	0					12599.8	8440.38	11709.9	0.163815
P27797	Calreticulin OS=Homo sapiens OX=9606 GN=CALR PE=1 SV=1	7	6	7	6	21	48.1	383683	295755	382839					41266.2	48354	27725.8	0.21878
P27816	Microtubule-associated protein 4 OS=Homo sapiens OX=9606 GN=MAP4 PE=1 SV=3	5	5	5	5	5	120.9	9565.6	11765.3	13682.4					3790.18	12048.2	15340.4	0.467476
P27824	Calnexin OS=Homo sapiens OX=9606 GN=CANX PE=1 SV=2	11	9	10	9	14	67.5	186181	81293.7	143102					465045	385252	403836	0.0815454
P28066	Proteasome subunit alpha type-5 OS=Homo sapiens OX=9606 GN=PSMA5 PE=1 SV=3	2	2	2	2	17	26.4	92003.3	94856.2	99198.2					31379.4	27504.5	25118.5	0.0921398
P28070	Proteasome subunit beta type-4 OS=Homo sapiens OX=9606 GN=PSMB4 PE=1 SV=4	2	2	2	2	12	29.2	29006	24226.5	28320.7					194793	187968	177352	0.038436
P28072	Proteasome subunit beta type-6 OS=Homo sapiens OX=9606 GN=PSMB6 PE=1 SV=4	3	3	3	3	13	25.3	47295.2	34953.5	55930					7904.07	21188.1	7021.8	0.538306
P28074	Proteasome subunit beta type-5 OS=Homo sapiens OX=9606 GN=PSMB5 PE=1 SV=3	1	1	1	1	5	28.5	4368.5	14505.2	0					9.11668e+06	3.77006e+06	4.80111e+06	0.392808
P28288	ATP-binding cassette sub-family D member 3 OS=Homo sapiens OX=9606 GN=ABCD3 PE=1 SV=1	1	1	1	1	1	75.4	0	0	10947.5					315461	251219	265351	0.0993843
P28340	DNA polymerase delta catalytic subunit OS=Homo sapiens OX=9606 GN=POLD1 PE=1 SV=2	1	1	1	1	1	123.6	0	3683.58	0					230991	262157	238717	0.0543187
P28482	Mitogen-activated protein kinase 1 OS=Homo sapiens OX=9606 GN=MAPK1 PE=1 SV=3	2	2	2	2	5	41.4	7557.19	6989.47	7951.45					241886	101358	176743	0.331283
P29401	Transketolase OS=Homo sapiens OX=9606 GN=TKT PE=1 SV=3	8	7	8	7	15	67.8	92077.8	71431.9	124414					8796.02	4085.89	8866.85	0.308605
P29692	Elongation factor 1-delta OS=Homo sapiens OX=9606 GN=EEF1D PE=1 SV=5	4	3	3	2	12	31.1	56691.1	160458	124599					38846.7	31219.8	35785.9	0.0888161
P29966	Myristoylated alanine-rich C-kinase substrate OS=Homo sapiens OX=9606 GN=MARCKS PE=1 SV=4	1	1	1	1	5	31.5	16400.6	13326.2	14400.9					116599	98007.5	30578.5	0.452183
P30040	Endoplasmic reticulum resident protein 29 OS=Homo sapiens OX=9606 GN=ERP29 PE=1 SV=4	4	3	3	3	11	29	33605.6	36747.8	86777.9					16183	7966.39	10083.4	0.305261
P30041	Peroxiredoxin-6 OS=Homo sapiens OX=9606 GN=PRDX6 PE=1 SV=3	7	6	6	6	26	25	727772	319011	437613					20131.8	13636.3	14532.9	0.178513
P30043	Flavin reductase (NADPH) OS=Homo sapiens OX=9606 GN=BLVRB PE=1 SV=3	1	1	1	1	7	22.1	18771.7	0	17913.6					182776	66597.2	102115	0.41488
P30044	Peroxiredoxin-5, mitochondrial OS=Homo sapiens OX=9606 GN=PRDX5 PE=1 SV=4	3	3	3	3	17	22.1	60811.4	58365.9	0					60798.5	64874.5	144999	0.42968
P30048	Thioredoxin-dependent peroxide reductase, mitochondrial OS=Homo sapiens OX=9606 GN=PRDX3 PE=1 SV=3	2	2	2	2	9	27.7	58218.4	84609.8	51555.8					24085.2	20581	18535.4	0.108776
P30049	ATP synthase subunit delta, mitochondrial OS=Homo sapiens OX=9606 GN=ATP5F1D PE=1 SV=2	1	1	1	1	8	17.5	71423.9	55743.8	56932.6					29006	24226.5	28320.7	0.0776249
P30050	60S ribosomal protein L12 OS=Homo sapiens OX=9606 GN=RPL12 PE=1 SV=1	7	5	5	5	45	17.8	591661	530013	459645					31771.3	26650.6	26246.6	0.0890969
P30084	Enoyl-CoA hydratase, mitochondrial OS=Homo sapiens OX=9606 GN=ECHS1 PE=1 SV=4	1	1	1	1	3	31.4	0	0	10588.2					88638.6	94844.3	51895.5	0.241572
P30085	UMP-CMP kinase OS=Homo sapiens OX=9606 GN=CMPK1 PE=1 SV=3	2	2	2	2	10	22.2	44678.3	40012.6	41401.6					416756	175025	387213	0.329933
P30086	Phosphatidylethanolamine-binding protein 1 OS=Homo sapiens OX=9606 GN=PEBP1 PE=1 SV=3	2	2	2	2	12	21	75454	66050.9	69358.5					16784.3	86320.4	8680.05	0.935206
P30101	Protein disulfide-isomerase A3 OS=Homo sapiens OX=9606 GN=PDIA3 PE=1 SV=4	12	9	10	9	21	56.7	194793	187968	177352					9169.03	14974.6	7205.35	0.315658
P30153	Serine/threonine-protein phosphatase 2A 65 kDa regulatory subunit A alpha isoform OS=Homo sapiens OX=9606 GN=PPP2R1A PE=1 SV=4	3	3	3	3	7	65.3	16416	13804.4	3408.74					29750.4	10201.2	29455	0.395354
P30520	Adenylosuccinate synthetase isozyme 2 OS=Homo sapiens OX=9606 GN=ADSS2 PE=1 SV=3	1	1	1	1	2	50.1	7524.67	12254.7	17268.7					70279.6	63006.6	22702.6	0.402441
P30566	Adenylosuccinate lyase OS=Homo sapiens OX=9606 GN=ADSL PE=1 SV=2	2	2	2	2	4	54.9	14486.4	0	0					89876.4	35383.8	23670.9	0.581098
P30626	Sorcin OS=Homo sapiens OX=9606 GN=SRI PE=1 SV=1	2	2	2	2	11	21.7	37794.8	16687.5	33823.6					48855.1	41636.8	25381.3	0.254166
P30740	Leukocyte elastase inhibitor OS=Homo sapiens OX=9606 GN=SERPINB1 PE=1 SV=1	1	1	1	1	3	42.7	0	3004.15	0					15269.1	13040	17083.9	0.1093
P31040	Succinate dehydrogenase [ubiquinone] flavoprotein subunit, mitochondrial OS=Homo sapiens OX=9606 GN=SDHA PE=1 SV=2	1	1	1	1	1	72.6	3373.13	9489.53	2629.41					24390.8	15032.9	26731.6	0.2292
P31153	S-adenosylmethionine synthase isoform type-2 OS=Homo sapiens OX=9606 GN=MAT2A PE=1 SV=1	2	2	2	2	9	43.6	27080	25296.7	23974.5					15241.5	13163.9	232679	1.18346
P31327	Carbamoyl-phosphate synthase [ammonia], mitochondrial OS=Homo sapiens OX=9606 GN=CPS1 PE=1 SV=2	12	10	11	10	7	164.8	62752.2	62998.8	32040.1					24540.6	8154.24	9533.59	0.527195
P31689	DnaJ homolog subfamily A member 1 OS=Homo sapiens OX=9606 GN=DNAJA1 PE=1 SV=2	1	1	1	1	3	44.8	32534.6	0	33030.4					20438.9	114220	6617.03	1.01505
P31930	Cytochrome b-c1 complex subunit 1, mitochondrial OS=Homo sapiens OX=9606 GN=UQCRC1 PE=1 SV=3	2	2	2	2	5	52.6	12435.8	11358.2	11678.5					48989.6	38854.8	42859.8	0.0956599
P31939	Bifunctional purine biosynthesis protein ATIC OS=Homo sapiens OX=9606 GN=ATIC PE=1 SV=3	2	2	2	2	5	64.6	9062.77	7460.91	10876.7					51704.5	26408.3	42584.5	0.259994
P31942	Heterogeneous nuclear ribonucleoprotein H3 OS=Homo sapiens OX=9606 GN=HNRNPH3 PE=1 SV=2	1	1	1	1	4	36.9	7904.07	21188.1	7021.8					6420.97	5962.65	5794.45	0.0436941
P31943	Heterogeneous nuclear ribonucleoprotein H OS=Homo sapiens OX=9606 GN=HNRNPH1 PE=1 SV=4	7	6	7	6	20	49.2	102311	75911.9	115098					44380.6	74137.8	42855.3	0.267714
P31946	14-3-3 protein beta/alpha OS=Homo sapiens OX=9606 GN=YWHAB PE=1 SV=3	5	4	4	1	16	28.1	38352.4	61884.3	280626					9275.8	22797.7	27700.2	0.391039
P31947	14-3-3 protein sigma OS=Homo sapiens OX=9606 GN=SFN PE=1 SV=1	2	2	2	1	8	27.8	17558.1	0	32529.3					703244	569681	581937	0.097498
P31948	Stress-induced-phosphoprotein 1 OS=Homo sapiens OX=9606 GN=STIP1 PE=1 SV=1	11	11	11	11	19	62.6	136367	123155	93688					21294.4	20384.9	44398.4	0.387275
P31949	Protein S100-A11 OS=Homo sapiens OX=9606 GN=S100A11 PE=1 SV=2	1	1	1	1	9	11.7	287459	236170	263331					33890.5	34804.8	37758.1	0.0465132
P32004	Neural cell adhesion molecule L1 OS=Homo sapiens OX=9606 GN=L1CAM PE=1 SV=2	2	2	2	2	2	139.9	3551.17	0	0					2.51668e+06	3.41321e+06	3.42959e+06	0.136719
P32322	Pyrroline-5-carboxylate reductase 1, mitochondrial OS=Homo sapiens OX=9606 GN=PYCR1 PE=1 SV=2	1	1	1	1	5	33.3	17247.8	12589.4	14029.1					195662	164316	165898	0.082254
P32754	4-hydroxyphenylpyruvate dioxygenase OS=Homo sapiens OX=9606 GN=HPD PE=1 SV=2	2	2	2	2	6	44.9	11855.4	41139.7	21758.1					223381	196066	199372	0.0590103
P33176	Kinesin-1 heavy chain OS=Homo sapiens OX=9606 GN=KIF5B PE=1 SV=1	2	2	2	2	2	109.6	4411.82	2302.48	2333.9					62675.5	42479.8	42373.9	0.194105
P33240	Cleavage stimulation factor subunit 2 OS=Homo sapiens OX=9606 GN=CSTF2 PE=1 SV=1	1	1	1	1	2	60.9	0	0	2097.35					15304	10152.7	14124.6	0.167018
P33316	Deoxyuridine 5'-triphosphate nucleotidohydrolase, mitochondrial OS=Homo sapiens OX=9606 GN=DUT PE=1 SV=4	2	2	2	2	9	26.5	52439.4	63220.8	49029.5					704.506	907.109	4209.39	0.827998
P33991	DNA replication licensing factor MCM4 OS=Homo sapiens OX=9606 GN=MCM4 PE=1 SV=5	2	2	2	2	2	96.5	2521.37	3720.84	13052.3					11593.5	9810	17778.8	0.261447
P33992	DNA replication licensing factor MCM5 OS=Homo sapiens OX=9606 GN=MCM5 PE=1 SV=5	1	1	1	1	2	82.2	3516.6	3246.65	3389.03					176840	63651.9	67477.8	0.511208
P33993	DNA replication licensing factor MCM7 OS=Homo sapiens OX=9606 GN=MCM7 PE=1 SV=4	2	2	2	2	4	81.3	7315.19	6216.32	7975.94					57039.8	46449.2	39874.2	0.147977
P34897	Serine hydroxymethyltransferase, mitochondrial OS=Homo sapiens OX=9606 GN=SHMT2 PE=1 SV=3	8	7	7	7	15	56	52409.1	61833.8	48678					8837.8	3786.57	8108.55	0.322568
P34932	Heat shock 70 kDa protein 4 OS=Homo sapiens OX=9606 GN=HSPA4 PE=1 SV=4	9	7	9	7	11	94.3	43810.7	34926.3	38910					157225	179861	190753	0.0793711
P35232	Prohibitin 1 OS=Homo sapiens OX=9606 GN=PHB1 PE=1 SV=1	5	5	5	5	22	29.8	167272	142556	142058					194674	135616	146422	0.161578
P35237	Serpin B6 OS=Homo sapiens OX=9606 GN=SERPINB6 PE=1 SV=3	3	3	3	3	7	42.6	28852.3	17066.9	25857.3					142880	156845	105379	0.160929
P35241	Radixin OS=Homo sapiens OX=9606 GN=RDX PE=1 SV=1	7	7	7	2	10	68.5	12683	0	6924.63					37137.9	27403.1	22650.8	0.207467
P35249	Replication factor C subunit 4 OS=Homo sapiens OX=9606 GN=RFC4 PE=1 SV=2	1	1	1	1	2	39.7	4535.94	3209.05	4355.81					10100.1	9055.6	8789.15	0.0607332
P35250	Replication factor C subunit 2 OS=Homo sapiens OX=9606 GN=RFC2 PE=1 SV=3	1	1	1	1	4	39.1	3231.38	0	0					29171.9	29838	29627.1	0.00940759
P35268	60S ribosomal protein L22 OS=Homo sapiens OX=9606 GN=RPL22 PE=1 SV=2	1	1	1	1	10	14.8	223381	196066	199372					851127	1.01452e+06	1.06608e+06	0.0937631
P35520	Cystathionine beta-synthase OS=Homo sapiens OX=9606 GN=CBS PE=1 SV=2	2	2	2	2	4	60.5	6388.17	5241.99	2501.54					186181	81293.7	143102	0.314536
P35579	Myosin-9 OS=Homo sapiens OX=9606 GN=MYH9 PE=1 SV=4	19	17	18	17	11	226.4	35009.1	31558.1	33237.8					7265.81	4401.59	4432.52	0.250245
P35606	Coatomer subunit beta' OS=Homo sapiens OX=9606 GN=COPB2 PE=1 SV=2	6	5	5	5	7	102.4	6608.53	4311.32	5884.29					46528.3	28991.3	28992.1	0.237298
P35613	Basigin OS=Homo sapiens OX=9606 GN=BSG PE=1 SV=2	1	1	1	1	3	42.2	41036.6	40240.4	0					24596.7	15889	23486.9	0.181478
P35659	Protein DEK OS=Homo sapiens OX=9606 GN=DEK PE=1 SV=1	1	1	1	1	2	42.6	4688.56	5593.55	5836.44					4646.04	3256.46	3440.1	0.163017
P35998	26S proteasome regulatory subunit 7 OS=Homo sapiens OX=9606 GN=PSMC2 PE=1 SV=3	6	5	5	5	12	48.6	36057.4	26646.2	31650.8					3387.13	2994.94	4367.04	0.161046
P36542	ATP synthase subunit gamma, mitochondrial OS=Homo sapiens OX=9606 GN=ATP5F1C PE=1 SV=1	2	2	2	2	6	33	22796.5	9277.87	17416					104425	97626	110399	0.0501017
P36578	60S ribosomal protein L4 OS=Homo sapiens OX=9606 GN=RPL4 PE=1 SV=5	4	4	4	4	7	47.7	127805	74918.4	90345.1					25636	21573.4	22908.7	0.0723364
P36639	Oxidized purine nucleoside triphosphate hydrolase OS=Homo sapiens OX=9606 GN=NUDT1 PE=1 SV=4	1	1	1	1	8	17.9	0	6667.18	0					27637.3	29751.3	31333	0.0511921
P36776	Lon protease homolog, mitochondrial OS=Homo sapiens OX=9606 GN=LONP1 PE=1 SV=2	1	1	1	1	1	106.4	0	0	1393.79					88800.3	135782	85849.7	0.221058
P36871	Phosphoglucomutase-1 OS=Homo sapiens OX=9606 GN=PGM1 PE=1 SV=3	7	7	7	7	14	61.4	48989.6	38854.8	42859.8					73713.7	74854.2	56041	0.126276
P36873	Serine/threonine-protein phosphatase PP1-gamma catalytic subunit OS=Homo sapiens OX=9606 GN=PPP1CC PE=1 SV=1	6	6	6	2	19	37	7467.36	5217.02	5790.5					543659	613534	465894	0.111459
P36952	Serpin B5 OS=Homo sapiens OX=9606 GN=SERPINB5 PE=1 SV=2	3	2	2	2	5	42.1	14962.1	23102.2	7734.87					39393.6	30805.8	29818.5	0.128975
P37108	Signal recognition particle 14 kDa protein OS=Homo sapiens OX=9606 GN=SRP14 PE=1 SV=2	1	1	1	1	9	14.6	38846.7	31219.8	35785.9					301550	421167	400088	0.139298
P37802	Transgelin-2 OS=Homo sapiens OX=9606 GN=TAGLN2 PE=1 SV=3	10	8	10	8	52	22.4	284123	261422	109856					66678.2	53983.7	54871.6	0.0988929
P37837	Transaldolase OS=Homo sapiens OX=9606 GN=TALDO1 PE=1 SV=2	2	2	2	2	7	37.5	32950.4	83937.7	61583.5					17246.7	25745.7	2739.14	0.623109
P38117	Electron transfer flavoprotein subunit beta OS=Homo sapiens OX=9606 GN=ETFB PE=1 SV=3	1	1	1	1	4	27.8	27637.3	29751.3	31333					37794.8	16687.5	33823.6	0.311146
P38159	RNA-binding motif protein, X chromosome OS=Homo sapiens OX=9606 GN=RBMX PE=1 SV=3	3	3	3	3	7	42.3	24156.5	41249.6	25700.4					888907	964028	811096	0.0703117
P38646	Stress-70 protein, mitochondrial OS=Homo sapiens OX=9606 GN=HSPA9 PE=1 SV=2	18	14	15	14	31	73.6	133767	130249	172655					33107.4	25150.6	29354.1	0.111289
P38919	Eukaryotic initiation factor 4A-III OS=Homo sapiens OX=9606 GN=EIF4A3 PE=1 SV=4	6	5	5	3	9	46.8	29921.3	78686	12785.8					35009.1	31558.1	33237.8	0.0423533
P39019	40S ribosomal protein S19 OS=Homo sapiens OX=9606 GN=RPS19 PE=1 SV=2	9	5	6	5	32	16.1	469074	393013	333574					130484	148828	107291	0.131884
P39023	60S ribosomal protein L3 OS=Homo sapiens OX=9606 GN=RPL3 PE=1 SV=2	5	5	5	5	12	46.1	121686	161693	209966					82363.7	17345.5	20401.4	0.7482
P39656	Dolichyl-diphosphooligosaccharide--protein glycosyltransferase 48 kDa subunit OS=Homo sapiens OX=9606 GN=DDOST PE=1 SV=4	1	1	1	1	2	50.8	0	0	6268.69					174223	212380	120752	0.222216
P39687	Acidic leucine-rich nuclear phosphoprotein 32 family member A OS=Homo sapiens OX=9606 GN=ANP32A PE=1 SV=1	1	1	1	1	3	28.6	77947.8	0	170274					404287	205201	385083	0.27047
P39748	Flap endonuclease 1 OS=Homo sapiens OX=9606 GN=FEN1 PE=1 SV=1	2	2	2	2	7	42.6	0	22236.7	0					3523.72	3164.81	3767.24	0.0709956
P40121	Macrophage-capping protein OS=Homo sapiens OX=9606 GN=CAPG PE=1 SV=2	4	4	4	4	14	38.5	22004.4	17396.7	18344.1					14260.9	7111.77	5432.15	0.428422
P40222	Alpha-taxilin OS=Homo sapiens OX=9606 GN=TXLNA PE=1 SV=3	1	1	1	1	2	61.9	6288.14	3325.89	0					7578.01	6788.76	9627.95	0.149605
P40227	T-complex protein 1 subunit zeta OS=Homo sapiens OX=9606 GN=CCT6A PE=1 SV=3	7	6	6	6	12	58	148161	82639.5	90639.3					18898.3	9724.56	27744.6	0.391559
P40429	60S ribosomal protein L13a OS=Homo sapiens OX=9606 GN=RPL13A PE=1 SV=2	3	3	3	3	17	23.6	289538	388497	98228.3					27261.7	21453.6	14331.9	0.251603
P40616	ADP-ribosylation factor-like protein 1 OS=Homo sapiens OX=9606 GN=ARL1 PE=1 SV=1	1	1	1	1	6	20.4	0	17401.2	0					30723.5	29916.1	37643.5	0.10586
P40925	Malate dehydrogenase, cytoplasmic OS=Homo sapiens OX=9606 GN=MDH1 PE=1 SV=4	2	2	2	2	6	36.4	50761.2	64595.4	16825.6					11607.2	5381.43	4863.49	0.42068
P40926	Malate dehydrogenase, mitochondrial OS=Homo sapiens OX=9606 GN=MDH2 PE=1 SV=3	3	3	3	3	10	35.5	57169.3	150239	171685					148161	82639.5	90639.3	0.272382
P40939	Trifunctional enzyme subunit alpha, mitochondrial OS=Homo sapiens OX=9606 GN=HADHA PE=1 SV=2	3	3	3	3	4	82.9	17782.5	8086.82	8026.27					8462.75	13257.1	9884.82	0.190845
P41091	Eukaryotic translation initiation factor 2 subunit 3 OS=Homo sapiens OX=9606 GN=EIF2S3 PE=1 SV=3	2	2	2	2	3	51.1	34538.1	11771.5	31790.6					19729.6	12788	19060.3	0.181853
P41227	N-alpha-acetyltransferase 10 OS=Homo sapiens OX=9606 GN=NAA10 PE=1 SV=1	1	1	1	1	5	26.4	5274.65	0	0					996387	810368	880099	0.0856735
P41250	Glycine--tRNA ligase OS=Homo sapiens OX=9606 GN=GARS1 PE=1 SV=3	1	1	1	1	1	83.1	7028.48	12128.2	0					13113.4	3510.18	3174.28	0.698291
P41252	Isoleucine--tRNA ligase, cytoplasmic OS=Homo sapiens OX=9606 GN=IARS1 PE=1 SV=2	4	4	4	4	3	144.4	4888.48	2161.91	4523.9					209711	180790	163837	0.102497
P42025	Beta-centractin OS=Homo sapiens OX=9606 GN=ACTR1B PE=1 SV=1	1	1	1	1	3	42.3	0	8124.69	0					4684.8	2045.1	3157.07	0.328341
P42126	Enoyl-CoA delta isomerase 1, mitochondrial OS=Homo sapiens OX=9606 GN=ECI1 PE=1 SV=1	3	3	3	3	12	32.8	35847.9	24976.9	24072.1					47180.9	27038.4	33013.2	0.236313
P42166	Lamina-associated polypeptide 2, isoform alpha OS=Homo sapiens OX=9606 GN=TMPO PE=1 SV=2	4	4	4	4	7	75.4	18859.8	13924	17045.2					4335.58	4471.81	5671.49	0.124366
P42285	Exosome RNA helicase MTR4 OS=Homo sapiens OX=9606 GN=MTREX PE=1 SV=3	1	1	1	1	1	117.7	1921.99	0	0					112493	94224.1	88461.3	0.104114
P42677	40S ribosomal protein S27 OS=Homo sapiens OX=9606 GN=RPS27 PE=1 SV=3	3	2	2	2	23	9.5	734706	588620	647573					17310.6	15461.3	23009.8	0.172772
P42704	Leucine-rich PPR motif-containing protein, mitochondrial OS=Homo sapiens OX=9606 GN=LRPPRC PE=1 SV=3	15	14	14	14	10	157.8	29938.1	20487.4	27559.5					46354.9	36497.3	35895.6	0.12114
P42765	3-ketoacyl-CoA thiolase, mitochondrial OS=Homo sapiens OX=9606 GN=ACAA2 PE=1 SV=2	2	2	2	2	5	41.9	0	0	9655.09					9458.13	7155.05	4797.07	0.266636
P42766	60S ribosomal protein L35 OS=Homo sapiens OX=9606 GN=RPL35 PE=1 SV=2	1	1	1	1	8	14.5	265687	188823	209341					19937.1	12971.7	19462.4	0.182022
P42771	Cyclin-dependent kinase inhibitor 2A OS=Homo sapiens OX=9606 GN=CDKN2A PE=1 SV=2	1	1	1	1	8	16.5	69851.9	69949.2	70137.8					15223	36730.3	59800.2	0.488638
P43034	Platelet-activating factor acetylhydrolase IB subunit beta OS=Homo sapiens OX=9606 GN=PAFAH1B1 PE=1 SV=2	1	1	1	1	2	46.6	4786.66	4326.67	4459.96					92603.7	111061	84987.4	0.113771
P43243	Matrin-3 OS=Homo sapiens OX=9606 GN=MATR3 PE=1 SV=2	7	5	5	5	5	94.6	27357.1	22239.7	36804					137625	89592.6	132974	0.180153
P43307	Translocon-associated protein subunit alpha OS=Homo sapiens OX=9606 GN=SSR1 PE=1 SV=3	1	1	1	1	3	32.2	65255.8	53953.8	58857.3					274473	208290	217443	0.125453
P43487	Ran-specific GTPase-activating protein OS=Homo sapiens OX=9606 GN=RANBP1 PE=1 SV=1	2	2	2	2	17	23.3	101197	90057.5	76787.2					10803.4	5535.96	8616.15	0.259746
P43897	Elongation factor Ts, mitochondrial OS=Homo sapiens OX=9606 GN=TSFM PE=1 SV=2	2	2	2	2	11	35.4	0	10270.5	0					22796.5	9277.87	17416	0.33686
P45880	Voltage-dependent anion-selective channel protein 2 OS=Homo sapiens OX=9606 GN=VDAC2 PE=1 SV=2	6	6	6	6	30	31.5	210383	177267	178496					41625.8	50658.3	52330	0.0975371
P45973	Chromobox protein homolog 5 OS=Homo sapiens OX=9606 GN=CBX5 PE=1 SV=1	1	1	1	1	6	22.2	0	21888.5	0					12967.7	6850.22	10336.4	0.249273
P45974	Ubiquitin carboxyl-terminal hydrolase 5 OS=Homo sapiens OX=9606 GN=USP5 PE=1 SV=2	1	1	1	1	2	95.7	2546.11	2051.4	7681.39					413069	439411	438442	0.0283412
P46013	Proliferation marker protein Ki-67 OS=Homo sapiens OX=9606 GN=MKI67 PE=1 SV=2	3	3	3	3	2	358.5	1214.84	520.775	518.341					9062.77	7460.91	10876.7	0.152779
P46060	Ran GTPase-activating protein 1 OS=Homo sapiens OX=9606 GN=RANGAP1 PE=1 SV=1	3	3	3	3	6	63.5	14783.9	9439.05	9877.71					34718.6	10401.4	10214.4	0.623891
P46063	ATP-dependent DNA helicase Q1 OS=Homo sapiens OX=9606 GN=RECQL PE=1 SV=3	2	2	2	2	2	73.4	9317.73	2997.63	7513.45					144118	127325	181143	0.149029
P46087	Probable 28S rRNA (cytosine(4447)-C(5))-methyltransferase OS=Homo sapiens OX=9606 GN=NOP2 PE=1 SV=2	4	4	4	4	5	89.2	12967.7	6850.22	10336.4					10183.9	17748.1	13598.9	0.223418
P46776	60S ribosomal protein L27a OS=Homo sapiens OX=9606 GN=RPL27A PE=1 SV=2	2	2	2	2	14	16.6	558483	0	201036					136367	123155	93688	0.151524
P46777	60S ribosomal protein L5 OS=Homo sapiens OX=9606 GN=RPL5 PE=1 SV=3	3	2	3	2	8	34.3	174223	212380	120752					127251	99076.4	100955	0.117896
P46778	60S ribosomal protein L21 OS=Homo sapiens OX=9606 GN=RPL21 PE=1 SV=2	3	3	3	3	21	18.6	195662	164316	165898					217924	200276	197652	0.0438513
P46779	60S ribosomal protein L28 OS=Homo sapiens OX=9606 GN=RPL28 PE=1 SV=3	2	2	2	2	13	15.7	120538	40448.9	70311.4					1.18051e+06	1.01924e+06	996103	0.076997
P46781	40S ribosomal protein S9 OS=Homo sapiens OX=9606 GN=RPS9 PE=1 SV=3	5	5	5	5	21	22.6	560006	507558	495756					120513	109392	193528	0.264398
P46782	40S ribosomal protein S5 OS=Homo sapiens OX=9606 GN=RPS5 PE=1 SV=4	2	2	2	2	14	22.9	112654	68566.5	38985					566781	485782	259859	0.296871
P46783	40S ribosomal protein S10 OS=Homo sapiens OX=9606 GN=RPS10 PE=1 SV=1	1	1	1	1	9	18.9	93555.3	149035	110148					10223.5	13002.1	9992.05	0.123516
P46940	Ras GTPase-activating-like protein IQGAP1 OS=Homo sapiens OX=9606 GN=IQGAP1 PE=1 SV=1	12	11	12	11	9	189.1	28230.2	26610.4	27290					14378.2	14871.4	26431.9	0.300075
P46976	Glycogenin-1 OS=Homo sapiens OX=9606 GN=GYG1 PE=1 SV=4	1	1	1	1	3	39.4	4244.89	0	3997.73					22850.9	43997.2	18503.4	0.391399
P47712	Cytosolic phospholipase A2 OS=Homo sapiens OX=9606 GN=PLA2G4A PE=1 SV=2	1	1	1	1	1	85.2	0	4621	0					1.19304e+06	686163	994075	0.217716
P47755	F-actin-capping protein subunit alpha-2 OS=Homo sapiens OX=9606 GN=CAPZA2 PE=1 SV=3	1	1	1	1	3	32.9	0	0	23662.6					9338.12	14660.8	6861.6	0.316319
P47756	F-actin-capping protein subunit beta OS=Homo sapiens OX=9606 GN=CAPZB PE=1 SV=4	2	2	2	2	7	31.3	24066.1	20306.8	22103.5					2855.47	19373.2	23460	0.584879
P48047	ATP synthase subunit O, mitochondrial OS=Homo sapiens OX=9606 GN=ATP5PO PE=1 SV=1	1	1	1	1	5	23.3	13022.1	0	10232					112654	68566.5	38985	0.412375
P48147	Prolyl endopeptidase OS=Homo sapiens OX=9606 GN=PREP PE=1 SV=2	1	1	1	1	2	80.6	1216.27	0	0					560006	507558	495756	0.0535877
P48444	Coatomer subunit delta OS=Homo sapiens OX=9606 GN=ARCN1 PE=1 SV=1	3	3	3	3	6	57.2	15477.8	19815.9	8998.95					104715	90246.3	98848	0.0606702
P48507	Glutamate--cysteine ligase regulatory subunit OS=Homo sapiens OX=9606 GN=GCLM PE=1 SV=1	1	1	1	1	4	30.7	15940.9	11636.9	14459.1					122157	104226	90434.7	0.122977
P48556	26S proteasome non-ATPase regulatory subunit 8 OS=Homo sapiens OX=9606 GN=PSMD8 PE=1 SV=2	2	2	2	2	5	39.6	14685.9	13542.5	0					9452.37	7748.26	8202.15	0.0850979
P48643	T-complex protein 1 subunit epsilon OS=Homo sapiens OX=9606 GN=CCT5 PE=1 SV=1	13	11	12	11	26	59.6	136939	139981	152806					15295.9	8588.67	13118.2	0.226504
P48739	Phosphatidylinositol transfer protein beta isoform OS=Homo sapiens OX=9606 GN=PITPNB PE=1 SV=2	2	2	2	2	8	31.5	9823	9478.78	17947.6					5561.43	8061.55	4903.97	0.220265
P49006	MARCKS-related protein OS=Homo sapiens OX=9606 GN=MARCKSL1 PE=1 SV=2	1	1	1	1	7	19.5	9643.32	0	8619					19098.2	16750.4	16331.6	0.0699985
P49189	4-trimethylaminobutyraldehyde dehydrogenase OS=Homo sapiens OX=9606 GN=ALDH9A1 PE=1 SV=3	1	1	1	1	2	53.8	0	14905.8	2209.14					137796	54648.8	55827.9	0.4703
P49207	60S ribosomal protein L34 OS=Homo sapiens OX=9606 GN=RPL34 PE=1 SV=3	4	3	3	3	22	13.3	387088	0	396849					233742	180423	209627	0.104845
P49257	Protein ERGIC-53 OS=Homo sapiens OX=9606 GN=LMAN1 PE=1 SV=2	1	1	1	1	5	57.5	3721.77	0	6927.4					227689	152793	146029	0.210844
P49321	Nuclear autoantigenic sperm protein OS=Homo sapiens OX=9606 GN=NASP PE=1 SV=2	3	3	3	3	4	85.2	20937.2	13860.4	15823.1					22693.6	15142.4	21014.9	0.165028
P49327	Fatty acid synthase OS=Homo sapiens OX=9606 GN=FASN PE=1 SV=3	40	35	37	35	16	273.3	116341	77777.5	88498.9					14852	16892.1	25414.2	0.240105
P49368	T-complex protein 1 subunit gamma OS=Homo sapiens OX=9606 GN=CCT3 PE=1 SV=4	10	7	8	7	15	60.5	101832	81473.4	74361					20547.1	17305.3	16289.7	0.100599
P49411	Elongation factor Tu, mitochondrial OS=Homo sapiens OX=9606 GN=TUFM PE=1 SV=2	6	6	6	6	15	49.5	96353.1	61576.4	69109.6					16683.5	12785.3	12625.5	0.13373
P49419	Alpha-aminoadipic semialdehyde dehydrogenase OS=Homo sapiens OX=9606 GN=ALDH7A1 PE=1 SV=5	1	1	1	1	2	58.5	3729.21	0	0					88509	82945.6	51800.2	0.217069
P49458	Signal recognition particle 9 kDa protein OS=Homo sapiens OX=9606 GN=SRP9 PE=1 SV=2	3	3	3	3	35	10.1	131471	59061	131304					86863.1	90642.3	76520.9	0.0704926
P49588	Alanine--tRNA ligase, cytoplasmic OS=Homo sapiens OX=9606 GN=AARS1 PE=1 SV=2	5	5	5	5	5	106.7	17310.6	15461.3	23009.8					114721	67067.8	105478	0.215479
P49591	Serine--tRNA ligase, cytoplasmic OS=Homo sapiens OX=9606 GN=SARS1 PE=1 SV=3	2	2	2	2	4	58.7	13013.7	4953.79	5724.47					12435.8	11358.2	11678.5	0.0382131
P49720	Proteasome subunit beta type-3 OS=Homo sapiens OX=9606 GN=PSMB3 PE=1 SV=2	1	1	1	1	3	22.9	0	29045.9	30570.4					72584.6	57583.4	64676.4	0.0943404
P49721	Proteasome subunit beta type-2 OS=Homo sapiens OX=9606 GN=PSMB2 PE=1 SV=1	1	1	1	1	5	22.8	15095.6	0	0					164511	135978	139574	0.0864981
P49736	DNA replication licensing factor MCM2 OS=Homo sapiens OX=9606 GN=MCM2 PE=1 SV=4	2	2	2	2	3	101.8	9708.07	8940.64	9472.85					33915.2	16270.8	16264.7	0.375577
P49748	Very long-chain specific acyl-CoA dehydrogenase, mitochondrial OS=Homo sapiens OX=9606 GN=ACADVL PE=1 SV=1	1	1	1	1	2	70.3	0	0	3996.81					1.24903e+06	1.06747e+06	973317	0.10435
P49755	Transmembrane emp24 domain-containing protein 10 OS=Homo sapiens OX=9606 GN=TMED10 PE=1 SV=2	1	1	1	1	5	25	37975.8	33123	36413.9					36639.8	36862.1	22836.7	0.204275
P49773	Adenosine 5'-monophosphoramidase HINT1 OS=Homo sapiens OX=9606 GN=HINT1 PE=1 SV=2	1	1	1	1	19	13.8	34002.5	29862.3	29957.8					13884	10701.1	9991.78	0.146853
P49792	E3 SUMO-protein ligase RanBP2 OS=Homo sapiens OX=9606 GN=RANBP2 PE=1 SV=2	1	1	1	1	0	358	243.473	493.503	344.108					4888.48	2161.91	4523.9	0.313259
P49915	GMP synthase [glutamine-hydrolyzing] OS=Homo sapiens OX=9606 GN=GMPS PE=1 SV=1	4	4	4	4	6	76.7	14889.4	12538.9	10261.1					4273.26	3088.26	4641.54	0.165633
P50213	Isocitrate dehydrogenase [NAD] subunit alpha, mitochondrial OS=Homo sapiens OX=9606 GN=IDH3A PE=1 SV=1	1	1	1	1	3	39.6	6836.46	13431.5	13743.3					73224.5	78639	71191.7	0.0422733
P50395	Rab GDP dissociation inhibitor beta OS=Homo sapiens OX=9606 GN=GDI2 PE=1 SV=2	9	8	8	8	19	50.6	75737.4	35337	25344.5					17722	19008.2	13273.5	0.147407
P50402	Emerin OS=Homo sapiens OX=9606 GN=EMD PE=1 SV=1	1	1	1	1	5	29	10607.1	23597	7320.55					40277.5	15404	21440.1	0.412077
P50454	Serpin H1 OS=Homo sapiens OX=9606 GN=SERPINH1 PE=1 SV=2	5	4	4	4	13	46.4	36493.8	65393.8	60649.1					19481.6	15002.1	18320.7	0.10784
P50502	Hsc70-interacting protein OS=Homo sapiens OX=9606 GN=ST13 PE=1 SV=2	2	2	2	2	7	41.3	23272.3	45236.6	83030.4					33535.3	74708.4	71136	0.311479
P50552	Vasodilator-stimulated phosphoprotein OS=Homo sapiens OX=9606 GN=VASP PE=1 SV=3	1	1	1	1	3	39.8	0	0	2248.53					287459	236170	263331	0.0798673
P50579	Methionine aminopeptidase 2 OS=Homo sapiens OX=9606 GN=METAP2 PE=1 SV=1	3	3	3	3	7	52.9	8401.52	4982.62	0					7543.38	7626.77	8093.58	0.0312221
P50897	Palmitoyl-protein thioesterase 1 OS=Homo sapiens OX=9606 GN=PPT1 PE=1 SV=1	1	1	1	1	3	34.2	7421.98	6687.95	6244.22					96737	188724	194402	0.279839
P50914	60S ribosomal protein L14 OS=Homo sapiens OX=9606 GN=RPL14 PE=1 SV=4	4	2	2	2	11	23.4	435584	382902	418446					247636	227532	227583	0.0404067
P50990	T-complex protein 1 subunit theta OS=Homo sapiens OX=9606 GN=CCT8 PE=1 SV=4	15	12	14	12	24	59.6	162246	126078	159087					5922.43	10908	12179.6	0.279246
P50991	T-complex protein 1 subunit delta OS=Homo sapiens OX=9606 GN=CCT4 PE=1 SV=4	8	7	7	7	16	57.9	59938.4	311067	62497.7					29921.3	78686	12785.8	0.689926
P50995	Annexin A11 OS=Homo sapiens OX=9606 GN=ANXA11 PE=1 SV=1	1	1	1	1	2	54.4	26247.7	0	6188.76					7827.83	10062.2	5368.21	0.247273
P51116	Fragile X mental retardation syndrome-related protein 2 OS=Homo sapiens OX=9606 GN=FXR2 PE=1 SV=2	1	1	1	1	1	74.2	0	5984.32	0					43710.8	41646.1	39725.2	0.0390341
P51148	Ras-related protein Rab-5C OS=Homo sapiens OX=9606 GN=RAB5C PE=1 SV=2	3	3	3	3	15	23.5	35575.5	11188.3	13411.7					59735.8	47512.5	73504.1	0.176218
P51149	Ras-related protein Rab-7a OS=Homo sapiens OX=9606 GN=RAB7A PE=1 SV=1	4	4	4	4	20	23.5	61472	34288.7	74147.5					30179.5	29032.2	18068.3	0.211918
P51151	Ras-related protein Rab-9A OS=Homo sapiens OX=9606 GN=RAB9A PE=1 SV=1	1	1	1	1	5	22.8	15511.8	0	0					30466.8	23161.5	26030.5	0.113177
P51571	Translocon-associated protein subunit delta OS=Homo sapiens OX=9606 GN=SSR4 PE=1 SV=1	2	2	2	2	17	19	77958.6	112646	113391					38266.1	14185.8	50613.9	0.4403
P51572	B-cell receptor-associated protein 31 OS=Homo sapiens OX=9606 GN=BCAP31 PE=1 SV=3	3	3	3	3	11	28	57039.8	46449.2	39874.2					2884.62	2721.75	2351.18	0.0841507
P51648	Aldehyde dehydrogenase family 3 member A2 OS=Homo sapiens OX=9606 GN=ALDH3A2 PE=1 SV=1	1	1	1	1	2	54.8	2592.38	0	2321.61					18859.8	13924	17045.2	0.122725
P51659	Peroxisomal multifunctional enzyme type 2 OS=Homo sapiens OX=9606 GN=HSD17B4 PE=1 SV=3	2	2	2	2	3	79.6	5081.38	2141.97	2697.1					81499.9	69211.2	68325.9	0.0823487
P51665	26S proteasome non-ATPase regulatory subunit 7 OS=Homo sapiens OX=9606 GN=PSMD7 PE=1 SV=2	1	1	1	1	7	37	10239	8003.87	0					8536.05	7417.46	6953.51	0.0869914
P51858	Hepatoma-derived growth factor OS=Homo sapiens OX=9606 GN=HDGF PE=1 SV=1	4	4	4	4	23	26.8	137796	54648.8	55827.9					126460	36590	117510	0.432219
P51991	Heterogeneous nuclear ribonucleoprotein A3 OS=Homo sapiens OX=9606 GN=HNRNPA3 PE=1 SV=2	2	2	2	2	6	39.6	55253.1	38735.8	32966.8					12274.9	10215	12210.8	0.0826731
P52209	6-phosphogluconate dehydrogenase, decarboxylating OS=Homo sapiens OX=9606 GN=PGD PE=1 SV=3	3	3	3	3	8	53.1	26258.8	27567.9	23100.3					640183	645974	625464	0.013549
P52272	Heterogeneous nuclear ribonucleoprotein M OS=Homo sapiens OX=9606 GN=HNRNPM PE=1 SV=3	12	10	11	10	14	77.5	64855.9	91025	47507.5					32950.4	83937.7	61583.5	0.350779
P52292	Importin subunit alpha-1 OS=Homo sapiens OX=9606 GN=KPNA2 PE=1 SV=1	3	3	3	3	5	57.8	27460.7	19905.2	23793.9					37938.3	24158.3	21468.3	0.258987
P52306	Rap1 GTPase-GDP dissociation stimulator 1 OS=Homo sapiens OX=9606 GN=RAP1GDS1 PE=1 SV=3	1	1	1	1	3	66.3	1325.34	1237.26	0					37783.7	30829.2	42228.9	0.126975
P52434	DNA-directed RNA polymerases I, II, and III subunit RPABC3 OS=Homo sapiens OX=9606 GN=POLR2H PE=1 SV=4	1	1	1	1	9	17.1	7444.29	5835.56	7186.92					5993.26	5692.28	6206.5	0.0353694
P52565	Rho GDP-dissociation inhibitor 1 OS=Homo sapiens OX=9606 GN=ARHGDIA PE=1 SV=3	2	1	2	1	5	23.2	56112.4	50540.3	148113					133767	130249	172655	0.132009
P52597	Heterogeneous nuclear ribonucleoprotein F OS=Homo sapiens OX=9606 GN=HNRNPF PE=1 SV=3	2	2	2	2	5	45.6	33890.5	34804.8	37758.1					1.02141e+06	949627	1.23848e+06	0.114778
P52788	Spermine synthase OS=Homo sapiens OX=9606 GN=SMS PE=1 SV=2	2	2	2	2	5	41.2	16533.6	0	0					493516	295500	581766	0.261961
P52815	39S ribosomal protein L12, mitochondrial OS=Homo sapiens OX=9606 GN=MRPL12 PE=1 SV=2	1	1	1	1	5	21.3	76267.5	63050.8	67077.9					17966.5	15564.4	14687.6	0.0862342
P52888	Thimet oligopeptidase OS=Homo sapiens OX=9606 GN=THOP1 PE=1 SV=2	2	2	2	2	2	78.8	7829.51	0	0					388996	619709	267115	0.343812
P52907	F-actin-capping protein subunit alpha-1 OS=Homo sapiens OX=9606 GN=CAPZA1 PE=1 SV=3	2	2	2	2	10	32.9	41588.8	35690.1	0					59760.6	58846.5	46584.9	0.109095
P52943	Cysteine-rich protein 2 OS=Homo sapiens OX=9606 GN=CRIP2 PE=1 SV=1	1	1	1	1	3	22.5	0	0	15714.7					64855.9	91025	47507.5	0.263838
P53007	Tricarboxylate transport protein, mitochondrial OS=Homo sapiens OX=9606 GN=SLC25A1 PE=1 SV=2	2	2	2	2	6	34	54109.4	40900	44292.1					5865.67	7847.84	7859.33	0.13032
P53041	Serine/threonine-protein phosphatase 5 OS=Homo sapiens OX=9606 GN=PPP5C PE=1 SV=1	2	2	2	2	3	56.8	7490.75	4629.11	0					26637.3	22579.9	25653.7	0.069244
P53396	ATP-citrate synthase OS=Homo sapiens OX=9606 GN=ACLY PE=1 SV=3	4	3	4	3	2	120.8	15269.1	13040	17083.9					60449.5	54202.6	45308.4	0.116518
P53597	Succinate--CoA ligase [ADP/GDP-forming] subunit alpha, mitochondrial OS=Homo sapiens OX=9606 GN=SUCLG1 PE=1 SV=4	1	1	1	1	3	36.2	8927.9	8478.45	8517.15					375999	336698	348055	0.046704
P53618	Coatomer subunit beta OS=Homo sapiens OX=9606 GN=COPB1 PE=1 SV=3	2	2	2	2	2	107.1	5888.73	6331.65	0					18287.1	24161.6	22446.8	0.114023
P53621	Coatomer subunit alpha OS=Homo sapiens OX=9606 GN=COPA PE=1 SV=2	7	7	7	7	6	138.3	6043.92	4422.69	4709.38					6046.64	3265.75	5781.09	0.249054
P53701	Holocytochrome c-type synthase OS=Homo sapiens OX=9606 GN=HCCS PE=1 SV=1	1	1	1	1	4	30.6	5183.25	0	0					9509.62	7293.53	9413.02	0.117027
P53985	Monocarboxylate transporter 1 OS=Homo sapiens OX=9606 GN=SLC16A1 PE=1 SV=3	2	1	1	1	3	53.9	11236	6745.82	8419.62					24066.1	20306.8	22103.5	0.0692828
P53999	Activated RNA polymerase II transcriptional coactivator p15 OS=Homo sapiens OX=9606 GN=SUB1 PE=1 SV=3	5	3	4	3	26	14.4	535728	478372	494672					1.75191e+06	1.5034e+06	1.10682e+06	0.182703
P54136	Arginine--tRNA ligase, cytoplasmic OS=Homo sapiens OX=9606 GN=RARS1 PE=1 SV=2	4	4	4	4	7	75.3	20131.8	13636.3	14532.9					7096	9735.03	6285.27	0.19114
P54577	Tyrosine--tRNA ligase, cytoplasmic OS=Homo sapiens OX=9606 GN=YARS1 PE=1 SV=4	4	4	4	4	9	59.1	14852	16892.1	25414.2					57268.8	45823.5	49015.2	0.0951125
P54578	Ubiquitin carboxyl-terminal hydrolase 14 OS=Homo sapiens OX=9606 GN=USP14 PE=1 SV=3	5	5	5	5	10	56	29934	18046.9	8027.1					102052	27826.4	81104.5	0.444291
P54709	Sodium/potassium-transporting ATPase subunit beta-3 OS=Homo sapiens OX=9606 GN=ATP1B3 PE=1 SV=1	1	1	1	1	3	31.5	0	0	11942.5					19669.4	11151.2	12641.7	0.256386
P54725	UV excision repair protein RAD23 homolog A OS=Homo sapiens OX=9606 GN=RAD23A PE=1 SV=1	2	2	2	2	5	39.6	0	36882.7	0					50761.2	64595.4	16825.6	0.455491
P54727	UV excision repair protein RAD23 homolog B OS=Homo sapiens OX=9606 GN=RAD23B PE=1 SV=1	2	2	2	2	4	43.1	58213.2	0	28859.5					6608.53	4311.32	5884.29	0.171195
P54819	Adenylate kinase 2, mitochondrial OS=Homo sapiens OX=9606 GN=AK2 PE=1 SV=2	3	2	2	2	9	26.5	101265	95288.4	119734					53052.8	31081.1	47938	0.213229
P54886	Delta-1-pyrroline-5-carboxylate synthase OS=Homo sapiens OX=9606 GN=ALDH18A1 PE=1 SV=2	1	1	1	1	2	87.2	3888.31	3563.97	3277.09					14613.5	9646.89	11089	0.177048
P54920	Alpha-soluble NSF attachment protein OS=Homo sapiens OX=9606 GN=NAPA PE=1 SV=3	1	1	1	1	3	33.2	2600.61	0	0					648375	593614	617107	0.0361964
P55010	Eukaryotic translation initiation factor 5 OS=Homo sapiens OX=9606 GN=EIF5 PE=1 SV=2	1	1	1	1	2	49.2	2164.56	0	0					6642.87	2764.09	3901.7	0.366976
P55036	26S proteasome non-ATPase regulatory subunit 4 OS=Homo sapiens OX=9606 GN=PSMD4 PE=1 SV=1	1	1	1	1	4	40.7	6701.48	0	5578.81					321342	129224	105555	0.521262
P55060	Exportin-2 OS=Homo sapiens OX=9606 GN=CSE1L PE=1 SV=3	7	7	7	7	7	110.3	42363.7	3975.48	16032.2					57295.8	61627	58923.3	0.0301323
P55072	Transitional endoplasmic reticulum ATPase OS=Homo sapiens OX=9606 GN=VCP PE=1 SV=4	7	5	5	5	8	89.3	44399.9	34058.4	52086.9					9684.27	7713.42	7806.9	0.108056
P55084	Trifunctional enzyme subunit beta, mitochondrial OS=Homo sapiens OX=9606 GN=HADHB PE=1 SV=3	2	2	2	2	4	51.3	18476.7	0	0					1898.44	1873.63	2867.37	0.209076
P55196	Afadin OS=Homo sapiens OX=9606 GN=AFDN PE=1 SV=3	1	1	1	1	0	206.7	0	0	4707.81					133094	68644.3	67619.4	0.341103
P55209	Nucleosome assembly protein 1-like 1 OS=Homo sapiens OX=9606 GN=NAP1L1 PE=1 SV=1	2	2	2	1	7	45.3	0	0	6381.85					94522.5	79503.4	1.53064e+06	1.1977
P55265	Double-stranded RNA-specific adenosine deaminase OS=Homo sapiens OX=9606 GN=ADAR PE=1 SV=4	1	1	1	1	1	136	0	0	3240.72					862260	615306	818945	0.140649
P55327	Tumor protein D52 OS=Homo sapiens OX=9606 GN=TPD52 PE=1 SV=2	2	2	2	2	10	24.3	116819	95989.4	129290					19014.1	17366.3	20391.4	0.065348
P55735	Protein SEC13 homolog OS=Homo sapiens OX=9606 GN=SEC13 PE=1 SV=3	1	1	1	1	3	35.5	31771.3	26650.6	26246.6					115221	94594.3	91174.1	0.10587
P55769	NHP2-like protein 1 OS=Homo sapiens OX=9606 GN=SNU13 PE=1 SV=3	1	1	1	1	9	14.2	11316.4	10078.6	0					16027.4	14669.5	23606.6	0.217235
P55786	Puromycin-sensitive aminopeptidase OS=Homo sapiens OX=9606 GN=NPEPPS PE=1 SV=2	5	5	5	5	6	103.2	10223.5	13002.1	9992.05					6043.92	4422.69	4709.38	0.13965
P55809	Succinyl-CoA:3-ketoacid coenzyme A transferase 1, mitochondrial OS=Homo sapiens OX=9606 GN=OXCT1 PE=1 SV=1	1	1	1	1	2	56.1	10469.7	0	15008.4					17085.9	13711.6	30172.6	0.349322
P55854	Small ubiquitin-related modifier 3 OS=Homo sapiens OX=9606 GN=SUMO3 PE=1 SV=2	1	1	1	1	12	11.6	315461	251219	265351					4688.56	5593.55	5836.44	0.0919295
P55884	Eukaryotic translation initiation factor 3 subunit B OS=Homo sapiens OX=9606 GN=EIF3B PE=1 SV=3	10	9	9	9	14	92.4	47180.9	27038.4	33013.2					578776	484714	525965	0.0726607
P56134	ATP synthase subunit f, mitochondrial OS=Homo sapiens OX=9606 GN=ATP5MF PE=1 SV=3	1	1	1	1	12	10.9	84565.4	0	0					1.36188e+06	993890	27262.4	0.708545
P57088	Transmembrane protein 33 OS=Homo sapiens OX=9606 GN=TMEM33 PE=1 SV=2	1	1	1	1	4	28	12616.2	0	12287.8					36493.8	65393.8	60649.1	0.233567
P58546	Myotrophin OS=Homo sapiens OX=9606 GN=MTPN PE=1 SV=2	1	1	1	1	7	12.9	0	29752.1	12055.7					75737.4	35337	25344.5	0.479087
P59998	Actin-related protein 2/3 complex subunit 4 OS=Homo sapiens OX=9606 GN=ARPC4 PE=1 SV=3	4	3	3	3	18	19.7	29670.3	15610.2	17029.6					43392.9	32747.5	24670.5	0.228169
P60174	Triosephosphate isomerase OS=Homo sapiens OX=9606 GN=TPI1 PE=1 SV=4	12	8	8	8	52	26.7	888907	964028	811096					4518.43	7238.11	7135.91	0.19987
P60228	Eukaryotic translation initiation factor 3 subunit E OS=Homo sapiens OX=9606 GN=EIF3E PE=1 SV=1	2	2	2	2	4	52.2	18832.8	27309	30562.5					284685	196953	167799	0.229471
P60468	Protein transport protein Sec61 subunit beta OS=Homo sapiens OX=9606 GN=SEC61B PE=1 SV=2	2	2	2	2	26	10	83460.4	75865.8	65558.3					11886.9	4847.47	5197.63	0.443056
P60660	Myosin light polypeptide 6 OS=Homo sapiens OX=9606 GN=MYL6 PE=1 SV=2	5	4	5	4	30	16.9	127251	99076.4	100955					37233.7	34085.6	36902.4	0.0391532
P60842	Eukaryotic initiation factor 4A-I OS=Homo sapiens OX=9606 GN=EIF4A1 PE=1 SV=1	20	13	15	4	35	46.1	470931	374716	432101					14258.3	4212.4	12008.7	0.423686
P60866	40S ribosomal protein S20 OS=Homo sapiens OX=9606 GN=RPS20 PE=1 SV=1	4	3	3	3	25	13.4	1.42656e+06	1.1935e+06	1.25513e+06					101832	81473.4	74361	0.135544
P60891	Ribose-phosphate pyrophosphokinase 1 OS=Homo sapiens OX=9606 GN=PRPS1 PE=1 SV=2	2	2	2	2	10	34.8	27261.7	21453.6	14331.9					9317.73	2997.63	7513.45	0.402165
P60900	Proteasome subunit alpha type-6 OS=Homo sapiens OX=9606 GN=PSMA6 PE=1 SV=1	3	3	3	3	12	27.4	72387.4	51831.8	74094.5					14121.4	5836.07	4956.96	0.497131
P60903	Protein S100-A10 OS=Homo sapiens OX=9606 GN=S100A10 PE=1 SV=2	1	1	1	1	10	11.2	272538	0	243209					144081	151948	140591	0.032634
P60953	Cell division control protein 42 homolog OS=Homo sapiens OX=9606 GN=CDC42 PE=1 SV=2	1	1	1	1	6	21.2	19019.7	24932.7	16470.9					30303.4	26272.8	13539.8	0.305687
P60981	Destrin OS=Homo sapiens OX=9606 GN=DSTN PE=1 SV=3	1	1	1	1	5	18.5	12755	12102.8	0					30020.3	10818.7	26705.8	0.372217
P61026	Ras-related protein Rab-10 OS=Homo sapiens OX=9606 GN=RAB10 PE=1 SV=1	2	2	2	2	9	22.5	0	5478.02	0					55746.6	47509.1	70566.9	0.164657
P61077	Ubiquitin-conjugating enzyme E2 D3 OS=Homo sapiens OX=9606 GN=UBE2D3 PE=1 SV=1	1	1	1	1	7	16.7	0	0	39315.1					26258.8	27567.9	23100.3	0.0731313
P61081	NEDD8-conjugating enzyme Ubc12 OS=Homo sapiens OX=9606 GN=UBE2M PE=1 SV=1	1	1	1	1	5	20.9	16870.6	34855.1	24792.5					22902.5	19978.4	21171.4	0.0562267
P61086	Ubiquitin-conjugating enzyme E2 K OS=Homo sapiens OX=9606 GN=UBE2K PE=1 SV=3	1	1	1	1	8	22.4	10078.1	9496.74	8994					1.36534e+06	1.51963e+06	1.55751e+06	0.056127
P61106	Ras-related protein Rab-14 OS=Homo sapiens OX=9606 GN=RAB14 PE=1 SV=4	1	1	1	1	5	23.9	3631.57	0	9952.46					311691	259413	281158	0.075478
P61158	Actin-related protein 3 OS=Homo sapiens OX=9606 GN=ACTR3 PE=1 SV=3	1	1	1	1	2	47.3	7096	9735.03	6285.27					29130.2	30708.1	71419.8	0.447382
P61160	Actin-related protein 2 OS=Homo sapiens OX=9606 GN=ACTR2 PE=1 SV=1	2	2	2	2	5	44.7	32507.9	24888.1	16559.5					106263	72930.1	86406.6	0.154641
P61163	Alpha-centractin OS=Homo sapiens OX=9606 GN=ACTR1A PE=1 SV=1	2	1	1	1	6	42.6	4195.28	0	4278.57					42108.1	39854.3	34170.2	0.0862804
P61204	ADP-ribosylation factor 3 OS=Homo sapiens OX=9606 GN=ARF3 PE=1 SV=2	4	3	4	1	20	20.6	0	0	3620.23					51483.4	95612.7	120345	0.319494
P61221	ATP-binding cassette sub-family E member 1 OS=Homo sapiens OX=9606 GN=ABCE1 PE=1 SV=1	1	1	1	1	2	67.3	1786.69	0	0					4887.68	7845.6	13775.3	0.418205
P61224	Ras-related protein Rap-1b OS=Homo sapiens OX=9606 GN=RAP1B PE=1 SV=1	2	2	2	2	11	20.8	68432.5	81915.6	57445					39637.8	35184.4	31359.7	0.0955753
P61247	40S ribosomal protein S3a OS=Homo sapiens OX=9606 GN=RPS3A PE=1 SV=2	5	4	4	4	14	29.9	120513	109392	193528					47212.4	34242.9	40849.7	0.129882
P61254	60S ribosomal protein L26 OS=Homo sapiens OX=9606 GN=RPL26 PE=1 SV=1	2	2	2	2	12	17.2	566781	485782	259859					4712.57	3795.96	4195.32	0.0886112
P61289	Proteasome activator complex subunit 3 OS=Homo sapiens OX=9606 GN=PSME3 PE=1 SV=1	3	2	2	2	7	29.5	34086.3	17966.6	19843.5					10542	7006.92	5030.28	0.302926
P61313	60S ribosomal protein L15 OS=Homo sapiens OX=9606 GN=RPL15 PE=1 SV=2	6	4	4	4	21	24.1	247636	227532	227583					186779	153626	238604	0.181189
P61353	60S ribosomal protein L27 OS=Homo sapiens OX=9606 GN=RPL27 PE=1 SV=2	1	1	1	1	8	15.8	0	277091	37403.3					136939	139981	152806	0.0479992
P61513	60S ribosomal protein L37a OS=Homo sapiens OX=9606 GN=RPL37A PE=1 SV=2	2	2	2	2	28	10.3	72433.2	0	67606.4					5866.1	1680.13	3720.46	0.455084
P61604	10 kDa heat shock protein, mitochondrial OS=Homo sapiens OX=9606 GN=HSPE1 PE=1 SV=2	3	3	3	3	27	10.9	508205	419847	394923					132026	156053	164412	0.0910131
P61619	Protein transport protein Sec61 subunit alpha isoform 1 OS=Homo sapiens OX=9606 GN=SEC61A1 PE=1 SV=2	2	2	2	2	4	52.2	15193.2	13903.5	12366.2					23466.9	22679.7	32731.5	0.173594
P61923	Coatomer subunit zeta-1 OS=Homo sapiens OX=9606 GN=COPZ1 PE=1 SV=1	1	1	1	1	6	20.2	27469.1	20944.4	19547.3					18591.4	15651.1	19901.7	0.0984762
P61960	Ubiquitin-fold modifier 1 OS=Homo sapiens OX=9606 GN=UFM1 PE=1 SV=1	1	1	1	1	18	9.1	0	16496.1	0					112130	62083.8	84812.9	0.236961
P61970	Nuclear transport factor 2 OS=Homo sapiens OX=9606 GN=NUTF2 PE=1 SV=1	2	2	2	2	12	14.5	166336	128509	139490					166336	128509	139490	0.109747
P61978	Heterogeneous nuclear ribonucleoprotein K OS=Homo sapiens OX=9606 GN=HNRNPK PE=1 SV=1	10	6	8	6	13	50.9	230991	262157	238717					10628.7	8295.09	9367.03	0.101137
P61981	14-3-3 protein gamma OS=Homo sapiens OX=9606 GN=YWHAG PE=1 SV=2	5	5	5	3	19	28.3	241753	214881	15624.1					16295.1	29774.9	29492.9	0.249686
P62081	40S ribosomal protein S7 OS=Homo sapiens OX=9606 GN=RPS7 PE=1 SV=1	1	1	1	1	11	22.1	21460.5	20010.1	19097					156152	125394	133591	0.0939837
P62136	Serine/threonine-protein phosphatase PP1-alpha catalytic subunit OS=Homo sapiens OX=9606 GN=PPP1CA PE=1 SV=1	6	6	6	2	18	37.5	44831.3	43918.3	40284.2					66917.2	61191.8	69943.7	0.0549721
P62191	26S proteasome regulatory subunit 4 OS=Homo sapiens OX=9606 GN=PSMC1 PE=1 SV=1	4	3	3	3	8	49.2	15678.6	12464.5	8408.83					11236	6745.82	8419.62	0.210533
P62195	26S proteasome regulatory subunit 8 OS=Homo sapiens OX=9606 GN=PSMC5 PE=1 SV=1	2	2	2	2	5	45.6	29657.8	0	11578.7					15678.6	12464.5	8408.83	0.244132
P62241	40S ribosomal protein S8 OS=Homo sapiens OX=9606 GN=RPS8 PE=1 SV=2	5	4	4	4	25	24.2	293163	337405	89034.5					16977.1	44116.3	16058.8	0.506092
P62244	40S ribosomal protein S15a OS=Homo sapiens OX=9606 GN=RPS15A PE=1 SV=2	3	2	2	2	16	14.8	51483.4	95612.7	120345					20912.2	17855.5	23800.8	0.116391
P62249	40S ribosomal protein S16 OS=Homo sapiens OX=9606 GN=RPS16 PE=1 SV=2	7	5	5	5	32	16.4	392680	302173	352264					9239.19	7807.02	8835.71	0.0698903
P62258	14-3-3 protein epsilon OS=Homo sapiens OX=9606 GN=YWHAE PE=1 SV=1	9	8	9	7	37	29.2	277297	226100	389283					71423.9	55743.8	56932.6	0.116154
P62263	40S ribosomal protein S14 OS=Homo sapiens OX=9606 GN=RPS14 PE=1 SV=3	1	1	1	1	14	16.3	61497.6	110787	0					7421.98	6687.95	6244.22	0.0715814
P62266	40S ribosomal protein S23 OS=Homo sapiens OX=9606 GN=RPS23 PE=1 SV=3	1	1	1	1	8	15.8	0	0	63940.5					44136.6	17432.7	27646.8	0.369945
P62269	40S ribosomal protein S18 OS=Homo sapiens OX=9606 GN=RPS18 PE=1 SV=3	3	3	3	3	18	17.7	407384	268613	206758					100280	89641.4	58174.5	0.216168
P62277	40S ribosomal protein S13 OS=Homo sapiens OX=9606 GN=RPS13 PE=1 SV=2	5	5	5	5	34	17.2	299298	258251	284333					7444.29	5835.56	7186.92	0.103422
P62280	40S ribosomal protein S11 OS=Homo sapiens OX=9606 GN=RPS11 PE=1 SV=3	2	2	2	2	9	18.4	39671.3	35304.8	138318					405237	345217	388671	0.0666542
P62304	Small nuclear ribonucleoprotein E OS=Homo sapiens OX=9606 GN=SNRPE PE=1 SV=1	1	1	1	1	12	10.8	42248.7	41849.8	0					16400.6	13326.2	14400.9	0.0866043
P62310	U6 snRNA-associated Sm-like protein LSm3 OS=Homo sapiens OX=9606 GN=LSM3 PE=1 SV=2	1	1	1	1	12	11.8	62675.5	42479.8	42373.9					52269.2	42188.7	58393.9	0.13113
P62314	Small nuclear ribonucleoprotein Sm D1 OS=Homo sapiens OX=9606 GN=SNRPD1 PE=1 SV=1	1	1	1	1	9	13.3	140494	116006	130963					11766.9	8952.36	9935.21	0.114141
P62316	Small nuclear ribonucleoprotein Sm D2 OS=Homo sapiens OX=9606 GN=SNRPD2 PE=1 SV=1	1	1	1	1	16	13.5	40980	37807.2	38339.9					61568.5	61792.9	53117.9	0.0686356
P62318	Small nuclear ribonucleoprotein Sm D3 OS=Homo sapiens OX=9606 GN=SNRPD3 PE=1 SV=1	1	1	1	1	8	13.9	92206.5	86960.2	79340.1					946527	878746	772675	0.0826187
P62333	26S proteasome regulatory subunit 10B OS=Homo sapiens OX=9606 GN=PSMC6 PE=1 SV=1	1	1	1	1	2	44.1	7375.97	0	14112.7					76436.6	137675	68845.8	0.326695
P62424	60S ribosomal protein L7a OS=Homo sapiens OX=9606 GN=RPL7A PE=1 SV=2	4	3	3	3	11	30	594384	341178	478515					277297	226100	389283	0.229004
P62495	Eukaryotic peptide chain release factor subunit 1 OS=Homo sapiens OX=9606 GN=ETF1 PE=1 SV=3	3	3	3	3	7	49	29494.3	25277.9	8671.96					4417.32	3337.27	4289.26	0.120012
P62633	CCHC-type zinc finger nucleic acid binding protein OS=Homo sapiens OX=9606 GN=CNBP PE=1 SV=1	1	1	1	1	5	19.5	18559.4	16916.5	32774.4					122218	72956.6	88915.7	0.216716
P62701	40S ribosomal protein S4, X isoform OS=Homo sapiens OX=9606 GN=RPS4X PE=1 SV=2	6	6	6	6	17	29.6	404287	205201	385083					45327.6	26696.4	29323.4	0.24373
P62714	Serine/threonine-protein phosphatase 2A catalytic subunit beta isoform OS=Homo sapiens OX=9606 GN=PPP2CB PE=1 SV=1	1	1	1	1	4	35.6	7827.88	12541.4	12999					144887	123511	288568	0.394773
P62750	60S ribosomal protein L23a OS=Homo sapiens OX=9606 GN=RPL23A PE=1 SV=1	4	3	3	3	22	17.7	388996	619709	267115					7928.47	6326.39	6921.8	0.0936673
P62753	40S ribosomal protein S6 OS=Homo sapiens OX=9606 GN=RPS6 PE=1 SV=1	1	1	1	1	6	28.7	30469.3	244174	304388					5510.64	4906.6	8407.96	0.243537
P62805	Histone H4 OS=Homo sapiens OX=9606 GN=H4-16 PE=1 SV=2	6	4	4	4	39	11.4	9.11668e+06	3.77006e+06	4.80111e+06					66586.4	23007.2	23279.4	0.544316
P62820	Ras-related protein Rab-1A OS=Homo sapiens OX=9606 GN=RAB1A PE=1 SV=3	2	2	2	2	8	22.7	62561.4	53315	54561.1					34086.3	17966.6	19843.5	0.300325
P62826	GTP-binding nuclear protein Ran OS=Homo sapiens OX=9606 GN=RAN PE=1 SV=3	4	3	3	3	19	24.4	578776	484714	525965					48428	40074.5	25177.3	0.25378
P62829	60S ribosomal protein L23 OS=Homo sapiens OX=9606 GN=RPL23 PE=1 SV=1	5	3	4	3	32	14.9	316671	245503	85950.8					13122.9	9163.67	10154.2	0.155567
P62851	40S ribosomal protein S25 OS=Homo sapiens OX=9606 GN=RPS25 PE=1 SV=1	2	2	2	2	15	13.7	996387	810368	880099					284123	261422	109856	0.354089
P62857	40S ribosomal protein S28 OS=Homo sapiens OX=9606 GN=RPS28 PE=1 SV=1	3	2	3	2	29	7.8	431492	380334	410370					392680	302173	352264	0.106062
P62861	FAU ubiquitin-like and ribosomal protein S30 OS=Homo sapiens OX=9606 GN=FAU PE=1 SV=2	1	1	1	1	8	14.4	147890	0	143407					15061	15225.4	18352.3	0.0933998
P62873	Guanine nucleotide-binding protein G(I)/G(S)/G(T) subunit beta-1 OS=Homo sapiens OX=9606 GN=GNB1 PE=1 SV=3	2	2	2	1	7	37.4	0	0	52096.6					42842.3	25412.6	46840.2	0.242488
P62877	E3 ubiquitin-protein ligase RBX1 OS=Homo sapiens OX=9606 GN=RBX1 PE=1 SV=1	1	1	1	1	7	12.3	25932.7	0	0					30172.9	23826.7	15429	0.260927
P62879	Guanine nucleotide-binding protein G(I)/G(S)/G(T) subunit beta-2 OS=Homo sapiens OX=9606 GN=GNB2 PE=1 SV=3	4	4	4	1	13	37.3	0	0	8086.17					383683	295755	382839	0.116501
P62888	60S ribosomal protein L30 OS=Homo sapiens OX=9606 GN=RPL30 PE=1 SV=2	2	1	1	1	10	12.8	60798.5	64874.5	144999					52766.2	37648.2	17661.7	0.399086
P62899	60S ribosomal protein L31 OS=Homo sapiens OX=9606 GN=RPL31 PE=1 SV=1	2	1	1	1	6	14.5	30768.7	28425.9	31112.4					431492	380334	410370	0.051524
P62906	60S ribosomal protein L10a OS=Homo sapiens OX=9606 GN=RPL10A PE=1 SV=2	7	5	5	5	27	24.8	405927	366016	439815					44543.7	25793.5	26111.6	0.272629
P62910	60S ribosomal protein L32 OS=Homo sapiens OX=9606 GN=RPL32 PE=1 SV=2	2	2	2	2	16	15.9	51704.5	26408.3	42584.5					28230.2	26610.4	27290	0.0242587
P62913	60S ribosomal protein L11 OS=Homo sapiens OX=9606 GN=RPL11 PE=1 SV=2	3	3	3	3	24	20.2	137272	112027	131751					6836.46	13431.5	13743.3	0.280935
P62917	60S ribosomal protein L8 OS=Homo sapiens OX=9606 GN=RPL8 PE=1 SV=2	2	2	2	2	11	28	245265	208081	232577					10471.6	11238	14270.4	0.136763
P62942	Peptidyl-prolyl cis-trans isomerase FKBP1A OS=Homo sapiens OX=9606 GN=FKBP1A PE=1 SV=2	1	1	1	1	12	11.9	106263	72930.1	86406.6					8156.4	5861.7	16721.1	0.45608
P62979	Ubiquitin-40S ribosomal protein S27a OS=Homo sapiens OX=9606 GN=RPS27A PE=1 SV=2	6	4	4	4	28	18	3.85298e+06	1.39813e+06	3.50869e+06					5628.2	1364.92	4925.66	0.469756
P62993	Growth factor receptor-bound protein 2 OS=Homo sapiens OX=9606 GN=GRB2 PE=1 SV=1	1	1	1	1	5	25.2	0	7732.35	0					9173.2	7280.39	15461.2	0.328698
P63010	AP-2 complex subunit beta OS=Homo sapiens OX=9606 GN=AP2B1 PE=1 SV=1	4	3	3	3	3	104.5	9338.12	14660.8	6861.6					21040.6	16426.7	15835.6	0.130963
P63104	14-3-3 protein zeta/delta OS=Homo sapiens OX=9606 GN=YWHAZ PE=1 SV=1	8	7	7	5	34	27.7	492896	462048	351298					18805.3	5430.9	9103.18	0.50769
P63173	60S ribosomal protein L38 OS=Homo sapiens OX=9606 GN=RPL38 PE=1 SV=2	2	2	2	2	29	8.2	456475	201122	213142					87949	5262.11	1718.69	1.25905
P63208	S-phase kinase-associated protein 1 OS=Homo sapiens OX=9606 GN=SKP1 PE=1 SV=2	4	4	4	4	24	18.6	89876.4	35383.8	23670.9					96273.9	112765	115010	0.0773352
P63220	40S ribosomal protein S21 OS=Homo sapiens OX=9606 GN=RPS21 PE=1 SV=1	2	2	2	2	23	9.1	249744	0	33962.9					14131.8	8406.57	1261.67	0.663635
P63241	Eukaryotic translation initiation factor 5A-1 OS=Homo sapiens OX=9606 GN=EIF5A PE=1 SV=2	5	4	4	4	35	16.8	703244	569681	581937					29366.6	26657.2	31180.5	0.0639413
P63244	Receptor of activated protein C kinase 1 OS=Homo sapiens OX=9606 GN=RACK1 PE=1 SV=3	5	5	5	5	19	35.1	132026	156053	164412
P67809	Y-box-binding protein 1 OS=Homo sapiens OX=9606 GN=YBX1 PE=1 SV=3	4	3	3	3	10	35.9	187077	124053	131673
P67812	Signal peptidase complex catalytic subunit SEC11A OS=Homo sapiens OX=9606 GN=SEC11A PE=1 SV=1	1	1	1	1	4	20.6	14761.5	0	11787.7
P67936	Tropomyosin alpha-4 chain OS=Homo sapiens OX=9606 GN=TPM4 PE=1 SV=3	5	5	5	2	19	28.5	57102.6	44214.5	33086.5
P68032	Actin, alpha cardiac muscle 1 OS=Homo sapiens OX=9606 GN=ACTC1 PE=1 SV=1	11	9	10	2	29	42	0	1.01142e+06	1.03424e+06
P68036	Ubiquitin-conjugating enzyme E2 L3 OS=Homo sapiens OX=9606 GN=UBE2L3 PE=1 SV=1	4	2	2	2	16	17.9	76436.6	137675	68845.8
P68104	Elongation factor 1-alpha 1 OS=Homo sapiens OX=9606 GN=EEF1A1 PE=1 SV=1	12	7	7	7	15	50.1	1.82879e+06	1.16473e+06	1.61871e+06
P68363	Tubulin alpha-1B chain OS=Homo sapiens OX=9606 GN=TUBA1B PE=1 SV=1	14	11	12	2	34	50.1	1.00773e+06	801331	0
P68366	Tubulin alpha-4A chain OS=Homo sapiens OX=9606 GN=TUBA4A PE=1 SV=1	8	7	8	3	25	49.9	0	0	469307
P68371	Tubulin beta-4B chain OS=Homo sapiens OX=9606 GN=TUBB4B PE=1 SV=1	20	11	16	1	34	49.8	1.36188e+06	993890	27262.4
P68402	Platelet-activating factor acetylhydrolase IB subunit alpha2 OS=Homo sapiens OX=9606 GN=PAFAH1B2 PE=1 SV=1	1	1	1	1	4	25.6	6533.27	0	0
P78318	Immunoglobulin-binding protein 1 OS=Homo sapiens OX=9606 GN=IGBP1 PE=1 SV=1	1	1	1	1	3	39.2	3407.43	0	0
P78344	Eukaryotic translation initiation factor 4 gamma 2 OS=Homo sapiens OX=9606 GN=EIF4G2 PE=1 SV=1	5	4	4	4	4	102.3	8103.58	0	10078.2
P78347	General transcription factor II-I OS=Homo sapiens OX=9606 GN=GTF2I PE=1 SV=2	1	1	1	1	1	112.3	704.506	907.109	4209.39
P78371	T-complex protein 1 subunit beta OS=Homo sapiens OX=9606 GN=CCT2 PE=1 SV=4	14	9	10	9	23	57.5	130484	148828	107291
P78417	Glutathione S-transferase omega-1 OS=Homo sapiens OX=9606 GN=GSTO1 PE=1 SV=2	3	3	3	3	14	27.5	51515.7	28542.9	50124.9
P78527	DNA-dependent protein kinase catalytic subunit OS=Homo sapiens OX=9606 GN=PRKDC PE=1 SV=3	14	13	13	13	4	468.8	6046.64	3265.75	5781.09
P80723	Brain acid soluble protein 1 OS=Homo sapiens OX=9606 GN=BASP1 PE=1 SV=2	8	6	6	6	43	22.7	445787	465709	521339
P82979	SAP domain-containing ribonucleoprotein OS=Homo sapiens OX=9606 GN=SARNP PE=1 SV=3	1	1	1	1	5	23.7	0	0	22801.8
P83731	60S ribosomal protein L24 OS=Homo sapiens OX=9606 GN=RPL24 PE=1 SV=1	3	3	3	3	20	17.8	209711	180790	163837
P83881	60S ribosomal protein L36a OS=Homo sapiens OX=9606 GN=RPL36A PE=1 SV=2	1	1	1	1	8	12.4	57295.8	61627	58923.3
P84090	Enhancer of rudimentary homolog OS=Homo sapiens OX=9606 GN=ERH PE=1 SV=1	1	1	1	1	11	12.3	52983.8	46124.8	50978.9
P84098	60S ribosomal protein L19 OS=Homo sapiens OX=9606 GN=RPL19 PE=1 SV=1	2	2	2	2	13	23.5	85876.5	91016.8	73510.3
P84103	Serine/arginine-rich splicing factor 3 OS=Homo sapiens OX=9606 GN=SRSF3 PE=1 SV=1	1	1	1	1	5	19.3	96737	188724	194402
Q00325	Phosphate carrier protein, mitochondrial OS=Homo sapiens OX=9606 GN=SLC25A3 PE=1 SV=2	2	2	2	2	5	40.1	42842.3	25412.6	46840.2
Q00341	Vigilin OS=Homo sapiens OX=9606 GN=HDLBP PE=1 SV=2	4	4	4	4	3	141.4	11282.1	4212.87	6168.68
Q00610	Clathrin heavy chain 1 OS=Homo sapiens OX=9606 GN=CLTC PE=1 SV=5	13	11	12	11	7	191.5	36639.8	36862.1	22836.7
Q00653	Nuclear factor NF-kappa-B p100 subunit OS=Homo sapiens OX=9606 GN=NFKB2 PE=1 SV=4	1	1	1	1	1	96.7	0	0	1167.84
Q00688	Peptidyl-prolyl cis-trans isomerase FKBP3 OS=Homo sapiens OX=9606 GN=FKBP3 PE=1 SV=1	1	1	1	1	4	25.2	13473.9	14035.1	0
Q00796	Sorbitol dehydrogenase OS=Homo sapiens OX=9606 GN=SORD PE=1 SV=4	1	1	1	1	2	38.3	0	5810.01	5310.46
Q00839	Heterogeneous nuclear ribonucleoprotein U OS=Homo sapiens OX=9606 GN=HNRNPU PE=1 SV=6	8	7	7	7	9	90.5	160211	133700	115215
Q01081	Splicing factor U2AF 35 kDa subunit OS=Homo sapiens OX=9606 GN=U2AF1 PE=1 SV=3	2	1	1	1	5	27.9	11394.2	0	0
Q01082	Spectrin beta chain, non-erythrocytic 1 OS=Homo sapiens OX=9606 GN=SPTBN1 PE=1 SV=2	10	10	10	10	4	274.4	9509.62	7293.53	9413.02
Q01105	Protein SET OS=Homo sapiens OX=9606 GN=SET PE=1 SV=3	2	2	2	2	10	33.5	98453.8	0	117018
Q01518	Adenylyl cyclase-associated protein 1 OS=Homo sapiens OX=9606 GN=CAP1 PE=1 SV=5	1	1	1	1	2	51.9	0	0	9687.83
Q01628	Interferon-induced transmembrane protein 3 OS=Homo sapiens OX=9606 GN=IFITM3 PE=1 SV=2	2	1	2	1	12	14.6	164511	135978	139574
Q01650	Large neutral amino acids transporter small subunit 1 OS=Homo sapiens OX=9606 GN=SLC7A5 PE=1 SV=2	3	2	2	2	6	55	98931.5	86665.4	93007.8
Q01813	ATP-dependent 6-phosphofructokinase, platelet type OS=Homo sapiens OX=9606 GN=PFKP PE=1 SV=2	4	4	4	3	6	85.5	18661.3	12026.3	20883.7
Q02543	60S ribosomal protein L18a OS=Homo sapiens OX=9606 GN=RPL18A PE=1 SV=2	1	1	1	1	8	20.7	15909.2	15509.5	16076.1
Q02790	Peptidyl-prolyl cis-trans isomerase FKBP4 OS=Homo sapiens OX=9606 GN=FKBP4 PE=1 SV=3	7	6	7	6	13	51.8	40277.5	15404	21440.1
Q02878	60S ribosomal protein L6 OS=Homo sapiens OX=9606 GN=RPL6 PE=1 SV=3	8	5	5	5	15	32.7	580179	401696	322498
Q03113	Guanine nucleotide-binding protein subunit alpha-12 OS=Homo sapiens OX=9606 GN=GNA12 PE=1 SV=4	1	1	1	1	3	44.3	0	21002.6	0
Q03252	Lamin-B2 OS=Homo sapiens OX=9606 GN=LMNB2 PE=1 SV=4	4	4	4	3	6	69.9	9710.42	6306.9	5570.66
Q04637	Eukaryotic translation initiation factor 4 gamma 1 OS=Homo sapiens OX=9606 GN=EIF4G1 PE=1 SV=4	6	6	6	6	4	175.4	13649.8	3186.58	18238.9
Q04760	Lactoylglutathione lyase OS=Homo sapiens OX=9606 GN=GLO1 PE=1 SV=4	4	3	4	3	15	20.8	77343.6	40888.2	47059.4
Q04837	Single-stranded DNA-binding protein, mitochondrial OS=Homo sapiens OX=9606 GN=SSBP1 PE=1 SV=1	1	1	1	1	6	17.2	22218.1	18736.2	17074.3
Q06210	Glutamine--fructose-6-phosphate aminotransferase [isomerizing] 1 OS=Homo sapiens OX=9606 GN=GFPT1 PE=1 SV=3	1	1	1	1	1	78.8	2855.47	19373.2	23460
Q06323	Proteasome activator complex subunit 1 OS=Homo sapiens OX=9606 GN=PSME1 PE=1 SV=1	3	3	3	3	14	28.7	44136.6	17432.7	27646.8
Q06609	DNA repair protein RAD51 homolog 1 OS=Homo sapiens OX=9606 GN=RAD51 PE=1 SV=1	1	1	1	1	2	36.9	15631.3	12439.7	0
Q07020	60S ribosomal protein L18 OS=Homo sapiens OX=9606 GN=RPL18 PE=1 SV=2	3	3	3	3	19	21.6	569514	367562	154814
Q07021	Complement component 1 Q subcomponent-binding protein, mitochondrial OS=Homo sapiens OX=9606 GN=C1QBP PE=1 SV=1	4	4	4	4	30	31.3	88638.6	94844.3	51895.5
Q07065	Cytoskeleton-associated protein 4 OS=Homo sapiens OX=9606 GN=CKAP4 PE=1 SV=2	8	8	8	8	14	66	45327.6	26696.4	29323.4
Q07666	KH domain-containing, RNA-binding, signal transduction-associated protein 1 OS=Homo sapiens OX=9606 GN=KHDRBS1 PE=1 SV=1	3	2	2	2	4	48.2	116599	98007.5	30578.5
Q07955	Serine/arginine-rich splicing factor 1 OS=Homo sapiens OX=9606 GN=SRSF1 PE=1 SV=2	5	4	4	4	22	27.7	104715	90246.3	98848
Q08170	Serine/arginine-rich splicing factor 4 OS=Homo sapiens OX=9606 GN=SRSF4 PE=1 SV=2	1	1	1	1	2	56.6	26078.9	23369.1	0
Q08211	ATP-dependent RNA helicase A OS=Homo sapiens OX=9606 GN=DHX9 PE=1 SV=4	8	8	8	8	8	140.9	30020.3	10818.7	26705.8
Q08380	Galectin-3-binding protein OS=Homo sapiens OX=9606 GN=LGALS3BP PE=1 SV=1	1	1	1	1	2	65.3	5080.83	3964.46	0
Q08499	cAMP-specific 3',5'-cyclic phosphodiesterase 4D OS=Homo sapiens OX=9606 GN=PDE4D PE=1 SV=2	1	1	1	1	1	91.1	0	0	10401.8
Q08752	Peptidyl-prolyl cis-trans isomerase D OS=Homo sapiens OX=9606 GN=PPID PE=1 SV=3	3	2	2	2	5	40.7	5561.43	8061.55	4903.97
Q08945	FACT complex subunit SSRP1 OS=Homo sapiens OX=9606 GN=SSRP1 PE=1 SV=1	2	2	2	2	3	81	7600.33	7207.88	7733.51
Q08J23	RNA cytosine C(5)-methyltransferase NSUN2 OS=Homo sapiens OX=9606 GN=NSUN2 PE=1 SV=2	6	6	6	6	8	86.4	26591.2	29983.5	35321.9
Q09028	Histone-binding protein RBBP4 OS=Homo sapiens OX=9606 GN=RBBP4 PE=1 SV=3	7	6	6	2	17	47.6	19014.1	17366.3	20391.4
Q09666	Neuroblast differentiation-associated protein AHNAK OS=Homo sapiens OX=9606 GN=AHNAK PE=1 SV=2	30	29	30	29	11	628.7	19256.5	12646.3	12832.6
Q10471	Polypeptide N-acetylgalactosaminyltransferase 2 OS=Homo sapiens OX=9606 GN=GALNT2 PE=1 SV=1	5	5	5	5	10	64.7	20925.5	10459.4	11990.6
Q10589	Bone marrow stromal antigen 2 OS=Homo sapiens OX=9606 GN=BST2 PE=1 SV=1	1	1	1	1	6	19.8	0	31263.9	31074.1
Q12849	G-rich sequence factor 1 OS=Homo sapiens OX=9606 GN=GRSF1 PE=1 SV=3	1	1	1	1	2	53.1	4970.68	3532.67	4633.98
Q12874	Splicing factor 3A subunit 3 OS=Homo sapiens OX=9606 GN=SF3A3 PE=1 SV=1	3	3	3	3	6	58.8	14841.1	16416	12742.1
Q12904	Aminoacyl tRNA synthase complex-interacting multifunctional protein 1 OS=Homo sapiens OX=9606 GN=AIMP1 PE=1 SV=2	1	1	1	1	4	34.3	0	6036.36	0
Q12905	Interleukin enhancer-binding factor 2 OS=Homo sapiens OX=9606 GN=ILF2 PE=1 SV=2	2	1	1	1	3	43	6803.55	39394.9	19128.9
Q12906	Interleukin enhancer-binding factor 3 OS=Homo sapiens OX=9606 GN=ILF3 PE=1 SV=3	4	4	4	4	5	95.3	35268.9	21268.8	47836.2
Q12907	Vesicular integral-membrane protein VIP36 OS=Homo sapiens OX=9606 GN=LMAN2 PE=1 SV=1	2	2	2	2	6	40.2	13122.9	9163.67	10154.2
Q12931	Heat shock protein 75 kDa, mitochondrial OS=Homo sapiens OX=9606 GN=TRAP1 PE=1 SV=3	8	8	8	8	12	80.1	123365	119541	138201
Q12965	Unconventional myosin-Ie OS=Homo sapiens OX=9606 GN=MYO1E PE=1 SV=2	2	2	2	2	2	127	3688.98	11325.5	0
Q13011	Delta(3,5)-Delta(2,4)-dienoyl-CoA isomerase, mitochondrial OS=Homo sapiens OX=9606 GN=ECH1 PE=1 SV=2	2	2	2	2	7	35.8	18497.4	10507.6	11299.7
Q13057	Bifunctional coenzyme A synthase OS=Homo sapiens OX=9606 GN=COASY PE=1 SV=4	1	1	1	1	2	62.3	0	0	2026.7
Q13098	COP9 signalosome complex subunit 1 OS=Homo sapiens OX=9606 GN=GPS1 PE=1 SV=4	2	2	2	2	4	55.5	4251.94	21009.8	0
Q13126	S-methyl-5'-thioadenosine phosphorylase OS=Homo sapiens OX=9606 GN=MTAP PE=1 SV=2	1	1	1	1	4	31.2	0	0	14416.1
Q13148	TAR DNA-binding protein 43 OS=Homo sapiens OX=9606 GN=TARDBP PE=1 SV=1	1	1	1	1	2	44.7	0	0	12136.6
Q13151	Heterogeneous nuclear ribonucleoprotein A0 OS=Homo sapiens OX=9606 GN=HNRNPA0 PE=1 SV=1	2	2	2	2	11	30.8	21310.8	26649.6	22499.6
Q13155	Aminoacyl tRNA synthase complex-interacting multifunctional protein 2 OS=Homo sapiens OX=9606 GN=AIMP2 PE=1 SV=2	1	1	1	1	8	35.3	7354.97	0	7562.88
Q13162	Peroxiredoxin-4 OS=Homo sapiens OX=9606 GN=PRDX4 PE=1 SV=1	5	4	4	3	16	30.5	44380.6	74137.8	42855.3
Q13177	Serine/threonine-protein kinase PAK 2 OS=Homo sapiens OX=9606 GN=PAK2 PE=1 SV=3	1	1	1	1	4	58	0	3192.5	0
Q13185	Chromobox protein homolog 3 OS=Homo sapiens OX=9606 GN=CBX3 PE=1 SV=4	3	3	3	3	20	20.8	48464.1	0	41086.7
Q13191	E3 ubiquitin-protein ligase CBL-B OS=Homo sapiens OX=9606 GN=CBLB PE=1 SV=2	1	1	1	1	1	109.4	7939.61	0	4657.96
Q13200	26S proteasome non-ATPase regulatory subunit 2 OS=Homo sapiens OX=9606 GN=PSMD2 PE=1 SV=3	4	4	4	4	5	100.1	9651.25	9890.25	10673.1
Q13228	Methanethiol oxidase OS=Homo sapiens OX=9606 GN=SELENBP1 PE=1 SV=2	1	1	1	1	2	52.4	3477.45	0	3356.9
Q13242	Serine/arginine-rich splicing factor 9 OS=Homo sapiens OX=9606 GN=SRSF9 PE=1 SV=1	2	2	2	2	10	25.5	22036.1	11647.4	20625.3
Q13247	Serine/arginine-rich splicing factor 6 OS=Homo sapiens OX=9606 GN=SRSF6 PE=1 SV=2	3	3	3	3	8	39.6	0	0	38241.1
Q13263	Transcription intermediary factor 1-beta OS=Homo sapiens OX=9606 GN=TRIM28 PE=1 SV=5	6	5	6	5	6	88.5	33484.4	21879	18349.1
Q13283	Ras GTPase-activating protein-binding protein 1 OS=Homo sapiens OX=9606 GN=G3BP1 PE=1 SV=1	3	3	3	3	6	52.1	59179.9	58429.6	61520.4
Q13310	Polyadenylate-binding protein 4 OS=Homo sapiens OX=9606 GN=PABPC4 PE=1 SV=1	7	6	7	4	12	70.7	15044.6	13112.8	4059.86
Q13347	Eukaryotic translation initiation factor 3 subunit I OS=Homo sapiens OX=9606 GN=EIF3I PE=1 SV=1	2	2	2	2	9	36.5	18086.5	14472.8	16178.5
Q13404	Ubiquitin-conjugating enzyme E2 variant 1 OS=Homo sapiens OX=9606 GN=UBE2V1 PE=1 SV=2	1	1	1	1	7	16.5	7576.19	0	0
Q13428	Treacle protein OS=Homo sapiens OX=9606 GN=TCOF1 PE=1 SV=3	4	4	4	4	3	152	5628.2	1364.92	4925.66
Q13435	Splicing factor 3B subunit 2 OS=Homo sapiens OX=9606 GN=SF3B2 PE=1 SV=2	1	1	1	1	1	100.2	4887.68	7845.6	13775.3
Q13442	28 kDa heat- and acid-stable phosphoprotein OS=Homo sapiens OX=9606 GN=PDAP1 PE=1 SV=1	2	1	1	1	6	20.6	57268.8	45823.5	49015.2
Q13451	Peptidyl-prolyl cis-trans isomerase FKBP5 OS=Homo sapiens OX=9606 GN=FKBP5 PE=1 SV=2	1	1	1	1	2	51.2	2997.99	0	0
Q13478	Interleukin-18 receptor 1 OS=Homo sapiens OX=9606 GN=IL18R1 PE=1 SV=1	1	1	1	1	1	62.3	24254.4	0	0
Q13620	Cullin-4B OS=Homo sapiens OX=9606 GN=CUL4B PE=1 SV=4	1	1	1	1	1	103.9	0	1329.29	0
Q13813	Spectrin alpha chain, non-erythrocytic 1 OS=Homo sapiens OX=9606 GN=SPTAN1 PE=1 SV=3	16	15	15	15	7	284.4	17200.2	13506.3	25696
Q13838	Spliceosome RNA helicase DDX39B OS=Homo sapiens OX=9606 GN=DDX39B PE=1 SV=1	6	5	5	5	13	49	43392.9	32747.5	24670.5
Q13867	Bleomycin hydrolase OS=Homo sapiens OX=9606 GN=BLMH PE=1 SV=1	1	1	1	1	2	52.5	0	2293.99	0
Q13895	Bystin OS=Homo sapiens OX=9606 GN=BYSL PE=1 SV=3	2	2	2	2	5	49.6	5589.94	5695.07	0
Q14008	Cytoskeleton-associated protein 5 OS=Homo sapiens OX=9606 GN=CKAP5 PE=1 SV=3	1	1	1	1	0	225.4	492.288	0	0
Q14019	Coactosin-like protein OS=Homo sapiens OX=9606 GN=COTL1 PE=1 SV=3	4	4	4	4	39	15.9	133094	68644.3	67619.4
Q14103	Heterogeneous nuclear ribonucleoprotein D0 OS=Homo sapiens OX=9606 GN=HNRNPD PE=1 SV=1	2	2	2	1	6	38.4	22850.9	43997.2	18503.4
Q14108	Lysosome membrane protein 2 OS=Homo sapiens OX=9606 GN=SCARB2 PE=1 SV=2	1	1	1	1	2	54.3	1691.01	0	0
Q14116	Interleukin-18 OS=Homo sapiens OX=9606 GN=IL18 PE=1 SV=1	2	2	2	2	9	22.3	85746	71308.1	85662
Q14151	Scaffold attachment factor B2 OS=Homo sapiens OX=9606 GN=SAFB2 PE=1 SV=1	2	2	2	2	2	107.4	6832.96	0	0
Q14152	Eukaryotic translation initiation factor 3 subunit A OS=Homo sapiens OX=9606 GN=EIF3A PE=1 SV=1	7	6	7	6	4	166.5	19669.4	11151.2	12641.7
Q14166	Tubulin--tyrosine ligase-like protein 12 OS=Homo sapiens OX=9606 GN=TTLL12 PE=1 SV=2	1	1	1	1	2	74.4	0	0	3105.92
Q14204	Cytoplasmic dynein 1 heavy chain 1 OS=Homo sapiens OX=9606 GN=DYNC1H1 PE=1 SV=5	2	2	2	2	0	532.1	796.241	1377.94	877.28
Q14232	Translation initiation factor eIF-2B subunit alpha OS=Homo sapiens OX=9606 GN=EIF2B1 PE=1 SV=1	1	1	1	1	3	33.7	7243.02	0	0
Q14240	Eukaryotic initiation factor 4A-II OS=Homo sapiens OX=9606 GN=EIF4A2 PE=1 SV=2	15	10	12	1	23	46.4	21801.8	0	18775.5
Q14247	Src substrate cortactin OS=Homo sapiens OX=9606 GN=CTTN PE=1 SV=2	3	3	3	3	7	61.5	19058	10226.3	12422.9
Q14254	Flotillin-2 OS=Homo sapiens OX=9606 GN=FLOT2 PE=1 SV=2	1	1	1	1	3	47	4081.72	0	2894.48
Q14258	E3 ubiquitin/ISG15 ligase TRIM25 OS=Homo sapiens OX=9606 GN=TRIM25 PE=1 SV=2	1	1	1	1	2	70.9	0	0	3688.75
Q14320	Protein FAM50A OS=Homo sapiens OX=9606 GN=FAM50A PE=1 SV=2	1	1	1	1	4	40.2	0	7628.16	0
Q14444	Caprin-1 OS=Homo sapiens OX=9606 GN=CAPRIN1 PE=1 SV=2	7	5	5	5	7	78.3	98832.5	126422	69256.9
Q14498	RNA-binding protein 39 OS=Homo sapiens OX=9606 GN=RBM39 PE=1 SV=2	3	3	3	3	6	59.3	19729.6	12788	19060.3
Q14566	DNA replication licensing factor MCM6 OS=Homo sapiens OX=9606 GN=MCM6 PE=1 SV=1	3	3	3	3	5	92.8	8960.89	6836.42	4081.74
Q14683	Structural maintenance of chromosomes protein 1A OS=Homo sapiens OX=9606 GN=SMC1A PE=1 SV=2	2	2	2	2	2	143.1	1321.05	0	0
Q14684	Ribosomal RNA processing protein 1 homolog B OS=Homo sapiens OX=9606 GN=RRP1B PE=1 SV=3	1	1	1	1	1	84.4	2084.96	0	0
Q14696	LRP chaperone MESD OS=Homo sapiens OX=9606 GN=MESD PE=1 SV=2	1	1	1	1	6	26.1	13437.6	11843.9	0
Q14697	Neutral alpha-glucosidase AB OS=Homo sapiens OX=9606 GN=GANAB PE=1 SV=3	6	6	6	6	7	106.8	19595	18702.6	18362.7
Q14739	Delta(14)-sterol reductase LBR OS=Homo sapiens OX=9606 GN=LBR PE=1 SV=2	1	1	1	1	2	70.7	5084.4	0	0
Q14764	Major vault protein OS=Homo sapiens OX=9606 GN=MVP PE=1 SV=4	1	1	1	1	1	99.3	1993.5	1115.12	1225.74
Q14839	Chromodomain-helicase-DNA-binding protein 4 OS=Homo sapiens OX=9606 GN=CHD4 PE=1 SV=2	2	2	2	2	1	217.9	0	0	7630.97
Q14847	LIM and SH3 domain protein 1 OS=Homo sapiens OX=9606 GN=LASP1 PE=1 SV=2	2	1	1	1	3	29.7	38266.1	14185.8	50613.9
Q14974	Importin subunit beta-1 OS=Homo sapiens OX=9606 GN=KPNB1 PE=1 SV=2	6	5	5	5	7	97.1	49034.8	46932.3	46284.3
Q14978	Nucleolar and coiled-body phosphoprotein 1 OS=Homo sapiens OX=9606 GN=NOLC1 PE=1 SV=2	2	2	2	2	3	73.6	16183	7966.39	10083.4
Q15003	Condensin complex subunit 2 OS=Homo sapiens OX=9606 GN=NCAPH PE=1 SV=3	1	1	1	1	1	82.5	2735.55	0	0
Q15008	26S proteasome non-ATPase regulatory subunit 6 OS=Homo sapiens OX=9606 GN=PSMD6 PE=1 SV=1	3	2	2	2	5	45.5	6058.88	5344.89	0
Q15019	Septin-2 OS=Homo sapiens OX=9606 GN=SEPTIN2 PE=1 SV=1	1	1	1	1	3	41.5	7017.28	0	0
Q15021	Condensin complex subunit 1 OS=Homo sapiens OX=9606 GN=NCAPD2 PE=1 SV=3	1	1	1	1	1	157.1	0	512.025	0
Q15029	116 kDa U5 small nuclear ribonucleoprotein component OS=Homo sapiens OX=9606 GN=EFTUD2 PE=1 SV=1	3	2	2	2	2	109.4	5510.64	4906.6	8407.96
Q15041	ADP-ribosylation factor-like protein 6-interacting protein 1 OS=Homo sapiens OX=9606 GN=ARL6IP1 PE=1 SV=2	1	1	1	1	5	23.3	0	0	22660.7
Q15046	Lysine--tRNA ligase OS=Homo sapiens OX=9606 GN=KARS1 PE=1 SV=3	2	2	2	2	3	68	8951.7	4542.38	10300.2
Q15056	Eukaryotic translation initiation factor 4H OS=Homo sapiens OX=9606 GN=EIF4H PE=1 SV=5	1	1	1	1	4	27.4	10471.6	11238	14270.4
Q15061	WD repeat-containing protein 43 OS=Homo sapiens OX=9606 GN=WDR43 PE=1 SV=3	1	1	1	1	2	74.8	0	1923.17	0
Q15084	Protein disulfide-isomerase A6 OS=Homo sapiens OX=9606 GN=PDIA6 PE=1 SV=1	5	4	4	4	12	48.1	60449.5	54202.6	45308.4
Q15102	Platelet-activating factor acetylhydrolase IB subunit alpha1 OS=Homo sapiens OX=9606 GN=PAFAH1B3 PE=1 SV=1	3	3	3	3	11	25.7	7621.74	6663.19	6276.84
Q15125	3-beta-hydroxysteroid-Delta(8),Delta(7)-isomerase OS=Homo sapiens OX=9606 GN=EBP PE=1 SV=3	1	1	1	1	5	26.3	0	37066.3	0
Q15149	Plectin OS=Homo sapiens OX=9606 GN=PLEC PE=1 SV=3	37	34	34	34	8	531.5	28584.7	26337.8	29399.9
Q15165	Serum paraoxonase/arylesterase 2 OS=Homo sapiens OX=9606 GN=PON2 PE=1 SV=4	1	1	1	1	2	39.4	7239.73	0	7168.11
Q15181	Inorganic pyrophosphatase OS=Homo sapiens OX=9606 GN=PPA1 PE=1 SV=2	3	2	3	2	11	32.6	29124.9	39268.5	43518.9
Q15185	Prostaglandin E synthase 3 OS=Homo sapiens OX=9606 GN=PTGES3 PE=1 SV=1	2	2	2	2	16	18.7	143282	111834	123883
Q15233	Non-POU domain-containing octamer-binding protein OS=Homo sapiens OX=9606 GN=NONO PE=1 SV=4	3	3	3	3	8	54.2	29130.2	30708.1	71419.8
Q15293	Reticulocalbin-1 OS=Homo sapiens OX=9606 GN=RCN1 PE=1 SV=1	3	2	2	2	4	38.9	61568.5	61792.9	53117.9
Q15365	Poly(rC)-binding protein 1 OS=Homo sapiens OX=9606 GN=PCBP1 PE=1 SV=2	3	3	3	2	11	37.5	73812.4	70871.9	69107.4
Q15366	Poly(rC)-binding protein 2 OS=Homo sapiens OX=9606 GN=PCBP2 PE=1 SV=1	3	3	3	2	10	38.6	186522	139757	90934.1
Q15370	Elongin-B OS=Homo sapiens OX=9606 GN=ELOB PE=1 SV=1	1	1	1	1	8	13.1	48026.4	35644.7	35863.7
Q15393	Splicing factor 3B subunit 3 OS=Homo sapiens OX=9606 GN=SF3B3 PE=1 SV=4	2	2	2	2	1	135.5	4360.21	0	6062.74
Q15427	Splicing factor 3B subunit 4 OS=Homo sapiens OX=9606 GN=SF3B4 PE=1 SV=1	1	1	1	1	3	44.4	0	0	7815.81
Q15459	Splicing factor 3A subunit 1 OS=Homo sapiens OX=9606 GN=SF3A1 PE=1 SV=1	3	2	2	2	2	88.8	7827.83	10062.2	5368.21
Q15631	Translin OS=Homo sapiens OX=9606 GN=TSN PE=1 SV=1	1	1	1	1	9	26.2	7484.39	7788.65	8202.62
Q15645	Pachytene checkpoint protein 2 homolog OS=Homo sapiens OX=9606 GN=TRIP13 PE=1 SV=2	2	2	2	2	4	48.5	5865.67	7847.84	7859.33
Q15691	Microtubule-associated protein RP/EB family member 1 OS=Homo sapiens OX=9606 GN=MAPRE1 PE=1 SV=3	2	2	2	2	10	30	32267	27056.7	57686.9
Q15717	ELAV-like protein 1 OS=Homo sapiens OX=9606 GN=ELAVL1 PE=1 SV=2	3	3	3	3	10	36.1	52766.2	37648.2	17661.7
Q15738	Sterol-4-alpha-carboxylate 3-dehydrogenase, decarboxylating OS=Homo sapiens OX=9606 GN=NSDHL PE=1 SV=2	2	2	2	2	5	41.9	87949	5262.11	1718.69
Q15758	Neutral amino acid transporter B(0) OS=Homo sapiens OX=9606 GN=SLC1A5 PE=1 SV=2	1	1	1	1	2	56.6	0	3082.56	0
Q15785	Mitochondrial import receptor subunit TOM34 OS=Homo sapiens OX=9606 GN=TOMM34 PE=1 SV=2	1	1	1	1	4	34.5	4701.43	3548.77	4339.73
Q15907	Ras-related protein Rab-11B OS=Homo sapiens OX=9606 GN=RAB11B PE=1 SV=4	3	2	2	2	10	24.5	48855.1	41636.8	25381.3
Q15942	Zyxin OS=Homo sapiens OX=9606 GN=ZYX PE=1 SV=1	1	1	1	1	1	61.2	0	0	4711.41
Q16181	Septin-7 OS=Homo sapiens OX=9606 GN=SEPTIN7 PE=1 SV=2	2	2	2	2	4	50.6	11607.2	5381.43	4863.49
Q16401	26S proteasome non-ATPase regulatory subunit 5 OS=Homo sapiens OX=9606 GN=PSMD5 PE=1 SV=3	1	1	1	1	1	56.2	4353.07	0	0
Q16531	DNA damage-binding protein 1 OS=Homo sapiens OX=9606 GN=DDB1 PE=1 SV=1	5	5	5	5	4	126.9	14098.4	9644.12	7545.47
Q16543	Hsp90 co-chaperone Cdc37 OS=Homo sapiens OX=9606 GN=CDC37 PE=1 SV=1	1	1	1	1	2	44.4	26637.3	22579.9	25653.7
Q16555	Dihydropyrimidinase-related protein 2 OS=Homo sapiens OX=9606 GN=DPYSL2 PE=1 SV=1	1	1	1	1	2	62.3	0	2843.28	3213.35
Q16576	Histone-binding protein RBBP7 OS=Homo sapiens OX=9606 GN=RBBP7 PE=1 SV=1	7	6	6	2	17	47.8	154612	132771	104063
Q16629	Serine/arginine-rich splicing factor 7 OS=Homo sapiens OX=9606 GN=SRSF7 PE=1 SV=1	3	3	3	3	13	27.4	103708	47929.8	65749.1
Q16658	Fascin OS=Homo sapiens OX=9606 GN=FSCN1 PE=1 SV=3	9	7	7	7	16	54.5	188363	112612	116943
Q16718	NADH dehydrogenase [ubiquinone] 1 alpha subcomplex subunit 5 OS=Homo sapiens OX=9606 GN=NDUFA5 PE=1 SV=3	1	1	1	1	9	13.5	27976.6	43273.3	27676.3
Q16719	Kynureninase OS=Homo sapiens OX=9606 GN=KYNU PE=1 SV=1	3	3	3	3	7	52.3	33915.2	16270.8	16264.7
Q16762	Thiosulfate sulfurtransferase OS=Homo sapiens OX=9606 GN=TST PE=1 SV=4	2	1	1	1	6	33.4	0	0	10249.6
Q16851	UTP--glucose-1-phosphate uridylyltransferase OS=Homo sapiens OX=9606 GN=UGP2 PE=1 SV=5	1	1	1	1	2	56.9	7030.96	17461.1	5292.33
Q16881	Thioredoxin reductase 1, cytoplasmic OS=Homo sapiens OX=9606 GN=TXNRD1 PE=1 SV=3	2	2	2	2	4	70.9	17164.5	14802.4	15986
Q16891	MICOS complex subunit MIC60 OS=Homo sapiens OX=9606 GN=IMMT PE=1 SV=1	7	7	7	7	9	83.6	18805.3	5430.9	9103.18
Q29RF7	Sister chromatid cohesion protein PDS5 homolog A OS=Homo sapiens OX=9606 GN=PDS5A PE=1 SV=1	1	1	1	1	1	150.7	0	467.957	0
Q4AC94	C2 domain-containing protein 3 OS=Homo sapiens OX=9606 GN=C2CD3 PE=1 SV=4	1	1	1	1	0	260.2	919.381	0	0
Q52LJ0	Protein FAM98B OS=Homo sapiens OX=9606 GN=FAM98B PE=1 SV=2	1	1	1	1	3	45.5	0	0	117529
Q53GS9	U4/U6.U5 tri-snRNP-associated protein 2 OS=Homo sapiens OX=9606 GN=USP39 PE=1 SV=2	1	1	1	1	1	65.3	3822.4	0	0
Q562R1	Beta-actin-like protein 2 OS=Homo sapiens OX=9606 GN=ACTBL2 PE=1 SV=2	7	4	7	1	12	42	14378.2	14871.4	26431.9
Q58FF6	Putative heat shock protein HSP 90-beta 4 OS=Homo sapiens OX=9606 GN=HSP90AB4P PE=5 SV=1	4	4	4	1	9	58.2	0	19989.1	0
Q5JPE7	Nodal modulator 2 OS=Homo sapiens OX=9606 GN=NOMO2 PE=1 SV=1	1	1	1	1	1	139.4	0	0	862.477
Q5JTH9	RRP12-like protein OS=Homo sapiens OX=9606 GN=RRP12 PE=1 SV=2	2	2	2	2	1	143.6	2144.64	0	687.425
Q5JTJ3	Cytochrome c oxidase assembly factor 6 homolog OS=Homo sapiens OX=9606 GN=COA6 PE=1 SV=1	1	1	1	1	11	14.1	0	25228.6	23166.4
Q5JXB2	Putative ubiquitin-conjugating enzyme E2 N-like OS=Homo sapiens OX=9606 GN=UBE2NL PE=1 SV=1	4	2	2	2	12	17.4	46354.9	36497.3	35895.6
Q5M775	Cytospin-B OS=Homo sapiens OX=9606 GN=SPECC1 PE=1 SV=1	2	2	2	2	2	118.5	5324.9	0	0
Q5QJE6	Deoxynucleotidyltransferase terminal-interacting protein 2 OS=Homo sapiens OX=9606 GN=DNTTIP2 PE=1 SV=2	1	1	1	1	1	84.4	1352.81	0	0
Q6FI81	Anamorsin OS=Homo sapiens OX=9606 GN=CIAPIN1 PE=1 SV=2	1	1	1	1	4	33.6	4518.43	7238.11	7135.91
Q6ICL3	Transport and Golgi organization protein 2 homolog OS=Homo sapiens OX=9606 GN=TANGO2 PE=1 SV=1	1	1	1	1	3	30.9	0	0	7860.85
Q6NZI2	Caveolae-associated protein 1 OS=Homo sapiens OX=9606 GN=CAVIN1 PE=1 SV=1	2	2	2	2	7	43.5	9735.63	0	0
Q6P2Q9	Pre-mRNA-processing-splicing factor 8 OS=Homo sapiens OX=9606 GN=PRPF8 PE=1 SV=2	5	5	5	5	2	273.4	4273.26	3088.26	4641.54
Q6PKG0	La-related protein 1 OS=Homo sapiens OX=9606 GN=LARP1 PE=1 SV=2	1	1	1	1	1	123.4	1368.17	0	0
Q6XQN6	Nicotinate phosphoribosyltransferase OS=Homo sapiens OX=9606 GN=NAPRT PE=1 SV=2	1	1	1	1	2	57.5	2316.35	0	0
Q6ZUS6	Coiled-coil domain-containing protein 149 OS=Homo sapiens OX=9606 GN=CCDC149 PE=2 SV=2	1	1	1	1	3	52.8	25298.9	0	27155.3
Q70UQ0	Inhibitor of nuclear factor kappa-B kinase-interacting protein OS=Homo sapiens OX=9606 GN=IKBIP PE=1 SV=1	1	1	1	1	3	39.3	7384.75	0	0
Q7KZF4	Staphylococcal nuclease domain-containing protein 1 OS=Homo sapiens OX=9606 GN=SND1 PE=1 SV=1	4	4	4	4	4	101.9	16295.1	29774.9	29492.9
Q7L014	Probable ATP-dependent RNA helicase DDX46 OS=Homo sapiens OX=9606 GN=DDX46 PE=1 SV=2	1	1	1	1	1	117.3	1898.44	1873.63	2867.37
Q7L0Y3	tRNA methyltransferase 10 homolog C OS=Homo sapiens OX=9606 GN=TRMT10C PE=1 SV=2	1	1	1	1	2	47.3	3280.28	3740.71	0
Q7L1Q6	eIF5-mimic protein 2 OS=Homo sapiens OX=9606 GN=BZW1 PE=1 SV=1	5	5	5	5	10	48	30303.4	26272.8	13539.8
Q7L2J0	7SK snRNA methylphosphate capping enzyme OS=Homo sapiens OX=9606 GN=MEPCE PE=1 SV=1	1	1	1	1	1	74.3	0	0	9236.38
Q7RTV0	PHD finger-like domain-containing protein 5A OS=Homo sapiens OX=9606 GN=PHF5A PE=1 SV=1	1	1	1	1	6	12.4	19404.9	0	0
Q7Z2W4	Zinc finger CCCH-type antiviral protein 1 OS=Homo sapiens OX=9606 GN=ZC3HAV1 PE=1 SV=3	3	3	3	3	4	101.4	5385.81	3793.88	4860.68
Q7Z7H5	Transmembrane emp24 domain-containing protein 4 OS=Homo sapiens OX=9606 GN=TMED4 PE=1 SV=1	1	1	1	1	3	25.9	0	7459.48	8008.68
Q86UE4	Protein LYRIC OS=Homo sapiens OX=9606 GN=MTDH PE=1 SV=2	2	2	2	2	3	63.8	4017.61	7109.22	3520.03
Q86UP2	Kinectin OS=Homo sapiens OX=9606 GN=KTN1 PE=1 SV=1	1	1	1	1	1	156.2	1511.64	1545.92	0
Q86V81	THO complex subunit 4 OS=Homo sapiens OX=9606 GN=ALYREF PE=1 SV=3	2	2	2	2	10	26.9	17246.7	25745.7	2739.14
Q86VP6	Cullin-associated NEDD8-dissociated protein 1 OS=Homo sapiens OX=9606 GN=CAND1 PE=1 SV=2	5	5	5	5	5	136.3	12687	8211.91	9586.61
Q8IWX8	Calcium homeostasis endoplasmic reticulum protein OS=Homo sapiens OX=9606 GN=CHERP PE=1 SV=3	1	1	1	1	1	103.6	2774.86	0	4401.84
Q8IY67	Ribonucleoprotein PTB-binding 1 OS=Homo sapiens OX=9606 GN=RAVER1 PE=1 SV=1	1	1	1	1	2	63.8	0	0	1902
Q8N1F7	Nuclear pore complex protein Nup93 OS=Homo sapiens OX=9606 GN=NUP93 PE=1 SV=2	2	2	2	2	2	93.4	1329.72	0	0
Q8N8S7	Protein enabled homolog OS=Homo sapiens OX=9606 GN=ENAH PE=1 SV=2	1	1	1	1	2	66.5	0	2534.11	2726.05
Q8NBS9	Thioredoxin domain-containing protein 5 OS=Homo sapiens OX=9606 GN=TXNDC5 PE=1 SV=2	3	3	3	3	6	47.6	22213.1	17677.7	11813.1
Q8NC51	Plasminogen activator inhibitor 1 RNA-binding protein OS=Homo sapiens OX=9606 GN=SERBP1 PE=1 SV=2	7	7	7	7	20	44.9	138728	106037	184947
Q8NE71	ATP-binding cassette sub-family F member 1 OS=Homo sapiens OX=9606 GN=ABCF1 PE=1 SV=2	3	3	3	3	4	95.9	8451.39	3946.07	8334.8
Q8NFQ8	Torsin-1A-interacting protein 2 OS=Homo sapiens OX=9606 GN=TOR1AIP2 PE=1 SV=1	1	1	1	1	3	51.2	3658.81	0	0
Q8NGA1	Olfactory receptor 1M1 OS=Homo sapiens OX=9606 GN=OR1M1 PE=2 SV=1	1	1	1	1	2	34.8	18198.8	14772.1	17677.7
Q8TB61	Adenosine 3'-phospho 5'-phosphosulfate transporter 1 OS=Homo sapiens OX=9606 GN=SLC35B2 PE=1 SV=1	1	1	1	1	2	47.5	0	3045.37	3490.62
Q8TCJ2	Dolichyl-diphosphooligosaccharide--protein glycosyltransferase subunit STT3B OS=Homo sapiens OX=9606 GN=STT3B PE=1 SV=1	2	2	2	2	2	93.6	3268.43	1834.39	0
Q8TCS8	Polyribonucleotide nucleotidyltransferase 1, mitochondrial OS=Homo sapiens OX=9606 GN=PNPT1 PE=1 SV=2	2	2	2	2	3	85.9	4361.72	5872.74	0
Q8TD57	Dynein axonemal heavy chain 3 OS=Homo sapiens OX=9606 GN=DNAH3 PE=2 SV=1	1	1	1	1	0	470.5	395.911	0	426.306
Q8TDI0	Chromodomain-helicase-DNA-binding protein 5 OS=Homo sapiens OX=9606 GN=CHD5 PE=1 SV=1	3	2	2	2	1	222.9	4363.5	0	0
Q8TDN6	Ribosome biogenesis protein BRX1 homolog OS=Homo sapiens OX=9606 GN=BRIX1 PE=1 SV=2	1	1	1	1	2	41.4	6198.98	8160.9	14008.7
Q8TED1	Probable glutathione peroxidase 8 OS=Homo sapiens OX=9606 GN=GPX8 PE=1 SV=2	2	1	1	1	5	23.9	0	9817.97	0
Q8TEM1	Nuclear pore membrane glycoprotein 210 OS=Homo sapiens OX=9606 GN=NUP210 PE=1 SV=3	2	2	2	2	1	205	1048.08	0	0
Q8TEQ6	Gem-associated protein 5 OS=Homo sapiens OX=9606 GN=GEMIN5 PE=1 SV=3	1	1	1	1	1	168.5	995.347	0	0
Q8WUM4	Programmed cell death 6-interacting protein OS=Homo sapiens OX=9606 GN=PDCD6IP PE=1 SV=1	2	2	2	2	3	96	4335.58	4471.81	5671.49
Q8WWI1	LIM domain only protein 7 OS=Homo sapiens OX=9606 GN=LMO7 PE=1 SV=3	1	1	1	1	1	192.6	745.768	0	710.222
Q8WX93	Palladin OS=Homo sapiens OX=9606 GN=PALLD PE=1 SV=3	2	2	2	2	2	150.5	4179.62	0	2135
Q8WXX5	DnaJ homolog subfamily C member 9 OS=Homo sapiens OX=9606 GN=DNAJC9 PE=1 SV=1	1	1	1	1	4	29.9	0	0	3719.61
Q92499	ATP-dependent RNA helicase DDX1 OS=Homo sapiens OX=9606 GN=DDX1 PE=1 SV=2	3	3	3	3	5	82.4	11501.1	9811.2	6116.13
Q92598	Heat shock protein 105 kDa OS=Homo sapiens OX=9606 GN=HSPH1 PE=1 SV=1	4	3	3	2	4	96.8	18287.1	24161.6	22446.8
Q92616	eIF-2-alpha kinase activator GCN1 OS=Homo sapiens OX=9606 GN=GCN1 PE=1 SV=7	1	1	1	1	0	292.5	409.138	1913.09	4990.06
Q92688	Acidic leucine-rich nuclear phosphoprotein 32 family member B OS=Homo sapiens OX=9606 GN=ANP32B PE=1 SV=1	4	2	3	2	10	28.8	83087.6	74533.1	81260.9
Q92769	Histone deacetylase 2 OS=Homo sapiens OX=9606 GN=HDAC2 PE=1 SV=2	2	2	2	2	4	55.3	15295.9	8588.67	13118.2
Q92804	TATA-binding protein-associated factor 2N OS=Homo sapiens OX=9606 GN=TAF15 PE=1 SV=1	1	1	1	1	2	61.8	41625.8	50658.3	52330
Q92841	Probable ATP-dependent RNA helicase DDX17 OS=Homo sapiens OX=9606 GN=DDX17 PE=1 SV=2	10	7	9	3	11	80.2	20438.9	114220	6617.03
Q92945	Far upstream element-binding protein 2 OS=Homo sapiens OX=9606 GN=KHSRP PE=1 SV=4	8	8	8	7	16	73.1	54247.7	51843.6	51236.4
Q92973	Transportin-1 OS=Homo sapiens OX=9606 GN=TNPO1 PE=1 SV=2	3	3	3	3	5	102.3	14398.1	12181.2	9608.63
Q93009	Ubiquitin carboxyl-terminal hydrolase 7 OS=Homo sapiens OX=9606 GN=USP7 PE=1 SV=2	1	1	1	1	1	128.2	1128.25	0	0
Q969H8	Myeloid-derived growth factor OS=Homo sapiens OX=9606 GN=MYDGF PE=1 SV=1	1	1	1	1	5	18.8	0	22971.3	0
Q969X5	Endoplasmic reticulum-Golgi intermediate compartment protein 1 OS=Homo sapiens OX=9606 GN=ERGIC1 PE=1 SV=1	1	1	1	1	5	32.6	19098.2	16750.4	16331.6
Q96A72	Protein mago nashi homolog 2 OS=Homo sapiens OX=9606 GN=MAGOHB PE=1 SV=1	1	1	1	1	7	17.3	21252.6	33906.7	0
Q96AE4	Far upstream element-binding protein 1 OS=Homo sapiens OX=9606 GN=FUBP1 PE=1 SV=3	5	4	4	3	7	67.5	45717.2	35937.9	50871.1
Q96AG4	Leucine-rich repeat-containing protein 59 OS=Homo sapiens OX=9606 GN=LRRC59 PE=1 SV=1	6	6	6	6	19	34.9	139311	44567.5	144383
Q96C19	EF-hand domain-containing protein D2 OS=Homo sapiens OX=9606 GN=EFHD2 PE=1 SV=1	1	1	1	1	5	26.7	0	8173.02	0
Q96CP2	FLYWCH family member 2 OS=Homo sapiens OX=9606 GN=FLYWCH2 PE=1 SV=1	2	2	2	2	18	14.6	53032.5	53016.5	49733
Q96CW1	AP-2 complex subunit mu OS=Homo sapiens OX=9606 GN=AP2M1 PE=1 SV=2	1	1	1	1	2	49.6	4339.58	0	2057.42
Q96DG6	Carboxymethylenebutenolidase homolog OS=Homo sapiens OX=9606 GN=CMBL PE=1 SV=1	5	4	4	4	14	28	41266.2	48354	27725.8
Q96DU9	Polyadenylate-binding protein 5 OS=Homo sapiens OX=9606 GN=PABPC5 PE=1 SV=1	2	2	2	1	4	43.3	0	0	3948.51
Q96HC4	PDZ and LIM domain protein 5 OS=Homo sapiens OX=9606 GN=PDLIM5 PE=1 SV=5	2	2	2	2	3	63.9	7297.21	2435.28	0
Q96HN2	Adenosylhomocysteinase 3 OS=Homo sapiens OX=9606 GN=AHCYL2 PE=1 SV=1	1	1	1	1	1	66.7	11766.9	8952.36	9935.21
Q96HS1	Serine/threonine-protein phosphatase PGAM5, mitochondrial OS=Homo sapiens OX=9606 GN=PGAM5 PE=1 SV=2	1	1	1	1	3	32	14834.4	0	9543.58
Q96I24	Far upstream element-binding protein 3 OS=Homo sapiens OX=9606 GN=FUBP3 PE=1 SV=2	2	1	1	1	1	61.6	4699.13	4831.83	5218.34
Q96IU4	Protein ABHD14B OS=Homo sapiens OX=9606 GN=ABHD14B PE=1 SV=1	1	1	1	1	6	22.3	7578.01	6788.76	9627.95
Q96K17	Transcription factor BTF3 homolog 4 OS=Homo sapiens OX=9606 GN=BTF3L4 PE=1 SV=1	1	1	1	1	4	17.3	47690.8	39188.6	51574.8
Q96KB5	Lymphokine-activated killer T-cell-originated protein kinase OS=Homo sapiens OX=9606 GN=PBK PE=1 SV=3	1	1	1	1	4	36.1	0	3736.23	0
Q96PK6	RNA-binding protein 14 OS=Homo sapiens OX=9606 GN=RBM14 PE=1 SV=2	5	5	5	5	8	69.4	25475.1	14086.9	24720.8
Q96Q06	Perilipin-4 OS=Homo sapiens OX=9606 GN=PLIN4 PE=1 SV=2	1	1	1	1	1	134.3	2055.56	2514.18	2035.86
Q96QK1	Vacuolar protein sorting-associated protein 35 OS=Homo sapiens OX=9606 GN=VPS35 PE=1 SV=2	1	1	1	1	1	91.6	3262.9	3062.32	0
Q96RS6	NudC domain-containing protein 1 OS=Homo sapiens OX=9606 GN=NUDCD1 PE=1 SV=2	1	1	1	1	2	66.7	1127.41	0	0
Q96SU4	Oxysterol-binding protein-related protein 9 OS=Homo sapiens OX=9606 GN=OSBPL9 PE=1 SV=2	1	1	1	1	1	83.1	12049.9	0	0
Q99436	Proteasome subunit beta type-7 OS=Homo sapiens OX=9606 GN=PSMB7 PE=1 SV=1	2	2	2	2	7	29.9	53171.6	23576.3	47281.4
Q99439	Calponin-2 OS=Homo sapiens OX=9606 GN=CNN2 PE=1 SV=4	1	1	1	1	4	33.7	0	17918.3	0
Q99459	Cell division cycle 5-like protein OS=Homo sapiens OX=9606 GN=CDC5L PE=1 SV=2	1	1	1	1	1	92.2	2284.97	2145.73	1351.65
Q99460	26S proteasome non-ATPase regulatory subunit 1 OS=Homo sapiens OX=9606 GN=PSMD1 PE=1 SV=2	1	1	1	1	1	105.8	3186.96	2632.84	4052.37
Q99497	Parkinson disease protein 7 OS=Homo sapiens OX=9606 GN=PARK7 PE=1 SV=2	1	1	1	1	14	19.9	15061	15225.4	18352.3
Q99584	Protein S100-A13 OS=Homo sapiens OX=9606 GN=S100A13 PE=1 SV=1	1	1	1	1	11	11.5	43337.8	89018.3	98257.2
Q99615	DnaJ homolog subfamily C member 7 OS=Homo sapiens OX=9606 GN=DNAJC7 PE=1 SV=2	2	2	2	2	4	56.4	0	11425.9	10767.7
Q99623	Prohibitin-2 OS=Homo sapiens OX=9606 GN=PHB2 PE=1 SV=2	5	3	3	3	13	33.3	95802	91168.2	92020.8
Q99729	Heterogeneous nuclear ribonucleoprotein A/B OS=Homo sapiens OX=9606 GN=HNRNPAB PE=1 SV=2	5	3	4	2	9	36.2	53164.7	49265.5	8383.28
Q99733	Nucleosome assembly protein 1-like 4 OS=Homo sapiens OX=9606 GN=NAP1L4 PE=1 SV=1	3	3	3	3	8	42.8	28144.1	28785.3	33381.5
Q99798	Aconitate hydratase, mitochondrial OS=Homo sapiens OX=9606 GN=ACO2 PE=1 SV=2	1	1	1	1	1	85.4	1816.17	3657.65	0
Q99808	Equilibrative nucleoside transporter 1 OS=Homo sapiens OX=9606 GN=SLC29A1 PE=1 SV=3	1	1	1	1	2	50.2	0	0	4250.5
Q99832	T-complex protein 1 subunit eta OS=Homo sapiens OX=9606 GN=CCT7 PE=1 SV=2	8	7	7	7	15	59.3	126079	57126.9	63088.8
Q99848	Probable rRNA-processing protein EBP2 OS=Homo sapiens OX=9606 GN=EBNA1BP2 PE=1 SV=2	1	1	1	1	3	34.8	20846.8	18027.6	20142.7
Q99873	Protein arginine N-methyltransferase 1 OS=Homo sapiens OX=9606 GN=PRMT1 PE=1 SV=3	2	2	2	2	5	42.4	35003.2	8549.22	21092
Q9BQ61	Telomerase RNA component interacting RNase OS=Homo sapiens OX=9606 GN=TRIR PE=1 SV=1	1	1	1	1	8	18.4	9317	9521.4	8804.67
Q9BQA1	Methylosome protein 50 OS=Homo sapiens OX=9606 GN=WDR77 PE=1 SV=1	1	1	1	1	2	36.7	10596.9	0	10452.6
Q9BQE3	Tubulin alpha-1C chain OS=Homo sapiens OX=9606 GN=TUBA1C PE=1 SV=1	13	11	11	2	34	49.9	17085.9	13711.6	30172.6
Q9BQG0	Myb-binding protein 1A OS=Homo sapiens OX=9606 GN=MYBBP1A PE=1 SV=2	1	1	1	1	1	148.8	2884.62	2721.75	2351.18
Q9BRA2	Thioredoxin domain-containing protein 17 OS=Homo sapiens OX=9606 GN=TXNDC17 PE=1 SV=1	2	2	2	2	20	13.9	70279.6	63006.6	22702.6
Q9BRP8	Partner of Y14 and mago OS=Homo sapiens OX=9606 GN=PYM1 PE=1 SV=1	1	1	1	1	5	22.6	9360.8	8236.84	8828.14
Q9BS26	Endoplasmic reticulum resident protein 44 OS=Homo sapiens OX=9606 GN=ERP44 PE=1 SV=1	2	2	2	2	4	46.9	16683.5	12785.3	12625.5
Q9BUJ2	Heterogeneous nuclear ribonucleoprotein U-like protein 1 OS=Homo sapiens OX=9606 GN=HNRNPUL1 PE=1 SV=2	2	1	1	1	1	95.7	3176.52	6386.96	3191.58
Q9BUL8	Programmed cell death protein 10 OS=Homo sapiens OX=9606 GN=PDCD10 PE=1 SV=1	1	1	1	1	4	24.7	9648.16	8778.38	0
Q9BUQ8	Probable ATP-dependent RNA helicase DDX23 OS=Homo sapiens OX=9606 GN=DDX23 PE=1 SV=3	2	2	2	2	2	95.5	0	0	3861.69
Q9BV20	Methylthioribose-1-phosphate isomerase OS=Homo sapiens OX=9606 GN=MRI1 PE=1 SV=1	1	1	1	1	3	39.1	0	0	2651.19
Q9BV57	1,2-dihydroxy-3-keto-5-methylthiopentene dioxygenase OS=Homo sapiens OX=9606 GN=ADI1 PE=1 SV=1	1	1	1	1	4	21.5	0	22223.3	14751.5
Q9BVC6	Transmembrane protein 109 OS=Homo sapiens OX=9606 GN=TMEM109 PE=1 SV=1	2	2	2	2	9	26.2	66586.4	23007.2	23279.4
Q9BVJ6	U3 small nucleolar RNA-associated protein 14 homolog A OS=Homo sapiens OX=9606 GN=UTP14A PE=1 SV=1	2	2	2	2	3	87.9	6332.34	0	0
Q9BVK6	Transmembrane emp24 domain-containing protein 9 OS=Homo sapiens OX=9606 GN=TMED9 PE=1 SV=2	1	1	1	1	5	27.3	20743.9	17589.1	18534.4
Q9BVP2	Guanine nucleotide-binding protein-like 3 OS=Homo sapiens OX=9606 GN=GNL3 PE=1 SV=2	1	1	1	1	1	62	2383.18	0	0
Q9BW27	Nuclear pore complex protein Nup85 OS=Homo sapiens OX=9606 GN=NUP85 PE=1 SV=1	1	1	1	1	1	75	2070.89	1970.82	0
Q9BWF3	RNA-binding protein 4 OS=Homo sapiens OX=9606 GN=RBM4 PE=1 SV=1	1	1	1	1	3	40.3	0	5308.03	0
Q9BWJ5	Splicing factor 3B subunit 5 OS=Homo sapiens OX=9606 GN=SF3B5 PE=1 SV=1	1	1	1	1	13	10.1	24563.4	0	0
Q9BX68	Adenosine 5'-monophosphoramidase HINT2 OS=Homo sapiens OX=9606 GN=HINT2 PE=1 SV=1	1	1	1	1	6	17.2	0	0	5934.57
Q9BXJ9	N-alpha-acetyltransferase 15, NatA auxiliary subunit OS=Homo sapiens OX=9606 GN=NAA15 PE=1 SV=1	2	2	2	2	2	101.2	3058.39	0	2432.29
Q9BXP5	Serrate RNA effector molecule homolog OS=Homo sapiens OX=9606 GN=SRRT PE=1 SV=1	4	4	4	4	6	100.6	11886.9	4847.47	5197.63
Q9BYG3	MKI67 FHA domain-interacting nucleolar phosphoprotein OS=Homo sapiens OX=9606 GN=NIFK PE=1 SV=1	1	1	1	1	3	34.2	0	5704.2	7457.54
Q9BYZ2	L-lactate dehydrogenase A-like 6B OS=Homo sapiens OX=9606 GN=LDHAL6B PE=1 SV=3	1	1	1	1	4	41.9	14988.3	14277.1	13685.3
Q9BZE4	GTP-binding protein 4 OS=Homo sapiens OX=9606 GN=GTPBP4 PE=1 SV=3	1	1	1	1	2	73.9	3182.19	0	0
Q9BZX2	Uridine-cytidine kinase 2 OS=Homo sapiens OX=9606 GN=UCK2 PE=1 SV=1	1	1	1	1	4	29.3	7297.02	0	0
Q9BZZ5	Apoptosis inhibitor 5 OS=Homo sapiens OX=9606 GN=API5 PE=1 SV=3	1	1	1	1	2	59	0	5254.13	4008.26
Q9C0C2	182 kDa tankyrase-1-binding protein OS=Homo sapiens OX=9606 GN=TNKS1BP1 PE=1 SV=4	1	1	1	1	1	181.7	599.232	0	0
Q9GZL7	Ribosome biogenesis protein WDR12 OS=Homo sapiens OX=9606 GN=WDR12 PE=1 SV=2	1	1	1	1	2	47.7	3610.7	0	5847.52
Q9GZP8	Immortalization up-regulated protein OS=Homo sapiens OX=9606 GN=IMUP PE=1 SV=1	1	1	1	1	9	10.9	70156.3	0	0
Q9GZS3	WD repeat-containing protein 61 OS=Homo sapiens OX=9606 GN=WDR61 PE=1 SV=1	1	1	1	1	2	33.6	0	2369.78	2574.56
Q9GZT3	SRA stem-loop-interacting RNA-binding protein, mitochondrial OS=Homo sapiens OX=9606 GN=SLIRP PE=1 SV=1	3	3	3	3	29	12.3	59735.8	47512.5	73504.1
Q9GZZ1	N-alpha-acetyltransferase 50 OS=Homo sapiens OX=9606 GN=NAA50 PE=1 SV=1	3	3	3	3	20	19.4	44543.7	25793.5	26111.6
Q9H074	Polyadenylate-binding protein-interacting protein 1 OS=Homo sapiens OX=9606 GN=PAIP1 PE=1 SV=1	2	2	2	2	4	53.5	15304	10152.7	14124.6
Q9H0S4	Probable ATP-dependent RNA helicase DDX47 OS=Homo sapiens OX=9606 GN=DDX47 PE=1 SV=1	1	1	1	1	2	50.6	3102.09	3344.82	3438.25
Q9H251	Cadherin-23 OS=Homo sapiens OX=9606 GN=CDH23 PE=1 SV=2	1	1	1	1	0	369.3	0	0	241.285
Q9H299	SH3 domain-binding glutamic acid-rich-like protein 3 OS=Homo sapiens OX=9606 GN=SH3BGRL3 PE=1 SV=1	1	1	1	1	11	10.4	35066.6	28854.9	0
Q9H2H9	Sodium-coupled neutral amino acid transporter 1 OS=Homo sapiens OX=9606 GN=SLC38A1 PE=1 SV=1	1	1	1	1	2	54	4914.41	0	3029.28
Q9H2U2	Inorganic pyrophosphatase 2, mitochondrial OS=Homo sapiens OX=9606 GN=PPA2 PE=1 SV=2	1	1	1	1	3	37.9	14965.4	0	0
Q9H307	Pinin OS=Homo sapiens OX=9606 GN=PNN PE=1 SV=5	4	4	4	4	5	81.6	8941.23	0	6343.33
Q9H3K6	BolA-like protein 2 OS=Homo sapiens OX=9606 GN=BOLA2B PE=1 SV=1	1	1	1	1	10	10.1	33771.2	0	0
Q9H3N1	Thioredoxin-related transmembrane protein 1 OS=Homo sapiens OX=9606 GN=TMX1 PE=1 SV=1	1	1	1	1	4	31.8	11894.5	9699.35	14652.3
Q9H444	Charged multivesicular body protein 4b OS=Homo sapiens OX=9606 GN=CHMP4B PE=1 SV=1	1	1	1	1	5	24.9	9643.35	8750.49	9563.88
Q9H4A4	Aminopeptidase B OS=Homo sapiens OX=9606 GN=RNPEP PE=1 SV=2	1	1	1	1	2	72.5	0	1790.38	2236.39
Q9H583	HEAT repeat-containing protein 1 OS=Homo sapiens OX=9606 GN=HEATR1 PE=1 SV=3	1	1	1	1	1	242.2	973.699	0	0
Q9H6F5	Coiled-coil domain-containing protein 86 OS=Homo sapiens OX=9606 GN=CCDC86 PE=1 SV=1	1	1	1	1	3	40.2	3794.4	2868.71	3543.27
Q9H853	Putative tubulin-like protein alpha-4B OS=Homo sapiens OX=9606 GN=TUBA4B PE=5 SV=2	2	1	1	1	5	27.5	100280	89641.4	58174.5
Q9H910	Jupiter microtubule associated homolog 2 OS=Homo sapiens OX=9606 GN=JPT2 PE=1 SV=1	1	1	1	1	7	20.1	10100.1	9055.6	8789.15
Q9H9B4	Sideroflexin-1 OS=Homo sapiens OX=9606 GN=SFXN1 PE=1 SV=4	1	1	1	1	4	35.6	8462.75	13257.1	9884.82
Q9HAV0	Guanine nucleotide-binding protein subunit beta-4 OS=Homo sapiens OX=9606 GN=GNB4 PE=1 SV=3	2	2	2	1	7	37.5	31168.4	53618.8	0
Q9HAV4	Exportin-5 OS=Homo sapiens OX=9606 GN=XPO5 PE=1 SV=1	2	2	2	2	1	136.2	2238.42	1648.12	0
Q9HB07	MYG1 exonuclease OS=Homo sapiens OX=9606 GN=MYG1 PE=1 SV=3	1	1	1	1	3	42.5	8596.39	6829.2	0
Q9HB71	Calcyclin-binding protein OS=Homo sapiens OX=9606 GN=CACYBP PE=1 SV=2	3	3	3	3	18	26.2	15562.4	0	0
Q9HC38	Glyoxalase domain-containing protein 4 OS=Homo sapiens OX=9606 GN=GLOD4 PE=1 SV=1	1	1	1	1	4	34.8	5922.43	10908	12179.6
Q9HD42	Charged multivesicular body protein 1a OS=Homo sapiens OX=9606 GN=CHMP1A PE=1 SV=1	1	1	1	1	4	21.7	0	0	7451.35
Q9NP72	Ras-related protein Rab-18 OS=Homo sapiens OX=9606 GN=RAB18 PE=1 SV=1	1	1	1	1	5	23	7778.28	0	7000.29
Q9NPA0	ER membrane protein complex subunit 7 OS=Homo sapiens OX=9606 GN=EMC7 PE=1 SV=1	1	1	1	1	5	26.5	0	0	20526.1
Q9NQC3	Reticulon-4 OS=Homo sapiens OX=9606 GN=RTN4 PE=1 SV=2	1	1	1	1	1	129.9	10628.7	8295.09	9367.03
Q9NQH7	Xaa-Pro aminopeptidase 3 OS=Homo sapiens OX=9606 GN=XPNPEP3 PE=1 SV=1	1	1	1	1	1	57	26852.1	23624.4	22855.4
Q9NR12	PDZ and LIM domain protein 7 OS=Homo sapiens OX=9606 GN=PDLIM7 PE=1 SV=1	1	1	1	1	2	49.8	0	1642.49	0
Q9NR30	Nucleolar RNA helicase 2 OS=Homo sapiens OX=9606 GN=DDX21 PE=1 SV=5	11	11	11	11	16	87.3	189413	172567	40039.4
Q9NR31	GTP-binding protein SAR1a OS=Homo sapiens OX=9606 GN=SAR1A PE=1 SV=1	2	2	2	2	8	22.4	25207.4	21895.3	10730.7
Q9NR45	Sialic acid synthase OS=Homo sapiens OX=9606 GN=NANS PE=1 SV=2	1	1	1	1	3	40.3	10686	13699	9119.86
Q9NS69	Mitochondrial import receptor subunit TOM22 homolog OS=Homo sapiens OX=9606 GN=TOMM22 PE=1 SV=3	1	1	1	1	18	15.5	28323.7	27189.2	23384.1
Q9NTJ3	Structural maintenance of chromosomes protein 4 OS=Homo sapiens OX=9606 GN=SMC4 PE=1 SV=2	1	1	1	1	1	147.1	1451.26	1210.29	1151.49
Q9NTK5	Obg-like ATPase 1 OS=Homo sapiens OX=9606 GN=OLA1 PE=1 SV=2	2	1	1	1	2	44.7	5775.71	4676.84	3431.14
Q9NUQ9	CYFIP-related Rac1 interactor B OS=Homo sapiens OX=9606 GN=CYRIB PE=1 SV=1	1	1	1	1	2	36.7	7265.81	4401.59	4432.52
Q9NVM9	Integrator complex subunit 13 OS=Homo sapiens OX=9606 GN=INTS13 PE=1 SV=2	1	1	1	1	1	80.2	7010.78	0	5501.58
Q9NVP1	ATP-dependent RNA helicase DDX18 OS=Homo sapiens OX=9606 GN=DDX18 PE=1 SV=2	1	1	1	1	2	75.4	2278.51	9396.09	0
Q9NWH9	SAFB-like transcription modulator OS=Homo sapiens OX=9606 GN=SLTM PE=1 SV=2	1	1	1	1	1	117.1	0	12002.3	0
Q9NX24	H/ACA ribonucleoprotein complex subunit 2 OS=Homo sapiens OX=9606 GN=NHP2 PE=1 SV=1	1	1	1	1	7	17.2	0	14616.4	0
Q9NX63	MICOS complex subunit MIC19 OS=Homo sapiens OX=9606 GN=CHCHD3 PE=1 SV=1	2	2	2	2	9	26.1	34718.6	10401.4	10214.4
Q9NY12	H/ACA ribonucleoprotein complex subunit 1 OS=Homo sapiens OX=9606 GN=GAR1 PE=1 SV=1	1	1	1	1	4	22.3	8869.22	0	0
Q9NY33	Dipeptidyl peptidase 3 OS=Homo sapiens OX=9606 GN=DPP3 PE=1 SV=2	1	1	1	1	2	82.5	2157.39	0	0
Q9NYF8	Bcl-2-associated transcription factor 1 OS=Homo sapiens OX=9606 GN=BCLAF1 PE=1 SV=2	1	1	1	1	1	106.1	3523.72	3164.81	3767.24
Q9NZB2	Constitutive coactivator of PPAR-gamma-like protein 1 OS=Homo sapiens OX=9606 GN=FAM120A PE=1 SV=2	1	1	1	1	1	121.8	765.339	669.943	0
Q9NZI8	Insulin-like growth factor 2 mRNA-binding protein 1 OS=Homo sapiens OX=9606 GN=IGF2BP1 PE=1 SV=2	1	1	1	1	2	63.4	3166.49	2629.43	3182.62
Q9NZJ9	Diphosphoinositol polyphosphate phosphohydrolase 2 OS=Homo sapiens OX=9606 GN=NUDT4 PE=1 SV=2	1	1	1	1	6	20.3	0	0	5082.06
Q9NZL9	Methionine adenosyltransferase 2 subunit beta OS=Homo sapiens OX=9606 GN=MAT2B PE=1 SV=1	1	1	1	1	3	37.5	14943.3	2812.62	0
Q9NZM1	Myoferlin OS=Homo sapiens OX=9606 GN=MYOF PE=1 SV=1	3	3	3	3	2	234.6	581.078	0	0
Q9NZN4	EH domain-containing protein 2 OS=Homo sapiens OX=9606 GN=EHD2 PE=1 SV=2	1	1	1	1	2	61.1	0	2368.88	0
Q9P0J0	NADH dehydrogenase [ubiquinone] 1 alpha subcomplex subunit 13 OS=Homo sapiens OX=9606 GN=NDUFA13 PE=1 SV=3	1	1	1	1	7	16.7	0	0	15173.7
Q9P0L0	Vesicle-associated membrane protein-associated protein A OS=Homo sapiens OX=9606 GN=VAPA PE=1 SV=3	1	1	1	1	6	27.9	18231.4	23065	24015.7
Q9P1Z2	Calcium-binding and coiled-coil domain-containing protein 1 OS=Homo sapiens OX=9606 GN=CALCOCO1 PE=1 SV=2	1	1	1	1	1	77.3	0	2494.12	0
Q9P258	Protein RCC2 OS=Homo sapiens OX=9606 GN=RCC2 PE=1 SV=2	1	1	1	1	2	56	3790.18	12048.2	15340.4
Q9P287	BRCA2 and CDKN1A-interacting protein OS=Homo sapiens OX=9606 GN=BCCIP PE=1 SV=1	1	1	1	1	3	36	0	0	6598.34
Q9P289	Serine/threonine-protein kinase 26 OS=Homo sapiens OX=9606 GN=STK26 PE=1 SV=2	1	1	1	1	3	46.5	3664.72	0	0
Q9P2E9	Ribosome-binding protein 1 OS=Homo sapiens OX=9606 GN=RRBP1 PE=1 SV=5	1	1	1	1	1	152.4	0	0	538.193
Q9P2F6	Rho GTPase-activating protein 20 OS=Homo sapiens OX=9606 GN=ARHGAP20 PE=1 SV=2	1	1	1	1	1	132.5	0	0	2750.13
Q9P2J5	Leucine--tRNA ligase, cytoplasmic OS=Homo sapiens OX=9606 GN=LARS1 PE=1 SV=2	1	1	1	1	1	134.4	1473.82	1262.79	1030.5
Q9P2X0	Dolichol-phosphate mannosyltransferase subunit 3 OS=Homo sapiens OX=9606 GN=DPM3 PE=1 SV=2	1	1	1	1	11	10.1	0	0	28751.9
Q9UBE0	SUMO-activating enzyme subunit 1 OS=Homo sapiens OX=9606 GN=SAE1 PE=1 SV=1	1	1	1	1	3	38.4	3442.92	5722.01	13501.9
Q9UBI6	Guanine nucleotide-binding protein G(I)/G(S)/G(O) subunit gamma-12 OS=Homo sapiens OX=9606 GN=GNG12 PE=1 SV=3	1	1	1	1	15	8	42624	29688.2	31742.4
Q9UBR2	Cathepsin Z OS=Homo sapiens OX=9606 GN=CTSZ PE=1 SV=1	3	3	3	3	11	33.8	122218	72956.6	88915.7
Q9UBT2	SUMO-activating enzyme subunit 2 OS=Homo sapiens OX=9606 GN=UBA2 PE=1 SV=2	2	2	2	2	4	71.2	113422	0	0
Q9UBX3	Mitochondrial dicarboxylate carrier OS=Homo sapiens OX=9606 GN=SLC25A10 PE=1 SV=2	2	2	2	2	6	31.3	8911.33	0	0
Q9UDY4	DnaJ homolog subfamily B member 4 OS=Homo sapiens OX=9606 GN=DNAJB4 PE=1 SV=1	1	1	1	1	3	37.8	5993.26	5692.28	6206.5
Q9UG63	ATP-binding cassette sub-family F member 2 OS=Homo sapiens OX=9606 GN=ABCF2 PE=1 SV=2	1	1	1	1	2	71.2	4646.04	3256.46	3440.1
Q9UGI8	Testin OS=Homo sapiens OX=9606 GN=TES PE=1 SV=1	1	1	1	1	3	48	4045.83	8495.05	8945.45
Q9UH65	Switch-associated protein 70 OS=Homo sapiens OX=9606 GN=SWAP70 PE=1 SV=1	2	2	2	2	4	69	2779.85	0	0
Q9UHB6	LIM domain and actin-binding protein 1 OS=Homo sapiens OX=9606 GN=LIMA1 PE=1 SV=1	2	2	2	2	3	85.2	8837.8	3786.57	8108.55
Q9UHD1	Cysteine and histidine-rich domain-containing protein 1 OS=Homo sapiens OX=9606 GN=CHORDC1 PE=1 SV=2	1	1	1	1	8	37.5	8522.87	0	7313.02
Q9UHD8	Septin-9 OS=Homo sapiens OX=9606 GN=SEPTIN9 PE=1 SV=2	4	4	4	4	7	65.4	14121.4	5836.07	4956.96
Q9UHD9	Ubiquilin-2 OS=Homo sapiens OX=9606 GN=UBQLN2 PE=1 SV=2	2	2	2	2	3	65.7	26969.1	0	0
Q9UHX1	Poly(U)-binding-splicing factor PUF60 OS=Homo sapiens OX=9606 GN=PUF60 PE=1 SV=1	1	1	1	1	1	59.8	9684.27	7713.42	7806.9
Q9UI30	Multifunctional methyltransferase subunit TRM112-like protein OS=Homo sapiens OX=9606 GN=TRMT112 PE=1 SV=1	2	2	2	2	22	14.2	0	29201.6	25438.8
Q9UIW2	Plexin-A1 OS=Homo sapiens OX=9606 GN=PLXNA1 PE=1 SV=3	1	1	1	1	0	210.9	9523.87	8069.97	7669.17
Q9UJZ1	Stomatin-like protein 2, mitochondrial OS=Homo sapiens OX=9606 GN=STOML2 PE=1 SV=1	1	1	1	1	4	38.5	8156.4	5861.7	16721.1
Q9UK45	U6 snRNA-associated Sm-like protein LSm7 OS=Homo sapiens OX=9606 GN=LSM7 PE=1 SV=1	1	1	1	1	8	11.6	23785	0	20059.3
Q9UK76	Jupiter microtubule associated homolog 1 OS=Homo sapiens OX=9606 GN=JPT1 PE=1 SV=3	2	2	2	2	22	16	9071.3	0	0
Q9UKA9	Polypyrimidine tract-binding protein 2 OS=Homo sapiens OX=9606 GN=PTBP2 PE=1 SV=1	1	1	1	1	2	57.5	21040.6	16426.7	15835.6
Q9UKK9	ADP-sugar pyrophosphatase OS=Homo sapiens OX=9606 GN=NUDT5 PE=1 SV=1	1	1	1	1	6	24.3	25636	21573.4	22908.7
Q9UKM9	RNA-binding protein Raly OS=Homo sapiens OX=9606 GN=RALY PE=1 SV=1	3	3	3	3	9	32.4	16027.4	14669.5	23606.6
Q9UKS6	Protein kinase C and casein kinase substrate in neurons protein 3 OS=Homo sapiens OX=9606 GN=PACSIN3 PE=1 SV=2	1	1	1	1	2	48.5	3785.22	0	0
Q9UKV3	Apoptotic chromatin condensation inducer in the nucleus OS=Homo sapiens OX=9606 GN=ACIN1 PE=1 SV=2	2	2	2	2	2	151.8	0	0	525.72
Q9ULV4	Coronin-1C OS=Homo sapiens OX=9606 GN=CORO1C PE=1 SV=1	2	2	2	2	4	53.2	7829.35	6390.71	3925.22
Q9UMR2	ATP-dependent RNA helicase DDX19B OS=Homo sapiens OX=9606 GN=DDX19B PE=1 SV=1	1	1	1	1	2	53.9	0	5542.22	0
Q9UMS4	Pre-mRNA-processing factor 19 OS=Homo sapiens OX=9606 GN=PRPF19 PE=1 SV=1	2	2	2	2	4	55.1	0	0	1801.85
Q9UN86	Ras GTPase-activating protein-binding protein 2 OS=Homo sapiens OX=9606 GN=G3BP2 PE=1 SV=2	2	2	2	2	5	54.1	16237.7	9031.31	9116.73
Q9UNM6	26S proteasome non-ATPase regulatory subunit 13 OS=Homo sapiens OX=9606 GN=PSMD13 PE=1 SV=2	3	3	3	3	8	42.9	19937.1	12971.7	19462.4
Q9UNQ0	Broad substrate specificity ATP-binding cassette transporter ABCG2 OS=Homo sapiens OX=9606 GN=ABCG2 PE=1 SV=3	1	1	1	1	1	72.3	4546.65	0	0
Q9UNS2	COP9 signalosome complex subunit 3 OS=Homo sapiens OX=9606 GN=COPS3 PE=1 SV=3	1	1	1	1	3	47.8	4808.66	4287.63	4216.68
Q9UNZ2	NSFL1 cofactor p47 OS=Homo sapiens OX=9606 GN=NSFL1C PE=1 SV=2	1	1	1	1	3	40.5	8611.79	0	7133.68
Q9UQ35	Serine/arginine repetitive matrix protein 2 OS=Homo sapiens OX=9606 GN=SRRM2 PE=1 SV=2	2	2	2	2	1	299.4	1635.88	5753.33	6388.4
Q9UQ80	Proliferation-associated protein 2G4 OS=Homo sapiens OX=9606 GN=PA2G4 PE=1 SV=3	11	9	10	9	25	43.8	217924	200276	197652
Q9Y224	RNA transcription, translation and transport factor protein OS=Homo sapiens OX=9606 GN=RTRAF PE=1 SV=1	1	1	1	1	4	28.1	9685.6	8484.64	6974.13
Q9Y230	RuvB-like 2 OS=Homo sapiens OX=9606 GN=RUVBL2 PE=1 SV=3	3	3	3	3	7	51.1	19101.1	16200.5	16429.9
Q9Y262	Eukaryotic translation initiation factor 3 subunit L OS=Homo sapiens OX=9606 GN=EIF3L PE=1 SV=1	3	3	3	3	5	66.7	11593.5	9810	17778.8
Q9Y265	RuvB-like 1 OS=Homo sapiens OX=9606 GN=RUVBL1 PE=1 SV=1	5	4	4	4	12	50.2	31250.6	25942.1	50023.3
Q9Y266	Nuclear migration protein nudC OS=Homo sapiens OX=9606 GN=NUDC PE=1 SV=1	1	1	1	1	3	38.2	0	0	28848
Q9Y277	Voltage-dependent anion-selective channel protein 3 OS=Homo sapiens OX=9606 GN=VDAC3 PE=1 SV=1	2	2	2	2	10	30.6	22693.6	15142.4	21014.9
Q9Y282	Endoplasmic reticulum-Golgi intermediate compartment protein 3 OS=Homo sapiens OX=9606 GN=ERGIC3 PE=1 SV=1	1	1	1	1	3	43.2	0	0	37243.9
Q9Y295	Developmentally-regulated GTP-binding protein 1 OS=Homo sapiens OX=9606 GN=DRG1 PE=1 SV=1	2	2	2	2	5	40.5	0	17540.6	0
Q9Y2T3	Guanine deaminase OS=Homo sapiens OX=9606 GN=GDA PE=1 SV=1	1	1	1	1	2	51	0	3251.66	7257.04
Q9Y2W1	Thyroid hormone receptor-associated protein 3 OS=Homo sapiens OX=9606 GN=THRAP3 PE=1 SV=2	3	3	3	3	3	108.6	4676.52	1664.89	3468.03
Q9Y2X3	Nucleolar protein 58 OS=Homo sapiens OX=9606 GN=NOP58 PE=1 SV=1	1	1	1	1	2	59.5	8214.94	6372.35	6419.12
Q9Y2Z0	Protein SGT1 homolog OS=Homo sapiens OX=9606 GN=SUGT1 PE=1 SV=3	1	1	1	1	2	41	6420.97	5962.65	5794.45
Q9Y383	Putative RNA-binding protein Luc7-like 2 OS=Homo sapiens OX=9606 GN=LUC7L2 PE=1 SV=2	3	2	2	2	6	46.5	31318.9	25473.6	16305.3
Q9Y3A5	Ribosome maturation protein SBDS OS=Homo sapiens OX=9606 GN=SBDS PE=1 SV=4	2	2	2	2	7	28.7	13020.3	12036.9	38179.4
Q9Y3B3	Transmembrane emp24 domain-containing protein 7 OS=Homo sapiens OX=9606 GN=TMED7 PE=1 SV=2	1	1	1	1	4	25.2	0	5842.7	0
Q9Y3B4	Splicing factor 3B subunit 6 OS=Homo sapiens OX=9606 GN=SF3B6 PE=1 SV=1	1	1	1	1	6	14.6	0	11838.7	13201
Q9Y3D9	28S ribosomal protein S23, mitochondrial OS=Homo sapiens OX=9606 GN=MRPS23 PE=1 SV=2	1	1	1	1	5	21.8	0	4244.65	11771.9
Q9Y3F4	Serine-threonine kinase receptor-associated protein OS=Homo sapiens OX=9606 GN=STRAP PE=1 SV=1	2	2	2	2	5	38.4	9452.37	7748.26	8202.15
Q9Y3I0	RNA-splicing ligase RtcB homolog OS=Homo sapiens OX=9606 GN=RTCB PE=1 SV=1	1	1	1	1	2	55.2	5858.81	5566.53	0
Q9Y3U8	60S ribosomal protein L36 OS=Homo sapiens OX=9606 GN=RPL36 PE=1 SV=3	3	3	3	3	29	12.2	413817	382699	370253
Q9Y490	Talin-1 OS=Homo sapiens OX=9606 GN=TLN1 PE=1 SV=3	5	5	5	5	3	269.6	2027.73	1417.69	1283.12
Q9Y4L1	Hypoxia up-regulated protein 1 OS=Homo sapiens OX=9606 GN=HYOU1 PE=1 SV=1	3	3	3	3	3	111.3	10404.7	7032.84	6978.53
Q9Y4P3	Transducin beta-like protein 2 OS=Homo sapiens OX=9606 GN=TBL2 PE=1 SV=1	1	1	1	1	2	49.8	0	1417.38	0
Q9Y512	Sorting and assembly machinery component 50 homolog OS=Homo sapiens OX=9606 GN=SAMM50 PE=1 SV=3	1	1	1	1	3	51.9	0	0	2507.99
Q9Y520	Protein PRRC2C OS=Homo sapiens OX=9606 GN=PRRC2C PE=1 SV=4	1	1	1	1	0	316.7	0	874.144	0
Q9Y570	Protein phosphatase methylesterase 1 OS=Homo sapiens OX=9606 GN=PPME1 PE=1 SV=3	1	1	1	1	2	42.3	7222.06	6902.21	5717.06
Q9Y5B9	FACT complex subunit SPT16 OS=Homo sapiens OX=9606 GN=SUPT16H PE=1 SV=1	3	3	3	3	3	119.8	10542	7006.92	5030.28
Q9Y5J9	Mitochondrial import inner membrane translocase subunit Tim8 B OS=Homo sapiens OX=9606 GN=TIMM8B PE=1 SV=1	2	2	2	2	23	9.3	30294.2	14113.7	0
Q9Y5K5	Ubiquitin carboxyl-terminal hydrolase isozyme L5 OS=Homo sapiens OX=9606 GN=UCHL5 PE=1 SV=3	1	1	1	1	2	37.6	2832.52	0	0
Q9Y5S9	RNA-binding protein 8A OS=Homo sapiens OX=9606 GN=RBM8A PE=1 SV=1	1	1	1	1	6	19.9	41869.8	35774.6	38211.9
Q9Y617	Phosphoserine aminotransferase OS=Homo sapiens OX=9606 GN=PSAT1 PE=1 SV=2	2	2	2	2	6	40.4	28832.3	26990.8	28532.1
Q9Y678	Coatomer subunit gamma-1 OS=Homo sapiens OX=9606 GN=COPG1 PE=1 SV=1	2	2	2	2	2	97.7	6189.24	4827.9	14992.2
Q9Y696	Chloride intracellular channel protein 4 OS=Homo sapiens OX=9606 GN=CLIC4 PE=1 SV=4	1	1	1	1	4	28.8	50725.1	0	0
Q9Y6C9	Mitochondrial carrier homolog 2 OS=Homo sapiens OX=9606 GN=MTCH2 PE=1 SV=1	3	3	3	3	10	33.3	13572.7	0	0
Q9Y6E2	eIF5-mimic protein 1 OS=Homo sapiens OX=9606 GN=BZW2 PE=1 SV=1	3	2	2	2	4	48.1	4095.87	7346.26	20064.4
Q9Y6G5	COMM domain-containing protein 10 OS=Homo sapiens OX=9606 GN=COMMD10 PE=1 SV=1	1	1	1	1	6	23	0	0	4707.17
Q9Y6M5	Zinc transporter 1 OS=Homo sapiens OX=9606 GN=SLC30A1 PE=1 SV=3	1	1	1	1	2	55.3	6518.17	5207.45	0

## Sheet: 250pg DDA MBR - C
Accession	Description	Number of PSMs	Number of Peptides	Number of Isoforms	Number of Unique Peptides	Coverage in Percent	MW in kDa	apQuant Area 20230524_E0_Neo0_FAIMS_uPAC_5cm_pepmapPrecol_LF_250pg_from5ngPuL_HeLa_DDA_iso1_rep1	apQuant Area 20230524_E0_Neo0_FAIMS_uPAC_5cm_pepmapPrecol_LF_250pg_from5ngPuL_HeLa_DDA_iso1_rep2	apQuant Area 20230524_E0_Neo0_FAIMS_uPAC_5cm_pepmapPrecol_LF_250pg_from5ngPuL_HeLa_DDA_iso1_rep3		Quantified proteins per sample			Proteins quantified in all of the three best runs only					Median CV DDA iso1 250pg MBR	0.0761335		CV distribution	Frequency	Distinct CV bins
A0A024R1R8	Coiled-coil domain-containing protein 72 OS=Homo sapiens OX=9606 GN=hCG_2014768 PE=3 SV=1	7	1	1	1	14	7.1	233742	209627	180423		Quans	sample		apQuant Area 20230524_E0_Neo0_FAIMS_uPAC_5cm_pepmapPrecol_LF_250pg_from5ngPuL_HeLa_DDA_iso1_rep1	apQuant Area 20230524_E0_Neo0_FAIMS_uPAC_5cm_pepmapPrecol_LF_250pg_from5ngPuL_HeLa_DDA_iso1_rep2	apQuant Area 20230524_E0_Neo0_FAIMS_uPAC_5cm_pepmapPrecol_LF_250pg_from5ngPuL_HeLa_DDA_iso1_rep3	CVs					<1%	10	1
A0MZ66	Shootin-1 OS=Homo sapiens OX=9606 GN=SHTN1 PE=1 SV=4	9	4	4	4	6	71.6	12243.7	12693.2	11129.6		1601	rep1		54107.5	48703.5	46111.7	0.0670999					1-2%	29	2
A3KMH1	von Willebrand factor A domain-containing protein 8 OS=Homo sapiens OX=9606 GN=VWA8 PE=1 SV=2	3	2	2	2	1	214.7	405.387	398.504	412.942		1570	rep2		8117.41	8377.5	7622.57	0.0389501					2-3%	68	3
A5YKK6	CCR4-NOT transcription complex subunit 1 OS=Homo sapiens OX=9606 GN=CNOT1 PE=1 SV=2	11	6	6	6	3	266.8	592.71	483.321	449.829		1551	rep3		15083.6	12905.7	12799.6	0.077416					3-4%	112	4
A6NDG6	Glycerol-3-phosphate phosphatase OS=Homo sapiens OX=9606 GN=PGP PE=1 SV=1	14	6	6	6	23	34	15902.6	15886.4	15102					57177.8	50014.1	54532.2	0.0548654					4-5%	117	5
A6NHR9	Structural maintenance of chromosomes flexible hinge domain-containing protein 1 OS=Homo sapiens OX=9606 GN=SMCHD1 PE=1 SV=2	9	5	5	5	2	226.2	1161.05	819.39	895.526					17214.3	14880	15447.8	0.062723					5-6%	165	6
A6NIH7	Protein unc-119 homolog B OS=Homo sapiens OX=9606 GN=UNC119B PE=1 SV=1	3	1	1	1	4	28.1	6997.55	7497.04	7371.83		Quantified in all three samples			518290	473074	451514	0.0578543					6-7%	153	7
B5MCN3	Putative SEC14-like protein 6 OS=Homo sapiens OX=9606 GN=SEC14L6 PE=5 SV=1	2	1	1	1	7	45.3	2883.56	2319.12	0		1504			6181.87	4157.29	3145.42	0.280854					7-8%	158	8
B5ME19	Eukaryotic translation initiation factor 3 subunit C-like protein OS=Homo sapiens OX=9606 GN=EIF3CL PE=1 SV=1	62	16	17	16	20	105.4	30574	26257.4	26108.8					583599	508338	496561	0.072814					8-9%	121	9
cont_P00366	Glutamate dehydrogenase 1, mitochondrial OS=Bos_taurus GN=GLUD1 PE=1 SV=2	19	7	7	7	13	61.5	10674.1	9988.49	10275.6					30699.5	24627.6	29752.1	0.0940484					9-10%	102	10
cont_P00441	Superoxide dismutase [Cu-Zn] OS=Homo sapiens GN=SOD1 PE=1 SV=2	11	2	2	2	17	15.9	125763	110417	112843					251165	220822	202131	0.0899213					10-11%	80	11
cont_P00761	Trypsin OS=Sus scrofa PE=1 SV=1	49	4	5	4	25	24.4	358416	327616	301877					6586.72	6004.16	5527.97	0.0716865					11-12%	71	12
cont_P01112	GTPase HRas OS=Homo sapiens GN=HRAS PE=1 SV=1	12	3	3	1	25	21.3	4078.68	4661.84	0					20976.1	23118.2	16846.5	0.128137					12-13%	50	13
cont_P01966	Hemoglobin subunit alpha OS=Bos_taurus GN=HBA PE=1 SV=2	27	4	4	4	46	15.2	54107.5	48703.5	46111.7					1804.43	1726.59	2042.21	0.0722662					13-14%	51	14
cont_P02070	Hemoglobin subunit beta OS=Bos_taurus GN=HBB PE=1 SV=1	1	1	1	1	8	15.9	10560.2	9301.99	8803.16					4284.22	3243.08	3786.85	0.11274					14-15%	28	15
cont_P04040	Catalase OS=Homo sapiens GN=CAT PE=1 SV=3	24	6	7	6	15	59.7	8141.71	5223.19	5703.07					14223.7	12888.5	12155.9	0.0653995					15-16%	33	16
cont_P04264	Keratin, type II cytoskeletal 1 OS=Homo sapiens GN=KRT1 PE=1 SV=6	17	4	4	2	5	66	1867.78	2684.89	2040.69					23905.4	19699.5	17573.6	0.129017					16-17%	22	17
cont_P05787	Keratin, type II cytoskeletal 8 OS=Homo sapiens GN=KRT8 PE=1 SV=7	269	27	38	22	52	53.7	924989	849076	815889					16642.8	19178.1	14663.6	0.109798					17-18%	19	18
cont_P07339	Cathepsin D OS=Homo sapiens GN=CTSD PE=1 SV=1	10	3	3	3	6	44.5	3426.35	3936.73	3503.27					36208.5	33666	29641.1	0.0815091					18-19%	15	19
cont_P08729	Keratin, type II cytoskeletal 7 OS=Homo sapiens GN=KRT7 PE=1 SV=5	101	20	20	17	43	51.4	148335	133758	124364					18198.8	17677.7	14772.1	0.0892987					19-20%	16	20
cont_P08758	Annexin A5 OS=Homo sapiens GN=ANXA5 PE=1 SV=2	48	12	12	12	44	35.9	59084	59281.2	53489.5					933.916	1043.68	1014.54	0.0465468					20-21%	12	21
cont_P10599	Thioredoxin OS=Homo sapiens GN=TXN PE=1 SV=3	38	6	7	6	75	11.7	1.63617e+06	1.638e+06	1.53869e+06					16037.3	15739	16183.6	0.011572					21-22%	8	22
cont_P12081	Histidine--tRNA ligase, cytoplasmic OS=Homo sapiens GN=HARS PE=1 SV=2	22	8	8	8	16	57.4	8771.03	7281.8	7303.07					19513.8	16315.3	14871.8	0.114773					22-23%	8	23
cont_P13645	Keratin, type I cytoskeletal 10 OS=Homo sapiens GN=KRT10 PE=1 SV=6	7	3	3	2	4	58.8	1495.5	1263.2	2405.29					17770.2	17451.3	15829	0.0499467					23-24%	9	24
cont_P15636	Protease 1 OS=Achromobacter lyticus PE=1 SV=1	60	5	6	5	12	68.1	542240	528760	517670					192552	179783	163004	0.0678073					24-25%	4	25
cont_P16083	Ribosyldihydronicotinamide dehydrogenase [quinone] OS=Homo sapiens GN=NQO2 PE=1 SV=5	2	1	1	1	10	25.9	4810.89	4235.82	5000.47					20932.9	15714.7	16719.9	0.127074					25-26%	4	26
cont_P35908	Keratin, type II cytoskeletal 2 epidermal OS=Homo sapiens GN=KRT2 PE=1 SV=2	19	5	5	3	7	65.4	4568.12	4332.51	4045.63					2676.67	4196	4716.76	0.224036					26-27%	2	27
cont_P60712	Actin, cytoplasmic 1 OS=Bos_taurus GN=ACTB PE=1 SV=1	193	14	23	5	53	41.7	6.27738e+06	5.95727e+06	5.82576e+06					156131	141539	138118	0.0537733					27-28%	4	28
cont_P61769	Beta-2-microglobulin OS=Homo sapiens GN=B2M PE=1 SV=1	10	1	1	1	8	13.7	160015	141122	124834					2039.97	1976.74	1776.91	0.0580542					28-29%	5	29
cont_P62937	Peptidyl-prolyl cis-trans isomerase A OS=Homo sapiens GN=PPIA PE=1 SV=2	100	6	11	6	53	18	3.39209e+06	3.29707e+06	3.1368e+06					1286.48	1662.18	1630.68	0.11148					29-30%	3	30
cont_P63165	Small ubiquitin-related modifier 1 OS=Homo sapiens GN=SUMO1 PE=1 SV=1	7	1	1	1	7	11.6	37661.5	29958.8	27119.8					6265.18	4226.9	3885.61	0.219211					30-31%	2	31
cont_P63279	SUMO-conjugating enzyme UBC9 OS=Homo sapiens GN=UBE2I PE=1 SV=1	11	2	2	2	14	18	25390.5	23440.2	24155.5					57288.1	51404.4	40594.3	0.138929					31-32%	3	32
cont_P99999	Cytochrome c OS=Homo sapiens GN=CYCS PE=1 SV=2	10	2	2	2	18	11.7	141427	117196	111372					4564.56	3982.55	4669.02	0.0685548					32-33%	0	33
cont_Q06830	Peroxiredoxin-1 OS=Homo sapiens GN=PRDX1 PE=1 SV=1	82	8	9	6	52	22.1	965931	819305	734601					46143.6	46733.6	44496.7	0.0206719					33-34%	0	34
cont_Q15843	NEDD8 OS=Homo sapiens GN=NEDD8 PE=1 SV=1	10	2	2	2	25	9.1	56613	95017.3	82687.3					2290.3	1946.23	2012.25	0.0715778					34-35%	0	35
cont_Q3ZBD7	Glucose-6-phosphate isomerase OS=Bos_taurus GN=GPI PE=2 SV=4	16	5	7	2	15	62.8	14400.4	16078.6	14628.1					15576.4	14320.6	15873.5	0.0441137					35-36%	1	36
E9PAV3	Nascent polypeptide-associated complex subunit alpha, muscle-specific form OS=Homo sapiens OX=9606 GN=NACA PE=1 SV=1	36	4	4	4	3	205.3	18143.7	16784.9	16155.1					3796	4345.38	3736.23	0.0692454					36-37%	1	37
O00115	Deoxyribonuclease-2-alpha OS=Homo sapiens OX=9606 GN=DNASE2 PE=1 SV=2	9	1	1	1	3	39.6	7109.74	7073.43	6132.7					23277.3	20980.9	20790.5	0.0521188					37-38%	4	38
O00116	Alkyldihydroxyacetonephosphate synthase, peroxisomal OS=Homo sapiens OX=9606 GN=AGPS PE=1 SV=1	1	1	1	1	2	72.9	0	0	1491.69					1725.84	1540.05	1419.14	0.080774					38-39%	1	39
O00139	Kinesin-like protein KIF2A OS=Homo sapiens OX=9606 GN=KIF2A PE=1 SV=3	7	4	4	3	7	79.9	3001.63	0	2265.05					44618.3	43131	49948.1	0.0637637					39-40%	1	40
O00148	ATP-dependent RNA helicase DDX39A OS=Homo sapiens OX=9606 GN=DDX39A PE=1 SV=2	35	6	6	3	17	49.1	3287.09	7042.3	6414.98					10337.1	9764.42	8773.84	0.0670895					40-41%	1	41
O00151	PDZ and LIM domain protein 1 OS=Homo sapiens OX=9606 GN=PDLIM1 PE=1 SV=4	13	4	4	4	13	36	15286.3	13991.6	12016.8					15152.5	13569.7	13298.6	0.058367					41-42%	1	42
O00170	AH receptor-interacting protein OS=Homo sapiens OX=9606 GN=AIP PE=1 SV=3	3	2	2	2	7	37.6	13217.2	10518.3	10245.4					486767	451961	448972	0.0370887					42-43%	1	43
O00203	AP-3 complex subunit beta-1 OS=Homo sapiens OX=9606 GN=AP3B1 PE=1 SV=3	9	3	3	3	3	121.2	2412.53	2140.67	1968.08					49970.8	43458.4	43429.5	0.0674444					43-44%	0	44
O00231	26S proteasome non-ATPase regulatory subunit 11 OS=Homo sapiens OX=9606 GN=PSMD11 PE=1 SV=3	31	8	8	8	23	47.4	22756.3	20284.8	18675.8					36844.7	29899.8	28453	0.115427					44-45%	0	45
O00232	26S proteasome non-ATPase regulatory subunit 12 OS=Homo sapiens OX=9606 GN=PSMD12 PE=1 SV=3	16	5	5	5	13	52.9	6180.89	7456.18	6672.96					19632	17118.6	19075.2	0.0579202					45-46%	0	46
O00233	26S proteasome non-ATPase regulatory subunit 9 OS=Homo sapiens OX=9606 GN=PSMD9 PE=1 SV=3	14	3	3	3	14	24.7	9726.66	13062.7	9402.56					15929.3	12828.6	12018.7	0.123994					46-47%	2	47
O00264	Membrane-associated progesterone receptor component 1 OS=Homo sapiens OX=9606 GN=PGRMC1 PE=1 SV=3	16	3	3	2	16	21.7	32385.2	32201.4	27456.4					148335	133758	124364	0.0727906					47-48%	0	48
O00267	Transcription elongation factor SPT5 OS=Homo sapiens OX=9606 GN=SUPT5H PE=1 SV=1	9	3	3	3	3	120.9	3203.86	2530.08	2043.74					32698.9	23785.2	23117.4	0.164616					48-49%	0	49
O00273	DNA fragmentation factor subunit alpha OS=Homo sapiens OX=9606 GN=DFFA PE=1 SV=1	7	2	2	2	6	36.5	3085.76	2239.29	2511.37					3819.64	2490.43	3930.78	0.191693					49-50%	0	50
O00299	Chloride intracellular channel protein 1 OS=Homo sapiens OX=9606 GN=CLIC1 PE=1 SV=4	50	10	10	10	57	26.9	100148	93269.3	86461.4					4241.04	3417.66	2879.65	0.159373					50-51%	1	51
O00303	Eukaryotic translation initiation factor 3 subunit F OS=Homo sapiens OX=9606 GN=EIF3F PE=1 SV=1	30	8	9	8	31	37.5	24437.6	22101.5	25951.8					9510.57	8238.26	9302.23	0.0617939					51-52%	0	52
O00410	Importin-5 OS=Homo sapiens OX=9606 GN=IPO5 PE=1 SV=4	59	12	13	12	18	123.6	15454.7	14084.6	13868					3203.86	2530.08	2043.74	0.183477					52-53%	0	53
O00422	Histone deacetylase complex subunit SAP18 OS=Homo sapiens OX=9606 GN=SAP18 PE=1 SV=1	9	2	2	2	9	17.6	8588.58	10646.1	10010.3					10455.1	9521.05	8794.69	0.0708648					53-54%	2	54
O00429	Dynamin-1-like protein OS=Homo sapiens OX=9606 GN=DNM1L PE=1 SV=2	12	8	8	8	12	81.8	8231.31	7323.99	7078.71					6370.78	5860.79	6262.93	0.0355977					54-55%	0	55
O00443	Phosphatidylinositol 4-phosphate 3-kinase C2 domain-containing subunit alpha OS=Homo sapiens OX=9606 GN=PIK3C2A PE=1 SV=2	4	3	3	3	2	190.6	572.721	569.413	683.729					13799.3	13311.8	12714	0.0334347					55-56%	0	56
O00469	Procollagen-lysine,2-oxoglutarate 5-dioxygenase 2 OS=Homo sapiens OX=9606 GN=PLOD2 PE=1 SV=2	11	6	6	6	9	84.6	4082.49	3608.65	3754.32					4145.74	3620.4	3216.91	0.103872					56-57%	0	57
O00479	High mobility group nucleosome-binding domain-containing protein 4 OS=Homo sapiens OX=9606 GN=HMGN4 PE=1 SV=3	3	1	1	1	10	9.5	71172.5	67113.4	54864.6					46629.1	47961.5	45908.5	0.0181594					57-58%	0	58
O00487	26S proteasome non-ATPase regulatory subunit 14 OS=Homo sapiens OX=9606 GN=PSMD14 PE=1 SV=1	7	3	4	3	10	34.6	0	2305.43	0					13123.4	11456.8	11188.8	0.0717818					58-59%	1	59
O00499	Myc box-dependent-interacting protein 1 OS=Homo sapiens OX=9606 GN=BIN1 PE=1 SV=1	3	3	3	3	7	64.7	6705.19	8346.46	5005.15					43686.2	45429.6	42391.7	0.0283942					59-60%	0	60
O00522	Krev interaction trapped protein 1 OS=Homo sapiens OX=9606 GN=KRIT1 PE=1 SV=2	1	1	1	1	2	84.3	1584.3	1607.64	0					9177.07	8475.26	8455.79	0.0385536					60-61%	0	61
O00541	Pescadillo homolog OS=Homo sapiens OX=9606 GN=PES1 PE=1 SV=1	28	8	8	8	15	68	10593.3	8669.95	5923.24					3126.97	2560.36	2834.94	0.0814412					61-62%	1	62
O00560	Syntenin-1 OS=Homo sapiens OX=9606 GN=SDCBP PE=1 SV=1	4	2	2	2	6	32.4	9117.78	7019.88	6681.34					22063.7	19249.9	17063.7	0.105173					62-63%	0	63
O00567	Nucleolar protein 56 OS=Homo sapiens OX=9606 GN=NOP56 PE=1 SV=4	31	6	6	6	11	66	18535.4	15164.4	14460.7					17817.6	17376.2	14978.8	0.0745784					63-64%	0	64
O00571	ATP-dependent RNA helicase DDX3X OS=Homo sapiens OX=9606 GN=DDX3X PE=1 SV=3	95	19	23	18	33	73.2	45772.5	44543.8	44128.3					2357.11	2108.62	1946.85	0.0789355					64-65%	0	65
O00592	Podocalyxin OS=Homo sapiens OX=9606 GN=PODXL PE=1 SV=2	24	5	5	5	10	58.6	19315.4	17211.7	15524.6					306922	292445	285944	0.0297125					65-66%	1	66
O00625	Pirin OS=Homo sapiens OX=9606 GN=PIR PE=1 SV=1	8	3	3	3	19	32.1	7354.87	6011.01	4070.85					7487.58	10280	9819.12	0.132924					66-67%	0	67
O00743	Serine/threonine-protein phosphatase 6 catalytic subunit OS=Homo sapiens OX=9606 GN=PPP6C PE=1 SV=1	1	1	1	1	3	35.1	17486.3	10046.5	11758.4					125392	112699	111626	0.0536291					67-68%	0	68
O00764	Pyridoxal kinase OS=Homo sapiens OX=9606 GN=PDXK PE=1 SV=1	10	6	6	6	26	35.1	39925.9	35132.7	32330					3979.32	3303.47	2856.9	0.136513					68-69%	0	69
O00767	Stearoyl-CoA desaturase OS=Homo sapiens OX=9606 GN=SCD PE=1 SV=2	30	6	7	6	23	41.5	41529.9	41568.4	34229.9					341571	295070	285261	0.0799267					69-70%	0	70
O14530	Thioredoxin domain-containing protein 9 OS=Homo sapiens OX=9606 GN=TXNDC9 PE=1 SV=2	3	1	1	1	5	26.5	2908.11	0	0					131382	115519	115140	0.0627197					70-71%	0	71
O14561	Acyl carrier protein, mitochondrial OS=Homo sapiens OX=9606 GN=NDUFAB1 PE=1 SV=3	5	1	1	1	9	17.4	16133	14644.7	14569.6					61270.6	54665.7	50695.7	0.0785257					71-72%	0	72
O14579	Coatomer subunit epsilon OS=Homo sapiens OX=9606 GN=COPE PE=1 SV=3	20	4	5	4	20	34.5	17991.1	13777.4	15097					4566.61	4434.78	3887.52	0.0684353					72-73%	0	73
O14617	AP-3 complex subunit delta-1 OS=Homo sapiens OX=9606 GN=AP3D1 PE=1 SV=1	5	3	3	3	2	130.1	0	0	959.966					2383.18	1821.35	1676.51	0.155472					73-74%	0	74
O14732	Inositol monophosphatase 2 OS=Homo sapiens OX=9606 GN=IMPA2 PE=1 SV=1	4	2	2	2	7	31.3	8457.75	6220.7	4388.6					7357.62	6412.31	7488.35	0.0676556					74-75%	0	75
O14737	Programmed cell death protein 5 OS=Homo sapiens OX=9606 GN=PDCD5 PE=1 SV=3	35	4	4	4	34	14.3	26849.1	29297	25236.6					5267.54	5234.08	4618.31	0.0592214					75-76%	0	76
O14744	Protein arginine N-methyltransferase 5 OS=Homo sapiens OX=9606 GN=PRMT5 PE=1 SV=4	20	8	8	8	15	72.6	5894.39	6299.62	6285.98					9377.59	7816.11	8128.98	0.0799143					76-77%	0	77
O14745	Na(+)/H(+) exchange regulatory cofactor NHE-RF1 OS=Homo sapiens OX=9606 GN=SLC9A3R1 PE=1 SV=4	25	5	5	5	19	38.8	7549.35	5840.68	5447.12					3923.53	3692.08	3384.98	0.0601556					77-78%	0	78
O14776	Transcription elongation regulator 1 OS=Homo sapiens OX=9606 GN=TCERG1 PE=1 SV=2	21	10	10	10	8	123.8	8246.4	8646.69	11191.2					14839.3	13150	12442.5	0.074606					78-79%	0	79
O14818	Proteasome subunit alpha type-7 OS=Homo sapiens OX=9606 GN=PSMA7 PE=1 SV=1	38	7	7	7	31	27.9	195854	179235	174991					5054.49	4518.62	4358.18	0.0641126					79-80%	0	80
O14828	Secretory carrier-associated membrane protein 3 OS=Homo sapiens OX=9606 GN=SCAMP3 PE=1 SV=3	7	3	3	3	15	38.3	12785.9	13793.5	14389.9					477964	411354	401743	0.0787572					80-81%	0	81
O14880	Microsomal glutathione S-transferase 3 OS=Homo sapiens OX=9606 GN=MGST3 PE=1 SV=1	3	1	2	1	14	16.5	18732.2	17338.4	20082.7					11938.4	11109.6	10904.8	0.0394811					81-82%	0	82
O14929	Histone acetyltransferase type B catalytic subunit OS=Homo sapiens OX=9606 GN=HAT1 PE=1 SV=2	3	3	3	3	13	49.5	13378.7	10100	9911.97					4973.08	4713.87	4285.01	0.060922					82-83%	0	83
O14950	Myosin regulatory light chain 12B OS=Homo sapiens OX=9606 GN=MYL12B PE=1 SV=2	38	5	7	5	30	19.8	146041	133512	127139					68858.2	63790.1	61450.6	0.0477862					83-84%	0	84
O14974	Protein phosphatase 1 regulatory subunit 12A OS=Homo sapiens OX=9606 GN=PPP1R12A PE=1 SV=1	15	5	5	5	5	115.2	2119.46	2208.9	1998.13					2084.41	2539.5	2400.51	0.0813254					84-85%	0	85
O14979	Heterogeneous nuclear ribonucleoprotein D-like OS=Homo sapiens OX=9606 GN=HNRNPDL PE=1 SV=3	26	5	5	3	13	46.4	111562	106831	93236.8					1654.61	1564.33	1281.53	0.10594					85-86%	0	86
O14980	Exportin-1 OS=Homo sapiens OX=9606 GN=XPO1 PE=1 SV=1	35	11	11	11	15	123.3	16627.9	15637.6	14113.3					8282.85	4339.08	6231.17	0.256267					86-87%	0	87
O15027	Protein transport protein Sec16A OS=Homo sapiens OX=9606 GN=SEC16A PE=1 SV=4	5	2	2	2	1	251.7	4000.42	3776.21	3945.78					18842.2	20355.3	15862.8	0.101689					87-88%	0	88
O15031	Plexin-B2 OS=Homo sapiens OX=9606 GN=PLXNB2 PE=1 SV=3	21	6	6	6	3	205	2618.21	1976.72	2128.34					25658.5	25826.8	24305.3	0.0269575					88-89%	0	89
O15042	U2 snRNP-associated SURP motif-containing protein OS=Homo sapiens OX=9606 GN=U2SURP PE=1 SV=2	21	8	9	8	9	118.2	6182.41	5297.28	4575.02					1369.83	1263.8	1077.91	0.0975225					89-90%	0	90
O15067	Phosphoribosylformylglycinamidine synthase OS=Homo sapiens OX=9606 GN=PFAS PE=1 SV=4	24	8	9	8	7	144.6	5779.87	5118.37	4414.14					1930.52	1928.5	2036.39	0.0256432					90-91%	0	91
O15143	Actin-related protein 2/3 complex subunit 1B OS=Homo sapiens OX=9606 GN=ARPC1B PE=1 SV=3	13	3	3	3	10	40.9	19909.6	18517.1	16419.7					175107	165650	152904	0.0552865					91-92%	0	92
O15144	Actin-related protein 2/3 complex subunit 2 OS=Homo sapiens OX=9606 GN=ARPC2 PE=1 SV=1	12	5	5	5	14	34.3	11828	11453	9940.98					47048.3	41392.5	39584	0.0745015					92-93%	0	93
O15145	Actin-related protein 2/3 complex subunit 3 OS=Homo sapiens OX=9606 GN=ARPC3 PE=1 SV=3	5	1	1	1	4	20.5	25754.7	21159.7	19649.2					3399.9	2872.84	3196.69	0.0687606					93-94%	0	94
O15173	Membrane-associated progesterone receptor component 2 OS=Homo sapiens OX=9606 GN=PGRMC2 PE=1 SV=1	12	3	3	2	16	23.8	5752.7	6044.61	5826.93					4704.94	4061.82	4310.13	0.0607517					94-95%	0	95
O15212	Prefoldin subunit 6 OS=Homo sapiens OX=9606 GN=PFDN6 PE=1 SV=1	14	3	3	3	26	14.6	30176.7	29386.5	30970.6					9246.53	6804.22	6980.81	0.144848					95-96%	0	96
O15260	Surfeit locus protein 4 OS=Homo sapiens OX=9606 GN=SURF4 PE=1 SV=3	3	1	2	1	4	30.4	6349.66	3937.02	3659.46					157751	132698	132548	0.08401					96-97%	0	97
O15305	Phosphomannomutase 2 OS=Homo sapiens OX=9606 GN=PMM2 PE=1 SV=1	4	2	2	2	9	28.1	6935.66	6096.05	5704.9					35023.8	35072.1	29958.1	0.071944					97-98%	0	98
O15371	Eukaryotic translation initiation factor 3 subunit D OS=Homo sapiens OX=9606 GN=EIF3D PE=1 SV=1	13	7	7	7	14	63.9	32933.1	28467.9	25855.7					32898.4	28419.7	26901.1	0.086576					98-99%	0	99
O15372	Eukaryotic translation initiation factor 3 subunit H OS=Homo sapiens OX=9606 GN=EIF3H PE=1 SV=1	8	3	4	3	9	39.9	28756.6	22912.8	22982					2119.46	2208.9	1998.13	0.0409603					99-100%	0	100
O15427	Monocarboxylate transporter 4 OS=Homo sapiens OX=9606 GN=SLC16A3 PE=1 SV=1	6	1	1	1	3	49.4	27018	23981.4	24955.8					36934.4	41647.2	35980.4	0.0648727					100-101%	0	101
O43143	ATP-dependent RNA helicase DHX15 OS=Homo sapiens OX=9606 GN=DHX15 PE=1 SV=2	77	13	15	13	17	90.9	10952.2	12056	9811.08					1531.62	2073.22	2251.49	0.156809					101-102%	0	102
O43169	Cytochrome b5 type B OS=Homo sapiens OX=9606 GN=CYB5B PE=1 SV=3	2	1	1	1	5	16.7	10821.7	10864.1	9452.12					51371.5	46536.3	44641.2	0.0596358					102-103%	1	103
O43175	D-3-phosphoglycerate dehydrogenase OS=Homo sapiens OX=9606 GN=PHGDH PE=1 SV=4	70	12	14	12	28	56.6	128849	120509	113881					1036.72	1553.34	1226.01	0.167768					103-104%	0	104
O43242	26S proteasome non-ATPase regulatory subunit 3 OS=Homo sapiens OX=9606 GN=PSMD3 PE=1 SV=2	15	8	8	8	16	60.9	1612.84	1419.88	0					10311.3	11465.3	11193.4	0.04482					104-105%	0	105
O43290	U4/U6.U5 tri-snRNP-associated protein 1 OS=Homo sapiens OX=9606 GN=SART1 PE=1 SV=1	6	3	3	3	4	90.2	3677.63	2294.72	2423.26					5260.12	4866.64	4651.52	0.0511538					105-106%	0	106
O43324	Eukaryotic translation elongation factor 1 epsilon-1 OS=Homo sapiens OX=9606 GN=EEF1E1 PE=1 SV=1	5	3	3	3	16	19.8	5725.27	6807.93	6060.44					37661.5	29958.8	27119.8	0.141029					106-107%	0	107
O43390	Heterogeneous nuclear ribonucleoprotein R OS=Homo sapiens OX=9606 GN=HNRNPR PE=1 SV=1	97	17	18	9	31	70.9	105438	98085.2	98644.1					1961.23	1814.96	1744.9	0.0489726					107-108%	0	108
O43399	Tumor protein D54 OS=Homo sapiens OX=9606 GN=TPD52L2 PE=1 SV=2	15	5	5	5	34	22.2	30632.3	28763.3	28124					2476.74	1680.94	1841.34	0.171846					108-109%	0	109
O43447	Peptidyl-prolyl cis-trans isomerase H OS=Homo sapiens OX=9606 GN=PPIH PE=1 SV=1	4	2	2	2	11	19.2	5594.13	4624.16	4562.51					6349.66	3937.02	3659.46	0.259874					109-110%	0	110
O43491	Band 4.1-like protein 2 OS=Homo sapiens OX=9606 GN=EPB41L2 PE=1 SV=1	9	5	5	5	6	112.5	3044.88	1809.94	1694.25					8949.12	10663.6	6961.17	0.170793					110-111%	0	111
O43592	Exportin-T OS=Homo sapiens OX=9606 GN=XPOT PE=1 SV=2	15	4	5	4	4	109.9	3799.97	3081.9	2979.8					14241.3	14523.7	12832.7	0.053342					111-112%	0	112
O43615	Mitochondrial import inner membrane translocase subunit TIM44 OS=Homo sapiens OX=9606 GN=TIMM44 PE=1 SV=2	7	4	4	4	10	51.3	2348.24	1562.64	1873.63					66252.5	57897	56158.4	0.0733103					112-113%	0	113
O43633	Charged multivesicular body protein 2a OS=Homo sapiens OX=9606 GN=CHMP2A PE=1 SV=1	14	5	5	5	22	25.1	52416.7	47940.1	43238.4					45772.5	44543.8	44128.3	0.0155769					113-114%	0	114
O43660	Pleiotropic regulator 1 OS=Homo sapiens OX=9606 GN=PLRG1 PE=1 SV=1	9	3	3	3	5	57.2	2740.34	3112.04	3240.41					220119	206476	192051	0.0555722					114-115%	0	115
O43688	Phospholipid phosphatase 2 OS=Homo sapiens OX=9606 GN=PLPP2 PE=1 SV=1	3	2	2	2	7	32.6	6370.78	5860.79	6262.93					4711.85	3958.22	3790.32	0.0964845					115-116%	0	116
O43707	Alpha-actinin-4 OS=Homo sapiens OX=9606 GN=ACTN4 PE=1 SV=2	160	33	35	21	43	104.8	140433	135317	128401					4102.85	4232.47	3423.01	0.0905728					116-117%	0	117
O43719	HIV Tat-specific factor 1 OS=Homo sapiens OX=9606 GN=HTATSF1 PE=1 SV=1	14	7	7	7	8	85.8	5328.34	5689.99	4280.74					65988.2	56743.4	53217.3	0.0918187					117-118%	0	118
O43747	AP-1 complex subunit gamma-1 OS=Homo sapiens OX=9606 GN=AP1G1 PE=1 SV=5	16	5	6	5	8	91.3	4092.7	2576.73	3536.14					405.387	398.504	412.942	0.0145372					118-119%	0	119
O43760	Synaptogyrin-2 OS=Homo sapiens OX=9606 GN=SYNGR2 PE=1 SV=1	8	3	3	3	12	24.8	9246.53	6804.22	6980.81					9915.48	8812.58	8272.93	0.0759509					119-120%	0	120
O43765	Small glutamine-rich tetratricopeptide repeat-containing protein alpha OS=Homo sapiens OX=9606 GN=SGTA PE=1 SV=1	13	5	6	5	19	34	13257.6	11334.1	10768.6					5860.43	5256.47	5807.84	0.0484192					120-121%	0	121
O43768	Alpha-endosulfine OS=Homo sapiens OX=9606 GN=ENSA PE=1 SV=1	6	2	3	2	21	13.4	12886.2	9174.16	13309.2					2754.49	2400.47	1987.19	0.131708					121-122%	0	122
O43809	Cleavage and polyadenylation specificity factor subunit 5 OS=Homo sapiens OX=9606 GN=NUDT21 PE=1 SV=1	11	4	4	4	16	26.2	10454.7	11243.5	10842.6					2698.53	1695.17	1789.24	0.219531					122-123%	0	123
O43818	U3 small nucleolar RNA-interacting protein 2 OS=Homo sapiens OX=9606 GN=RRP9 PE=1 SV=1	5	2	2	2	6	51.8	3318.12	2613.01	2016.73					318861	328991	273828	0.0780395					123-124%	0	124
O43819	Protein SCO2 homolog, mitochondrial OS=Homo sapiens OX=9606 GN=SCO2 PE=1 SV=3	8	2	2	2	7	29.8	3719.09	2693.18	2528.66					44014.8	36534.3	38131.5	0.0813103					124-125%	0	125
O43847	Nardilysin OS=Homo sapiens OX=9606 GN=NRDC PE=1 SV=3	10	4	4	4	4	131.6	1889.8	1648.29	1725					79789.6	84089.3	104606	0.120994					125-126%	0	126
O43852	Calumenin OS=Homo sapiens OX=9606 GN=CALU PE=1 SV=2	42	8	9	8	32	37.1	56675.3	49914.7	49268.3					1976.68	1417.54	2228.22	0.180779					126-127%	0	127
O43865	S-adenosylhomocysteine hydrolase-like protein 1 OS=Homo sapiens OX=9606 GN=AHCYL1 PE=1 SV=2	11	4	4	4	6	58.9	18034.7	14938.2	14647					9734.36	7304.38	7975.22	0.122891					127-128%	0	128
O60264	SWI/SNF-related matrix-associated actin-dependent regulator of chromatin subfamily A member 5 OS=Homo sapiens OX=9606 GN=SMARCA5 PE=1 SV=1	27	11	12	11	10	121.8	9915.48	8812.58	8272.93					7354.87	6011.01	4070.85	0.231931					128-129%	0	129
O60306	RNA helicase aquarius OS=Homo sapiens OX=9606 GN=AQR PE=1 SV=4	7	2	2	1	1	171.2	597.601	0	569.658					3803.52	3620.23	3966.02	0.037205					129-130%	0	130
O60493	Sorting nexin-3 OS=Homo sapiens OX=9606 GN=SNX3 PE=1 SV=3	13	3	3	1	17	18.8	6946.77	8306.27	7360.58					10659.9	10329	9962.22	0.0276214					130-131%	0	131
O60504	Vinexin OS=Homo sapiens OX=9606 GN=SORBS3 PE=1 SV=2	2	1	1	1	1	75.3	1757.15	1667.15	1556.68					26852.1	22855.4	23624.4	0.0708355					131-132%	0	132
O60506	Heterogeneous nuclear ribonucleoprotein Q OS=Homo sapiens OX=9606 GN=SYNCRIP PE=1 SV=2	93	16	19	8	31	69.6	36746.2	37612.2	31283.6					8118.76	8122.89	7868.01	0.0148312					132-133%	0	133
O60547	GDP-mannose 4,6 dehydratase OS=Homo sapiens OX=9606 GN=GMDS PE=1 SV=1	3	2	2	2	4	41.9	3707.4	2475.3	3207.05					1.10914e+06	942844	994871	0.0683894					133-134%	0	134
O60568	Multifunctional procollagen lysine hydroxylase and glycosyltransferase LH3 OS=Homo sapiens OX=9606 GN=PLOD3 PE=1 SV=1	12	4	4	4	7	84.7	3782.41	3042.08	2448.2					5635.05	4103	4898.78	0.128227					134-135%	0	135
O60610	Protein diaphanous homolog 1 OS=Homo sapiens OX=9606 GN=DIAPH1 PE=1 SV=2	26	12	12	12	9	141.3	6248.96	4852.31	5230.95					99254.1	94629.9	92158.2	0.0308451					135-136%	0	136
O60664	Perilipin-3 OS=Homo sapiens OX=9606 GN=PLIN3 PE=1 SV=3	52	9	10	9	30	47	49967.1	46665.8	41946					22766.4	17616	15627	0.161137					136-137%	0	137
O60684	Importin subunit alpha-7 OS=Homo sapiens OX=9606 GN=KPNA6 PE=1 SV=1	16	6	6	6	13	60	2687.21	2208.17	2772.8					26048.8	25165.5	20600.8	0.0997299					137-138%	0	138
O60701	UDP-glucose 6-dehydrogenase OS=Homo sapiens OX=9606 GN=UGDH PE=1 SV=1	20	6	6	6	13	55	3831.7	2535.13	2468.11					4951.9	3913.4	8123.6	0.316237					138-139%	0	139
O60716	Catenin delta-1 OS=Homo sapiens OX=9606 GN=CTNND1 PE=1 SV=1	13	7	7	7	8	108.1	10421.1	9491.02	9005.79					10508.2	9652.41	8486.97	0.0867484					139-140%	0	140
O60749	Sorting nexin-2 OS=Homo sapiens OX=9606 GN=SNX2 PE=1 SV=2	5	3	3	3	6	58.4	4529.17	4314	4426.65					5716.85	4759.6	5022.99	0.078148					140-141%	0	141
O60763	General vesicular transport factor p115 OS=Homo sapiens OX=9606 GN=USO1 PE=1 SV=2	10	5	5	5	6	107.8	7222.41	7211.64	5940.68					5197.16	5245.48	6343.74	0.0946271					141-142%	0	142
O60828	Polyglutamine-binding protein 1 OS=Homo sapiens OX=9606 GN=PQBP1 PE=1 SV=1	4	2	2	2	13	30.5	10589.8	7932.07	7724.73					2364.96	2132.92	2184.73	0.0446448					142-143%	0	143
O60841	Eukaryotic translation initiation factor 5B OS=Homo sapiens OX=9606 GN=EIF5B PE=1 SV=4	44	9	9	9	7	138.7	8631.5	7704.92	6120.88					9205.58	5385.87	6765.01	0.221853					143-144%	0	144
O60869	Endothelial differentiation-related factor 1 OS=Homo sapiens OX=9606 GN=EDF1 PE=1 SV=1	13	4	4	4	20	16.4	12219.7	14390.4	15171.9					57579.9	50912.9	49741.7	0.0654508					144-145%	0	145
O60925	Prefoldin subunit 1 OS=Homo sapiens OX=9606 GN=PFDN1 PE=1 SV=2	19	4	4	4	40	14.2	22081.4	14488.3	16678.6					19301.5	14056.8	17296.6	0.127974					145-146%	0	146
O75083	WD repeat-containing protein 1 OS=Homo sapiens OX=9606 GN=WDR1 PE=1 SV=4	29	11	11	11	25	66.2	124753	120281	113526					70547	67007.2	65883.2	0.0293061					146-147%	0	147
O75131	Copine-3 OS=Homo sapiens OX=9606 GN=CPNE3 PE=1 SV=1	8	4	4	4	6	60.1	7395.18	6766.85	7374.09					2172.11	2097.35	1886.33	0.0589736					147-148%	0	148
O75153	Clustered mitochondria protein homolog OS=Homo sapiens OX=9606 GN=CLUH PE=1 SV=2	18	10	10	10	8	146.6	2900.56	4409.92	2612.56					4405.47	4291.07	4343.09	0.0107593					148-149%	0	149
O75190	DnaJ homolog subfamily B member 6 OS=Homo sapiens OX=9606 GN=DNAJB6 PE=1 SV=2	2	2	2	2	6	36.1	6438.97	3158.88	3940.15					38212.9	33900.3	30885.7	0.0875816					149-150%	0	150
O75330	Hyaluronan mediated motility receptor OS=Homo sapiens OX=9606 GN=HMMR PE=1 SV=2	10	4	4	4	5	84	1084.92	981.233	1078.59					273804	235725	235368	0.0726357					150-151%	0	151
O75340	Programmed cell death protein 6 OS=Homo sapiens OX=9606 GN=PDCD6 PE=1 SV=1	20	4	4	4	35	21.9	0	9148.16	0					9787.32	8090.73	7343.84	0.121603					151-152%	0	152
O75347	Tubulin-specific chaperone A OS=Homo sapiens OX=9606 GN=TBCA PE=1 SV=3	30	5	6	5	44	12.8	341571	295070	285261					137191	111526	115115	0.0935678					152-153%	0	153
O75348	V-type proton ATPase subunit G 1 OS=Homo sapiens OX=9606 GN=ATP6V1G1 PE=1 SV=3	4	2	2	2	29	13.7	8949.12	10663.6	6961.17					2826.67	2211.34	2581.95	0.0995885					153-154%	0	154
O75367	Core histone macro-H2A.1 OS=Homo sapiens OX=9606 GN=MACROH2A1 PE=1 SV=4	39	10	10	9	31	39.6	70453	66589.4	62713.7					7817.01	7167.78	6870.55	0.0542474					154-155%	0	155
O75369	Filamin-B OS=Homo sapiens OX=9606 GN=FLNB PE=1 SV=2	154	41	44	37	18	278	10612.5	9572.76	9148.81					300176	285016	277072	0.0333457					155-156%	0	156
O75376	Nuclear receptor corepressor 1 OS=Homo sapiens OX=9606 GN=NCOR1 PE=1 SV=2	6	3	3	3	2	270	5634.59	4903.48	4730.74					1.16569e+06	1.08074e+06	1.00977e+06	0.0587262					156-157%	0	157
O75380	NADH dehydrogenase [ubiquinone] iron-sulfur protein 6, mitochondrial OS=Homo sapiens OX=9606 GN=NDUFS6 PE=1 SV=1	9	2	2	2	21	13.7	23626.5	24038.9	21164.7					572.721	569.413	683.729	0.0872904					157-158%	0	158
O75390	Citrate synthase, mitochondrial OS=Homo sapiens OX=9606 GN=CS PE=1 SV=2	11	4	4	4	13	51.7	0	2831.82	4526.57					1838.15	1711.02	2219.13	0.112282					158-159%	0	159
O75396	Vesicle-trafficking protein SEC22b OS=Homo sapiens OX=9606 GN=SEC22B PE=1 SV=5	22	4	4	4	17	24.7	11938.8	13250.1	12726.1					12446.6	9399.5	9325.95	0.13994					159-160%	0	160
O75436	Vacuolar protein sorting-associated protein 26A OS=Homo sapiens OX=9606 GN=VPS26A PE=1 SV=2	7	2	2	2	8	38.1	2390.21	2419.54	2005.19					123934	111296	114590	0.0459039					160-161%	0	161
O75439	Mitochondrial-processing peptidase subunit beta OS=Homo sapiens OX=9606 GN=PMPCB PE=1 SV=2	4	2	2	2	6	54.3	3003.97	2631.3	2594.98					6818.96	7025.19	6548.04	0.0287453					161-162%	0	162
O75459	P antigen family member 1 OS=Homo sapiens OX=9606 GN=PAGE1 PE=1 SV=2	14	2	2	2	21	16.1	38181.7	39305.7	33535.2					240671	230331	188867	0.101772					162-163%	0	163
O75475	PC4 and SFRS1-interacting protein OS=Homo sapiens OX=9606 GN=PSIP1 PE=1 SV=1	13	5	5	5	9	60.1	24361.2	22004.6	20735.5					3419.11	4687.23	3277.21	0.167056					163-164%	0	164
O75489	NADH dehydrogenase [ubiquinone] iron-sulfur protein 3, mitochondrial OS=Homo sapiens OX=9606 GN=NDUFS3 PE=1 SV=1	6	1	1	1	5	30.2	11321.7	10560.9	11716.5					278936	252253	227764	0.0826034					164-165%	0	165
O75533	Splicing factor 3B subunit 1 OS=Homo sapiens OX=9606 GN=SF3B1 PE=1 SV=3	66	19	19	19	19	145.7	11886.9	11590	10925.8					235526	204073	199667	0.074932					165-166%	0	166
O75534	Cold shock domain-containing protein E1 OS=Homo sapiens OX=9606 GN=CSDE1 PE=1 SV=2	23	8	8	8	11	88.8	8208.51	8651.34	7776.4					28140.7	25615.9	23356	0.0760318					166-167%	0	167
O75643	U5 small nuclear ribonucleoprotein 200 kDa helicase OS=Homo sapiens OX=9606 GN=SNRNP200 PE=1 SV=2	77	25	25	25	14	244.4	9635.77	9189.93	8209.8					13396.5	11686.7	11834.6	0.0628596					167-168%	0	168
O75663	TIP41-like protein OS=Homo sapiens OX=9606 GN=TIPRL PE=1 SV=2	9	4	4	4	18	31.4	14093.5	13525.6	15598.6					106510	94340.7	85020	0.0923384					168-169%	0	169
O75683	Surfeit locus protein 6 OS=Homo sapiens OX=9606 GN=SURF6 PE=1 SV=3	6	2	2	2	6	41.4	5575.31	0	0					2842.26	2582.87	2524.3	0.0521421					169-170%	0	170
O75694	Nuclear pore complex protein Nup155 OS=Homo sapiens OX=9606 GN=NUP155 PE=1 SV=1	34	12	12	12	11	155.1	4156.79	4172.21	4501.74					14895.5	18293.6	14542.7	0.106292					170-171%	0	171
O75794	Cell division cycle protein 123 homolog OS=Homo sapiens OX=9606 GN=CDC123 PE=1 SV=1	13	3	3	3	10	39.1	13377.4	13214.5	11798.4					1475.77	1055.39	1787.74	0.208435					171-172%	0	172
O75821	Eukaryotic translation initiation factor 3 subunit G OS=Homo sapiens OX=9606 GN=EIF3G PE=1 SV=2	21	4	5	4	12	35.6	68806	64442.1	58145.2					8938	8502.77	7521.77	0.0711841					172-173%	0	173
O75822	Eukaryotic translation initiation factor 3 subunit J OS=Homo sapiens OX=9606 GN=EIF3J PE=1 SV=2	15	5	5	5	19	29	11006.5	10457.6	10100.1					329525	302441	302600	0.0408647					173-174%	0	174
O75832	26S proteasome non-ATPase regulatory subunit 10 OS=Homo sapiens OX=9606 GN=PSMD10 PE=1 SV=1	10	4	4	4	32	24.4	3526.45	6919.27	4507.44					14604.6	13280.4	18075.2	0.131969					174-175%	0	175
O75844	CAAX prenyl protease 1 homolog OS=Homo sapiens OX=9606 GN=ZMPSTE24 PE=1 SV=2	7	3	3	3	10	54.8	5687.31	5250.8	4903.38					6718.78	7001.21	5948.55	0.0678535					175-176%	0	176
O75874	Isocitrate dehydrogenase [NADP] cytoplasmic OS=Homo sapiens OX=9606 GN=IDH1 PE=1 SV=2	42	10	11	9	26	46.6	48799.6	45338.3	45719.4					26059.5	17124.5	19151.8	0.184073					176-177%	0	177
O75915	PRA1 family protein 3 OS=Homo sapiens OX=9606 GN=ARL6IP5 PE=1 SV=1	7	1	1	1	4	21.6	30200.3	23552.4	23126.8					78829.6	66549.6	65808.9	0.0848216					177-178%	0	178
O75937	DnaJ homolog subfamily C member 8 OS=Homo sapiens OX=9606 GN=DNAJC8 PE=1 SV=2	12	4	4	4	14	29.8	16070.9	15692.5	15275.3					3589.08	4006.83	4319.92	0.0753744					178-179%	0	179
O75947	ATP synthase subunit d, mitochondrial OS=Homo sapiens OX=9606 GN=ATP5PD PE=1 SV=3	16	3	3	3	16	18.5	71186.6	65131.3	64868.1					210584	188671	178617	0.0692885					179-180%	0	180
O75962	Triple functional domain protein OS=Homo sapiens OX=9606 GN=TRIO PE=1 SV=2	4	4	4	4	1	346.7	650.754	575.091	506.521					4241.22	4162.78	3606.93	0.0705214					180-181%	0	181
O75964	ATP synthase subunit g, mitochondrial OS=Homo sapiens OX=9606 GN=ATP5MG PE=1 SV=3	14	2	2	2	19	11.4	68858.2	63790.1	61450.6					66677	65713.9	49140.9	0.133021					181-182%	0	182
O75976	Carboxypeptidase D OS=Homo sapiens OX=9606 GN=CPD PE=1 SV=2	4	2	2	2	1	152.8	5260.12	4866.64	4651.52					67673.1	64655.4	57848.1	0.0648236					182-183%	0	183
O76003	Glutaredoxin-3 OS=Homo sapiens OX=9606 GN=GLRX3 PE=1 SV=2	19	6	7	6	25	37.4	12591.7	11821.9	13354.4					5356.46	3978.42	4383.3	0.12647					183-184%	0	184
O76024	Wolframin OS=Homo sapiens OX=9606 GN=WFS1 PE=1 SV=2	3	3	3	3	4	100.2	5253.33	13435.1	16386					27018	23981.4	24955.8	0.0500005					184-185%	0	185
O76031	ATP-dependent Clp protease ATP-binding subunit clpX-like, mitochondrial OS=Homo sapiens OX=9606 GN=CLPX PE=1 SV=2	6	4	4	4	6	69.2	2520.6	3117.33	3105.09					4282.28	5921.67	4793.8	0.136993					185-186%	0	186
O76070	Gamma-synuclein OS=Homo sapiens OX=9606 GN=SNCG PE=1 SV=2	17	4	4	4	50	13.3	117882	96968.6	89740.4					13872.1	14838.8	15226.5	0.0388859					186-187%	0	187
O94776	Metastasis-associated protein MTA2 OS=Homo sapiens OX=9606 GN=MTA2 PE=1 SV=1	7	4	4	4	6	75	2176.23	1864.29	1538.76					11732.4	12859.3	8666.84	0.159794					187-188%	0	188
O94826	Mitochondrial import receptor subunit TOM70 OS=Homo sapiens OX=9606 GN=TOMM70 PE=1 SV=1	9	3	3	3	4	67.4	12760	11232.8	10686					6008.93	5661.42	5702.67	0.0267673					188-189%	0	189
O94906	Pre-mRNA-processing factor 6 OS=Homo sapiens OX=9606 GN=PRPF6 PE=1 SV=1	18	7	7	7	7	106.9	3287.37	2767.03	2548.84					17209.3	15521.9	13954.7	0.0854009					189-190%	0	190
O94925	Glutaminase kidney isoform, mitochondrial OS=Homo sapiens OX=9606 GN=GLS PE=1 SV=1	12	5	5	5	13	73.4	1585.53	1499.05	1022.63					7922.2	6979.97	6410.38	0.0877532					190-191%	0	191
O94979	Protein transport protein Sec31A OS=Homo sapiens OX=9606 GN=SEC31A PE=1 SV=3	44	11	11	11	9	132.9	11700.1	11175.7	9902.49					20533	17207.2	16427.2	0.0986023					191-192%	0	192
O94992	Protein HEXIM1 OS=Homo sapiens OX=9606 GN=HEXIM1 PE=1 SV=1	11	3	3	2	8	40.6	13111.6	14388.2	12355.2					53664.7	44789.8	44134.5	0.091445					192-193%	0	193
O95071	E3 ubiquitin-protein ligase UBR5 OS=Homo sapiens OX=9606 GN=UBR5 PE=1 SV=2	6	5	5	5	2	309.2	525.025	355.718	368.845					5328.34	5689.99	4280.74	0.117185					193-194%	0	194
O95163	Elongator complex protein 1 OS=Homo sapiens OX=9606 GN=ELP1 PE=1 SV=3	4	3	3	3	2	150.2	43671.9	41624	40124.9					2450.65	2674.95	2332.89	0.0570701					194-195%	0	195
O95169	NADH dehydrogenase [ubiquinone] 1 beta subcomplex subunit 8, mitochondrial OS=Homo sapiens OX=9606 GN=NDUFB8 PE=1 SV=1	5	3	3	3	17	21.8	8754.4	0	0					18034.7	14938.2	14647	0.0965746					195-196%	0	196
O95202	Mitochondrial proton/calcium exchanger protein OS=Homo sapiens OX=9606 GN=LETM1 PE=1 SV=1	18	7	7	7	11	83.3	4596.2	4385.73	3733.87					2997.99	3114.77	2457.65	0.100197					196-197%	0	197
O95218	Zinc finger Ran-binding domain-containing protein 2 OS=Homo sapiens OX=9606 GN=ZRANB2 PE=1 SV=2	14	4	5	4	13	37.4	12690.9	10625.3	9130					5555.41	3954.26	3311.34	0.220786					197-198%	0	198
O95239	Chromosome-associated kinesin KIF4A OS=Homo sapiens OX=9606 GN=KIF4A PE=1 SV=3	6	4	4	4	4	139.8	2043.83	1635.63	1581.21					6447	8125.33	2926.54	0.371399					198-199%	0	199
O95336	6-phosphogluconolactonase OS=Homo sapiens OX=9606 GN=PGLS PE=1 SV=2	9	4	4	4	19	27.5	9374.32	10149.2	8984.8					33882.9	29857.1	27649.7	0.0847098					199-200%	0	200
O95340	Bifunctional 3'-phosphoadenosine 5'-phosphosulfate synthase 2 OS=Homo sapiens OX=9606 GN=PAPSS2 PE=1 SV=2	30	9	10	9	16	69.5	26490.6	22635.3	23211.3					12423.5	11775.1	10233.5	0.0800289					200-201%	0	201
O95347	Structural maintenance of chromosomes protein 2 OS=Homo sapiens OX=9606 GN=SMC2 PE=1 SV=2	32	12	12	12	10	135.6	20064.6	18848	4153.96					92206.5	79340.1	71624.9	0.104737					201-202%	0	202
O95373	Importin-7 OS=Homo sapiens OX=9606 GN=IPO7 PE=1 SV=1	42	10	10	10	14	119.4	13864.8	16802.6	14405					4122.84	3623.25	3709.86	0.0570837					202-203%	0	203
O95400	CD2 antigen cytoplasmic tail-binding protein 2 OS=Homo sapiens OX=9606 GN=CD2BP2 PE=1 SV=1	2	1	1	1	4	37.6	3727.08	3333.1	2831.71					7743.23	6930.54	6113.46	0.0960233					203-204%	0	204
O95433	Activator of 90 kDa heat shock protein ATPase homolog 1 OS=Homo sapiens OX=9606 GN=AHSA1 PE=1 SV=1	34	9	9	9	35	38.3	28554.1	28318.6	23891					5115.78	1858.72	1461.79	0.582125					204-205%	0	205
O95478	Ribosome biogenesis protein NSA2 homolog OS=Homo sapiens OX=9606 GN=NSA2 PE=1 SV=1	2	2	2	2	8	30	5957	5932.75	4271.01					5666.56	5455.73	4162.1	0.130546					205-206%	0	206
O95479	GDH/6PGL endoplasmic bifunctional protein OS=Homo sapiens OX=9606 GN=H6PD PE=1 SV=2	2	1	1	1	1	88.8	1475.38	1090.41	1493.35					3361.87	3298.82	3848.36	0.0700963					206-207%	0	207
O95487	Protein transport protein Sec24B OS=Homo sapiens OX=9606 GN=SEC24B PE=1 SV=2	1	1	1	1	1	137.3	727.744	0	0					4568.12	4332.51	4045.63	0.049508					207-208%	0	208
O95573	Fatty acid CoA ligase Acsl3 OS=Homo sapiens OX=9606 GN=ACSL3 PE=1 SV=3	9	4	4	3	6	80.4	9773.4	9227.2	7986.92					11150.7	10751.8	9460.26	0.0690132					208-209%	0	209
O95684	Centrosomal protein 43 OS=Homo sapiens OX=9606 GN=CEP43 PE=1 SV=1	1	1	1	1	3	43	6953.52	4719.94	4336.56					15821	14212.9	15341.2	0.044567					209-210%	0	210
O95714	E3 ubiquitin-protein ligase HERC2 OS=Homo sapiens OX=9606 GN=HERC2 PE=1 SV=2	6	4	4	4	1	526.9	304.227	286.55	174.536					376949	329331	319702	0.073182					210-211%	0	211
O95747	Serine/threonine-protein kinase OSR1 OS=Homo sapiens OX=9606 GN=OXSR1 PE=1 SV=1	4	3	3	3	10	58	0	2753.35	2091.58					25754.7	21159.7	19649.2	0.117019					211-212%	0	212
O95757	Heat shock 70 kDa protein 4L OS=Homo sapiens OX=9606 GN=HSPA4L PE=1 SV=3	23	8	8	6	9	94.5	9840.94	8418.73	8102.14					6856.85	5861.58	5643.45	0.0862897					212-213%	0	213
O95777	U6 snRNA-associated Sm-like protein LSm8 OS=Homo sapiens OX=9606 GN=LSM8 PE=1 SV=3	19	5	5	5	81	10.4	34479.7	31370.1	28736.6					97041.7	86800.2	85330.2	0.0580564					213-214%	0	214
O95782	AP-2 complex subunit alpha-1 OS=Homo sapiens OX=9606 GN=AP2A1 PE=1 SV=3	23	8	9	6	8	107.5	1965.53	2312.42	2486.82					1336.84	913.353	1069.62	0.158008					214-215%	0	215
O95816	BAG family molecular chaperone regulator 2 OS=Homo sapiens OX=9606 GN=BAG2 PE=1 SV=1	34	7	7	7	36	23.8	57688.6	54922.9	50870.4					14557	12619.2	13302.9	0.0594729					215-216%	0	216
O95817	BAG family molecular chaperone regulator 3 OS=Homo sapiens OX=9606 GN=BAG3 PE=1 SV=3	17	6	7	6	11	61.6	10805.3	11543.6	10150.9					5031.09	4961.09	4809.35	0.0187584					216-217%	0	217
O95831	Apoptosis-inducing factor 1, mitochondrial OS=Homo sapiens OX=9606 GN=AIFM1 PE=1 SV=1	30	7	7	7	13	66.9	17057.4	16135.7	14017.8					56607.7	50178.5	46032	0.0854131					217-218%	0	218
O96000	NADH dehydrogenase [ubiquinone] 1 beta subcomplex subunit 10 OS=Homo sapiens OX=9606 GN=NDUFB10 PE=1 SV=3	9	3	3	3	18	20.8	1.37595e+06	1.12325e+06	1.01364e+06					21006.4	21959.5	20557.7	0.027602					218-219%	0	219
O96005	Cleft lip and palate transmembrane protein 1 OS=Homo sapiens OX=9606 GN=CLPTM1 PE=1 SV=1	5	2	2	2	4	76	0	0	1221.06					4461.6	3540.32	3515.87	0.114651					219-220%	0	220
O96008	Mitochondrial import receptor subunit TOM40 homolog OS=Homo sapiens OX=9606 GN=TOMM40 PE=1 SV=1	19	3	5	3	9	37.9	19280.7	17276.2	16125.9					518233	488859	471888	0.0388342					220-221%	0	221
O96019	Actin-like protein 6A OS=Homo sapiens OX=9606 GN=ACTL6A PE=1 SV=1	20	3	3	3	12	47.4	15981.9	13747.1	14710.8					2038.51	1806.33	1912.5	0.0494507					221-222%	0	222
P00338	L-lactate dehydrogenase A chain OS=Homo sapiens OX=9606 GN=LDHA PE=1 SV=2	69	12	13	11	41	36.7	858510	767769	740730					2592.38	2321.61	1879.81	0.129684					222-223%	0	223
P00374	Dihydrofolate reductase OS=Homo sapiens OX=9606 GN=DHFR PE=1 SV=2	8	2	2	2	11	21.4	6952.51	6066	6379.97					7395.18	6766.85	7374.09	0.0405857					223-224%	0	224
P00387	NADH-cytochrome b5 reductase 3 OS=Homo sapiens OX=9606 GN=CYB5R3 PE=1 SV=3	16	5	5	5	19	34.2	63626.7	66428.4	57468.3					1885.02	2172.63	1934.03	0.062902					224-225%	0	225
P00403	Cytochrome c oxidase subunit 2 OS=Homo sapiens OX=9606 GN=MT-CO2 PE=1 SV=1	2	1	1	1	3	25.5	41077.4	32839	33658.9					5399.89	4276.56	5049.37	0.0956024					225-226%	0	226
P00491	Purine nucleoside phosphorylase OS=Homo sapiens OX=9606 GN=PNP PE=1 SV=2	21	8	8	8	36	32.1	16837.3	17364.8	15572					25353.7	24541.5	22022.4	0.0591616					226-227%	0	227
P00492	Hypoxanthine-guanine phosphoribosyltransferase OS=Homo sapiens OX=9606 GN=HPRT1 PE=1 SV=2	7	4	4	4	22	24.6	44725.2	39210.2	35122.8					407656	351073	361487	0.0658511					227-228%	0	228
P00505	Aspartate aminotransferase, mitochondrial OS=Homo sapiens OX=9606 GN=GOT2 PE=1 SV=3	59	12	13	12	29	47.5	33749.4	35863	33530.5					7529.29	7739.49	7183.79	0.0306102					228-229%	0	229
P00558	Phosphoglycerate kinase 1 OS=Homo sapiens OX=9606 GN=PGK1 PE=1 SV=3	116	15	19	15	46	44.6	544829	501538	469057					114859	101701	97584.2	0.0703554					229-230%	0	230
P00568	Adenylate kinase isoenzyme 1 OS=Homo sapiens OX=9606 GN=AK1 PE=1 SV=3	11	4	4	4	31	21.6	22561.4	17749.1	19946.8					10560.2	9301.99	8803.16	0.0773728					230-231%	0	231
P00846	ATP synthase subunit a OS=Homo sapiens OX=9606 GN=MT-ATP6 PE=1 SV=1	1	1	1	1	4	24.8	14391.7	12844.7	11777.2					4784.06	4285.32	4549.7	0.0448779					231-232%	0	232
P00966	Argininosuccinate synthase OS=Homo sapiens OX=9606 GN=ASS1 PE=1 SV=2	73	11	13	11	30	46.5	281795	260774	257166					349638	323382	314734	0.0450769					232-233%	0	233
P01116	GTPase KRas OS=Homo sapiens OX=9606 GN=KRAS PE=1 SV=1	11	3	3	1	24	21.6	22766.4	17616	15627					56647.1	49565.1	47584.2	0.0758873					233-234%	0	234
P02545	Prelamin-A/C OS=Homo sapiens OX=9606 GN=LMNA PE=1 SV=1	132	24	26	23	43	74.1	155890	138574	129803					27615.6	29732.1	30345.7	0.0400079					234-235%	0	235
P02786	Transferrin receptor protein 1 OS=Homo sapiens OX=9606 GN=TFRC PE=1 SV=2	59	13	13	13	19	84.8	33436.2	30357.3	27222.5					7357.34	5832.84	6953.95	0.096051					235-236%	0	236
P04062	Lysosomal acid glucosylceramidase OS=Homo sapiens OX=9606 GN=GBA PE=1 SV=3	10	3	3	3	7	59.7	2698.53	1695.17	1789.24					12514.4	9858.32	10633.6	0.101365					236-237%	0	237
P04075	Fructose-bisphosphate aldolase A OS=Homo sapiens OX=9606 GN=ALDOA PE=1 SV=2	75	13	13	11	51	39.4	518290	473074	451514					10435.6	9723.98	9606.52	0.0369185					237-238%	0	238
P04080	Cystatin-B OS=Homo sapiens OX=9606 GN=CSTB PE=1 SV=2	6	1	1	1	12	11.1	104425	110399	97626					304.227	286.55	174.536	0.225107					238-239%	0	239
P04083	Annexin A1 OS=Homo sapiens OX=9606 GN=ANXA1 PE=1 SV=2	37	8	9	8	29	38.7	317160	302771	277443					2125.36	2055.93	1967.59	0.0314982					239-240%	0	240
P04179	Superoxide dismutase [Mn], mitochondrial OS=Homo sapiens OX=9606 GN=SOD2 PE=1 SV=3	7	2	2	2	10	24.7	18180.9	14717.7	15443.9					15662.3	15635.6	13355.2	0.0726494
P04406	Glyceraldehyde-3-phosphate dehydrogenase OS=Homo sapiens OX=9606 GN=GAPDH PE=1 SV=3	120	10	16	10	46	36	1.1991e+06	1.08735e+06	1.07305e+06					4477.46	4050.64	3525.82	0.0968632
P04439	HLA class I histocompatibility antigen, A alpha chain OS=Homo sapiens OX=9606 GN=HLA-A PE=1 SV=2	14	4	4	2	15	40.8	40344.9	29883.2	26564.2					79936.1	78574.9	70690.1	0.0533481
P04632	Calpain small subunit 1 OS=Homo sapiens OX=9606 GN=CAPNS1 PE=1 SV=1	12	3	4	3	16	28.3	6181.87	4157.29	3145.42					6059.45	5134.36	4769.59	0.102026
P04792	Heat shock protein beta-1 OS=Homo sapiens OX=9606 GN=HSPB1 PE=1 SV=2	35	5	5	5	26	22.8	518233	488859	471888					1243.44	1540.93	1287.79	0.0965412
P04818	Thymidylate synthase OS=Homo sapiens OX=9606 GN=TYMS PE=1 SV=3	2	1	1	1	4	35.7	3281.75	0	3582.24					8231.31	7323.99	7078.71	0.0657078
P04843	Dolichyl-diphosphooligosaccharide--protein glycosyltransferase subunit 1 OS=Homo sapiens OX=9606 GN=RPN1 PE=1 SV=1	57	11	11	11	21	68.5	45846.9	42918.8	37787.7					19149.5	17105.8	16988.6	0.0559025
P04844	Dolichyl-diphosphooligosaccharide--protein glycosyltransferase subunit 2 OS=Homo sapiens OX=9606 GN=RPN2 PE=1 SV=3	13	5	5	5	8	69.2	6949.63	5839.94	5553.56					13586	12851.5	12499.3	0.0348789
P04899	Guanine nucleotide-binding protein G(i) subunit alpha-2 OS=Homo sapiens OX=9606 GN=GNAI2 PE=1 SV=3	2	2	2	2	7	40.4	2889.33	2508.94	2207.14					71480.1	66954	68056.8	0.027997
P05023	Sodium/potassium-transporting ATPase subunit alpha-1 OS=Homo sapiens OX=9606 GN=ATP1A1 PE=1 SV=1	75	20	20	20	20	112.8	28108.1	25280.8	26313.4					52982.3	44744	40228.3	0.114825
P05026	Sodium/potassium-transporting ATPase subunit beta-1 OS=Homo sapiens OX=9606 GN=ATP1B1 PE=1 SV=1	7	2	2	2	6	35	9177.07	8475.26	8455.79					4156.79	4172.21	4501.74	0.0371994
P05161	Ubiquitin-like protein ISG15 OS=Homo sapiens OX=9606 GN=ISG15 PE=1 SV=5	3	1	1	1	4	17.9	7640.56	7752.9	6664.18					6899.77	6331.26	5847.61	0.0676157
P05198	Eukaryotic translation initiation factor 2 subunit 1 OS=Homo sapiens OX=9606 GN=EIF2S1 PE=1 SV=3	39	8	10	8	24	36.1	41151.7	37064.4	33628.1					4692.36	3601.98	4275.92	0.107221
P05204	Non-histone chromosomal protein HMG-17 OS=Homo sapiens OX=9606 GN=HMGN2 PE=1 SV=3	2	1	1	1	13	9.4	12430.8	0	0					12523.5	9217.96	9715.99	0.138771
P05387	60S acidic ribosomal protein P2 OS=Homo sapiens OX=9606 GN=RPLP2 PE=1 SV=1	25	3	3	3	24	11.7	957535	877863	873612					35587.4	35924.3	34987.4	0.0109153
P05388	60S acidic ribosomal protein P0 OS=Homo sapiens OX=9606 GN=RPLP0 PE=1 SV=1	47	7	7	7	27	34.3	125392	112699	111626					2836.37	2520.55	2164.31	0.109503
P05455	Lupus La protein OS=Homo sapiens OX=9606 GN=SSB PE=1 SV=2	39	8	9	8	23	46.8	31509.3	31118	28175.7					13257.6	11334.1	10768.6	0.0903856
P05556	Integrin beta-1 OS=Homo sapiens OX=9606 GN=ITGB1 PE=1 SV=2	40	10	10	10	13	88.4	21267.6	21625.9	20044.6					20498.8	19214.3	18693.2	0.0389743
P05783	Keratin, type I cytoskeletal 18 OS=Homo sapiens OX=9606 GN=KRT18 PE=1 SV=2	195	20	24	12	54	48	1.25127e+06	1.15733e+06	1.09362e+06					29290.4	26197.4	25979.5	0.0556805
P06280	Alpha-galactosidase A OS=Homo sapiens OX=9606 GN=GLA PE=1 SV=1	4	2	2	2	4	48.7	4915.35	4075.81	3526.39					15878.1	14581.1	13233.3	0.0741399
P06454	Prothymosin alpha OS=Homo sapiens OX=9606 GN=PTMA PE=1 SV=2	6	1	1	1	12	12.2	405237	388671	345217					5275.04	4271.1	4901.67	0.0860303
P06493	Cyclin-dependent kinase 1 OS=Homo sapiens OX=9606 GN=CDK1 PE=1 SV=3	20	5	5	4	25	34.1	15295	11868.6	11045.6					1992.02	2053.36	2061	0.0151696
P06576	ATP synthase subunit beta, mitochondrial OS=Homo sapiens OX=9606 GN=ATP5F1B PE=1 SV=3	106	12	19	12	35	56.5	120529	103385	102307					3727.08	3333.1	2831.71	0.111124
P06730	Eukaryotic translation initiation factor 4E OS=Homo sapiens OX=9606 GN=EIF4E PE=1 SV=2	17	4	4	4	20	25.1	14335	13418.9	13533.1					47383.6	39315.1	40716.6	0.082878
P06733	Alpha-enolase OS=Homo sapiens OX=9606 GN=ENO1 PE=1 SV=2	139	15	20	13	53	47.1	882148	790739	709157					29544.9	23166.4	25228.6	0.102296
P06744	Glucose-6-phosphate isomerase OS=Homo sapiens OX=9606 GN=GPI PE=1 SV=4	86	12	16	9	30	63.1	94050.7	85689.6	83467.4					30632.3	28763.3	28124	0.0364801
P06748	Nucleophosmin OS=Homo sapiens OX=9606 GN=NPM1 PE=1 SV=2	67	6	8	6	28	32.6	962071	870799	821914					28275.6	24530.6	25397.6	0.0614036
P06753	Tropomyosin alpha-3 chain OS=Homo sapiens OX=9606 GN=TPM3 PE=1 SV=2	22	4	4	2	15	32.9	154485	132559	123484					1385.78	1057.79	949.044	0.164151
P06756	Integrin alpha-V OS=Homo sapiens OX=9606 GN=ITGAV PE=1 SV=2	2	2	2	2	2	116	560.321	0	0					5016.28	5518.5	6548.98	0.112035
P06899	Histone H2B type 1-J OS=Homo sapiens OX=9606 GN=H2BC11 PE=1 SV=3	33	3	3	1	23	13.9	1.54925e+06	1.28071e+06	1.24924e+06					4213.59	3362.27	3259.07	0.118428
P07099	Epoxide hydrolase 1 OS=Homo sapiens OX=9606 GN=EPHX1 PE=1 SV=1	10	3	3	3	7	52.9	9466.74	7825.03	8745.39					7848.89	6920.98	6284.51	0.0915253
P07108	Acyl-CoA-binding protein OS=Homo sapiens OX=9606 GN=DBI PE=1 SV=2	15	2	3	2	28	10	274148	258977	250596					14983.6	9385.89	16845.1	0.230743
P07195	L-lactate dehydrogenase B chain OS=Homo sapiens OX=9606 GN=LDHB PE=1 SV=2	150	14	18	13	54	36.6	1.14632e+06	1.04284e+06	1.00616e+06					4433.36	2938.23	7354.65	0.373632
P07237	Protein disulfide-isomerase OS=Homo sapiens OX=9606 GN=P4HB PE=1 SV=3	99	14	15	14	28	57.1	150802	138071	128855					20213.3	19607.8	17321.1	0.0653865
P07355	Annexin A2 OS=Homo sapiens OX=9606 GN=ANXA2 PE=1 SV=2	94	12	14	12	35	38.6	414350	384118	377069					4096.1	2814.4	2330.91	0.241779
P07384	Calpain-1 catalytic subunit OS=Homo sapiens OX=9606 GN=CAPN1 PE=1 SV=1	4	3	3	3	4	81.8	0	0	1760.67					53109.8	47348.1	44355.7	0.0752618
P07437	Tubulin beta chain OS=Homo sapiens OX=9606 GN=TUBB PE=1 SV=2	168	15	23	2	45	49.6	290737	266215	241403					30333.7	28427.6	24552.5	0.0866133
P07602	Prosaposin OS=Homo sapiens OX=9606 GN=PSAP PE=1 SV=2	9	3	3	3	6	58.1	8358.27	7304.94	6683.82					271253	272868	270116	0.00415955
P07686	Beta-hexosaminidase subunit beta OS=Homo sapiens OX=9606 GN=HEXB PE=1 SV=4	28	6	7	6	11	63.1	8171.11	6180.32	5129					13822.3	12972.9	12452.9	0.043143
P07737	Profilin-1 OS=Homo sapiens OX=9606 GN=PFN1 PE=1 SV=2	38	5	6	5	42	15	537265	454455	442932					337365	326680	310326	0.0342342
P07741	Adenine phosphoribosyltransferase OS=Homo sapiens OX=9606 GN=APRT PE=1 SV=2	15	3	3	3	21	19.6	241107	217155	212830					5895.25	6169.13	4573.18	0.125645
P07814	Bifunctional glutamate/proline--tRNA ligase OS=Homo sapiens OX=9606 GN=EPRS1 PE=1 SV=5	96	26	28	25	23	170.5	25450.5	21556.7	21896.5					4215.51	2642.43	2715.01	0.22722
P07858	Cathepsin B OS=Homo sapiens OX=9606 GN=CTSB PE=1 SV=3	4	1	1	1	3	37.8	4096.1	2814.4	2330.91					4658.34	3806.91	3231.64	0.150315
P07900	Heat shock protein HSP 90-alpha OS=Homo sapiens OX=9606 GN=HSP90AA1 PE=1 SV=5	181	25	29	14	40	84.6	278936	252253	227764					2745	2278.89	1999.39	0.131373
P07910	Heterogeneous nuclear ribonucleoproteins C1/C2 OS=Homo sapiens OX=9606 GN=HNRNPC PE=1 SV=4	53	8	9	8	27	33.7	149810	143259	136573					47942.5	40932.3	38117	0.0975966
P07947	Tyrosine-protein kinase Yes OS=Homo sapiens OX=9606 GN=YES1 PE=1 SV=3	4	3	3	3	5	60.8	2418.01	2360.97	1831.55					8208.51	8651.34	7776.4	0.043497
P07951	Tropomyosin beta chain OS=Homo sapiens OX=9606 GN=TPM2 PE=1 SV=1	34	6	6	2	21	32.8	325773	290326	272766					3469.43	3919.25	3624.86	0.0508104
P07954	Fumarate hydratase, mitochondrial OS=Homo sapiens OX=9606 GN=FH PE=1 SV=3	36	9	10	9	28	54.6	40978.5	39532.6	38299.1					21385.3	18638.5	16816.8	0.099108
P08133	Annexin A6 OS=Homo sapiens OX=9606 GN=ANXA6 PE=1 SV=3	44	15	16	15	28	75.8	15152.5	13569.7	13298.6					2080.59	2107.07	1862.36	0.0543721
P08174	Complement decay-accelerating factor OS=Homo sapiens OX=9606 GN=CD55 PE=1 SV=4	26	4	4	4	10	41.4	1860.8	0	0					30354	31507.6	30982.2	0.0152377
P08195	4F2 cell-surface antigen heavy chain OS=Homo sapiens OX=9606 GN=SLC3A2 PE=1 SV=3	60	11	11	11	22	68	126274	119337	110734					10153.3	7826.44	9780.77	0.110281
P08237	ATP-dependent 6-phosphofructokinase, muscle type OS=Homo sapiens OX=9606 GN=PFKM PE=1 SV=2	26	8	10	6	10	85.1	7806.92	9514.87	8455.6					1388.94	1404.25	1147.53	0.0895094
P08238	Heat shock protein HSP 90-beta OS=Homo sapiens OX=9606 GN=HSP90AB1 PE=1 SV=4	190	27	30	16	43	83.2	1.15618e+06	1.05838e+06	971667					49062.3	43856.9	41854.4	0.0676226
P08240	Signal recognition particle receptor subunit alpha OS=Homo sapiens OX=9606 GN=SRPRA PE=1 SV=2	7	3	3	3	5	69.8	1993.52	0	1954.39					4347	3162.14	2368.95	0.246847
P08574	Cytochrome c1, heme protein, mitochondrial OS=Homo sapiens OX=9606 GN=CYC1 PE=1 SV=3	6	3	3	3	14	35.4	0	4837.61	0					822.604	785.93	576.028	0.149178
P08579	U2 small nuclear ribonucleoprotein B'' OS=Homo sapiens OX=9606 GN=SNRPB2 PE=1 SV=1	18	2	2	1	8	25.5	16594.8	15429	13652.9					22749	21208.5	18352.8	0.0876893
P08621	U1 small nuclear ribonucleoprotein 70 kDa OS=Homo sapiens OX=9606 GN=SNRNP70 PE=1 SV=2	25	6	6	6	14	51.5	17817.6	17376.2	14978.8					6047.68	5354.15	4884.69	0.087996
P08651	Nuclear factor 1 C-type OS=Homo sapiens OX=9606 GN=NFIC PE=1 SV=2	4	1	1	1	2	55.6	2270.17	3040.64	2165					14460.8	10364.1	12307.1	0.135185
P08670	Vimentin OS=Homo sapiens OX=9606 GN=VIM PE=1 SV=4	216	25	31	23	52	53.6	1.16569e+06	1.08074e+06	1.00977e+06					18820.9	17029.6	15610.2	0.0765832
P08708	40S ribosomal protein S17 OS=Homo sapiens OX=9606 GN=RPS17 PE=1 SV=2	37	7	8	7	61	15.5	85705.5	86476.5	76086.8					18927.1	16966.8	15875.1	0.0731701
P08865	40S ribosomal protein SA OS=Homo sapiens OX=9606 GN=RPSA PE=1 SV=4	66	7	9	7	38	32.8	220119	206476	192051					25019.4	17103.9	20149.5	0.157051
P09012	U1 small nuclear ribonucleoprotein A OS=Homo sapiens OX=9606 GN=SNRPA PE=1 SV=3	17	2	3	1	5	31.3	12446.6	9399.5	9325.95					2104.51	2293.02	1907.56	0.0748791
P09234	U1 small nuclear ribonucleoprotein C OS=Homo sapiens OX=9606 GN=SNRPC PE=1 SV=1	8	2	3	2	13	17.4	79669.2	59705.8	65349.2					12728.8	9717.96	10779.2	0.112582
P09382	Galectin-1 OS=Homo sapiens OX=9606 GN=LGALS1 PE=1 SV=2	25	3	3	3	22	14.7	300176	285016	277072					23136.1	22587.1	21669.7	0.0269283
P09429	High mobility group protein B1 OS=Homo sapiens OX=9606 GN=HMGB1 PE=1 SV=3	16	3	3	3	16	24.9	167278	161123	152851					138153	123396	118569	0.0657493
P09493	Tropomyosin alpha-1 chain OS=Homo sapiens OX=9606 GN=TPM1 PE=1 SV=2	7	4	4	2	15	32.7	50458.2	41534.6	40551.3					4072.68	4397.57	4115.64	0.0343479
P09496	Clathrin light chain A OS=Homo sapiens OX=9606 GN=CLTA PE=1 SV=1	16	4	4	4	14	27.1	30029.7	30930.1	24646.6					17057.4	16135.7	14017.8	0.080864
P09497	Clathrin light chain B OS=Homo sapiens OX=9606 GN=CLTB PE=1 SV=1	12	4	4	4	16	25.2	52038	36143.2	34883.9					265687	209341	188823	0.146853
P09543	2',3'-cyclic-nucleotide 3'-phosphodiesterase OS=Homo sapiens OX=9606 GN=CNP PE=1 SV=2	14	5	5	5	11	47.5	5135.78	3923.37	3147.68					115470	92426.5	87030.1	0.125451
P09651	Heterogeneous nuclear ribonucleoprotein A1 OS=Homo sapiens OX=9606 GN=HNRNPA1 PE=1 SV=5	58	9	10	8	31	38.7	247436	230510	213948					7109.74	7073.43	6132.7	0.0667845
P09661	U2 small nuclear ribonucleoprotein A' OS=Homo sapiens OX=9606 GN=SNRPA1 PE=1 SV=2	10	2	2	2	11	28.4	32657.5	31988.8	28754.1					3407.43	2720.19	2539.3	0.129446
P09669	Cytochrome c oxidase subunit 6C OS=Homo sapiens OX=9606 GN=COX6C PE=1 SV=2	13	3	3	3	29	8.8	66678.2	54871.6	53983.7					1.42524e+06	1.27387e+06	1.21712e+06	0.0672928
P09874	Poly [ADP-ribose] polymerase 1 OS=Homo sapiens OX=9606 GN=PARP1 PE=1 SV=4	74	17	18	17	21	113	28849	27700.2	26794.4					126908	114307	113536	0.0518385
P09960	Leukotriene A-4 hydrolase OS=Homo sapiens OX=9606 GN=LTA4H PE=1 SV=2	22	8	8	8	19	69.2	16763.7	14146.5	14856.7					2058.93	1701.92	1718.91	0.0900246
P09972	Fructose-bisphosphate aldolase C OS=Homo sapiens OX=9606 GN=ALDOC PE=1 SV=2	29	4	4	2	18	39.4	18655.7	17653.3	13527.1					2280.42	2229.3	2108.92	0.0325862
P0C0S5	Histone H2A.Z OS=Homo sapiens OX=9606 GN=H2AZ1 PE=1 SV=2	19	3	3	2	26	13.5	33882.9	29857.1	27649.7					7123.71	6965.39	5749.49	0.0928351
P0CW18	Serine protease 56 OS=Homo sapiens OX=9606 GN=PRSS56 PE=1 SV=1	10	6	6	6	11	64.6	4973.08	4713.87	4285.01					281795	260774	257166	0.0407392
P0DMV9	Heat shock 70 kDa protein 1B OS=Homo sapiens OX=9606 GN=HSPA1B PE=1 SV=1	154	21	24	14	41	70	404903	379619	384517					3256.42	2206.19	3486.27	0.186799
P0DP25	Calmodulin-3 OS=Homo sapiens OX=9606 GN=CALM3 PE=1 SV=1	18	3	3	3	20	16.8	84392	81589.2	75361.3					4701.43	4339.73	3548.77	0.114694
P10301	Ras-related protein R-Ras OS=Homo sapiens OX=9606 GN=RRAS PE=1 SV=1	10	3	3	2	13	23.5	10823.1	7695.75	8199.98					169872	195057	153204	0.0996099
P10321	HLA class I histocompatibility antigen, C alpha chain OS=Homo sapiens OX=9606 GN=HLA-C PE=1 SV=3	15	3	3	1	12	40.6	6758.16	5906.72	2962.04					9071.3	11737.3	11383.5	0.110172
P10412	Histone H1.4 OS=Homo sapiens OX=9606 GN=H1-4 PE=1 SV=2	43	4	4	3	22	21.9	894667	780063	787421					19497.8	18056.7	16123.9	0.0772533
P10515	Dihydrolipoyllysine-residue acetyltransferase component of pyruvate dehydrogenase complex, mitochondrial OS=Homo sapiens OX=9606 GN=DLAT PE=1 SV=3	14	5	5	5	8	69	9796.43	7993.78	7715.28					33594.3	30725.1	29813.3	0.0513439
P10606	Cytochrome c oxidase subunit 5B, mitochondrial OS=Homo sapiens OX=9606 GN=COX5B PE=1 SV=2	18	3	3	3	24	13.7	119978	109960	97595.7					14369.3	14219.2	14153.3	0.00634596
P10644	cAMP-dependent protein kinase type I-alpha regulatory subunit OS=Homo sapiens OX=9606 GN=PRKAR1A PE=1 SV=1	6	2	2	2	5	43	4284.22	3243.08	3786.85					2348.24	1562.64	1873.63	0.167531
P10809	60 kDa heat shock protein, mitochondrial OS=Homo sapiens OX=9606 GN=HSPD1 PE=1 SV=2	157	18	22	18	47	61	309366	291661	281403					2446.06	2938.52	2269.15	0.111009
P11021	Endoplasmic reticulum chaperone BiP OS=Homo sapiens OX=9606 GN=HSPA5 PE=1 SV=2	181	20	23	18	37	72.3	279218	273661	261076					65614.5	65039.6	60015.5	0.0395687
P11142	Heat shock cognate 71 kDa protein OS=Homo sapiens OX=9606 GN=HSPA8 PE=1 SV=1	182	24	28	16	45	70.9	912058	854099	810474					8752.83	7983.16	6888.36	0.0971473
P11172	Uridine 5'-monophosphate synthase OS=Homo sapiens OX=9606 GN=UMPS PE=1 SV=1	7	3	3	3	9	52.2	7817.01	7167.78	6870.55					6248.96	4852.31	5230.95	0.108331
P11177	Pyruvate dehydrogenase E1 component subunit beta, mitochondrial OS=Homo sapiens OX=9606 GN=PDHB PE=1 SV=3	14	6	6	6	23	39.2	7231.88	6859.75	8351.8					5936.05	6012.31	4644.53	0.113466
P11233	Ras-related protein Ral-A OS=Homo sapiens OX=9606 GN=RALA PE=1 SV=1	2	1	1	1	5	23.6	14460.8	10364.1	12307.1					2889.33	2508.94	2207.14	0.1101
P11279	Lysosome-associated membrane glycoprotein 1 OS=Homo sapiens OX=9606 GN=LAMP1 PE=1 SV=3	21	3	3	3	6	44.9	47942.5	40932.3	38117					18655.7	17653.3	13527.1	0.133605
P11310	Medium-chain specific acyl-CoA dehydrogenase, mitochondrial OS=Homo sapiens OX=9606 GN=ACADM PE=1 SV=1	30	6	6	6	16	46.6	19233.3	17269.9	12309.1					35781.8	34291.8	30499.1	0.0663373
P11387	DNA topoisomerase 1 OS=Homo sapiens OX=9606 GN=TOP1 PE=1 SV=2	27	10	10	10	13	90.7	3160.13	3424.47	2567.64					12926.9	12781.2	10835.2	0.078281
P11388	DNA topoisomerase 2-alpha OS=Homo sapiens OX=9606 GN=TOP2A PE=1 SV=3	44	16	17	13	11	174.3	13123.4	11456.8	11188.8					128849	120509	113881	0.0505791
P11413	Glucose-6-phosphate 1-dehydrogenase OS=Homo sapiens OX=9606 GN=G6PD PE=1 SV=4	30	10	10	10	25	59.2	18290.6	14882.3	14706					25283.2	24693.2	27373.6	0.0446012
P11498	Pyruvate carboxylase, mitochondrial OS=Homo sapiens OX=9606 GN=PC PE=1 SV=2	13	7	7	7	7	129.6	4461.6	3540.32	3515.87					4223.07	6558.19	6680.64	0.194267
P11586	C-1-tetrahydrofolate synthase, cytoplasmic OS=Homo sapiens OX=9606 GN=MTHFD1 PE=1 SV=4	20	9	10	9	13	101.5	14389.9	12970.2	11628.6					26504.5	25968	23595	0.049859
P11717	Cation-independent mannose-6-phosphate receptor OS=Homo sapiens OX=9606 GN=IGF2R PE=1 SV=3	20	12	12	12	6	274.2	2041.18	1675.63	1794.54					10600.9	8724.71	11651.7	0.117247
P11766	Alcohol dehydrogenase class-3 OS=Homo sapiens OX=9606 GN=ADH5 PE=1 SV=4	12	2	2	2	4	39.7	7086.17	3887.5	5785.2					4766.05	3556.45	3614.61	0.139986
P11940	Polyadenylate-binding protein 1 OS=Homo sapiens OX=9606 GN=PABPC1 PE=1 SV=2	88	14	18	9	26	70.6	165825	151639	139182					2963.54	2584.65	2666.02	0.0594788
P12004	Proliferating cell nuclear antigen OS=Homo sapiens OX=9606 GN=PCNA PE=1 SV=1	47	9	10	9	41	28.8	115150	108953	109095					105438	98085.2	98644.1	0.0331817
P12236	ADP/ATP translocase 3 OS=Homo sapiens OX=9606 GN=SLC25A6 PE=1 SV=4	43	6	6	2	24	32.8	273804	235725	235368					8636.92	7434.41	7571.94	0.0681882
P12268	Inosine-5'-monophosphate dehydrogenase 2 OS=Homo sapiens OX=9606 GN=IMPDH2 PE=1 SV=2	37	9	10	8	21	55.8	113179	104539	102428					43840.7	45269.4	40261.8	0.0488405
P12270	Nucleoprotein TPR OS=Homo sapiens OX=9606 GN=TPR PE=1 SV=3	67	28	29	28	12	267.1	7660.42	6992.85	6553.6					11006.5	10457.6	10100.1	0.0354315
P12277	Creatine kinase B-type OS=Homo sapiens OX=9606 GN=CKB PE=1 SV=1	53	9	11	9	30	42.6	183285	183699	172061					12616.2	12287.8	9287.13	0.131432
P12429	Annexin A3 OS=Homo sapiens OX=9606 GN=ANXA3 PE=1 SV=3	28	9	9	9	32	36.4	22000.6	18453.6	18464.3					16042.9	15362.2	14270.4	0.0479523
P12814	Alpha-actinin-1 OS=Homo sapiens OX=9606 GN=ACTN1 PE=1 SV=2	94	21	23	9	28	103	7035.56	7257.5	6719.52					39741.5	33459.9	30309.2	0.113634
P12955	Xaa-Pro dipeptidase OS=Homo sapiens OX=9606 GN=PEPD PE=1 SV=3	1	1	1	1	2	54.5	1707.18	2084.32	2047.24					2699.33	2235.57	2226.73	0.0924652
P12956	X-ray repair cross-complementing protein 6 OS=Homo sapiens OX=9606 GN=XRCC6 PE=1 SV=2	55	14	16	14	26	69.8	72863.8	63856.9	61505.8					178365	156852	145384	0.0853368
P13010	X-ray repair cross-complementing protein 5 OS=Homo sapiens OX=9606 GN=XRCC5 PE=1 SV=3	58	16	18	16	27	82.7	43686.2	45429.6	42391.7					9726.66	13062.7	9402.56	0.154167
P13073	Cytochrome c oxidase subunit 4 isoform 1, mitochondrial OS=Homo sapiens OX=9606 GN=COX4I1 PE=1 SV=1	36	6	7	6	35	19.6	41395.7	48539.2	41277.2					14361.7	10404.8	10724.7	0.151702
P13489	Ribonuclease inhibitor OS=Homo sapiens OX=9606 GN=RNH1 PE=1 SV=2	52	11	11	11	30	49.9	35759.4	33360.9	32840.1					14193.5	12996.1	12780.3	0.0466547
P13639	Elongation factor 2 OS=Homo sapiens OX=9606 GN=EEF2 PE=1 SV=4	202	25	30	25	36	95.3	367540	336702	326282					48799.6	45338.3	45719.4	0.0332407
P13667	Protein disulfide-isomerase A4 OS=Homo sapiens OX=9606 GN=PDIA4 PE=1 SV=2	55	12	13	12	19	72.9	44014.8	36534.3	38131.5					4528.35	6185.34	5880.39	0.130181
P13674	Prolyl 4-hydroxylase subunit alpha-1 OS=Homo sapiens OX=9606 GN=P4HA1 PE=1 SV=2	4	3	3	3	6	61	4951.9	3913.4	8123.6					1126.85	1324.37	1139.94	0.075339
P13693	Translationally-controlled tumor protein OS=Homo sapiens OX=9606 GN=TPT1 PE=1 SV=1	31	4	5	4	20	19.6	172655	146580	147269					43360.8	43422.9	40912.9	0.0274605
P13797	Plastin-3 OS=Homo sapiens OX=9606 GN=PLS3 PE=1 SV=4	77	13	14	13	26	70.8	45964.8	42332.8	40506.1					8841.74	8209.63	7876.94	0.0481563
P13798	Acylamino-acid-releasing enzyme OS=Homo sapiens OX=9606 GN=APEH PE=1 SV=4	11	6	6	6	10	81.2	1976.68	1417.54	2228.22					47573.8	43547	42874.1	0.0464603
P13804	Electron transfer flavoprotein subunit alpha, mitochondrial OS=Homo sapiens OX=9606 GN=ETFA PE=1 SV=1	11	5	5	5	16	35.1	5346.13	4961.65	3494.18					143376	135568	122738	0.0635452
P13861	cAMP-dependent protein kinase type II-alpha regulatory subunit OS=Homo sapiens OX=9606 GN=PRKAR2A PE=1 SV=2	8	3	3	3	6	45.5	4063.94	0	2467.72					5379.99	5209.36	5496.48	0.0219899
P13984	General transcription factor IIF subunit 2 OS=Homo sapiens OX=9606 GN=GTF2F2 PE=1 SV=2	2	2	2	2	7	28.4	5054.49	4518.62	4358.18					2418.01	2360.97	1831.55	0.119828
P13987	CD59 glycoprotein OS=Homo sapiens OX=9606 GN=CD59 PE=1 SV=1	2	1	1	1	6	14.2	60654.5	51904.7	47702.7					16374.2	17049.1	15911	0.028416
P14174	Macrophage migration inhibitory factor OS=Homo sapiens OX=9606 GN=MIF PE=1 SV=4	24	3	4	3	36	12.5	1.10914e+06	942844	994871					5255.85	5665.38	6482.8	0.0879187
P14314	Glucosidase 2 subunit beta OS=Homo sapiens OX=9606 GN=PRKCSH PE=1 SV=2	38	8	11	8	18	59.4	21595.2	17220.4	17523.8					4017.57	3166.89	2457.85	0.198384
P14384	Carboxypeptidase M OS=Homo sapiens OX=9606 GN=CPM PE=1 SV=2	4	3	3	3	6	50.5	8789.17	7710.48	6011.19					3318.12	2613.01	2016.73	0.200775
P14406	Cytochrome c oxidase subunit 7A2, mitochondrial OS=Homo sapiens OX=9606 GN=COX7A2 PE=1 SV=1	4	1	1	1	12	9.4	36934.4	41647.2	35980.4					10890.4	4293.52	3521.39	0.530358
P14550	Aldo-keto reductase family 1 member A1 OS=Homo sapiens OX=9606 GN=AKR1A1 PE=1 SV=3	4	2	2	2	7	36.6	2581.43	0	1999.4					15295	11868.6	11045.6	0.144479
P14618	Pyruvate kinase PKM OS=Homo sapiens OX=9606 GN=PKM PE=1 SV=4	177	20	23	20	52	57.9	534549	539479	513856					3006.5	2572.37	2170.38	0.132179
P14625	Endoplasmin OS=Homo sapiens OX=9606 GN=HSP90B1 PE=1 SV=1	135	24	25	23	34	92.4	131382	115519	115140					20107.5	13837.4	17081.4	0.150528
P14854	Cytochrome c oxidase subunit 6B1 OS=Homo sapiens OX=9606 GN=COX6B1 PE=1 SV=2	4	2	2	2	19	10.2	8221.42	8975.05	7443.87					84874.2	83624.1	93610.2	0.0508441
P14866	Heterogeneous nuclear ribonucleoprotein L OS=Homo sapiens OX=9606 GN=HNRNPL PE=1 SV=2	42	9	10	9	22	64.1	19994.1	20141.2	20058.3					31289	28962.9	27207.5	0.0573418
P14868	Aspartate--tRNA ligase, cytoplasmic OS=Homo sapiens OX=9606 GN=DARS1 PE=1 SV=2	13	5	5	5	10	57.1	16088.5	13575.8	13128.1					156339	139378	134444	0.0653987
P14923	Junction plakoglobin OS=Homo sapiens OX=9606 GN=JUP PE=1 SV=3	4	2	2	2	4	81.7	1698.01	0	0					63849.4	59133.1	57610.9	0.0441183
P14927	Cytochrome b-c1 complex subunit 7 OS=Homo sapiens OX=9606 GN=UQCRB PE=1 SV=2	9	2	2	2	19	13.5	34743.3	33395.7	25521.7					825.232	630.447	655.294	0.123018
P15121	Aldo-keto reductase family 1 member B1 OS=Homo sapiens OX=9606 GN=AKR1B1 PE=1 SV=3	36	7	7	7	28	35.8	55150.7	46803.2	48436.3					5634.59	4903.48	4730.74	0.0769732
P15170	Eukaryotic peptide chain release factor GTP-binding subunit ERF3A OS=Homo sapiens OX=9606 GN=GSPT1 PE=1 SV=1	40	7	9	7	21	55.7	58595.5	57495.7	54679.4					5314.58	4596.76	4155.4	0.101878
P15311	Ezrin OS=Homo sapiens OX=9606 GN=EZR PE=1 SV=4	112	22	24	15	37	69.4	236405	225275	215518					13378.7	10100	9911.97	0.143013
P15374	Ubiquitin carboxyl-terminal hydrolase isozyme L3 OS=Homo sapiens OX=9606 GN=UCHL3 PE=1 SV=1	3	1	1	1	4	26.2	0	3593.72	4954.3					431240	381908	374069	0.063946
P15531	Nucleoside diphosphate kinase A OS=Homo sapiens OX=9606 GN=NME1 PE=1 SV=1	45	6	7	3	47	17.1	306922	292445	285944					14221.3	12525.4	12031.7	0.0725464
P15586	N-acetylglucosamine-6-sulfatase OS=Homo sapiens OX=9606 GN=GNS PE=1 SV=3	5	2	2	2	4	62	2745	2278.89	1999.39					28620.3	24945.3	20895.5	0.127109
P15880	40S ribosomal protein S2 OS=Homo sapiens OX=9606 GN=RPS2 PE=1 SV=2	48	8	8	8	30	31.3	188959	156084	151162					69851.9	70137.8	69949.2	0.00169619
P15924	Desmoplakin OS=Homo sapiens OX=9606 GN=DSP PE=1 SV=3	129	42	43	42	15	331.6	27504	25650.3	23052.7					14964.8	12753.6	15685.8	0.0862275
P15927	Replication protein A 32 kDa subunit OS=Homo sapiens OX=9606 GN=RPA2 PE=1 SV=1	2	2	2	2	11	29.2	9111.29	8232.76	7679.15					7390.6	6243.05	6392.35	0.0763152
P16070	CD44 antigen OS=Homo sapiens OX=9606 GN=CD44 PE=1 SV=3	16	3	3	3	4	81.5	39586.6	39285.3	31724.6					52074.5	47424	46309.5	0.0513712
P16104	Histone H2AX OS=Homo sapiens OX=9606 GN=H2AX PE=1 SV=2	16	3	3	2	43	15.1	11284.2	8686.55	9504.12					246894	224974	202089	0.081429
P16152	Carbonyl reductase [NADPH] 1 OS=Homo sapiens OX=9606 GN=CBR1 PE=1 SV=3	29	9	9	7	46	30.4	33661.8	30282.1	33926					41077.4	32839	33658.9	0.103338
P16435	NADPH--cytochrome P450 reductase OS=Homo sapiens OX=9606 GN=POR PE=1 SV=2	48	15	16	15	32	76.6	22419	19135.2	20518.7					920.357	974.256	786.422	0.0883643
P16615	Sarcoplasmic/endoplasmic reticulum calcium ATPase 2 OS=Homo sapiens OX=9606 GN=ATP2A2 PE=1 SV=1	45	13	16	13	13	114.7	15738	13779.2	12078.4					304718	277965	254509	0.0735043
P16949	Stathmin OS=Homo sapiens OX=9606 GN=STMN1 PE=1 SV=3	21	4	4	4	23	17.3	117200	124717	114115					13776.1	13411.7	11188.3	0.0894097
P17174	Aspartate aminotransferase, cytoplasmic OS=Homo sapiens OX=9606 GN=GOT1 PE=1 SV=3	18	7	7	7	28	46.2	11777.1	11356.3	8493.54					53281.6	40404.7	42885.8	0.122533
P17480	Nucleolar transcription factor 1 OS=Homo sapiens OX=9606 GN=UBTF PE=1 SV=1	15	6	6	6	8	89.4	2700.15	1748.23	2311.65					7222.41	7211.64	5940.68	0.0885938
P17655	Calpain-2 catalytic subunit OS=Homo sapiens OX=9606 GN=CAPN2 PE=1 SV=6	21	7	7	7	10	79.9	9831.23	8568.08	7448.43					16070.9	15692.5	15275.3	0.0207213
P17812	CTP synthase 1 OS=Homo sapiens OX=9606 GN=CTPS1 PE=1 SV=2	20	8	8	8	15	66.6	8892.67	8737.74	8892.23					8588.58	10646.1	10010.3	0.0882377
P17844	Probable ATP-dependent RNA helicase DDX5 OS=Homo sapiens OX=9606 GN=DDX5 PE=1 SV=1	107	21	25	13	39	69.1	93400.5	91523.5	84305.5					4580.87	4287.11	4003.65	0.0549255
P17858	ATP-dependent 6-phosphofructokinase, liver type OS=Homo sapiens OX=9606 GN=PFKL PE=1 SV=6	17	5	6	3	6	85	3041.92	3055.75	2847.1					6074.85	5966.34	5655.05	0.0301627
P17931	Galectin-3 OS=Homo sapiens OX=9606 GN=LGALS3 PE=1 SV=5	13	4	4	4	17	26.1	164318	158206	155043					6109.13	5412.29	4936.03	0.087814
P17980	26S proteasome regulatory subunit 6A OS=Homo sapiens OX=9606 GN=PSMC3 PE=1 SV=3	18	8	9	8	23	49.2	14241.3	14523.7	12832.7					34743.3	33395.7	25521.7	0.130263
P17987	T-complex protein 1 subunit alpha OS=Homo sapiens OX=9606 GN=TCP1 PE=1 SV=1	55	13	14	13	28	60.3	68425.3	59071.6	60796.5					2111.67	1369.06	1054.47	0.293196
P18077	60S ribosomal protein L35a OS=Homo sapiens OX=9606 GN=RPL35A PE=1 SV=2	8	1	1	1	6	12.5	194342	178695	146714					3878.56	2555.97	2719.39	0.192949
P18085	ADP-ribosylation factor 4 OS=Homo sapiens OX=9606 GN=ARF4 PE=1 SV=3	42	6	7	3	31	20.5	156339	139378	134444					10749.5	9761.15	9682.98	0.0482285
P18124	60S ribosomal protein L7 OS=Homo sapiens OX=9606 GN=RPL7 PE=1 SV=1	62	8	9	8	37	29.2	27109.2	30237.7	23619.7					28323.7	23384.1	27189.2	0.0803285
P18206	Vinculin OS=Homo sapiens OX=9606 GN=VCL PE=1 SV=4	126	27	30	27	27	123.7	28140.7	25615.9	23356					1084.92	981.233	1078.59	0.0452722
P18583	Protein SON OS=Homo sapiens OX=9606 GN=SON PE=1 SV=4	14	7	7	7	3	263.7	2290.3	1946.23	2012.25					5963.75	5914.88	5322.99	0.0507897
P18621	60S ribosomal protein L17 OS=Homo sapiens OX=9606 GN=RPL17 PE=1 SV=3	22	4	4	4	23	21.4	49308.7	47564.4	44207.7					4554.46	3861.52	3648.73	0.0961549
P18669	Phosphoglycerate mutase 1 OS=Homo sapiens OX=9606 GN=PGAM1 PE=1 SV=2	35	7	9	7	43	28.8	79789.6	84089.3	104606					20149.2	18384.2	15921.2	0.0955226
P18754	Regulator of chromosome condensation OS=Homo sapiens OX=9606 GN=RCC1 PE=1 SV=1	15	5	5	5	23	44.9	15576.4	14320.6	15873.5					17247.8	14029.1	12589.4	0.133186
P18846	Cyclic AMP-dependent transcription factor ATF-1 OS=Homo sapiens OX=9606 GN=ATF1 PE=1 SV=2	10	3	3	3	9	29.2	35068.2	30477.2	29459.9					7086.17	3887.5	5785.2	0.235112
P19075	Tetraspanin-8 OS=Homo sapiens OX=9606 GN=TSPAN8 PE=1 SV=1	5	1	1	1	4	26	12619.5	12161.2	10908.4					94050.7	85689.6	83467.4	0.0519341
P19338	Nucleolin OS=Homo sapiens OX=9606 GN=NCL PE=1 SV=3	97	15	15	15	21	76.6	170895	163474	153360					9840.94	8418.73	8102.14	0.0860544
P19525	Interferon-induced, double-stranded RNA-activated protein kinase OS=Homo sapiens OX=9606 GN=EIF2AK2 PE=1 SV=2	5	3	3	3	5	62.1	8618.01	7877.57	6818.81					117200	124717	114115	0.0375195
P19623	Spermidine synthase OS=Homo sapiens OX=9606 GN=SRM PE=1 SV=1	11	4	4	4	17	33.8	13296.8	18956.6	15642.9					42248.7	20196.7	41849.8	0.296351
P20042	Eukaryotic translation initiation factor 2 subunit 2 OS=Homo sapiens OX=9606 GN=EIF2S2 PE=1 SV=2	21	6	6	6	19	38.4	50043.5	49970.5	43855.8					32534.1	29636.4	30334.7	0.040044
P20073	Annexin A7 OS=Homo sapiens OX=9606 GN=ANXA7 PE=1 SV=3	30	8	9	8	16	52.7	11663	9139.71	10118.8					48026.4	35863.7	35644.7	0.14521
P20290	Transcription factor BTF3 OS=Homo sapiens OX=9606 GN=BTF3 PE=1 SV=1	32	6	8	6	54	22.2	43155.2	41315.1	42463.2					1495.5	1263.2	2405.29	0.286315
P20339	Ras-related protein Rab-5A OS=Homo sapiens OX=9606 GN=RAB5A PE=1 SV=2	20	5	5	2	27	23.6	6743.1	4994.84	5533.19					10421.1	9491.02	9005.79	0.0609185
P20340	Ras-related protein Rab-6A OS=Homo sapiens OX=9606 GN=RAB6A PE=1 SV=3	9	4	4	4	16	23.6	7597.45	7424.22	5667.45					358416	327616	301877	0.0701863
P20618	Proteasome subunit beta type-1 OS=Homo sapiens OX=9606 GN=PSMB1 PE=1 SV=2	2	1	1	1	4	26.5	5255.85	5665.38	6482.8					57688.6	54922.9	50870.4	0.0513815
P20645	Cation-dependent mannose-6-phosphate receptor OS=Homo sapiens OX=9606 GN=M6PR PE=1 SV=1	8	2	2	2	14	31	7242.04	5028.69	5594.14					17405	15960	16598.7	0.0354993
P20700	Lamin-B1 OS=Homo sapiens OX=9606 GN=LMNB1 PE=1 SV=2	78	18	20	17	37	66.4	38358.6	36019	33407.9					1416.34	1259.95	1306	0.0494359
P20810	Calpastatin OS=Homo sapiens OX=9606 GN=CAST PE=1 SV=4	23	5	5	5	7	76.5	11293.1	10846.8	10477.5					194342	178695	146714	0.114412
P20839	Inosine-5'-monophosphate dehydrogenase 1 OS=Homo sapiens OX=9606 GN=IMPDH1 PE=1 SV=2	6	4	4	3	9	55.4	4646.89	4592.19	4587.87					19414.6	20893.5	17689.4	0.0677269
P21266	Glutathione S-transferase Mu 3 OS=Homo sapiens OX=9606 GN=GSTM3 PE=1 SV=3	21	9	10	9	40	26.5	22517.6	24951.3	23790.3					87938	79822.6	79196	0.0483675
P21283	V-type proton ATPase subunit C 1 OS=Homo sapiens OX=9606 GN=ATP6V1C1 PE=1 SV=4	11	4	4	4	14	43.9	1761.48	2359.72	0					32933.1	28467.9	25855.7	0.100467
P21291	Cysteine and glycine-rich protein 1 OS=Homo sapiens OX=9606 GN=CSRP1 PE=1 SV=3	6	2	2	2	14	20.6	11677.7	11815.6	10148.6					1.31375e+06	1.05958e+06	1.02983e+06	0.112316
P21333	Filamin-A OS=Homo sapiens OX=9606 GN=FLNA PE=1 SV=4	284	56	57	52	30	280.6	52074.5	47424	46309.5					1867.78	2684.89	2040.69	0.159976
P21796	Voltage-dependent anion-selective channel protein 1 OS=Homo sapiens OX=9606 GN=VDAC1 PE=1 SV=2	50	8	8	8	37	30.8	204694	190358	178517					113892	105969	102270	0.0451487
P21912	Succinate dehydrogenase [ubiquinone] iron-sulfur subunit, mitochondrial OS=Homo sapiens OX=9606 GN=SDHB PE=1 SV=3	7	3	3	3	9	31.6	4241.04	3417.66	2879.65					68425.3	59071.6	60796.5	0.0647548
P22059	Oxysterol-binding protein 1 OS=Homo sapiens OX=9606 GN=OSBP PE=1 SV=1	2	2	2	2	3	89.4	1773.67	0	0					2229.7	2360.4	2165.24	0.0360557
P22061	Protein-L-isoaspartate(D-aspartate) O-methyltransferase OS=Homo sapiens OX=9606 GN=PCMT1 PE=1 SV=4	12	2	2	2	8	24.6	5895.25	6169.13	4573.18					29968.6	29028.1	23183.4	0.109573
P22087	rRNA 2'-O-methyltransferase fibrillarin OS=Homo sapiens OX=9606 GN=FBL PE=1 SV=2	18	4	4	4	16	33.8	32824	25451.5	25955.4					7315.68	6216.93	6576.26	0.0682417
P22102	Trifunctional purine biosynthetic protein adenosine-3 OS=Homo sapiens OX=9606 GN=GART PE=1 SV=1	59	17	20	17	23	107.7	29596.1	29455.5	28677.5					5854.89	4817.41	4599.14	0.107616
P22234	Multifunctional protein ADE2 OS=Homo sapiens OX=9606 GN=PAICS PE=1 SV=3	48	8	10	8	23	47	93795.3	88907.8	82789.1					9211.31	8995.11	7119.2	0.111282
P22314	Ubiquitin-like modifier-activating enzyme 1 OS=Homo sapiens OX=9606 GN=UBA1 PE=1 SV=3	83	17	19	17	22	117.8	42163.5	40396.3	39707.1					2148.18	1741.16	1378.6	0.179018
P22392	Nucleoside diphosphate kinase B OS=Homo sapiens OX=9606 GN=NME2 PE=1 SV=1	25	4	4	1	26	17.3	4228.27	0	0					5950.18	6256.25	4847.32	0.106442
P22626	Heterogeneous nuclear ribonucleoproteins A2/B1 OS=Homo sapiens OX=9606 GN=HNRNPA2B1 PE=1 SV=2	94	12	15	11	37	37.4	757351	697364	667242					2008.16	2148.36	1986.39	0.0350542
P22695	Cytochrome b-c1 complex subunit 2, mitochondrial OS=Homo sapiens OX=9606 GN=UQCRC2 PE=1 SV=3	19	4	4	4	10	48.4	2682.16	2903.62	1994.25					11105.6	9739.16	8690.59	0.100434
P23193	Transcription elongation factor A protein 1 OS=Homo sapiens OX=9606 GN=TCEA1 PE=1 SV=2	14	3	3	3	10	33.9	16848	14595.6	14169					452441	403275	377360	0.0757559
P23246	Splicing factor, proline- and glutamine-rich OS=Homo sapiens OX=9606 GN=SFPQ PE=1 SV=2	82	15	23	14	22	76.1	65166.3	61092	58861.2					5632.29	5296.93	5170.12	0.0363328
P23284	Peptidyl-prolyl cis-trans isomerase B OS=Homo sapiens OX=9606 GN=PPIB PE=1 SV=2	83	8	11	8	39	23.7	261521	242263	228753					6741.07	5989.08	6761.91	0.0553307
P23396	40S ribosomal protein S3 OS=Homo sapiens OX=9606 GN=RPS3 PE=1 SV=2	64	10	12	10	49	26.7	179233	163528	155963					1109.22	963.326	1100.94	0.0632504
P23434	Glycine cleavage system H protein, mitochondrial OS=Homo sapiens OX=9606 GN=GCSH PE=1 SV=2	4	1	1	1	6	18.9	16374.2	17049.1	15911					22419	19135.2	20518.7	0.0650588
P23526	Adenosylhomocysteinase OS=Homo sapiens OX=9606 GN=AHCY PE=1 SV=4	36	10	10	10	28	47.7	117872	107614	101810					3729.21	2918.75	2966.67	0.115848
P23528	Cofilin-1 OS=Homo sapiens OX=9606 GN=CFL1 PE=1 SV=3	70	8	8	6	48	18.5	410984	372327	438981					11677.7	11815.6	10148.6	0.0673656
P23588	Eukaryotic translation initiation factor 4B OS=Homo sapiens OX=9606 GN=EIF4B PE=1 SV=2	44	9	9	9	18	69.1	72614.6	68435.9	62203.5					43800.2	42749.9	42314.5	0.0145173
P23919	Thymidylate kinase OS=Homo sapiens OX=9606 GN=DTYMK PE=1 SV=4	6	3	3	3	12	23.8	4983.22	4064.54	3664.36					1666.2	1320.88	1387.12	0.102627
P23921	Ribonucleoside-diphosphate reductase large subunit OS=Homo sapiens OX=9606 GN=RRM1 PE=1 SV=1	49	12	12	12	18	90	34759.9	33271.7	31291.1					18290.6	14882.3	14706	0.103376
P24539	ATP synthase F(0) complex subunit B1, mitochondrial OS=Homo sapiens OX=9606 GN=ATP5PB PE=1 SV=2	16	5	5	5	21	28.9	23277.3	20980.9	20790.5					48100	41971.6	41227.9	0.0703564
P24666	Low molecular weight phosphotyrosine protein phosphatase OS=Homo sapiens OX=9606 GN=ACP1 PE=1 SV=3	5	2	2	2	15	18	10416.8	9682.53	8965.68					71850	65725.9	60577.8	0.069758
P24752	Acetyl-CoA acetyltransferase, mitochondrial OS=Homo sapiens OX=9606 GN=ACAT1 PE=1 SV=1	30	5	5	5	12	45.2	29740.7	25166.5	23488.3					54655.5	53581.5	49881	0.0388029
P24928	DNA-directed RNA polymerase II subunit RPB1 OS=Homo sapiens OX=9606 GN=POLR2A PE=1 SV=2	14	6	6	6	3	217	2170.18	1313.27	2102.04					18697	17163.1	14732.9	0.0967766
P24941	Cyclin-dependent kinase 2 OS=Homo sapiens OX=9606 GN=CDK2 PE=1 SV=2	10	4	4	3	17	33.9	8938	8502.77	7521.77					6120.06	5656.11	4397.2	0.135015
P25054	Adenomatous polyposis coli protein OS=Homo sapiens OX=9606 GN=APC PE=1 SV=2	3	1	1	1	0	311.5	288.139	231.254	0					2497.16	2324.34	2232.13	0.0467219
P25205	DNA replication licensing factor MCM3 OS=Homo sapiens OX=9606 GN=MCM3 PE=1 SV=3	35	13	13	13	19	90.9	5963.75	5914.88	5322.99					89937.1	83212.4	78332.9	0.0567517
P25398	40S ribosomal protein S12 OS=Homo sapiens OX=9606 GN=RPS12 PE=1 SV=3	28	4	4	4	28	14.5	375628	349586	325035					3996.04	3071.7	2106.56	0.252261
P25685	DnaJ homolog subfamily B member 1 OS=Homo sapiens OX=9606 GN=DNAJB1 PE=1 SV=4	13	5	5	4	15	38	6644.76	5545.11	5498.3					4915.35	4075.81	3526.39	0.136883
P25705	ATP synthase subunit alpha, mitochondrial OS=Homo sapiens OX=9606 GN=ATP5F1A PE=1 SV=1	98	18	21	18	37	59.7	206426	188063	174878					6743.1	4994.84	5533.19	0.126986
P25786	Proteasome subunit alpha type-1 OS=Homo sapiens OX=9606 GN=PSMA1 PE=1 SV=1	16	5	5	5	25	29.5	22749	21208.5	18352.8					1607.83	1571.38	1170.22	0.136747
P25787	Proteasome subunit alpha type-2 OS=Homo sapiens OX=9606 GN=PSMA2 PE=1 SV=2	15	5	5	5	26	25.9	35587.4	35924.3	34987.4					39742.3	31336.9	38609.9	0.101857
P25788	Proteasome subunit alpha type-3 OS=Homo sapiens OX=9606 GN=PSMA3 PE=1 SV=2	20	5	5	5	19	28.4	103722	85701	87743.4					18536.9	17582.4	18809.6	0.0287352
P25789	Proteasome subunit alpha type-4 OS=Homo sapiens OX=9606 GN=PSMA4 PE=1 SV=1	10	2	2	2	7	29.5	76575.7	104927	36836					12785.9	13793.5	14389.9	0.048474
P25815	Protein S100-P OS=Homo sapiens OX=9606 GN=S100P PE=1 SV=2	13	3	4	3	42	10.4	349638	323382	314734					14479.4	10060.7	12771	0.146281
P26038	Moesin OS=Homo sapiens OX=9606 GN=MSN PE=1 SV=3	98	19	22	12	35	67.8	58992.9	57343.6	52322.7					7549.35	5840.68	5447.12	0.145324
P26196	Probable ATP-dependent RNA helicase DDX6 OS=Homo sapiens OX=9606 GN=DDX6 PE=1 SV=2	6	2	2	2	4	54.4	7487.58	10280	9819.12					1814.47	1311.96	1600.36	0.130676
P26358	DNA (cytosine-5)-methyltransferase 1 OS=Homo sapiens OX=9606 GN=DNMT1 PE=1 SV=2	13	8	9	8	5	183.1	5356.46	3978.42	4383.3					8635.53	7916.17	8823.24	0.0462196
P26368	Splicing factor U2AF 65 kDa subunit OS=Homo sapiens OX=9606 GN=U2AF2 PE=1 SV=4	28	4	4	4	12	53.5	45647.5	44543.6	41484.6					125763	110417	112843	0.0578938
P26373	60S ribosomal protein L13 OS=Homo sapiens OX=9606 GN=RPL13 PE=1 SV=4	65	9	10	9	36	24.2	486767	451961	448972					2854.36	2271.32	2249.82	0.113912
P26447	Protein S100-A4 OS=Homo sapiens OX=9606 GN=S100A4 PE=1 SV=1	14	2	3	2	20	11.7	461231	410472	400422					12117.6	11129.8	10362.4	0.0641275
P26583	High mobility group protein B2 OS=Homo sapiens OX=9606 GN=HMGB2 PE=1 SV=2	6	1	2	1	5	24	5197.16	5245.48	6343.74					31294.5	25821.6	23435.1	0.122532
P26599	Polypyrimidine tract-binding protein 1 OS=Homo sapiens OX=9606 GN=PTBP1 PE=1 SV=1	63	9	9	8	24	57.2	34503.3	33359.4	34079.1					40818	41621.5	36652.3	0.0548638
P26639	Threonine--tRNA ligase 1, cytoplasmic OS=Homo sapiens OX=9606 GN=TARS1 PE=1 SV=3	62	16	18	16	26	83.4	17477.9	16848.1	15724.8					9259.45	8255.31	7528.02	0.0850375
P26640	Valine--tRNA ligase OS=Homo sapiens OX=9606 GN=VARS1 PE=1 SV=4	38	15	15	15	15	140.4	13586	12851.5	12499.3					220373	200901	181800	0.0783362
P26641	Elongation factor 1-gamma OS=Homo sapiens OX=9606 GN=EEF1G PE=1 SV=3	60	11	11	11	36	50.1	251165	220822	202131					592.71	483.321	449.829	0.119957
P26885	Peptidyl-prolyl cis-trans isomerase FKBP2 OS=Homo sapiens OX=9606 GN=FKBP2 PE=1 SV=2	3	1	1	1	8	15.6	24093.1	23762.4	21789					7509.33	5094.93	4882.6	0.204387
P27105	Stomatin OS=Homo sapiens OX=9606 GN=STOM PE=1 SV=3	6	2	2	2	11	31.7	10250.1	8604.43	7477.85					11886.9	11590	10925.8	0.0350377
P27348	14-3-3 protein theta OS=Homo sapiens OX=9606 GN=YWHAQ PE=1 SV=1	67	10	13	6	48	27.7	66389.7	60118.7	53982.8					15120.7	12443.9	11679.4	0.112789
P27635	60S ribosomal protein L10 OS=Homo sapiens OX=9606 GN=RPL10 PE=1 SV=5	30	3	3	3	14	24.6	118293	104509	103512					1817.84	1691.58	2255.53	0.125752
P27694	Replication protein A 70 kDa DNA-binding subunit OS=Homo sapiens OX=9606 GN=RPA1 PE=1 SV=2	2	2	2	2	3	68.1	6998.15	6368.29	5727.18					5725.27	6807.93	6060.44	0.073017
P27695	DNA-(apurinic or apyrimidinic site) endonuclease OS=Homo sapiens OX=9606 GN=APEX1 PE=1 SV=2	28	5	5	5	23	35.5	44618.3	43131	49948.1					26849.1	29297	25236.6	0.0615357
P27708	CAD protein OS=Homo sapiens OX=9606 GN=CAD PE=1 SV=3	15	6	6	6	4	242.8	1992.02	2053.36	2061					10589.9	9640.77	9178.6	0.0599267
P27797	Calreticulin OS=Homo sapiens OX=9606 GN=CALR PE=1 SV=1	103	16	17	16	47	48.1	407846	395301	380079					496702	449485	417148	0.0718825
P27816	Microtubule-associated protein 4 OS=Homo sapiens OX=9606 GN=MAP4 PE=1 SV=3	40	10	11	10	12	120.9	14839.3	13150	12442.5					26370.1	25100.2	22705.1	0.0614584
P27824	Calnexin OS=Homo sapiens OX=9606 GN=CANX PE=1 SV=2	86	17	18	17	26	67.5	182361	165435	158328					7794.25	7736.19	9116.94	0.0776124
P28066	Proteasome subunit alpha type-5 OS=Homo sapiens OX=9606 GN=PSMA5 PE=1 SV=3	25	4	5	4	27	26.4	160997	144513	134729					20250.3	19176.7	16170.5	0.0931737
P28070	Proteasome subunit beta type-4 OS=Homo sapiens OX=9606 GN=PSMB4 PE=1 SV=4	8	2	3	2	12	29.2	6929.62	10669.3	8785.16					8422.64	8269.39	7875.11	0.028164
P28072	Proteasome subunit beta type-6 OS=Homo sapiens OX=9606 GN=PSMB6 PE=1 SV=4	28	5	5	5	20	25.3	43840.7	45269.4	40261.8					5067.76	4354.76	4339.68	0.0740548
P28074	Proteasome subunit beta type-5 OS=Homo sapiens OX=9606 GN=PSMB5 PE=1 SV=3	10	4	4	4	19	28.5	25658.5	25826.8	24305.3					994.479	660.424	599.552	0.231024
P28340	DNA polymerase delta catalytic subunit OS=Homo sapiens OX=9606 GN=POLD1 PE=1 SV=2	7	3	3	3	3	123.6	1369.35	987.486	987.442					5197.12	4789.75	4710.93	0.0434874
P28482	Mitogen-activated protein kinase 1 OS=Homo sapiens OX=9606 GN=MAPK1 PE=1 SV=3	18	5	5	5	23	41.4	10756.7	9944.19	7168.12					119978	109960	97595.7	0.0838471
P28838	Cytosol aminopeptidase OS=Homo sapiens OX=9606 GN=LAP3 PE=1 SV=3	11	3	3	3	6	56.1	1286.48	1662.18	1630.68					10879.1	9704.83	7007.5	0.176232
P29144	Tripeptidyl-peptidase 2 OS=Homo sapiens OX=9606 GN=TPP2 PE=1 SV=4	8	6	6	6	5	138.3	653.204	0	0					4983.22	4064.54	3664.36	0.130298
P29401	Transketolase OS=Homo sapiens OX=9606 GN=TKT PE=1 SV=3	49	12	12	12	28	67.8	152273	123439	123715					4831.79	4192.89	3508.2	0.12937
P29692	Elongation factor 1-delta OS=Homo sapiens OX=9606 GN=EEF1D PE=1 SV=5	41	6	7	5	23	31.1	156131	141539	138118					6198.98	7626.71	8160.9	0.113002
P29966	Myristoylated alanine-rich C-kinase substrate OS=Homo sapiens OX=9606 GN=MARCKS PE=1 SV=4	18	3	3	3	14	31.5	18609.4	16352	15142.5					1967.01	2088.92	1567.36	0.118842
P30040	Endoplasmic reticulum resident protein 29 OS=Homo sapiens OX=9606 GN=ERP29 PE=1 SV=4	35	7	8	7	26	29	19497.8	18056.7	16123.9					7939.61	4657.96	6237.8	0.213434
P30041	Peroxiredoxin-6 OS=Homo sapiens OX=9606 GN=PRDX6 PE=1 SV=3	64	10	10	10	55	25	496702	449485	417148					51324.5	45025.4	39217.6	0.109406
P30043	Flavin reductase (NADPH) OS=Homo sapiens OX=9606 GN=BLVRB PE=1 SV=3	12	3	4	3	23	22.1	7357.34	5832.84	6953.95					79669.2	59705.8	65349.2	0.123132
P30044	Peroxiredoxin-5, mitochondrial OS=Homo sapiens OX=9606 GN=PRDX5 PE=1 SV=4	27	5	6	5	29	22.1	49717.8	45922.1	44780.6					25744.5	25435	24298.6	0.0247067
P30046	D-dopachrome decarboxylase OS=Homo sapiens OX=9606 GN=DDT PE=1 SV=3	13	3	3	3	26	12.7	53281.6	40404.7	42885.8					51170.3	39538.1	36328.7	0.15057
P30047	GTP cyclohydrolase 1 feedback regulatory protein OS=Homo sapiens OX=9606 GN=GCHFR PE=1 SV=3	1	1	1	1	19	9.7	9768.28	0	0					30574	26257.4	26108.8	0.0749019
P30048	Thioredoxin-dependent peroxide reductase, mitochondrial OS=Homo sapiens OX=9606 GN=PRDX3 PE=1 SV=3	28	6	6	6	33	27.7	71198	65982.7	62483.1					12267	10177.3	11962.3	0.0803651
P30049	ATP synthase subunit delta, mitochondrial OS=Homo sapiens OX=9606 GN=ATP5F1D PE=1 SV=2	6	1	1	1	8	17.5	71423.9	56932.6	55743.8					22517.6	24951.3	23790.3	0.0418432
P30050	60S ribosomal protein L12 OS=Homo sapiens OX=9606 GN=RPL12 PE=1 SV=1	51	6	6	6	49	17.8	477964	411354	401743					160997	144513	134729	0.0738649
P30084	Enoyl-CoA hydratase, mitochondrial OS=Homo sapiens OX=9606 GN=ECHS1 PE=1 SV=4	24	5	5	5	26	31.4	28567.3	26265	27042.9					6935.66	6096.05	5704.9	0.0822113
P30085	UMP-CMP kinase OS=Homo sapiens OX=9606 GN=CMPK1 PE=1 SV=3	13	4	4	4	21	22.2	65988.2	56743.4	53217.3					10674.1	9988.49	10275.6	0.0272595
P30086	Phosphatidylethanolamine-binding protein 1 OS=Homo sapiens OX=9606 GN=PEBP1 PE=1 SV=3	22	5	5	5	23	21	92553	88590.6	83212.5					10619.7	10249	10025	0.0238132
P30101	Protein disulfide-isomerase A3 OS=Homo sapiens OX=9606 GN=PDIA3 PE=1 SV=4	89	14	15	14	31	56.7	217060	198872	186232					2803.6	3108.38	2321.55	0.118028
P30153	Serine/threonine-protein phosphatase 2A 65 kDa regulatory subunit A alpha isoform OS=Homo sapiens OX=9606 GN=PPP2R1A PE=1 SV=4	52	14	15	14	31	65.3	22694.9	20869.7	18280.8					29596.1	29455.5	28677.5	0.0138146
P30419	Glycylpeptide N-tetradecanoyltransferase 1 OS=Homo sapiens OX=9606 GN=NMT1 PE=1 SV=2	1	1	1	1	3	56.8	3051.29	2878.63	2502.12					1933.26	1802.76	1653.03	0.0637365
P30519	Heme oxygenase 2 OS=Homo sapiens OX=9606 GN=HMOX2 PE=1 SV=2	3	2	2	2	10	36	2820.99	2589.11	0					18836.9	18722.2	19677.3	0.0223183
P30520	Adenylosuccinate synthetase isozyme 2 OS=Homo sapiens OX=9606 GN=ADSS2 PE=1 SV=3	17	4	4	4	8	50.1	12435.8	11282	10718.8					38358.6	36019	33407.9	0.0562829
P30566	Adenylosuccinate lyase OS=Homo sapiens OX=9606 GN=ADSL PE=1 SV=2	14	5	5	5	14	54.9	4049.78	4323.71	4506.59					17991.1	13777.4	15097	0.112653
P30622	CAP-Gly domain-containing linker protein 1 OS=Homo sapiens OX=9606 GN=CLIP1 PE=1 SV=2	10	6	6	6	4	162.1	1520.68	1461.52	2512.93					33423.7	31216.9	32798.4	0.0285936
P30626	Sorcin OS=Homo sapiens OX=9606 GN=SRI PE=1 SV=1	16	4	4	4	20	21.7	26218.4	23397	24328.4					4694.15	3910.79	3999.55	0.0833604
P30740	Leukocyte elastase inhibitor OS=Homo sapiens OX=9606 GN=SERPINB1 PE=1 SV=1	13	7	7	7	19	42.7	27537.4	25482.8	24042.1					3287.09	7042.3	6414.98	0.29427
P31040	Succinate dehydrogenase [ubiquinone] flavoprotein subunit, mitochondrial OS=Homo sapiens OX=9606 GN=SDHA PE=1 SV=2	28	10	11	10	17	72.6	11870.3	9717.95	9213.7					5221.17	5535.33	5194.68	0.0290984
P31150	Rab GDP dissociation inhibitor alpha OS=Homo sapiens OX=9606 GN=GDI1 PE=1 SV=2	27	9	9	3	24	50.6	4072.68	4397.57	4115.64					114506	107397	104485	0.038688
P31153	S-adenosylmethionine synthase isoform type-2 OS=Homo sapiens OX=9606 GN=MAT2A PE=1 SV=1	23	7	7	7	22	43.6	39326.6	34586.8	34855.1					3719.09	2693.18	2528.66	0.176725
P31327	Carbamoyl-phosphate synthase [ammonia], mitochondrial OS=Homo sapiens OX=9606 GN=CPS1 PE=1 SV=2	118	24	29	24	19	164.8	78829.6	66549.6	65808.9					12914.1	11942.5	10841.6	0.0711499
P31689	DnaJ homolog subfamily A member 1 OS=Homo sapiens OX=9606 GN=DNAJA1 PE=1 SV=2	12	3	4	3	10	44.8	13829.2	12951	11369.4					19133.4	19924.5	17816.3	0.0458671
P31930	Cytochrome b-c1 complex subunit 1, mitochondrial OS=Homo sapiens OX=9606 GN=UQCRC1 PE=1 SV=3	31	6	7	6	20	52.6	16786.6	15901.1	15856.2					9831.23	8568.08	7448.43	0.112973
P31939	Bifunctional purine biosynthesis protein ATIC OS=Homo sapiens OX=9606 GN=ATIC PE=1 SV=3	40	12	12	12	26	64.6	16944.4	15808.2	13986.2					2346.92	2391.37	1657.83	0.157505
P31942	Heterogeneous nuclear ribonucleoprotein H3 OS=Homo sapiens OX=9606 GN=HNRNPH3 PE=1 SV=2	21	4	5	3	12	36.9	26962.3	23873.3	21143.2					90614.6	85539.4	79204.5	0.0548362
P31943	Heterogeneous nuclear ribonucleoprotein H OS=Homo sapiens OX=9606 GN=HNRNPH1 PE=1 SV=4	60	9	11	5	31	49.2	151565	136262	136238					16890.7	18122.2	16571.8	0.0388766
P31946	14-3-3 protein beta/alpha OS=Homo sapiens OX=9606 GN=YWHAB PE=1 SV=3	70	11	14	5	55	28.1	329525	302441	302600					146041	133512	127139	0.0579207
P31947	14-3-3 protein sigma OS=Homo sapiens OX=9606 GN=SFN PE=1 SV=1	50	8	11	7	42	27.8	106510	94340.7	85020					6438.97	3158.88	3940.15	0.310004
P31948	Stress-induced-phosphoprotein 1 OS=Homo sapiens OX=9606 GN=STIP1 PE=1 SV=1	94	19	23	19	32	62.6	122786	105073	111239					2270.17	3040.64	2165	0.156649
P31949	Protein S100-A11 OS=Homo sapiens OX=9606 GN=S100A11 PE=1 SV=2	19	5	5	5	50	11.7	287665	260523	230995					160015	141122	124834	0.101244
P32004	Neural cell adhesion molecule L1 OS=Homo sapiens OX=9606 GN=L1CAM PE=1 SV=2	21	9	9	9	7	139.9	2148.18	1741.16	1378.6					188097	153939	115616	0.194077
P32119	Peroxiredoxin-2 OS=Homo sapiens OX=9606 GN=PRDX2 PE=1 SV=5	22	2	2	1	10	21.9	66891.5	53403.7	54000.8					9191.32	8001.69	6761.77	0.124225
P32322	Pyrroline-5-carboxylate reductase 1, mitochondrial OS=Homo sapiens OX=9606 GN=PYCR1 PE=1 SV=2	7	2	2	1	9	33.3	17247.8	14029.1	12589.4					23626.5	24038.9	21164.7	0.0553058
P32754	4-hydroxyphenylpyruvate dioxygenase OS=Homo sapiens OX=9606 GN=HPD PE=1 SV=2	30	6	7	6	17	44.9	24904.9	22461.9	21885.2					13512.8	13085.1	10820.7	0.094703
P32929	Cystathionine gamma-lyase OS=Homo sapiens OX=9606 GN=CTH PE=1 SV=3	3	2	2	2	5	44.5	2177.05	2499.49	2455.87					2236.1	2050.55	1578.72	0.141539
P32969	60S ribosomal protein L9 OS=Homo sapiens OX=9606 GN=RPL9P9 PE=1 SV=1	18	2	3	2	11	21.9	23005.2	21923.3	19783.6					6180.89	7456.18	6672.96	0.0775686
P33176	Kinesin-1 heavy chain OS=Homo sapiens OX=9606 GN=KIF5B PE=1 SV=1	22	8	8	8	9	109.6	7743.23	6930.54	6113.46					29015.8	25922.3	21278	0.125172
P33240	Cleavage stimulation factor subunit 2 OS=Homo sapiens OX=9606 GN=CSTF2 PE=1 SV=1	12	4	4	4	7	60.9	2172.11	2097.35	1886.33					6360.23	5917.8	4502.53	0.141648
P33316	Deoxyuridine 5'-triphosphate nucleotidohydrolase, mitochondrial OS=Homo sapiens OX=9606 GN=DUT PE=1 SV=4	23	5	6	5	27	26.5	75397.1	68515	65257					27224.4	24047	25062.1	0.052076
P33991	DNA replication licensing factor MCM4 OS=Homo sapiens OX=9606 GN=MCM4 PE=1 SV=5	36	12	12	12	16	96.5	9992.93	9063.43	7978.44					6949.63	5839.94	5553.56	0.098469
P33992	DNA replication licensing factor MCM5 OS=Homo sapiens OX=9606 GN=MCM5 PE=1 SV=5	9	3	3	3	6	82.2	32534.1	29636.4	30334.7					4405.08	3676.61	2887.07	0.169543
P33993	DNA replication licensing factor MCM7 OS=Homo sapiens OX=9606 GN=MCM7 PE=1 SV=4	38	14	14	14	24	81.3	21291.4	19329.2	19306.1					18926.1	17673.8	17540.6	0.034582
P34897	Serine hydroxymethyltransferase, mitochondrial OS=Homo sapiens OX=9606 GN=SHMT2 PE=1 SV=3	61	12	13	12	28	56	63849.4	59133.1	57610.9					7114.81	6485.02	5560.21	0.0999673
P34932	Heat shock 70 kDa protein 4 OS=Homo sapiens OX=9606 GN=HSPA4 PE=1 SV=4	99	19	24	19	25	94.3	31776.8	29706.8	28284.7					150802	138071	128855	0.0646213
P35221	Catenin alpha-1 OS=Homo sapiens OX=9606 GN=CTNNA1 PE=1 SV=1	15	6	6	6	8	100	2699.33	2235.57	2226.73					9117.78	7019.88	6681.34	0.141678
P35232	Prohibitin 1 OS=Homo sapiens OX=9606 GN=PHB1 PE=1 SV=1	42	7	7	7	31	29.8	185282	169938	159158					24361.2	22004.6	20735.5	0.0671619
P35237	Serpin B6 OS=Homo sapiens OX=9606 GN=SERPINB6 PE=1 SV=3	47	10	11	10	33	42.6	34028	32241.4	31348.2					136023	133540	124939	0.0361166
P35241	Radixin OS=Homo sapiens OX=9606 GN=RDX PE=1 SV=1	56	16	17	8	28	68.5	15617.4	15179.5	15926.6					11300.8	10476.2	9769.49	0.059508
P35249	Replication factor C subunit 4 OS=Homo sapiens OX=9606 GN=RFC4 PE=1 SV=2	15	6	6	6	22	39.7	9211.31	8995.11	7119.2					34759.9	33271.7	31291.1	0.042917
P35250	Replication factor C subunit 2 OS=Homo sapiens OX=9606 GN=RFC2 PE=1 SV=3	11	3	4	3	8	39.1	4706.62	4107.16	3841.88					5017.32	4669.44	3767.71	0.117415
P35251	Replication factor C subunit 1 OS=Homo sapiens OX=9606 GN=RFC1 PE=1 SV=4	12	4	4	4	3	128.2	1013.57	0	0					30092.3	29061.5	25128.3	0.0761345
P35268	60S ribosomal protein L22 OS=Homo sapiens OX=9606 GN=RPL22 PE=1 SV=2	8	2	2	2	19	14.8	610447	522088	504733					3861.22	3821.95	3213.92	0.0815766
P35520	Cystathionine beta-synthase OS=Homo sapiens OX=9606 GN=CBS PE=1 SV=2	12	4	4	4	7	60.5	7922.2	6979.97	6410.38					214593	185353	183742	0.0728759
P35573	Glycogen debranching enzyme OS=Homo sapiens OX=9606 GN=AGL PE=1 SV=3	14	7	7	7	6	174.7	1273.45	1018.53	1077.85					10377.2	8858.46	8727.19	0.0803355
P35579	Myosin-9 OS=Homo sapiens OX=9606 GN=MYH9 PE=1 SV=4	234	51	58	51	30	226.4	59153.8	53354.5	51257.1					1691.48	1167.84	1326.14	0.157169
P35606	Coatomer subunit beta' OS=Homo sapiens OX=9606 GN=COPB2 PE=1 SV=2	46	13	13	13	18	102.4	5931.8	5533.69	5527.96					5779.87	5118.37	4414.14	0.109254
P35611	Alpha-adducin OS=Homo sapiens OX=9606 GN=ADD1 PE=1 SV=2	4	3	3	3	6	80.9	1427.85	1270.41	0					1478.07	1031.19	1430.27	0.152569
P35613	Basigin OS=Homo sapiens OX=9606 GN=BSG PE=1 SV=2	9	2	2	2	5	42.2	8813.51	8040.21	6990.83					4055.28	3040.67	2680.48	0.178615
P35659	Protein DEK OS=Homo sapiens OX=9606 GN=DEK PE=1 SV=1	15	4	4	4	11	42.6	4688.56	5836.44	4760.31					9773.4	9227.2	7986.92	0.0830884
P35998	26S proteasome regulatory subunit 7 OS=Homo sapiens OX=9606 GN=PSMC2 PE=1 SV=3	45	9	9	9	22	48.6	38212.9	33900.3	30885.7					4596.2	4385.73	3733.87	0.0866082
P36405	ADP-ribosylation factor-like protein 3 OS=Homo sapiens OX=9606 GN=ARL3 PE=1 SV=2	6	1	1	1	4	20.4	3820.16	0	0					3068.94	2999.3	2779.18	0.0418763
P36542	ATP synthase subunit gamma, mitochondrial OS=Homo sapiens OX=9606 GN=ATP5F1C PE=1 SV=1	17	4	4	4	13	33	27982.7	20968.3	23015.2					113088	105922	96835	0.0631715
P36578	60S ribosomal protein L4 OS=Homo sapiens OX=9606 GN=RPL4 PE=1 SV=5	28	8	8	8	17	47.7	113892	105969	102270					17660	18099.1	11754.6	0.182655
P36776	Lon protease homolog, mitochondrial OS=Homo sapiens OX=9606 GN=LONP1 PE=1 SV=2	13	5	5	5	5	106.4	11375.1	10695.1	10344					2617.77	2468.86	2523.95	0.024232
P36871	Phosphoglucomutase-1 OS=Homo sapiens OX=9606 GN=PGM1 PE=1 SV=3	61	13	15	13	30	61.4	52913.6	52260.6	49601.2					49717.8	45922.1	44780.6	0.0450889
P36873	Serine/threonine-protein phosphatase PP1-gamma catalytic subunit OS=Homo sapiens OX=9606 GN=PPP1CC PE=1 SV=1	55	10	10	3	36	37	0	2996.23	0					2591.94	2033.64	2031.78	0.118796
P36897	TGF-beta receptor type-1 OS=Homo sapiens OX=9606 GN=TGFBR1 PE=1 SV=1	2	1	1	1	3	55.9	0	1237.38	0					178403	152383	150986	0.07851
P36952	Serpin B5 OS=Homo sapiens OX=9606 GN=SERPINB5 PE=1 SV=2	42	13	14	13	44	42.1	30092.3	29061.5	25128.3					14400.4	16078.6	14628.1	0.0494323
P36957	Dihydrolipoyllysine-residue succinyltransferase component of 2-oxoglutarate dehydrogenase complex, mitochondrial OS=Homo sapiens OX=9606 GN=DLST PE=1 SV=4	1	1	1	1	3	48.7	3469.43	3919.25	3624.86					10589.8	7932.07	7724.73	0.149103
P37108	Signal recognition particle 14 kDa protein OS=Homo sapiens OX=9606 GN=SRP14 PE=1 SV=2	8	3	3	3	21	14.6	111209	97429.2	95290.9					7383.61	7786.44	7191.53	0.0332577
P37198	Nuclear pore glycoprotein p62 OS=Homo sapiens OX=9606 GN=NUP62 PE=1 SV=3	2	2	2	2	5	53.2	16883.4	12447.7	11998.9					1.15618e+06	1.05838e+06	971667	0.0709688
P37235	Hippocalcin-like protein 1 OS=Homo sapiens OX=9606 GN=HPCAL1 PE=1 SV=3	1	1	1	1	5	22.3	2941.18	0	2296.35					1807.95	2232.99	2746.27	0.16957
P37802	Transgelin-2 OS=Homo sapiens OX=9606 GN=TAGLN2 PE=1 SV=3	84	9	13	9	59	22.4	156655	154845	140443					4283.37	3836.86	3566.95	0.0758331
P37837	Transaldolase OS=Homo sapiens OX=9606 GN=TALDO1 PE=1 SV=2	21	6	6	6	20	37.5	96567.3	84074.1	87774.7					152273	123439	123715	0.101603
P38117	Electron transfer flavoprotein subunit beta OS=Homo sapiens OX=9606 GN=ETFB PE=1 SV=3	15	4	5	4	19	27.8	6068.34	7672.02	8117					6807.36	6050.6	6112.57	0.0542528
P38159	RNA-binding motif protein, X chromosome OS=Homo sapiens OX=9606 GN=RBMX PE=1 SV=3	52	7	8	2	16	42.3	31289	28962.9	27207.5					35759.4	33360.9	32840.1	0.0374061
P38606	V-type proton ATPase catalytic subunit A OS=Homo sapiens OX=9606 GN=ATP6V1A PE=1 SV=2	19	6	6	6	9	68.3	6265.18	4226.9	3885.61					6037.07	5294.66	5733.52	0.0535755
P38646	Stress-70 protein, mitochondrial OS=Homo sapiens OX=9606 GN=HSPA9 PE=1 SV=2	149	24	27	23	44	73.6	199470	185484	176440					34503.3	33359.4	34079.1	0.0138946
P38919	Eukaryotic initiation factor 4A-III OS=Homo sapiens OX=9606 GN=EIF4A3 PE=1 SV=4	44	8	11	7	23	46.8	37280.4	30606.3	30447.4					10329.9	8030.45	9521.08	0.102478
P39019	40S ribosomal protein S19 OS=Homo sapiens OX=9606 GN=RPS19 PE=1 SV=2	71	6	8	6	38	16.1	376949	329331	319702					13733.6	10373.2	9967.24	0.148614
P39023	60S ribosomal protein L3 OS=Homo sapiens OX=9606 GN=RPL3 PE=1 SV=2	90	13	18	13	35	46.1	192552	179783	163004					24534	21552	23031.7	0.0528401
P39656	Dolichyl-diphosphooligosaccharide--protein glycosyltransferase 48 kDa subunit OS=Homo sapiens OX=9606 GN=DDOST PE=1 SV=4	7	4	4	4	9	50.8	5399.89	4276.56	5049.37					28108.1	25280.8	26313.4	0.0439671
P39748	Flap endonuclease 1 OS=Homo sapiens OX=9606 GN=FEN1 PE=1 SV=1	20	6	6	5	23	42.6	56280.5	49392.8	43587.3					6468.33	5362.02	5017.33	0.110218
P39880	Homeobox protein cut-like 1 OS=Homo sapiens OX=9606 GN=CUX1 PE=1 SV=3	4	3	3	3	3	164.1	992.388	911.079	636.765					18942.8	16547.8	17365	0.05642
P40121	Macrophage-capping protein OS=Homo sapiens OX=9606 GN=CAPG PE=1 SV=2	24	4	5	4	14	38.5	28341.2	23700.4	23217.7					1707.18	2084.32	2047.24	0.0872048
P40222	Alpha-taxilin OS=Homo sapiens OX=9606 GN=TXLNA PE=1 SV=3	19	6	6	6	10	61.9	12254.5	8254.11	8712.19					19045	16143.8	15470.4	0.0918442
P40227	T-complex protein 1 subunit zeta OS=Homo sapiens OX=9606 GN=CCT6A PE=1 SV=3	62	11	11	11	30	58	135216	125571	119551					3527.52	2853.58	3297.4	0.0866987
P40429	60S ribosomal protein L13a OS=Homo sapiens OX=9606 GN=RPL13A PE=1 SV=2	21	4	4	4	22	23.6	312944	285476	279020					22561.4	17749.1	19946.8	0.0979341
P40763	Signal transducer and activator of transcription 3 OS=Homo sapiens OX=9606 GN=STAT3 PE=1 SV=2	15	6	6	6	9	88	5267.54	5234.08	4618.31					2488.59	1994.93	2099.52	0.0967939
P40925	Malate dehydrogenase, cytoplasmic OS=Homo sapiens OX=9606 GN=MDH1 PE=1 SV=4	26	6	6	6	21	36.4	38933.7	34819.6	31452.7					5823.41	4746.39	5601.34	0.0861358
P40926	Malate dehydrogenase, mitochondrial OS=Homo sapiens OX=9606 GN=MDH2 PE=1 SV=3	41	8	8	8	28	35.5	178403	152383	150986					2121.17	1926.17	2382.91	0.0873027
P40938	Replication factor C subunit 3 OS=Homo sapiens OX=9606 GN=RFC3 PE=1 SV=2	11	3	3	3	8	40.5	6408.95	6376.8	4721.38					17882.3	16855.8	17889.3	0.0276778
P40939	Trifunctional enzyme subunit alpha, mitochondrial OS=Homo sapiens OX=9606 GN=HADHA PE=1 SV=2	28	7	7	7	8	82.9	7367.44	6591.67	6663.23					8356.06	9510.36	7732.05	0.086334
P41091	Eukaryotic translation initiation factor 2 subunit 3 OS=Homo sapiens OX=9606 GN=EIF2S3 PE=1 SV=3	31	8	8	8	21	51.1	5826.6	6001.89	4734.05					4725.22	3925.22	3510.46	0.124375
P41227	N-alpha-acetyltransferase 10 OS=Homo sapiens OX=9606 GN=NAA10 PE=1 SV=1	10	4	5	4	23	26.4	5716.85	4759.6	5022.99					6863.43	7991.74	7903.77	0.0675447
P41250	Glycine--tRNA ligase OS=Homo sapiens OX=9606 GN=GARS1 PE=1 SV=3	15	5	5	5	9	83.1	10786	7682.19	7000.69					18143.7	16784.9	16155.1	0.048734
P41252	Isoleucine--tRNA ligase, cytoplasmic OS=Homo sapiens OX=9606 GN=IARS1 PE=1 SV=2	53	13	14	13	13	144.4	16214.6	14371.1	14439.3					18551.7	17843.4	15693.3	0.0700012
P41567	Eukaryotic translation initiation factor 1 OS=Homo sapiens OX=9606 GN=EIF1 PE=1 SV=1	15	3	3	3	47	12.7	84874.2	83624.1	93610.2					50299.3	46958.7	42426.4	0.0692925
P42126	Enoyl-CoA delta isomerase 1, mitochondrial OS=Homo sapiens OX=9606 GN=ECI1 PE=1 SV=1	22	4	4	4	19	32.8	25283.2	24693.2	27373.6					4230.07	4275.66	4931.87	0.0715808
P42166	Lamina-associated polypeptide 2, isoform alpha OS=Homo sapiens OX=9606 GN=TMPO PE=1 SV=2	35	10	10	10	23	75.4	20845.3	18242.3	19229.6					8423.76	9317.93	7060.17	0.112292
P42224	Signal transducer and activator of transcription 1-alpha/beta OS=Homo sapiens OX=9606 GN=STAT1 PE=1 SV=2	8	4	4	4	6	87.3	2104.51	2293.02	1907.56					19038.2	19697.7	18012.5	0.0366557
P42285	Exosome RNA helicase MTR4 OS=Homo sapiens OX=9606 GN=MTREX PE=1 SV=3	9	4	4	4	3	117.7	3996.04	3071.7	2106.56					39326.6	34586.8	34855.1	0.0599585
P42677	40S ribosomal protein S27 OS=Homo sapiens OX=9606 GN=RPS27 PE=1 SV=3	17	2	2	1	23	9.5	404485	335837	324298					45404.5	40894.8	35954.5	0.0947034
P42702	Leukemia inhibitory factor receptor OS=Homo sapiens OX=9606 GN=LIFR PE=1 SV=1	2	1	1	1	2	123.7	625.446	0	0					4244.89	3997.73	3187.73	0.118503
P42704	Leucine-rich PPR motif-containing protein, mitochondrial OS=Homo sapiens OX=9606 GN=LRPPRC PE=1 SV=3	154	38	39	38	33	157.8	42771.2	38781.9	36423.7					9722.71	8531.13	8861.8	0.0555682
P42765	3-ketoacyl-CoA thiolase, mitochondrial OS=Homo sapiens OX=9606 GN=ACAA2 PE=1 SV=2	14	5	5	5	15	41.9	8635.53	7916.17	8823.24					9937.06	8481.54	9186.18	0.0645878
P42766	60S ribosomal protein L35 OS=Homo sapiens OX=9606 GN=RPL35 PE=1 SV=2	11	1	1	1	8	14.5	265687	209341	188823					17848.5	15418.4	15711.3	0.066344
P42771	Cyclin-dependent kinase inhibitor 2A OS=Homo sapiens OX=9606 GN=CDKN2A PE=1 SV=2	5	1	1	1	8	16.5	69851.9	70137.8	69949.2					16133	14644.7	14569.6	0.047628
P42858	Huntingtin OS=Homo sapiens OX=9606 GN=HTT PE=1 SV=2	5	3	3	3	1	347.4	1923.18	1603.03	1522.29					10314.9	7966.53	8600.92	0.110693
P43034	Platelet-activating factor acetylhydrolase IB subunit beta OS=Homo sapiens OX=9606 GN=PAFAH1B1 PE=1 SV=2	17	9	9	9	25	46.6	10749.5	9761.15	9682.98					4584.16	4760.86	4173.53	0.0545998
P43243	Matrin-3 OS=Homo sapiens OX=9606 GN=MATR3 PE=1 SV=2	76	15	15	15	23	94.6	35426.9	32322.7	30838.9					1.25127e+06	1.15733e+06	1.09362e+06	0.0554707
P43246	DNA mismatch repair protein Msh2 OS=Homo sapiens OX=9606 GN=MSH2 PE=1 SV=1	12	7	7	7	7	104.7	4017.57	3166.89	2457.85					7699.24	7222.16	7915.65	0.0380578
P43307	Translocon-associated protein subunit alpha OS=Homo sapiens OX=9606 GN=SSR1 PE=1 SV=3	8	2	2	2	7	32.2	79429.1	92899.9	84449.8					10823.1	7695.75	8199.98	0.153929
P43355	Melanoma-associated antigen 1 OS=Homo sapiens OX=9606 GN=MAGEA1 PE=1 SV=1	3	1	1	1	4	34.3	3589.08	4006.83	4319.92					34028	32241.4	31348.2	0.0342388
P43360	Melanoma-associated antigen 6 OS=Homo sapiens OX=9606 GN=MAGEA6 PE=1 SV=1	2	1	1	1	4	34.9	5192.25	5704.76	4913.24					91672.1	78838.3	73788.2	0.092445
P43487	Ran-specific GTPase-activating protein OS=Homo sapiens OX=9606 GN=RANBP1 PE=1 SV=1	8	2	2	2	17	23.3	99254.1	94629.9	92158.2					2107.11	1826.08	1789.81	0.0743338
P43490	Nicotinamide phosphoribosyltransferase OS=Homo sapiens OX=9606 GN=NAMPT PE=1 SV=1	12	6	6	6	15	55.5	6326.84	5040.38	5128.48					15617.4	15179.5	15926.6	0.0196792
P43686	26S proteasome regulatory subunit 6B OS=Homo sapiens OX=9606 GN=PSMC4 PE=1 SV=2	11	5	5	5	15	47.3	10704.3	9194.32	8294.05					13763.9	8262.57	9168.75	0.231608
P43897	Elongation factor Ts, mitochondrial OS=Homo sapiens OX=9606 GN=TSFM PE=1 SV=2	7	2	3	2	11	35.4	13322.1	10614	13387.4					135417	122392	118937	0.056505
P45880	Voltage-dependent anion-selective channel protein 2 OS=Homo sapiens OX=9606 GN=VDAC2 PE=1 SV=2	43	8	8	8	43	31.5	214593	185353	183742					306794	282627	276121	0.0457373
P45974	Ubiquitin carboxyl-terminal hydrolase 5 OS=Homo sapiens OX=9606 GN=USP5 PE=1 SV=2	32	9	9	9	13	95.7	17214.3	14880	15447.8					19315.4	17211.7	15524.6	0.0893751
P46013	Proliferation marker protein Ki-67 OS=Homo sapiens OX=9606 GN=MKI67 PE=1 SV=2	43	20	20	20	10	358.5	2878.09	2340.31	2470.17					3766.1	2711.71	2918.4	0.145653
P46060	Ran GTPase-activating protein 1 OS=Homo sapiens OX=9606 GN=RANGAP1 PE=1 SV=1	41	9	9	9	18	63.5	17848.5	15418.4	15711.3					14093.5	13525.6	15598.6	0.0607141
P46063	ATP-dependent DNA helicase Q1 OS=Homo sapiens OX=9606 GN=RECQL PE=1 SV=3	21	4	5	4	6	73.4	8599.35	6506.35	5955.4					11581.1	10322.1	8046.99	0.146496
P46087	Probable 28S rRNA (cytosine(4447)-C(5))-methyltransferase OS=Homo sapiens OX=9606 GN=NOP2 PE=1 SV=2	32	9	9	9	12	89.2	15348.7	14449.3	13769.8					410984	372327	438981	0.0670712
P46459	Vesicle-fusing ATPase OS=Homo sapiens OX=9606 GN=NSF PE=1 SV=3	4	3	3	3	5	82.5	994.659	0	0					1220.46	10230.5	1083	1.02445
P46776	60S ribosomal protein L27a OS=Homo sapiens OX=9606 GN=RPL27A PE=1 SV=2	11	3	3	3	22	16.6	620085	581854	571208					7035.56	7257.5	6719.52	0.0315161
P46777	60S ribosomal protein L5 OS=Homo sapiens OX=9606 GN=RPL5 PE=1 SV=3	43	9	12	9	33	34.3	239814	232697	224484					24904.9	22461.9	21885.2	0.056702
P46778	60S ribosomal protein L21 OS=Homo sapiens OX=9606 GN=RPL21 PE=1 SV=2	17	3	3	3	21	18.6	207190	169050	175696					134255	120348	116104	0.0627334
P46779	60S ribosomal protein L28 OS=Homo sapiens OX=9606 GN=RPL28 PE=1 SV=3	10	3	3	3	21	15.7	179768	187106	207184					27504	25650.3	23052.7	0.0718707
P46781	40S ribosomal protein S9 OS=Homo sapiens OX=9606 GN=RPS9 PE=1 SV=3	52	10	10	10	40	22.6	564523	533088	512898					26066.3	25079.6	24035.9	0.0330814
P46782	40S ribosomal protein S5 OS=Homo sapiens OX=9606 GN=RPS5 PE=1 SV=4	11	3	3	3	21	22.9	43468.8	42111	39150.2					28341.2	23700.4	23217.7	0.0920772
P46783	40S ribosomal protein S10 OS=Homo sapiens OX=9606 GN=RPS10 PE=1 SV=1	29	6	6	6	43	18.9	271253	272868	270116					465893	396833	387418	0.0839566
P46940	Ras GTPase-activating-like protein IQGAP1 OS=Homo sapiens OX=9606 GN=IQGAP1 PE=1 SV=1	124	31	33	31	26	189.1	38984.9	35829.9	35344.7					49967.1	46665.8	41946	0.0712574
P46976	Glycogenin-1 OS=Homo sapiens OX=9606 GN=GYG1 PE=1 SV=4	9	1	1	1	3	39.4	4244.89	3997.73	3187.73					404485	335837	324298	0.0997411
P46977	Dolichyl-diphosphooligosaccharide--protein glycosyltransferase subunit STT3A OS=Homo sapiens OX=9606 GN=STT3A PE=1 SV=2	7	3	3	3	4	80.5	1804.43	1726.59	2042.21					9992.93	9063.43	7978.44	0.0913519
P47712	Cytosolic phospholipase A2 OS=Homo sapiens OX=9606 GN=PLA2G4A PE=1 SV=2	24	10	11	10	16	85.2	48100	41971.6	41227.9					21474.1	19943.8	22688.4	0.05255
P47756	F-actin-capping protein subunit beta OS=Homo sapiens OX=9606 GN=CAPZB PE=1 SV=4	29	8	9	8	38	31.3	20593.3	20218.6	15670.2					71186.6	65131.3	64868.1	0.0435197
P47813	Eukaryotic translation initiation factor 1A, X-chromosomal OS=Homo sapiens OX=9606 GN=EIF1AX PE=1 SV=2	8	2	2	2	15	16.5	74736.8	72518.4	64930.1					22081.4	14488.3	16678.6	0.17978
P47897	Glutamine--tRNA ligase OS=Homo sapiens OX=9606 GN=QARS1 PE=1 SV=1	19	7	7	6	10	87.7	3823.61	3112.12	3805.5					93795.3	88907.8	82789.1	0.0508789
P48047	ATP synthase subunit O, mitochondrial OS=Homo sapiens OX=9606 GN=ATP5PO PE=1 SV=1	6	2	2	2	11	23.3	13022.1	10232	9393.37					9467.21	14625.3	14826	0.191185
P48147	Prolyl endopeptidase OS=Homo sapiens OX=9606 GN=PREP PE=1 SV=2	12	7	7	7	11	80.6	2800.72	0	2925.35					9091.94	12850.1	9172.8	0.169005
P48163	NADP-dependent malic enzyme OS=Homo sapiens OX=9606 GN=ME1 PE=1 SV=1	6	3	3	3	4	64.1	4275.54	3036.36	3586.52					58992.9	57343.6	52322.7	0.0504574
P48444	Coatomer subunit delta OS=Homo sapiens OX=9606 GN=ARCN1 PE=1 SV=1	30	9	9	9	17	57.2	16141.7	13413.1	13084.5					74736.8	72518.4	64930.1	0.0593661
P48509	CD151 antigen OS=Homo sapiens OX=9606 GN=CD151 PE=1 SV=3	5	2	2	2	8	28.3	12160	8689.88	7849.64					4087.03	4094.39	3415.59	0.0823329
P48556	26S proteasome non-ATPase regulatory subunit 8 OS=Homo sapiens OX=9606 GN=PSMD8 PE=1 SV=2	10	3	3	3	7	39.6	19632	17118.6	19075.2					3250.2	3862.11	3069.96	0.0998858
P48637	Glutathione synthetase OS=Homo sapiens OX=9606 GN=GSS PE=1 SV=1	5	3	3	3	5	52.4	1332.03	0	0					2378.62	1611.55	1598.9	0.195714
P48643	T-complex protein 1 subunit epsilon OS=Homo sapiens OX=9606 GN=CCT5 PE=1 SV=1	108	20	28	20	47	59.6	168088	150351	149845					10756.7	9944.19	7168.12	0.165387
P48739	Phosphatidylinositol transfer protein beta isoform OS=Homo sapiens OX=9606 GN=PITPNB PE=1 SV=2	18	6	6	5	25	31.5	16037.3	15739	16183.6					12023.4	8631.39	8537.78	0.166639
P48960	Adhesion G protein-coupled receptor E5 OS=Homo sapiens OX=9606 GN=ADGRE5 PE=1 SV=4	1	1	1	1	2	91.8	1885.02	2172.63	1934.03					10893.7	8811.21	9157.33	0.0947035
P49005	DNA polymerase delta subunit 2 OS=Homo sapiens OX=9606 GN=POLD2 PE=1 SV=1	3	1	1	1	3	51.3	13733.6	10373.2	9967.24					312944	285476	279020	0.0502896
P49006	MARCKS-related protein OS=Homo sapiens OX=9606 GN=MARCKSL1 PE=1 SV=2	8	2	2	2	14	19.5	11581.1	10322.1	8046.99					544829	501538	469057	0.0614459
P49189	4-trimethylaminobutyraldehyde dehydrogenase OS=Homo sapiens OX=9606 GN=ALDH9A1 PE=1 SV=3	17	5	5	5	11	53.8	2505.23	2209.14	1569.14					11663	9139.71	10118.8	0.100774
P49207	60S ribosomal protein L34 OS=Homo sapiens OX=9606 GN=RPL34 PE=1 SV=3	22	6	7	6	37	13.3	169872	195057	153204					8981.77	9441.14	8583.7	0.038918
P49257	Protein ERGIC-53 OS=Homo sapiens OX=9606 GN=LMAN1 PE=1 SV=2	21	7	8	7	21	57.5	4704.94	4061.82	4310.13					19631.3	15968.5	14999.3	0.118267
P49321	Nuclear autoantigenic sperm protein OS=Homo sapiens OX=9606 GN=NASP PE=1 SV=2	52	14	15	14	24	85.2	27224.4	24047	25062.1					62701	58330.9	56255.8	0.0454562
P49327	Fatty acid synthase OS=Homo sapiens OX=9606 GN=FASN PE=1 SV=3	348	54	57	54	30	273.3	114859	101701	97584.2					14464.4	11159.8	8766.85	0.203768
P49368	T-complex protein 1 subunit gamma OS=Homo sapiens OX=9606 GN=CCT3 PE=1 SV=4	80	15	16	15	34	60.5	128348	121745	117741					2505.23	2209.14	1569.14	0.186516
P49406	39S ribosomal protein L19, mitochondrial OS=Homo sapiens OX=9606 GN=MRPL19 PE=1 SV=2	1	1	1	1	4	33.5	1715.43	2541.77	1900.8					1456.05	1437.76	1291.59	0.0527531
P49411	Elongation factor Tu, mitochondrial OS=Homo sapiens OX=9606 GN=TUFM PE=1 SV=2	52	11	12	11	29	49.5	43800.2	42749.9	42314.5					42771.2	38781.9	36423.7	0.0666161
P49419	Alpha-aminoadipic semialdehyde dehydrogenase OS=Homo sapiens OX=9606 GN=ALDH7A1 PE=1 SV=5	16	4	4	4	8	58.5	3729.21	2918.75	2966.67					204694	190358	178517	0.0559811
P49458	Signal recognition particle 9 kDa protein OS=Homo sapiens OX=9606 GN=SRP9 PE=1 SV=2	26	4	4	4	44	10.1	40818	41621.5	36652.3					151565	136262	136238	0.0510723
P49588	Alanine--tRNA ligase, cytoplasmic OS=Homo sapiens OX=9606 GN=AARS1 PE=1 SV=2	64	17	19	17	20	106.7	26757.3	24089.3	22505.6					108856	97052.2	96227.2	0.0572795
P49589	Cysteine--tRNA ligase, cytoplasmic OS=Homo sapiens OX=9606 GN=CARS1 PE=1 SV=3	18	6	6	6	8	85.4	2767.01	2182.48	847.856					71198	65982.7	62483.1	0.0538016
P49591	Serine--tRNA ligase, cytoplasmic OS=Homo sapiens OX=9606 GN=SARS1 PE=1 SV=3	24	9	9	9	22	58.7	15878.1	14581.1	13233.3					1965.53	2312.42	2486.82	0.0960838
P49643	DNA primase large subunit OS=Homo sapiens OX=9606 GN=PRIM2 PE=1 SV=2	7	4	4	4	8	58.8	0	1522.53	0					84684.6	79792.1	68462.4	0.0875025
P49721	Proteasome subunit beta type-2 OS=Homo sapiens OX=9606 GN=PSMB2 PE=1 SV=1	12	5	5	5	35	22.8	19631.3	15968.5	14999.3					3459.5	2845.38	3201.8	0.0794567
P49736	DNA replication licensing factor MCM2 OS=Homo sapiens OX=9606 GN=MCM2 PE=1 SV=4	23	7	7	7	9	101.8	3459.5	2845.38	3201.8					6172.22	7503.19	6954.81	0.0794215
P49748	Very long-chain specific acyl-CoA dehydrogenase, mitochondrial OS=Homo sapiens OX=9606 GN=ACADVL PE=1 SV=1	18	9	9	9	19	70.3	11901.4	11667.2	11498.1					100148	93269.3	86461.4	0.0598907
P49755	Transmembrane emp24 domain-containing protein 10 OS=Homo sapiens OX=9606 GN=TMED10 PE=1 SV=2	17	5	5	5	31	25	71850	65725.9	60577.8					1519.11	1517.89	1636.52	0.0357164
P49756	RNA-binding protein 25 OS=Homo sapiens OX=9606 GN=RBM25 PE=1 SV=3	11	4	5	4	8	100.1	1380.93	1688.53	1362.18					3906.78	3595.21	3340.83	0.0640355
P49773	Adenosine 5'-monophosphoramidase HINT1 OS=Homo sapiens OX=9606 GN=HINT1 PE=1 SV=2	10	3	3	3	40	13.8	7383.29	6258.82	0					28849	27700.2	26794.4	0.0302633
P49790	Nuclear pore complex protein Nup153 OS=Homo sapiens OX=9606 GN=NUP153 PE=1 SV=2	7	4	4	4	3	153.8	3554.82	3271.43	2799.03					16627.9	15637.6	14113.3	0.0669015
P49792	E3 SUMO-protein ligase RanBP2 OS=Homo sapiens OX=9606 GN=RANBP2 PE=1 SV=2	32	13	13	7	5	358	2364.96	2132.92	2184.73					126274	119337	110734	0.0535134
P49821	NADH dehydrogenase [ubiquinone] flavoprotein 1, mitochondrial OS=Homo sapiens OX=9606 GN=NDUFV1 PE=1 SV=4	6	3	3	3	6	50.8	2803.6	3108.38	2321.55					461231	410472	400422	0.0627651
P49915	GMP synthase [glutamine-hydrolyzing] OS=Homo sapiens OX=9606 GN=GMPS PE=1 SV=1	42	11	11	11	19	76.7	8841.74	8209.63	7876.94					6709.68	4200.49	5671.33	0.18625
P50213	Isocitrate dehydrogenase [NAD] subunit alpha, mitochondrial OS=Homo sapiens OX=9606 GN=IDH3A PE=1 SV=1	26	5	6	5	12	39.6	26518.6	22853.9	21579.2					3823.61	3112.12	3805.5	0.092507
P50395	Rab GDP dissociation inhibitor beta OS=Homo sapiens OX=9606 GN=GDI2 PE=1 SV=2	69	15	16	9	40	50.6	41408.1	38744	38049.4					18998	16391.1	15369.4	0.0902966
P50402	Emerin OS=Homo sapiens OX=9606 GN=EMD PE=1 SV=1	12	2	2	2	9	29	3722.82	2263.95	0					169449	143579	138825	0.089344
P50416	Carnitine O-palmitoyltransferase 1, liver isoform OS=Homo sapiens OX=9606 GN=CPT1A PE=1 SV=2	13	5	5	5	7	88.3	1797.57	2220.81	1916.7					2878.09	2340.31	2470.17	0.0894001
P50454	Serpin H1 OS=Homo sapiens OX=9606 GN=SERPINH1 PE=1 SV=2	59	9	10	9	27	46.4	91277.1	91931.1	78118.6					58595.5	57495.7	54679.4	0.0289708
P50502	Hsc70-interacting protein OS=Homo sapiens OX=9606 GN=ST13 PE=1 SV=2	39	7	8	7	22	41.3	91672.1	78838.3	73788.2					629.067	587.128	698.061	0.0716753
P50552	Vasodilator-stimulated phosphoprotein OS=Homo sapiens OX=9606 GN=VASP PE=1 SV=3	10	3	3	3	9	39.8	0	2709.65	0					236405	225275	215518	0.0378015
P50579	Methionine aminopeptidase 2 OS=Homo sapiens OX=9606 GN=METAP2 PE=1 SV=1	20	6	6	6	17	52.9	7490.02	7865.03	7419.42					3447.37	3533.9	3022.63	0.0670031
P50583	Bis(5'-nucleosyl)-tetraphosphatase [asymmetrical] OS=Homo sapiens OX=9606 GN=NUDT2 PE=1 SV=3	7	3	3	3	33	16.8	10434.3	9016.84	8882.05					6049.41	6749.21	4849.69	0.133335
P50897	Palmitoyl-protein thioesterase 1 OS=Homo sapiens OX=9606 GN=PPT1 PE=1 SV=1	7	2	2	2	7	34.2	7421.98	6244.22	6687.95					912058	854099	810474	0.0484456
P50914	60S ribosomal protein L14 OS=Homo sapiens OX=9606 GN=RPL14 PE=1 SV=4	28	4	4	4	19	23.4	240671	230331	188867					7168.16	5827.38	5895.23	0.0979338
P50990	T-complex protein 1 subunit theta OS=Homo sapiens OX=9606 GN=CCT8 PE=1 SV=4	99	16	19	16	32	59.6	108856	97052.2	96227.2					1102.7	1313.17	1154.57	0.0752278
P50991	T-complex protein 1 subunit delta OS=Homo sapiens OX=9606 GN=CCT4 PE=1 SV=4	73	13	14	13	28	57.9	70547	67007.2	65883.2					5135.78	3923.37	3147.68	0.20107
P50995	Annexin A11 OS=Homo sapiens OX=9606 GN=ANXA11 PE=1 SV=1	11	5	5	5	10	54.4	8636.92	7434.41	7571.94					22756.3	20284.8	18675.8	0.0815768
P51114	Fragile X mental retardation syndrome-related protein 1 OS=Homo sapiens OX=9606 GN=FXR1 PE=1 SV=3	10	3	3	2	6	69.7	3766.1	2711.71	2918.4					9317	8804.67	9521.4	0.0327173
P51116	Fragile X mental retardation syndrome-related protein 2 OS=Homo sapiens OX=9606 GN=FXR2 PE=1 SV=2	14	5	5	4	7	74.2	7002.24	4361.15	3807.82					240.301	193.312	197.046	0.101443
P51148	Ras-related protein Rab-5C OS=Homo sapiens OX=9606 GN=RAB5C PE=1 SV=2	24	4	4	1	20	23.5	13776.1	13411.7	11188.3					11938.8	13250.1	12726.1	0.0426425
P51149	Ras-related protein Rab-7a OS=Homo sapiens OX=9606 GN=RAB7A PE=1 SV=1	31	7	8	7	35	23.5	43188.5	45099.8	40623.3					4529.17	4314	4426.65	0.0198662
P51151	Ras-related protein Rab-9A OS=Homo sapiens OX=9606 GN=RAB9A PE=1 SV=1	7	4	4	4	25	22.8	25598.9	20268.8	18965.5					23005.2	21923.3	19783.6	0.0620584
P51532	Transcription activator BRG1 OS=Homo sapiens OX=9606 GN=SMARCA4 PE=1 SV=2	19	7	7	3	4	184.5	2039.97	1976.74	1776.91					34536.4	31510.2	30872.1	0.0494743
P51571	Translocon-associated protein subunit delta OS=Homo sapiens OX=9606 GN=SSR4 PE=1 SV=1	25	4	4	4	31	19	114506	107397	104485					31776.8	29706.8	28284.7	0.0479171
P51572	B-cell receptor-associated protein 31 OS=Homo sapiens OX=9606 GN=BCAP31 PE=1 SV=3	24	4	7	4	15	28	60728.2	56673.6	50361.2					179768	187106	207184	0.0605586
P51610	Host cell factor 1 OS=Homo sapiens OX=9606 GN=HCFC1 PE=1 SV=2	7	6	6	6	4	208.6	56607.7	50178.5	46032					900.232	1088.41	969.345	0.0788235
P51648	Aldehyde dehydrogenase family 3 member A2 OS=Homo sapiens OX=9606 GN=ALDH3A2 PE=1 SV=1	8	3	3	3	8	54.8	2592.38	2321.61	1879.81					1620.53	1753.15	1563.02	0.0483793
P51659	Peroxisomal multifunctional enzyme type 2 OS=Homo sapiens OX=9606 GN=HSD17B4 PE=1 SV=3	17	7	7	7	13	79.6	8981.77	9441.14	8583.7					22694.9	20869.7	18280.8	0.0878488
P51858	Hepatoma-derived growth factor OS=Homo sapiens OX=9606 GN=HDGF PE=1 SV=1	32	7	7	7	35	26.8	80305.3	73652.5	74667.2					437515	370833	361417	0.0868697
P51991	Heterogeneous nuclear ribonucleoprotein A3 OS=Homo sapiens OX=9606 GN=HNRNPA3 PE=1 SV=2	23	4	5	4	14	39.6	35023.8	35072.1	29958.1					49349.9	45753.8	47213.6	0.0311292
P52209	6-phosphogluconate dehydrogenase, decarboxylating OS=Homo sapiens OX=9606 GN=PGD PE=1 SV=3	33	9	9	9	26	53.1	25549.9	24317.1	22739.8					18925.2	16770.1	15070.9	0.0932006
P52272	Heterogeneous nuclear ribonucleoprotein M OS=Homo sapiens OX=9606 GN=HNRNPM PE=1 SV=3	177	24	38	24	36	77.5	96013.5	90442.7	83323.5					36746.2	37612.2	31283.6	0.0795596
P52292	Importin subunit alpha-1 OS=Homo sapiens OX=9606 GN=KPNA2 PE=1 SV=1	22	5	5	5	11	57.8	28620.3	24945.3	20895.5					11777.1	11356.3	8493.54	0.13838
P52294	Importin subunit alpha-5 OS=Homo sapiens OX=9606 GN=KPNA1 PE=1 SV=3	3	2	2	2	3	60.2	5035.92	4364.01	4711.2					4754.09	3626.86	2651.01	0.233681
P52306	Rap1 GTPase-GDP dissociation stimulator 1 OS=Homo sapiens OX=9606 GN=RAP1GDS1 PE=1 SV=3	8	2	2	2	4	66.3	1325.34	0	1237.26					12435.8	11282	10718.8	0.0622599
P52565	Rho GDP-dissociation inhibitor 1 OS=Homo sapiens OX=9606 GN=ARHGDIA PE=1 SV=3	27	4	5	4	17	23.2	210584	188671	178617					8092.03	6868.4	7306.87	0.0681965
P52597	Heterogeneous nuclear ribonucleoprotein F OS=Homo sapiens OX=9606 GN=HNRNPF PE=1 SV=3	39	7	9	7	21	45.6	49540.8	46523.9	39225.6					27469.1	19547.3	20944.4	0.152406
P52756	RNA-binding protein 5 OS=Homo sapiens OX=9606 GN=RBM5 PE=1 SV=2	8	3	3	2	3	92.1	43360.8	43422.9	40912.9					9257.46	9275.35	8673.54	0.0308285
P52788	Spermine synthase OS=Homo sapiens OX=9606 GN=SMS PE=1 SV=2	16	4	4	4	17	41.2	10630.1	9364.43	9720.41					92553	88590.6	83212.5	0.0434391
P52789	Hexokinase-2 OS=Homo sapiens OX=9606 GN=HK2 PE=1 SV=2	17	7	8	7	10	102.3	4347	3162.14	2368.95					11316.4	10189.2	10078.6	0.0531178
P52815	39S ribosomal protein L12, mitochondrial OS=Homo sapiens OX=9606 GN=MRPL12 PE=1 SV=2	11	2	2	2	11	21.3	85065.7	69648.3	77259.6					1.82252e+06	1.67451e+06	1.61784e+06	0.0506096
P52888	Thimet oligopeptidase OS=Homo sapiens OX=9606 GN=THOP1 PE=1 SV=2	27	9	9	9	13	78.8	14479.4	10060.7	12771					5121.96	4956.62	3980.1	0.107517
P52907	F-actin-capping protein subunit alpha-1 OS=Homo sapiens OX=9606 GN=CAPZA1 PE=1 SV=3	15	4	4	4	26	32.9	18167.8	17424.4	12583.6					5957	5932.75	4271.01	0.14649
P52943	Cysteine-rich protein 2 OS=Homo sapiens OX=9606 GN=CRIP2 PE=1 SV=1	4	1	1	1	3	22.5	20932.9	15714.7	16719.9					1693.81	1295.77	1426.33	0.112552
P52948	Nuclear pore complex protein Nup98-Nup96 OS=Homo sapiens OX=9606 GN=NUP98 PE=1 SV=4	9	4	4	4	2	197.5	920.357	974.256	786.422					8747.92	7374.85	6836.5	0.105154
P53004	Biliverdin reductase A OS=Homo sapiens OX=9606 GN=BLVRA PE=1 SV=2	12	5	5	5	18	33.4	7794.25	7736.19	9116.94					21291.4	19329.2	19306.1	0.0465811
P53007	Tricarboxylate transport protein, mitochondrial OS=Homo sapiens OX=9606 GN=SLC25A1 PE=1 SV=2	15	3	3	3	9	34	13435.5	11760.8	11860.1					16971.6	14100	15257.6	0.0763859
P53041	Serine/threonine-protein phosphatase 5 OS=Homo sapiens OX=9606 GN=PPP5C PE=1 SV=1	8	2	2	2	3	56.8	7567.03	6142.91	7103.21					24093.1	23762.4	21789	0.0438163
P53396	ATP-citrate synthase OS=Homo sapiens OX=9606 GN=ACLY PE=1 SV=3	78	19	20	19	21	120.8	24889.6	21603.5	19882.7					7903.73	7372.78	7799.31	0.0298586
P53582	Methionine aminopeptidase 1 OS=Homo sapiens OX=9606 GN=METAP1 PE=1 SV=2	5	2	2	2	5	43.2	18697	17163.1	14732.9					915.591	947.67	984.515	0.029666
P53618	Coatomer subunit beta OS=Homo sapiens OX=9606 GN=COPB1 PE=1 SV=3	33	10	11	10	13	107.1	9257.46	9275.35	8673.54					60654.5	51904.7	47702.7	0.100993
P53621	Coatomer subunit alpha OS=Homo sapiens OX=9606 GN=COPA PE=1 SV=2	53	18	18	18	18	138.3	8704.12	8192.14	7244.8					4275.54	3036.36	3586.52	0.139548
P53675	Clathrin heavy chain 2 OS=Homo sapiens OX=9606 GN=CLTCL1 PE=1 SV=2	37	9	9	2	6	186.9	362.697	862.456	394.944					103722	85701	87743.4	0.0872057
P53701	Holocytochrome c-type synthase OS=Homo sapiens OX=9606 GN=HCCS PE=1 SV=1	4	3	3	3	11	30.6	10455.1	9521.05	8794.69					6.27738e+06	5.95727e+06	5.82576e+06	0.0315035
P53985	Monocarboxylate transporter 1 OS=Homo sapiens OX=9606 GN=SLC16A1 PE=1 SV=3	12	3	3	3	7	53.9	14964.5	11331.1	9270.09					119651	109357	107100	0.0487605
P53990	IST1 homolog OS=Homo sapiens OX=9606 GN=IST1 PE=1 SV=1	5	2	2	2	5	39.7	4754.09	3626.86	2651.01					13239.6	14566.9	12186.3	0.0730633
P53999	Activated RNA polymerase II transcriptional coactivator p15 OS=Homo sapiens OX=9606 GN=SUB1 PE=1 SV=3	30	3	4	3	26	14.4	531226	493525	452729					1.14632e+06	1.04284e+06	1.00616e+06	0.055721
P54105	Methylosome subunit pICln OS=Homo sapiens OX=9606 GN=CLNS1A PE=1 SV=1	2	1	1	1	5	26.2	12708.1	6710.15	13364.1					7429.27	6716.47	6967.4	0.0419474
P54136	Arginine--tRNA ligase, cytoplasmic OS=Homo sapiens OX=9606 GN=RARS1 PE=1 SV=2	52	16	17	16	27	75.3	21847.7	20581.5	17692.4					11293.1	10846.8	10477.5	0.0306699
P54577	Tyrosine--tRNA ligase, cytoplasmic OS=Homo sapiens OX=9606 GN=YARS1 PE=1 SV=4	50	10	10	10	20	59.1	25606.8	22338.4	21285.7					5584.05	7409.26	6114.45	0.120361
P54578	Ubiquitin carboxyl-terminal hydrolase 14 OS=Homo sapiens OX=9606 GN=USP14 PE=1 SV=3	39	8	9	8	17	56	15929.3	12828.6	12018.7					79294.2	75297.9	73368.1	0.0324773
P54709	Sodium/potassium-transporting ATPase subunit beta-3 OS=Homo sapiens OX=9606 GN=ATP1B3 PE=1 SV=1	5	1	1	1	3	31.5	12914.1	11942.5	10841.6					2224.21	1083.11	1718.84	0.278662
P54725	UV excision repair protein RAD23 homolog A OS=Homo sapiens OX=9606 GN=RAD23A PE=1 SV=1	19	6	6	4	14	39.6	35813.6	33575.9	31025.4					37204.1	32871.4	29524.7	0.0946889
P54819	Adenylate kinase 2, mitochondrial OS=Homo sapiens OX=9606 GN=AK2 PE=1 SV=2	46	9	9	9	46	26.5	138153	123396	118569					531226	493525	452729	0.0650863
P54886	Delta-1-pyrroline-5-carboxylate synthase OS=Homo sapiens OX=9606 GN=ALDH18A1 PE=1 SV=2	23	6	6	6	8	87.2	7315.68	6216.93	6576.26					19222.2	18919.2	18412.1	0.0177296
P55010	Eukaryotic translation initiation factor 5 OS=Homo sapiens OX=9606 GN=EIF5 PE=1 SV=2	24	8	8	8	20	49.2	15538.2	13558.9	12590.1					10434.3	9016.84	8882.05	0.0743437
P55036	26S proteasome non-ATPase regulatory subunit 4 OS=Homo sapiens OX=9606 GN=PSMD4 PE=1 SV=1	24	5	6	5	15	40.7	10600.9	8724.71	11651.7					44725.2	39210.2	35122.8	0.0991422
P55060	Exportin-2 OS=Homo sapiens OX=9606 GN=CSE1L PE=1 SV=3	70	16	17	16	20	110.3	17882.3	16855.8	17889.3					14808.6	10389.1	14214.7	0.149073
P55072	Transitional endoplasmic reticulum ATPase OS=Homo sapiens OX=9606 GN=VCP PE=1 SV=4	77	16	17	16	27	89.3	67673.1	64655.4	57848.1					30031.3	26590.2	27621.4	0.0513476
P55084	Trifunctional enzyme subunit beta, mitochondrial OS=Homo sapiens OX=9606 GN=HADHB PE=1 SV=3	3	3	3	3	7	51.3	6826.77	4345.01	5434.29					22590.4	20763.6	19465.6	0.0612123
P55145	Mesencephalic astrocyte-derived neurotrophic factor OS=Homo sapiens OX=9606 GN=MANF PE=1 SV=3	8	2	3	2	12	20.7	0	3736.42	0					13296.8	18956.6	15642.9	0.145428
P55196	Afadin OS=Homo sapiens OX=9606 GN=AFDN PE=1 SV=3	3	2	2	2	1	206.7	5153.5	5138.72	5287.27					2170.18	1313.27	2102.04	0.208874
P55209	Nucleosome assembly protein 1-like 1 OS=Homo sapiens OX=9606 GN=NAP1L1 PE=1 SV=1	25	6	7	5	28	45.3	20149.2	18384.2	15921.2					5482.17	5052.99	4061.91	0.122233
P55265	Double-stranded RNA-specific adenosine deaminase OS=Homo sapiens OX=9606 GN=ADAR PE=1 SV=4	29	10	10	10	9	136	6386.36	4482.81	4946.14					12591.7	11821.9	13354.4	0.0496959
P55327	Tumor protein D52 OS=Homo sapiens OX=9606 GN=TPD52 PE=1 SV=2	13	2	2	2	10	24.3	19414.6	20893.5	17689.4					43188.5	45099.8	40623.3	0.0426805
P55769	NHP2-like protein 1 OS=Homo sapiens OX=9606 GN=SNU13 PE=1 SV=3	7	2	2	2	16	14.2	11316.4	10189.2	10078.6					1558.83	1123.5	1234.11	0.141516
P55786	Puromycin-sensitive aminopeptidase OS=Homo sapiens OX=9606 GN=NPEPPS PE=1 SV=2	52	14	15	14	16	103.2	7959.27	6770	6527.66					2843.25	3325.09	3688.17	0.105333
P55795	Heterogeneous nuclear ribonucleoprotein H2 OS=Homo sapiens OX=9606 GN=HNRNPH2 PE=1 SV=1	32	5	6	1	14	49.2	2233.04	0	2717.55					25598.9	20268.8	18965.5	0.132784
P55809	Succinyl-CoA:3-ketoacid coenzyme A transferase 1, mitochondrial OS=Homo sapiens OX=9606 GN=OXCT1 PE=1 SV=1	16	6	6	6	19	56.1	15660.1	16421.3	16372.8					2425.31	2402	1991.66	0.087619
P55884	Eukaryotic translation initiation factor 3 subunit B OS=Homo sapiens OX=9606 GN=EIF3B PE=1 SV=3	55	12	13	12	18	92.4	43151.7	39742.2	37772.3					17225.5	15932	16509.2	0.0319575
P56182	Ribosomal RNA processing protein 1 homolog A OS=Homo sapiens OX=9606 GN=RRP1 PE=1 SV=1	19	7	7	7	15	52.8	4230.07	4275.66	4931.87					23559.6	24206.7	22971.3	0.021397
P56192	Methionine--tRNA ligase, cytoplasmic OS=Homo sapiens OX=9606 GN=MARS1 PE=1 SV=2	12	4	4	4	6	101.1	6718.78	7001.21	5948.55					3419.62	3505.29	2547.21	0.137098
P56381	ATP synthase subunit epsilon, mitochondrial OS=Homo sapiens OX=9606 GN=ATP5F1E PE=1 SV=2	1	1	1	1	14	5.8	57294.6	61734.4	59846.7					17555.2	19104.4	12419.7	0.174631
P56545	C-terminal-binding protein 2 OS=Homo sapiens OX=9606 GN=CTBP2 PE=1 SV=1	4	2	2	2	7	48.9	6550.05	6155.29	6157.55					185282	169938	159158	0.0625174
P57088	Transmembrane protein 33 OS=Homo sapiens OX=9606 GN=TMEM33 PE=1 SV=2	8	3	3	3	11	28	12616.2	12287.8	9287.13					11321.7	10560.9	11716.5	0.0428222
P57678	Gem-associated protein 4 OS=Homo sapiens OX=9606 GN=GEMIN4 PE=1 SV=2	16	7	7	7	8	120	2107.11	1826.08	1789.81					22695.4	20787.8	19989.1	0.0536605
P57740	Nuclear pore complex protein Nup107 OS=Homo sapiens OX=9606 GN=NUP107 PE=1 SV=1	5	3	3	3	4	106.3	1690.47	0	1860.4					13435.5	11760.8	11860.1	0.062107
P58107	Epiplakin OS=Homo sapiens OX=9606 GN=EPPK1 PE=1 SV=3	66	21	23	18	22	555.3	1654.61	1564.33	1281.53					2049.34	1616.89	1688.86	0.105989
P58546	Myotrophin OS=Homo sapiens OX=9606 GN=MTPN PE=1 SV=2	10	2	2	2	13	12.9	30699.5	24627.6	29752.1					75397.1	68515	65257	0.0606237
P59998	Actin-related protein 2/3 complex subunit 4 OS=Homo sapiens OX=9606 GN=ARPC4 PE=1 SV=3	18	3	3	3	18	19.7	18820.9	17029.6	15610.2					11870.3	9717.95	9213.7	0.112201
P60174	Triosephosphate isomerase OS=Homo sapiens OX=9606 GN=TPI1 PE=1 SV=4	100	10	10	10	59	26.7	1.08133e+06	1.00643e+06	933573					85065.7	69648.3	77259.6	0.081401
P60228	Eukaryotic translation initiation factor 3 subunit E OS=Homo sapiens OX=9606 GN=EIF3E PE=1 SV=1	39	9	11	9	22	52.2	45404.5	40894.8	35954.5					179233	163528	155963	0.0583009
P60468	Protein transport protein Sec61 subunit beta OS=Homo sapiens OX=9606 GN=SEC61B PE=1 SV=2	16	3	3	3	38	10	79294.2	75297.9	73368.1					13111.6	14388.2	12355.2	0.063153
P60660	Myosin light polypeptide 6 OS=Homo sapiens OX=9606 GN=MYL6 PE=1 SV=2	43	6	8	4	42	16.9	109477	104923	100716					8568.26	11100.7	17513.3	0.30374
P60842	Eukaryotic initiation factor 4A-I OS=Homo sapiens OX=9606 GN=EIF4A1 PE=1 SV=1	140	16	20	8	47	46.1	306794	282627	276121					79429.1	92899.9	84449.8	0.0649414
P60866	40S ribosomal protein S20 OS=Homo sapiens OX=9606 GN=RPS20 PE=1 SV=1	25	3	3	3	25	13.4	1.42524e+06	1.27387e+06	1.21712e+06					32388.5	25738.9	28554.9	0.0943194
P60891	Ribose-phosphate pyrophosphokinase 1 OS=Homo sapiens OX=9606 GN=PRPS1 PE=1 SV=2	16	4	5	4	18	34.8	44279.2	34567.9	37285.1					5455.7	4691.94	4103.87	0.1165
P60900	Proteasome subunit alpha type-6 OS=Homo sapiens OX=9606 GN=PSMA6 PE=1 SV=1	27	7	7	7	32	27.4	69163.4	59916.6	55139.4					52416.7	47940.1	43238.4	0.0782905
P60953	Cell division control protein 42 homolog OS=Homo sapiens OX=9606 GN=CDC42 PE=1 SV=2	24	5	5	5	31	21.2	49349.9	45753.8	47213.6					23932.8	19874.7	18663.8	0.10821
P60981	Destrin OS=Homo sapiens OX=9606 GN=DSTN PE=1 SV=3	13	4	4	4	28	18.5	63670	49601.4	50552					951.095	888.953	734.602	0.106052
P61006	Ras-related protein Rab-8A OS=Homo sapiens OX=9606 GN=RAB8A PE=1 SV=1	10	3	3	3	16	23.7	17405	15960	16598.7					22687.9	21230	20654	0.039767
P61024	Cyclin-dependent kinases regulatory subunit 1 OS=Homo sapiens OX=9606 GN=CKS1B PE=1 SV=1	2	1	1	1	11	9.7	29015.8	25922.3	21278					414350	384118	377069	0.0412685
P61026	Ras-related protein Rab-10 OS=Homo sapiens OX=9606 GN=RAB10 PE=1 SV=1	10	3	3	3	13	22.5	23905.4	19699.5	17573.6					3287.37	2767.03	2548.84	0.108029
P61077	Ubiquitin-conjugating enzyme E2 D3 OS=Homo sapiens OX=9606 GN=UBE2D3 PE=1 SV=1	3	2	2	2	20	16.7	47383.6	39315.1	40716.6					1380.93	1688.53	1362.18	0.101283
P61081	NEDD8-conjugating enzyme Ubc12 OS=Homo sapiens OX=9606 GN=UBE2M PE=1 SV=1	12	4	4	4	22	20.9	28275.6	24530.6	25397.6					4967.77	4750.42	4377.08	0.051919
P61086	Ubiquitin-conjugating enzyme E2 K OS=Homo sapiens OX=9606 GN=UBE2K PE=1 SV=3	15	5	5	5	27	22.4	25019.4	17103.9	20149.5					4866.16	4151.04	3864.55	0.0980928
P61106	Ras-related protein Rab-14 OS=Homo sapiens OX=9606 GN=RAB14 PE=1 SV=4	5	3	4	3	13	23.9	14964.8	12753.6	15685.8					2973.4	2511.39	2821.04	0.0694299
P61158	Actin-related protein 3 OS=Homo sapiens OX=9606 GN=ACTR3 PE=1 SV=3	26	9	9	9	27	47.3	39615	40276.2	45952.7					20923.6	18558.3	17597.9	0.0734512
P61160	Actin-related protein 2 OS=Homo sapiens OX=9606 GN=ACTR2 PE=1 SV=1	18	4	5	4	10	44.7	18551.7	17843.4	15693.3					14988.3	13820.9	14277.1	0.0334458
P61163	Alpha-centractin OS=Homo sapiens OX=9606 GN=ACTR1A PE=1 SV=1	26	7	8	4	28	42.6	51324.5	45025.4	39217.6					7367.44	6591.67	6663.23	0.0509235
P61201	COP9 signalosome complex subunit 2 OS=Homo sapiens OX=9606 GN=COPS2 PE=1 SV=1	17	6	7	6	18	51.6	2299.61	0	0					17545.3	14747.2	12873.7	0.127501
P61204	ADP-ribosylation factor 3 OS=Homo sapiens OX=9606 GN=ARF3 PE=1 SV=2	37	5	6	2	25	20.6	3803.52	3620.23	3966.02					131730	110593	121789	0.07114
P61221	ATP-binding cassette sub-family E member 1 OS=Homo sapiens OX=9606 GN=ABCE1 PE=1 SV=1	4	1	1	1	2	67.3	1786.69	2020.49	1983.54					1786.69	2020.49	1983.54	0.0531649
P61224	Ras-related protein Rap-1b OS=Homo sapiens OX=9606 GN=RAP1B PE=1 SV=1	29	6	7	1	33	20.8	9722.71	8531.13	8861.8					155890	138574	129803	0.0766408
P61244	Protein max OS=Homo sapiens OX=9606 GN=MAX PE=1 SV=1	2	1	1	1	6	18.3	7215.79	6182.81	5026.91					178860	179797	166673	0.0341393
P61247	40S ribosomal protein S3a OS=Homo sapiens OX=9606 GN=RPS3A PE=1 SV=2	48	7	8	7	23	29.9	224689	218093	209773					2041.18	1675.63	1794.54	0.0828708
P61254	60S ribosomal protein L26 OS=Homo sapiens OX=9606 GN=RPL26 PE=1 SV=1	13	2	2	2	12	17.2	567303	507160	486275					69163.4	59916.6	55139.4	0.0948012
P61289	Proteasome activator complex subunit 3 OS=Homo sapiens OX=9606 GN=PSME3 PE=1 SV=1	17	6	6	6	19	29.5	50527.6	40649.1	36697.4					12390.4	10764.3	10171.4	0.0844413
P61313	60S ribosomal protein L15 OS=Homo sapiens OX=9606 GN=RPL15 PE=1 SV=2	33	5	5	5	24	24.1	106010	105433	113056					59925.9	54371.7	51172.9	0.0655636
P61353	60S ribosomal protein L27 OS=Homo sapiens OX=9606 GN=RPL27 PE=1 SV=2	8	2	3	2	15	15.8	38818.5	37403.3	37504					8569.99	6369.36	6414.09	0.144287
P61421	V-type proton ATPase subunit d 1 OS=Homo sapiens OX=9606 GN=ATP6V0D1 PE=1 SV=1	5	3	3	3	8	40.3	4215.51	2642.43	2715.01					1.1991e+06	1.08735e+06	1.07305e+06	0.0503219
P61513	60S ribosomal protein L37a OS=Homo sapiens OX=9606 GN=RPL37A PE=1 SV=2	12	2	2	2	28	10.3	71480.1	66954	68056.8					571016	535906	488539	0.0635455
P61586	Transforming protein RhoA OS=Homo sapiens OX=9606 GN=RHOA PE=1 SV=1	28	4	4	4	27	21.8	118724	96526.8	90652.3					18732.2	17338.4	20082.7	0.0598574
P61604	10 kDa heat shock protein, mitochondrial OS=Homo sapiens OX=9606 GN=HSPE1 PE=1 SV=2	24	3	3	3	27	10.9	465893	396833	387418					17477.9	16848.1	15724.8	0.0434612
P61619	Protein transport protein Sec61 subunit alpha isoform 1 OS=Homo sapiens OX=9606 GN=SEC61A1 PE=1 SV=2	18	4	6	4	7	52.2	10435.6	9723.98	9606.52					3658.81	2988.72	2923.81	0.104136
P61758	Prefoldin subunit 3 OS=Homo sapiens OX=9606 GN=VBP1 PE=1 SV=4	13	4	4	4	20	22.6	16642.8	19178.1	14663.6					25390.5	23440.2	24155.5	0.0331123
P61764	Syntaxin-binding protein 1 OS=Homo sapiens OX=9606 GN=STXBP1 PE=1 SV=1	10	3	3	3	6	67.5	4658.34	3806.91	3231.64					38450.7	38659.3	40694.9	0.0257797
P61923	Coatomer subunit zeta-1 OS=Homo sapiens OX=9606 GN=COPZ1 PE=1 SV=1	8	1	1	1	6	20.2	27469.1	19547.3	20944.4					8631.5	7704.92	6120.88	0.138477
P61956	Small ubiquitin-related modifier 2 OS=Homo sapiens OX=9606 GN=SUMO2 PE=1 SV=3	13	2	2	2	23	10.9	315461	265351	251219					35813.6	33575.9	31025.4	0.0584417
P61960	Ubiquitin-fold modifier 1 OS=Homo sapiens OX=9606 GN=UFM1 PE=1 SV=1	4	1	1	1	18	9.1	17800.1	17144.4	16496.1					71172.5	67113.4	54864.6	0.107666
P61964	WD repeat-containing protein 5 OS=Homo sapiens OX=9606 GN=WDR5 PE=1 SV=1	3	2	2	2	8	36.6	2002.49	0	0					41029.1	41215.2	38668	0.0287666
P61970	Nuclear transport factor 2 OS=Homo sapiens OX=9606 GN=NUTF2 PE=1 SV=1	16	2	2	2	12	14.5	165538	139293	128145					2682.16	2903.62	1994.25	0.153239
P61978	Heterogeneous nuclear ribonucleoprotein K OS=Homo sapiens OX=9606 GN=HNRNPK PE=1 SV=1	90	12	16	12	28	50.9	152639	141450	133799					3740.73	3490.62	3045.37	0.0839511
P61981	14-3-3 protein gamma OS=Homo sapiens OX=9606 GN=YWHAG PE=1 SV=2	74	9	12	6	42	28.3	38450.7	38659.3	40694.9					31307.8	30031.4	25010.1	0.0944415
P62070	Ras-related protein R-Ras2 OS=Homo sapiens OX=9606 GN=RRAS2 PE=1 SV=1	8	4	4	3	19	23.4	0	5404.5	0					279218	273661	261076	0.0279735
P62136	Serine/threonine-protein phosphatase PP1-alpha catalytic subunit OS=Homo sapiens OX=9606 GN=PPP1CA PE=1 SV=1	54	10	10	3	35	37.5	33423.7	31216.9	32798.4					1050.2	1239.02	1096.85	0.0711495
P62191	26S proteasome regulatory subunit 4 OS=Homo sapiens OX=9606 GN=PSMC1 PE=1 SV=1	34	7	7	7	18	49.2	9250.62	8907.57	8163.53					28199.3	25189.9	26290.8	0.0468101
P62195	26S proteasome regulatory subunit 8 OS=Homo sapiens OX=9606 GN=PSMC5 PE=1 SV=1	29	10	10	10	29	45.6	23172.2	21328.9	21081.9					56613	95017.3	82687.3	0.204974
P62241	40S ribosomal protein S8 OS=Homo sapiens OX=9606 GN=RPS8 PE=1 SV=2	37	6	6	6	35	24.2	304718	277965	254509					149810	143259	136573	0.0377353
P62244	40S ribosomal protein S15a OS=Homo sapiens OX=9606 GN=RPS15A PE=1 SV=2	30	6	6	6	49	14.8	51483.4	45057.7	42832.1					2887.34	717.562	2494.71	0.464296
P62249	40S ribosomal protein S16 OS=Homo sapiens OX=9606 GN=RPS16 PE=1 SV=2	48	7	7	7	45	16.4	255196	228290	212520					16141.7	13413.1	13084.5	0.0964134
P62258	14-3-3 protein epsilon OS=Homo sapiens OX=9606 GN=YWHAE PE=1 SV=1	103	13	18	12	60	29.2	201691	176191	164477					3085.76	2239.29	2511.37	0.135077
P62263	40S ribosomal protein S14 OS=Homo sapiens OX=9606 GN=RPS14 PE=1 SV=3	10	2	3	2	23	16.3	136158	117912	117392					1585.53	1499.05	1022.63	0.18078
P62269	40S ribosomal protein S18 OS=Homo sapiens OX=9606 GN=RPS18 PE=1 SV=3	23	5	6	5	25	17.7	452441	403275	377360					13356	16802.9	13629.8	0.107174
P62277	40S ribosomal protein S13 OS=Homo sapiens OX=9606 GN=RPS13 PE=1 SV=2	49	7	7	7	44	17.2	143376	135568	122738					237092	226828	198723	0.0734277
P62280	40S ribosomal protein S11 OS=Homo sapiens OX=9606 GN=RPS11 PE=1 SV=3	20	4	5	4	23	18.4	135417	122392	118937					35426.9	32322.7	30838.9	0.0581685
P62304	Small nuclear ribonucleoprotein E OS=Homo sapiens OX=9606 GN=SNRPE PE=1 SV=1	2	1	1	1	12	10.8	42248.7	20196.7	41849.8					9357.79	6590.39	4808.8	0.270501
P62306	Small nuclear ribonucleoprotein F OS=Homo sapiens OX=9606 GN=SNRPF PE=1 SV=1	4	2	2	2	24	9.7	20537.5	15162.9	16784					47137.2	46773.9	42500.1	0.046306
P62314	Small nuclear ribonucleoprotein Sm D1 OS=Homo sapiens OX=9606 GN=SNRPD1 PE=1 SV=1	15	4	5	4	55	13.3	178365	156852	145384					882.282	1204.73	1126.48	0.128204
P62316	Small nuclear ribonucleoprotein Sm D2 OS=Homo sapiens OX=9606 GN=SNRPD2 PE=1 SV=1	25	4	5	4	40	13.5	47573.8	43547	42874.1					15765.3	15639.6	13139.5	0.0814432
P62318	Small nuclear ribonucleoprotein Sm D3 OS=Homo sapiens OX=9606 GN=SNRPD3 PE=1 SV=1	11	2	2	2	15	13.9	92206.5	79340.1	71624.9					32385.2	32201.4	27456.4	0.0743579
P62333	26S proteasome regulatory subunit 10B OS=Homo sapiens OX=9606 GN=PSMC6 PE=1 SV=1	23	7	7	7	20	44.1	19045	16143.8	15470.4					5826.6	6001.89	4734.05	0.101603
P62424	60S ribosomal protein L7a OS=Homo sapiens OX=9606 GN=RPL7A PE=1 SV=2	40	7	7	7	32	30	427997	326139	341583					72614.6	68435.9	62203.5	0.0631393
P62495	Eukaryotic peptide chain release factor subunit 1 OS=Homo sapiens OX=9606 GN=ETF1 PE=1 SV=3	17	5	5	5	14	49	17243.1	14360.4	14968.1					725633	639830	606124	0.0765542
P62633	CCHC-type zinc finger nucleic acid binding protein OS=Homo sapiens OX=9606 GN=CNBP PE=1 SV=1	21	4	4	4	21	19.5	36208.5	33666	29641.1					51603.8	48912.8	51585.8	0.0249372
P62701	40S ribosomal protein S4, X isoform OS=Homo sapiens OX=9606 GN=RPS4X PE=1 SV=2	68	11	11	11	38	29.6	166171	149307	137008					757351	697364	667242	0.0529522
P62714	Serine/threonine-protein phosphatase 2A catalytic subunit beta isoform OS=Homo sapiens OX=9606 GN=PPP2CB PE=1 SV=1	17	4	4	4	16	35.6	14895.5	18293.6	14542.7					11858.3	14049	12194.4	0.0758484
P62750	60S ribosomal protein L23a OS=Homo sapiens OX=9606 GN=RPL23A PE=1 SV=1	30	5	5	5	37	17.7	121024	113434	113334					143029	125826	118423	0.0798463
P62753	40S ribosomal protein S6 OS=Homo sapiens OX=9606 GN=RPS6 PE=1 SV=1	35	4	5	4	17	28.7	220373	200901	181800					63444	58647.6	49326.6	0.102578
P62805	Histone H4 OS=Homo sapiens OX=9606 GN=H4-16 PE=1 SV=2	62	5	5	5	40	11.4	4.45862e+06	3.91734e+06	3.89054e+06					4506.92	3572.47	3179.35	0.148363
P62820	Ras-related protein Rab-1A OS=Homo sapiens OX=9606 GN=RAB1A PE=1 SV=3	17	3	4	3	14	22.7	46629.1	47961.5	45908.5					14760.8	13407.3	12809.9	0.0597514
P62826	GTP-binding nuclear protein Ran OS=Homo sapiens OX=9606 GN=RAN PE=1 SV=3	37	4	4	4	23	24.4	28864.1	28948.4	22577					25450.5	21556.7	21896.5	0.0766701
P62829	60S ribosomal protein L23 OS=Homo sapiens OX=9606 GN=RPL23 PE=1 SV=1	37	4	5	4	38	14.9	188097	153939	115616					6408.95	6376.8	4721.38	0.135041
P62834	Ras-related protein Rap-1A OS=Homo sapiens OX=9606 GN=RAP1A PE=1 SV=1	29	6	6	1	33	21	114041	103265	88782.2					66524.6	63423.2	55615.5	0.0742018
P62851	40S ribosomal protein S25 OS=Homo sapiens OX=9606 GN=RPS25 PE=1 SV=1	19	4	4	4	28	13.7	1.00928e+06	892985	823157					10821.7	10864.1	9452.12	0.0631888
P62857	40S ribosomal protein S28 OS=Homo sapiens OX=9606 GN=RPS28 PE=1 SV=1	24	3	4	3	46	7.8	439777	432011	388621					73875.6	73155.7	65799.3	0.0514406
P62861	FAU ubiquitin-like and ribosomal protein S30 OS=Homo sapiens OX=9606 GN=FAU PE=1 SV=2	4	1	1	1	8	14.4	147890	143407	135000					1081.88	1693.59	1028.21	0.238039
P62877	E3 ubiquitin-protein ligase RBX1 OS=Homo sapiens OX=9606 GN=RBX1 PE=1 SV=1	4	1	1	1	7	12.3	25932.7	22096.3	25819.5					2412.53	2140.67	1968.08	0.084162
P62879	Guanine nucleotide-binding protein G(I)/G(S)/G(T) subunit beta-2 OS=Homo sapiens OX=9606 GN=GNB2 PE=1 SV=3	24	5	5	2	18	37.3	72661.1	59979.9	56582.1					38818.5	37403.3	37504	0.0170064
P62888	60S ribosomal protein L30 OS=Homo sapiens OX=9606 GN=RPL30 PE=1 SV=2	19	5	6	5	56	12.8	155079	155380	140262					4672.37	4261.12	4582.27	0.0391765
P62899	60S ribosomal protein L31 OS=Homo sapiens OX=9606 GN=RPL31 PE=1 SV=1	26	4	4	4	32	14.5	84684.6	79792.1	68462.4					11901.4	11667.2	11498.1	0.0141476
P62906	60S ribosomal protein L10a OS=Homo sapiens OX=9606 GN=RPL10A PE=1 SV=2	56	8	9	8	38	24.8	407656	351073	361487					8457.75	6220.7	4388.6	0.261807
P62910	60S ribosomal protein L32 OS=Homo sapiens OX=9606 GN=RPL32 PE=1 SV=2	23	3	3	3	25	15.9	30139.8	29335.7	26408.3					805.378	760.875	682.294	0.0678926
P62913	60S ribosomal protein L11 OS=Homo sapiens OX=9606 GN=RPL11 PE=1 SV=2	34	5	5	5	33	20.2	237092	226828	198723					15902.6	15886.4	15102	0.0239046
P62917	60S ribosomal protein L8 OS=Homo sapiens OX=9606 GN=RPL8 PE=1 SV=2	15	2	2	2	11	28	246894	224974	202089					9466.74	7825.03	8745.39	0.0774121
P62942	Peptidyl-prolyl cis-trans isomerase FKBP1A OS=Homo sapiens OX=9606 GN=FKBP1A PE=1 SV=2	9	1	1	1	12	11.9	96632.2	83840.4	69292.1					25932.7	22096.3	25819.5	0.0724086
P62979	Ubiquitin-40S ribosomal protein S27a OS=Homo sapiens OX=9606 GN=RPS27A PE=1 SV=2	44	4	4	4	28	18	1.31375e+06	1.05958e+06	1.02983e+06					17243.1	14360.4	14968.1	0.079924
P63010	AP-2 complex subunit beta OS=Homo sapiens OX=9606 GN=AP2B1 PE=1 SV=1	42	13	13	7	15	104.5	19366.5	15974.1	15612.3					7917.21	3927.82	3883.89	0.360684
P63104	14-3-3 protein zeta/delta OS=Homo sapiens OX=9606 GN=YWHAZ PE=1 SV=1	101	14	17	10	68	27.7	583599	508338	496561					1392.18	1094.41	1052.89	0.128078
P63167	Dynein light chain 1, cytoplasmic OS=Homo sapiens OX=9606 GN=DYNLL1 PE=1 SV=1	7	1	4	1	25	10.4	50142.1	46337.7	48408.1					3707.4	2475.3	3207.05	0.161649
P63173	60S ribosomal protein L38 OS=Homo sapiens OX=9606 GN=RPL38 PE=1 SV=2	17	3	3	3	39	8.2	725633	639830	606124					2767.01	2182.48	847.856	0.415634
P63208	S-phase kinase-associated protein 1 OS=Homo sapiens OX=9606 GN=SKP1 PE=1 SV=2	25	7	7	7	58	18.6	89321.7	82406.1	82144.7					12760	11232.8	10686	0.0759271
P63220	40S ribosomal protein S21 OS=Homo sapiens OX=9606 GN=RPS21 PE=1 SV=1	14	3	4	3	40	9.1	235526	204073	199667					427997	326139	341583	0.122719
P63241	Eukaryotic translation initiation factor 5A-1 OS=Homo sapiens OX=9606 GN=EIF5A PE=1 SV=2	46	5	6	5	51	16.8	791504	742739	708474					52983.8	50978.9	46124.8	0.0575581
P63244	Receptor of activated protein C kinase 1 OS=Homo sapiens OX=9606 GN=RACK1 PE=1 SV=3	52	9	9	9	42	35.1	187221	172107	168928					1969.16	1897.1	1528.24	0.107398
P67809	Y-box-binding protein 1 OS=Homo sapiens OX=9606 GN=YBX1 PE=1 SV=3	29	5	5	3	17	35.9	178860	179797	166673					9202.86	8281.16	7145.06	0.102514
P67812	Signal peptidase complex catalytic subunit SEC11A OS=Homo sapiens OX=9606 GN=SEC11A PE=1 SV=1	6	2	2	2	9	20.6	22397.5	18077.7	18724.1					25108.2	23143.6	21405.4	0.0651437
P67870	Casein kinase II subunit beta OS=Homo sapiens OX=9606 GN=CSNK2B PE=1 SV=1	3	1	2	1	4	24.9	10890.4	4293.52	3521.39					15738	13779.2	12078.4	0.107843
P67936	Tropomyosin alpha-4 chain OS=Homo sapiens OX=9606 GN=TPM4 PE=1 SV=3	33	6	6	3	23	28.5	17555.2	19104.4	12419.7					6998.15	6368.29	5727.18	0.0815262
P68032	Actin, alpha cardiac muscle 1 OS=Homo sapiens OX=9606 GN=ACTC1 PE=1 SV=1	132	11	16	3	37	42	1.17206e+06	1.02836e+06	1.01142e+06					17978.1	17344.1	18804.8	0.033146
P68036	Ubiquitin-conjugating enzyme E2 L3 OS=Homo sapiens OX=9606 GN=UBE2L3 PE=1 SV=1	26	2	2	2	16	17.9	86609.7	77892	76456.2					18079.1	15851.4	15905	0.0624696
P68104	Elongation factor 1-alpha 1 OS=Homo sapiens OX=9606 GN=EEF1A1 PE=1 SV=1	102	9	11	9	21	50.1	1.82252e+06	1.67451e+06	1.61784e+06					10603.4	11212.7	7360.47	0.173847
P68366	Tubulin alpha-4A chain OS=Homo sapiens OX=9606 GN=TUBA4A PE=1 SV=1	81	12	14	4	40	49.9	55762.2	58823.1	62733.8					32707.6	29749	27157.2	0.0759129
P68371	Tubulin beta-4B chain OS=Homo sapiens OX=9606 GN=TUBB4B PE=1 SV=1	165	15	23	2	45	49.8	1.08647e+06	1.02345e+06	959003					537265	454455	442932	0.0878618
P68400	Casein kinase II subunit alpha OS=Homo sapiens OX=9606 GN=CSNK2A1 PE=1 SV=1	5	2	2	2	7	45.1	0	3528.94	0					41151.7	37064.4	33628.1	0.0824893
P78316	Nucleolar protein 14 OS=Homo sapiens OX=9606 GN=NOP14 PE=1 SV=3	11	4	5	4	4	97.6	1315.2	7888.21	7311.04					7017.28	6923.71	6990.82	0.00564435
P78318	Immunoglobulin-binding protein 1 OS=Homo sapiens OX=9606 GN=IGBP1 PE=1 SV=1	8	2	2	2	7	39.2	3407.43	2720.19	2539.3					217060	198872	186232	0.0630397
P78330	Phosphoserine phosphatase OS=Homo sapiens OX=9606 GN=PSPH PE=1 SV=2	1	1	1	1	6	25	7880.17	6959.44	6935.94					12619.5	12161.2	10908.4	0.0607913
P78344	Eukaryotic translation initiation factor 4 gamma 2 OS=Homo sapiens OX=9606 GN=EIF4G2 PE=1 SV=1	32	11	11	11	12	102.3	10375.6	10202.1	7912					7508.77	5308.25	6458.76	0.139865
P78347	General transcription factor II-I OS=Homo sapiens OX=9606 GN=GTF2I PE=1 SV=2	24	8	8	8	8	112.3	4979.06	4828.61	5374.59					28756.6	22912.8	22982	0.110056
P78371	T-complex protein 1 subunit beta OS=Homo sapiens OX=9606 GN=CCT2 PE=1 SV=4	97	14	18	14	37	57.5	89116.9	80584.8	73889.2					26962.3	23873.3	21143.2	0.0990778
P78406	mRNA export factor RAE1 OS=Homo sapiens OX=9606 GN=RAE1 PE=1 SV=1	5	1	1	1	4	40.9	7264.73	8082.22	7361.35					4.45862e+06	3.91734e+06	3.89054e+06	0.0640058
P78417	Glutathione S-transferase omega-1 OS=Homo sapiens OX=9606 GN=GSTO1 PE=1 SV=2	18	5	5	5	26	27.5	36844.7	29899.8	28453					30010	30281.9	26870.3	0.0532845
P78527	DNA-dependent protein kinase catalytic subunit OS=Homo sapiens OX=9606 GN=PRKDC PE=1 SV=3	159	47	48	47	14	468.8	14205.5	12724.8	11634.8					152639	141450	133799	0.0542429
P80303	Nucleobindin-2 OS=Homo sapiens OX=9606 GN=NUCB2 PE=1 SV=3	3	1	1	1	3	50.2	3361.87	3298.82	3848.36					8721.32	7574.23	7681.87	0.0647159
P80723	Brain acid soluble protein 1 OS=Homo sapiens OX=9606 GN=BASP1 PE=1 SV=2	89	10	10	10	59	22.7	571016	535906	488539					22000.6	18453.6	18464.3	0.0850111
P82914	28S ribosomal protein S15, mitochondrial OS=Homo sapiens OX=9606 GN=MRPS15 PE=1 SV=1	5	2	2	2	8	29.8	4102.85	4232.47	3423.01					10951.6	8240.9	7773.08	0.155885
P83731	60S ribosomal protein L24 OS=Homo sapiens OX=9606 GN=RPL24 PE=1 SV=1	36	6	7	6	34	17.8	388487	365386	339483					4671.49	4806.76	4155.25	0.0617725
P83881	60S ribosomal protein L36a OS=Homo sapiens OX=9606 GN=RPL36A PE=1 SV=2	10	2	2	2	16	12.4	184815	170295	155574					1992.42	1570.26	4386.09	0.467969
P84090	Enhancer of rudimentary homolog OS=Homo sapiens OX=9606 GN=ERH PE=1 SV=1	10	2	2	2	17	12.3	52983.8	50978.9	46124.8					2176.23	1864.29	1538.76	0.139946
P84098	60S ribosomal protein L19 OS=Homo sapiens OX=9606 GN=RPL19 PE=1 SV=1	19	2	3	2	13	23.5	19038.2	19697.7	18012.5					1236.13	2249.95	959.555	0.374336
P84103	Serine/arginine-rich splicing factor 3 OS=Homo sapiens OX=9606 GN=SRSF3 PE=1 SV=1	19	4	4	4	24	19.3	207548	194743	189231					147890	143407	135000	0.0376004
P98155	Very low-density lipoprotein receptor OS=Homo sapiens OX=9606 GN=VLDLR PE=1 SV=1	3	1	1	1	1	96	1392.18	1094.41	1052.89					6684.16	6165.26	5729.7	0.0629985
Q00059	Transcription factor A, mitochondrial OS=Homo sapiens OX=9606 GN=TFAM PE=1 SV=1	2	1	1	1	4	29.1	7508.77	5308.25	6458.76					111209	97429.2	95290.9	0.0696274
Q00325	Phosphate carrier protein, mitochondrial OS=Homo sapiens OX=9606 GN=SLC25A3 PE=1 SV=2	18	5	6	5	14	40.1	73991.2	66995.3	62252.1					6705.19	8346.46	5005.15	0.204044
Q00341	Vigilin OS=Homo sapiens OX=9606 GN=HDLBP PE=1 SV=2	60	18	19	18	14	141.4	19513.8	16315.3	14871.8					38215.2	30578.5	27570.9	0.139483
Q00403	Transcription initiation factor IIB OS=Homo sapiens OX=9606 GN=GTF2B PE=1 SV=1	2	1	1	1	3	34.8	5151.38	4922.31	4294.48					1927.1	1594.55	1725.43	0.0782053
Q00610	Clathrin heavy chain 1 OS=Homo sapiens OX=9606 GN=CLTC PE=1 SV=5	147	31	33	24	25	191.5	52989.8	52091.1	53318.4					28913.4	25167.3	24008.8	0.0804121
Q00653	Nuclear factor NF-kappa-B p100 subunit OS=Homo sapiens OX=9606 GN=NFKB2 PE=1 SV=4	10	3	3	3	5	96.7	1691.48	1167.84	1326.14					21847.7	20581.5	17692.4	0.0867738
Q00688	Peptidyl-prolyl cis-trans isomerase FKBP3 OS=Homo sapiens OX=9606 GN=FKBP3 PE=1 SV=1	16	5	5	5	23	25.2	42629.5	42835.7	37810.7					183285	183699	172061	0.0300045
Q00796	Sorbitol dehydrogenase OS=Homo sapiens OX=9606 GN=SORD PE=1 SV=4	9	4	4	4	12	38.3	13705.5	13460.7	15521					7013.03	6101.35	6325.72	0.0598542
Q00839	Heterogeneous nuclear ribonucleoprotein U OS=Homo sapiens OX=9606 GN=HNRNPU PE=1 SV=6	56	12	12	12	18	90.5	119651	109357	107100					155079	155380	140262	0.0469708
Q01081	Splicing factor U2AF 35 kDa subunit OS=Homo sapiens OX=9606 GN=U2AF1 PE=1 SV=3	20	3	4	3	19	27.9	22371	20254.4	16577.3					14335	13418.9	13533.1	0.0296167
Q01082	Spectrin beta chain, non-erythrocytic 1 OS=Homo sapiens OX=9606 GN=SPTBN1 PE=1 SV=2	113	32	33	32	15	274.4	17917.9	16462.8	15534.5					4801.01	4751.64	4222.75	0.0570007
Q01105	Protein SET OS=Homo sapiens OX=9606 GN=SET PE=1 SV=3	33	7	7	7	25	33.5	66677	65713.9	49140.9					35068.2	30477.2	29459.9	0.0770361
Q01518	Adenylyl cyclase-associated protein 1 OS=Homo sapiens OX=9606 GN=CAP1 PE=1 SV=5	41	10	11	10	26	51.9	16960.8	18722.3	15996.4					24254.4	19481.3	18719.9	0.11765
Q01581	Hydroxymethylglutaryl-CoA synthase, cytoplasmic OS=Homo sapiens OX=9606 GN=HMGCS1 PE=1 SV=2	8	5	5	5	10	57.3	6899.77	6331.26	5847.61					6929.62	10669.3	8785.16	0.173596
Q01628	Interferon-induced transmembrane protein 3 OS=Homo sapiens OX=9606 GN=IFITM3 PE=1 SV=2	14	1	2	1	12	14.6	164585	139830	136103					3041.92	3055.75	2847.1	0.0319519
Q01650	Large neutral amino acids transporter small subunit 1 OS=Homo sapiens OX=9606 GN=SLC7A5 PE=1 SV=2	17	2	2	2	6	55	90614.6	85539.4	79204.5					101865	108543	94346.3	0.0570869
Q01813	ATP-dependent 6-phosphofructokinase, platelet type OS=Homo sapiens OX=9606 GN=PFKP PE=1 SV=2	51	12	14	10	17	85.5	18942.8	16547.8	17365					1273.45	1018.53	1077.85	0.0969629
Q01844	RNA-binding protein EWS OS=Homo sapiens OX=9606 GN=EWSR1 PE=1 SV=1	3	2	2	2	5	68.4	1930.52	1928.5	2036.39					49308.7	47564.4	44207.7	0.0450144
Q01968	Inositol polyphosphate 5-phosphatase OCRL OS=Homo sapiens OX=9606 GN=OCRL PE=1 SV=3	3	2	2	2	3	104.1	759.308	1003.83	1130.04					41395.7	48539.2	41277.2	0.0776397
Q01970	1-phosphatidylinositol 4,5-bisphosphate phosphodiesterase beta-3 OS=Homo sapiens OX=9606 GN=PLCB3 PE=1 SV=2	2	1	1	1	1	138.7	994.479	660.424	599.552					65166.3	61092	58861.2	0.0423047
Q02218	2-oxoglutarate dehydrogenase, mitochondrial OS=Homo sapiens OX=9606 GN=OGDH PE=1 SV=3	14	7	7	7	7	115.9	2235.15	2383.39	1985.08					16960.8	18722.3	15996.4	0.0655152
Q02543	60S ribosomal protein L18a OS=Homo sapiens OX=9606 GN=RPL18A PE=1 SV=2	13	4	4	4	23	20.7	26066.3	25079.6	24035.9					67763.3	65235.1	62687	0.0317709
Q02790	Peptidyl-prolyl cis-trans isomerase FKBP4 OS=Homo sapiens OX=9606 GN=FKBP4 PE=1 SV=3	50	11	15	11	25	51.8	38560.9	35918.3	34361.6					57956.4	56763.6	50396.8	0.0602917
Q02878	60S ribosomal protein L6 OS=Homo sapiens OX=9606 GN=RPL6 PE=1 SV=3	56	8	8	8	24	32.7	337365	326680	310326					89321.7	82406.1	82144.7	0.0392722
Q02978	Mitochondrial 2-oxoglutarate/malate carrier protein OS=Homo sapiens OX=9606 GN=SLC25A11 PE=1 SV=3	3	2	2	2	10	34	3135.19	1983.23	1994.89					29677	25381.3	25453.9	0.0748261
Q03001	Dystonin OS=Homo sapiens OX=9606 GN=DST PE=1 SV=4	7	5	5	4	1	860.1	872.502	708.777	642.217					2719.37	2952.11	2767.99	0.035632
Q03135	Caveolin-1 OS=Homo sapiens OX=9606 GN=CAV1 PE=1 SV=4	8	2	2	2	12	20.5	8458.18	10055	7764.91					24889.6	21603.5	19882.7	0.0938786
Q03252	Lamin-B2 OS=Homo sapiens OX=9606 GN=LMNB2 PE=1 SV=4	50	14	16	13	22	69.9	9202.86	8281.16	7145.06					29740.7	25166.5	23488.3	0.101112
Q03701	CCAAT/enhancer-binding protein zeta OS=Homo sapiens OX=9606 GN=CEBPZ PE=1 SV=3	15	6	6	6	5	120.9	1838.15	1711.02	2219.13					241107	217155	212830	0.0555955
Q04446	1,4-alpha-glucan-branching enzyme OS=Homo sapiens OX=9606 GN=GBE1 PE=1 SV=3	8	2	2	2	3	80.4	0	0	1072.27					13757.4	14373.4	15148.8	0.039461
Q04637	Eukaryotic translation initiation factor 4 gamma 1 OS=Homo sapiens OX=9606 GN=EIF4G1 PE=1 SV=4	79	21	22	20	14	175.4	18927.1	16966.8	15875.1					15286.3	13991.6	12016.8	0.0976645
Q04760	Lactoylglutathione lyase OS=Homo sapiens OX=9606 GN=GLO1 PE=1 SV=4	19	4	6	4	26	20.8	39741.5	33459.9	30309.2					49733.7	44494.1	44840.6	0.0516114
Q04837	Single-stranded DNA-binding protein, mitochondrial OS=Homo sapiens OX=9606 GN=SSBP1 PE=1 SV=1	10	2	2	2	11	17.2	137191	111526	115115					12690.9	10625.3	9130	0.134985
Q04917	14-3-3 protein eta OS=Homo sapiens OX=9606 GN=YWHAH PE=1 SV=4	43	7	9	5	31	28.2	18536.9	17582.4	18809.6					52913.6	52260.6	49601.2	0.0277677
Q05193	Dynamin-1 OS=Homo sapiens OX=9606 GN=DNM1 PE=1 SV=2	1	1	1	1	1	97.3	0	1219.63	1129.93					30139.8	29335.7	26408.3	0.0560111
Q05682	Caldesmon OS=Homo sapiens OX=9606 GN=CALD1 PE=1 SV=3	11	3	4	3	5	93.2	6709.68	4200.49	5671.33					12349	10556.5	10520.6	0.0766099
Q06203	Amidophosphoribosyltransferase OS=Homo sapiens OX=9606 GN=PPAT PE=1 SV=1	6	4	4	4	9	57.4	4780.89	5251.26	4185.09					51785.9	46074.6	44799.6	0.0638816
Q06210	Glutamine--fructose-6-phosphate aminotransferase [isomerizing] 1 OS=Homo sapiens OX=9606 GN=GFPT1 PE=1 SV=3	26	9	9	7	15	78.8	78012.7	68761.1	68415.5					4000.42	3776.21	3945.78	0.0244301
Q06323	Proteasome activator complex subunit 1 OS=Homo sapiens OX=9606 GN=PSME1 PE=1 SV=1	34	7	8	7	36	28.7	28904.2	24782.6	25421.4					7315.27	6573.76	6514.94	0.0535496
Q06330	Recombining binding protein suppressor of hairless OS=Homo sapiens OX=9606 GN=RBPJ PE=1 SV=3	1	1	1	1	2	55.6	3006.5	2572.37	2170.38					28554.1	28318.6	23891	0.0796718
Q07020	60S ribosomal protein L18 OS=Homo sapiens OX=9606 GN=RPL18 PE=1 SV=2	23	3	3	3	19	21.6	437515	370833	361417					791504	742739	708474	0.0455723
Q07021	Complement component 1 Q subcomponent-binding protein, mitochondrial OS=Homo sapiens OX=9606 GN=C1QBP PE=1 SV=1	33	5	6	5	40	31.3	101865	108543	94346.3					50458.2	41534.6	40551.3	0.100869
Q07065	Cytoskeleton-associated protein 4 OS=Homo sapiens OX=9606 GN=CKAP4 PE=1 SV=2	63	15	15	15	27	66	53003.1	48221.8	46273.5					72863.8	63856.9	61505.8	0.0740836
Q07666	KH domain-containing, RNA-binding, signal transduction-associated protein 1 OS=Homo sapiens OX=9606 GN=KHDRBS1 PE=1 SV=1	21	4	4	4	9	48.2	38215.2	30578.5	27570.9					49540.8	46523.9	39225.6	0.0960243
Q07866	Kinesin light chain 1 OS=Homo sapiens OX=9606 GN=KLC1 PE=1 SV=2	6	3	3	2	8	65.3	2224.21	1083.11	1718.84					1825.73	2302.46	1785.74	0.119072
Q07955	Serine/arginine-rich splicing factor 1 OS=Homo sapiens OX=9606 GN=SRSF1 PE=1 SV=2	42	7	7	7	30	27.7	147597	132486	127600					3.39209e+06	3.29707e+06	3.1368e+06	0.0321644
Q07960	Rho GTPase-activating protein 1 OS=Homo sapiens OX=9606 GN=ARHGAP1 PE=1 SV=1	7	3	3	3	7	50.4	5413.29	5530.75	4354.92					207190	169050	175696	0.0904194
Q08209	Serine/threonine-protein phosphatase 2B catalytic subunit alpha isoform OS=Homo sapiens OX=9606 GN=PPP3CA PE=1 SV=1	11	3	3	2	6	58.7	12423.5	11775.1	10233.5					610447	522088	504733	0.0848166
Q08211	ATP-dependent RNA helicase A OS=Homo sapiens OX=9606 GN=DHX9 PE=1 SV=4	100	26	27	26	25	140.9	21136.2	20357.1	19096.1					17486.3	10046.5	11758.4	0.242907
Q08257	Quinone oxidoreductase OS=Homo sapiens OX=9606 GN=CRYZ PE=1 SV=1	5	3	3	3	13	35.2	6109.13	5412.29	4936.03					6997.55	7497.04	7371.83	0.0291127
Q08380	Galectin-3-binding protein OS=Homo sapiens OX=9606 GN=LGALS3BP PE=1 SV=1	7	2	2	2	4	65.3	6484.9	5538.55	5366.13					18062.5	17418	17563.7	0.0156088
Q08499	cAMP-specific 3',5'-cyclic phosphodiesterase 4D OS=Homo sapiens OX=9606 GN=PDE4D PE=1 SV=2	1	1	1	1	1	91.1	12816.4	10401.8	10388.3					4979.06	4828.61	5374.59	0.0454986
Q08752	Peptidyl-prolyl cis-trans isomerase D OS=Homo sapiens OX=9606 GN=PPID PE=1 SV=3	16	5	5	5	13	40.7	17216.9	18099.3	16247.6					21450.6	18893.5	16847.5	0.0987761
Q08945	FACT complex subunit SSRP1 OS=Homo sapiens OX=9606 GN=SSRP1 PE=1 SV=1	26	7	7	7	10	81	17225.5	15932	16509.2					60728.2	56673.6	50361.2	0.0762799
Q08J23	RNA cytosine C(5)-methyltransferase NSUN2 OS=Homo sapiens OX=9606 GN=NSUN2 PE=1 SV=2	58	17	17	17	24	86.4	33594.3	30725.1	29813.3					13033	12169.4	11069.1	0.0664751
Q09028	Histone-binding protein RBBP4 OS=Homo sapiens OX=9606 GN=RBBP4 PE=1 SV=3	62	12	12	7	36	47.6	28477.8	30218.3	26705.6					206426	188063	174878	0.0681654
Q09161	Nuclear cap-binding protein subunit 1 OS=Homo sapiens OX=9606 GN=NCBP1 PE=1 SV=1	11	8	8	8	11	91.8	11595.7	9936.7	8188.18					120529	103385	102307	0.0767641
Q09666	Neuroblast differentiation-associated protein AHNAK OS=Homo sapiens OX=9606 GN=AHNAK PE=1 SV=2	237	74	76	74	26	628.7	18998	16391.1	15369.4					172655	146580	147269	0.0780225
Q0VDF9	Heat shock 70 kDa protein 14 OS=Homo sapiens OX=9606 GN=HSPA14 PE=1 SV=1	5	3	3	3	6	54.8	12926.9	12781.2	10835.2					1520.68	1461.52	2512.93	0.263308
Q10471	Polypeptide N-acetylgalactosaminyltransferase 2 OS=Homo sapiens OX=9606 GN=GALNT2 PE=1 SV=1	49	11	11	11	22	64.7	11150.7	10751.8	9460.26					42163.5	40396.3	39707.1	0.0253839
Q10567	AP-1 complex subunit beta-1 OS=Homo sapiens OX=9606 GN=AP1B1 PE=1 SV=3	32	8	8	2	10	104.5	5322.99	5560.19	6284.28					10100.1	8789.15	9055.6	0.0607332
Q10589	Bone marrow stromal antigen 2 OS=Homo sapiens OX=9606 GN=BST2 PE=1 SV=1	11	3	3	3	19	19.8	7529.29	7739.49	7183.79					38181.7	39305.7	33535.2	0.0674949
Q10713	Mitochondrial-processing peptidase subunit alpha OS=Homo sapiens OX=9606 GN=PMPCA PE=1 SV=2	3	2	2	2	4	58.2	0	1248.49	1156.99					5322.99	5560.19	6284.28	0.0714508
Q12769	Nuclear pore complex protein Nup160 OS=Homo sapiens OX=9606 GN=NUP160 PE=1 SV=3	4	3	3	3	2	162	1725.84	1540.05	1419.14					182361	165435	158328	0.0597533
Q12788	Transducin beta-like protein 3 OS=Homo sapiens OX=9606 GN=TBL3 PE=1 SV=2	12	5	5	5	8	89	802.711	1079.65	857.876					8023.91	8055.07	6543.97	0.093504
Q12789	General transcription factor 3C polypeptide 1 OS=Homo sapiens OX=9606 GN=GTF3C1 PE=1 SV=4	1	1	1	1	1	238.7	805.378	760.875	682.294					73159.1	65078.9	62821.7	0.0662161
Q12797	Aspartyl/asparaginyl beta-hydroxylase OS=Homo sapiens OX=9606 GN=ASPH PE=1 SV=3	10	4	4	4	7	85.8	0	2738.12	0					45846.9	42918.8	37787.7	0.0789598
Q12802	A-kinase anchor protein 13 OS=Homo sapiens OX=9606 GN=AKAP13 PE=1 SV=2	5	5	5	5	2	307.4	449.617	402.096	577.977					1475.38	1090.41	1493.35	0.137359
Q12849	G-rich sequence factor 1 OS=Homo sapiens OX=9606 GN=GRSF1 PE=1 SV=3	10	4	4	4	11	53.1	6360.23	5917.8	4502.53					19994.1	20141.2	20058.3	0.00300143
Q12874	Splicing factor 3A subunit 3 OS=Homo sapiens OX=9606 GN=SF3A3 PE=1 SV=1	36	8	8	8	17	58.8	20923.6	18558.3	17597.9					61428.2	79396	97103.3	0.183641
Q12888	TP53-binding protein 1 OS=Homo sapiens OX=9606 GN=TP53BP1 PE=1 SV=2	7	4	4	4	2	213.4	848.102	493.417	0					7402.47	6193.78	6042.16	0.0929822
Q12904	Aminoacyl tRNA synthase complex-interacting multifunctional protein 1 OS=Homo sapiens OX=9606 GN=AIMP1 PE=1 SV=2	11	5	6	5	19	34.3	6120.06	5656.11	4397.2					1923.18	1603.03	1522.29	0.102871
Q12905	Interleukin enhancer-binding factor 2 OS=Homo sapiens OX=9606 GN=ILF2 PE=1 SV=2	25	5	5	5	16	43	41029.1	41215.2	38668					10805.3	11543.6	10150.9	0.0525174
Q12906	Interleukin enhancer-binding factor 3 OS=Homo sapiens OX=9606 GN=ILF3 PE=1 SV=3	71	14	19	11	19	95.3	49970.8	43458.4	43429.5					104425	110399	97626	0.0501017
Q12907	Vesicular integral-membrane protein VIP36 OS=Homo sapiens OX=9606 GN=LMAN2 PE=1 SV=1	18	3	4	3	9	40.2	14058.8	12204.9	11747.5					10853	7746.01	7852.76	0.163333
Q12931	Heat shock protein 75 kDa, mitochondrial OS=Homo sapiens OX=9606 GN=TRAP1 PE=1 SV=3	72	17	17	17	29	80.1	134255	120348	116104					33402.1	31180.2	31801.1	0.0291355
Q12965	Unconventional myosin-Ie OS=Homo sapiens OX=9606 GN=MYO1E PE=1 SV=2	22	11	11	10	12	127	5121.96	4956.62	3980.1					6068.34	7672.02	8117	0.120759
Q13011	Delta(3,5)-Delta(2,4)-dienoyl-CoA isomerase, mitochondrial OS=Homo sapiens OX=9606 GN=ECH1 PE=1 SV=2	11	3	4	3	12	35.8	14760.8	13407.3	12809.9					164318	158206	155043	0.0241853
Q13098	COP9 signalosome complex subunit 1 OS=Homo sapiens OX=9606 GN=GPS1 PE=1 SV=4	18	6	6	6	15	55.5	26504.5	25968	23595					70453	66589.4	62713.7	0.0474512
Q13123	Protein Red OS=Homo sapiens OX=9606 GN=IK PE=1 SV=3	8	4	4	4	7	65.6	6037.07	5294.66	5733.52					858510	767769	740730	0.0638442
Q13126	S-methyl-5'-thioadenosine phosphorylase OS=Homo sapiens OX=9606 GN=MTAP PE=1 SV=2	9	3	4	3	11	31.2	5792.56	0	3105.39					39586.6	39285.3	31724.6	0.098662
Q13151	Heterogeneous nuclear ribonucleoprotein A0 OS=Homo sapiens OX=9606 GN=HNRNPA0 PE=1 SV=1	20	4	4	4	23	30.8	27615.6	29732.1	30345.7					404903	379619	384517	0.0280975
Q13155	Aminoacyl tRNA synthase complex-interacting multifunctional protein 2 OS=Homo sapiens OX=9606 GN=AIMP2 PE=1 SV=2	17	5	6	5	22	35.3	30010	30281.9	26870.3					66678.2	54871.6	53983.7	0.0988929
Q13162	Peroxiredoxin-4 OS=Homo sapiens OX=9606 GN=PRDX4 PE=1 SV=1	36	5	5	4	24	30.5	51785.9	46074.6	44799.6					40425.2	34334.4	36000.3	0.0696161
Q13177	Serine/threonine-protein kinase PAK 2 OS=Homo sapiens OX=9606 GN=PAK2 PE=1 SV=3	20	6	6	6	16	58	4583.27	4672.63	4405.74					4082.49	3608.65	3754.32	0.0519423
Q13185	Chromobox protein homolog 3 OS=Homo sapiens OX=9606 GN=CBX3 PE=1 SV=4	24	5	5	4	26	20.8	57177.8	50014.1	54532.2					11595.7	9936.7	8188.18	0.140436
Q13191	E3 ubiquitin-protein ligase CBL-B OS=Homo sapiens OX=9606 GN=CBLB PE=1 SV=2	5	1	1	1	1	109.4	7939.61	4657.96	6237.8					2098.23	2880.34	2719.57	0.131425
Q13200	26S proteasome non-ATPase regulatory subunit 2 OS=Homo sapiens OX=9606 GN=PSMD2 PE=1 SV=3	55	12	13	12	16	100.1	20498.8	19214.3	18693.2					2235.15	2383.39	1985.08	0.0746724
Q13228	Methanethiol oxidase OS=Homo sapiens OX=9606 GN=SELENBP1 PE=1 SV=2	15	6	6	6	17	52.4	6586.72	6004.16	5527.97					26218.4	23397	24328.4	0.0476221
Q13242	Serine/arginine-rich splicing factor 9 OS=Homo sapiens OX=9606 GN=SRSF9 PE=1 SV=1	13	4	4	4	19	25.5	22687.9	21230	20654					7806.92	9514.87	8455.6	0.0819266
Q13247	Serine/arginine-rich splicing factor 6 OS=Homo sapiens OX=9606 GN=SRSF6 PE=1 SV=2	34	6	6	3	15	39.6	57956.4	56763.6	50396.8					8771.03	7281.8	7303.07	0.0895363
Q13263	Transcription intermediary factor 1-beta OS=Homo sapiens OX=9606 GN=TRIM28 PE=1 SV=5	72	12	16	12	16	88.5	50299.3	46958.7	42426.4					1.08133e+06	1.00643e+06	933573	0.0598986
Q13283	Ras GTPase-activating protein-binding protein 1 OS=Homo sapiens OX=9606 GN=G3BP1 PE=1 SV=1	50	7	8	7	21	52.1	97041.7	86800.2	85330.2					1161.05	819.39	895.526	0.152769
Q13310	Polyadenylate-binding protein 4 OS=Homo sapiens OX=9606 GN=PABPC4 PE=1 SV=1	55	11	14	7	21	70.7	24534	21552	23031.7					12219.7	14390.4	15171.9	0.089675
Q13330	Metastasis-associated protein MTA1 OS=Homo sapiens OX=9606 GN=MTA1 PE=1 SV=2	6	3	3	3	5	80.7	3665.86	3331.8	3369.8					7716.55	6917.04	7794.3	0.0530355
Q13347	Eukaryotic translation initiation factor 3 subunit I OS=Homo sapiens OX=9606 GN=EIF3I PE=1 SV=1	24	5	5	5	19	36.5	51371.5	46536.3	44641.2					894667	780063	787421	0.0638181
Q13404	Ubiquitin-conjugating enzyme E2 variant 1 OS=Homo sapiens OX=9606 GN=UBE2V1 PE=1 SV=2	3	2	3	2	14	16.5	63444	58647.6	49326.6					13829.2	12951	11369.4	0.0800397
Q13428	Treacle protein OS=Homo sapiens OX=9606 GN=TCOF1 PE=1 SV=3	57	16	16	16	11	152	11766.2	11405.3	9863.29					7956.02	5546.38	5574.89	0.177581
Q13435	Splicing factor 3B subunit 2 OS=Homo sapiens OX=9606 GN=SF3B2 PE=1 SV=2	46	11	12	11	16	100.2	23109.7	20683	18774.5					59153.8	53354.5	51257.1	0.0611818
Q13439	Golgin subfamily A member 4 OS=Homo sapiens OX=9606 GN=GOLGA4 PE=1 SV=1	16	9	9	9	4	261	629.067	587.128	698.061					3090.31	2743.03	2497.61	0.0875621
Q13442	28 kDa heat- and acid-stable phosphoprotein OS=Homo sapiens OX=9606 GN=PDAP1 PE=1 SV=1	10	1	1	1	6	20.6	57268.8	49015.2	45823.5					89116.9	80584.8	73889.2	0.0767485
Q13451	Peptidyl-prolyl cis-trans isomerase FKBP5 OS=Homo sapiens OX=9606 GN=FKBP5 PE=1 SV=2	10	3	3	3	6	51.2	2997.99	3114.77	2457.65					24211.8	22660.7	23535.4	0.0270536
Q13478	Interleukin-18 receptor 1 OS=Homo sapiens OX=9606 GN=IL18R1 PE=1 SV=1	1	1	1	1	1	62.3	24254.4	19481.3	18719.9					84392	81589.2	75361.3	0.0469146
Q13505	Metaxin-1 OS=Homo sapiens OX=9606 GN=MTX1 PE=1 SV=3	2	1	1	1	2	51.4	73159.1	65078.9	62821.7					12243.7	12693.2	11129.6	0.0546702
Q13509	Tubulin beta-3 chain OS=Homo sapiens OX=9606 GN=TUBB3 PE=1 SV=2	110	10	15	1	29	50.4	6856.85	5861.58	5643.45					239814	232697	224484	0.0269603
Q13547	Histone deacetylase 1 OS=Homo sapiens OX=9606 GN=HDAC1 PE=1 SV=1	9	4	4	3	10	55.1	10377.2	8858.46	8727.19					2918.83	1815.94	2231.21	0.195868
Q13561	Dynactin subunit 2 OS=Homo sapiens OX=9606 GN=DCTN2 PE=1 SV=4	5	3	3	3	9	44.2	4145.74	3620.4	3216.91					5346.13	4961.65	3494.18	0.17345
Q13573	SNW domain-containing protein 1 OS=Homo sapiens OX=9606 GN=SNW1 PE=1 SV=1	4	3	3	3	5	61.5	8569.99	6369.36	6414.09					16883.4	12447.7	11998.9	0.160011
Q13595	Transformer-2 protein homolog alpha OS=Homo sapiens OX=9606 GN=TRA2A PE=1 SV=1	7	2	2	2	6	32.7	3878.56	2555.97	2719.39					3234.78	2588.68	2012.66	0.191115
Q13610	Periodic tryptophan protein 1 homolog OS=Homo sapiens OX=9606 GN=PWP1 PE=1 SV=1	12	5	5	5	13	55.8	5399.91	5627.83	10067.3					13705.5	13460.7	15521	0.0645845
Q13619	Cullin-4A OS=Homo sapiens OX=9606 GN=CUL4A PE=1 SV=3	12	4	4	3	5	87.6	1927.1	1594.55	1725.43					166171	149307	137008	0.0792561
Q13620	Cullin-4B OS=Homo sapiens OX=9606 GN=CUL4B PE=1 SV=4	14	6	6	5	8	103.9	951.095	888.953	734.602					28995.5	26180.6	34563.7	0.116448
Q13630	GDP-L-fucose synthase OS=Homo sapiens OX=9606 GN=GFUS PE=1 SV=1	2	1	1	1	4	35.9	2826.67	2211.34	2581.95					10518.8	9014.51	8583.02	0.088533
Q13769	THO complex subunit 5 homolog OS=Homo sapiens OX=9606 GN=THOC5 PE=1 SV=2	9	5	5	5	9	78.5	1423.65	0	1861.15					9644.85	7939.16	7932.76	0.0947119
Q13813	Spectrin alpha chain, non-erythrocytic 1 OS=Homo sapiens OX=9606 GN=SPTAN1 PE=1 SV=3	175	54	54	54	26	284.4	22590.4	20763.6	19465.6					8171.11	6180.32	5129	0.194275
Q13823	Nucleolar GTP-binding protein 2 OS=Homo sapiens OX=9606 GN=GNL2 PE=1 SV=1	6	4	4	4	5	83.6	2049.34	1616.89	1688.86					6877.33	7172.23	6580.69	0.0351174
Q13838	Spliceosome RNA helicase DDX39B OS=Homo sapiens OX=9606 GN=DDX39B PE=1 SV=1	51	9	10	6	25	49	54342.9	53177	50046.3					2520.6	3117.33	3105.09	0.0955485
Q13867	Bleomycin hydrolase OS=Homo sapiens OX=9606 GN=BLMH PE=1 SV=1	4	2	2	2	5	52.5	3020.84	2897.01	3041.28					7578.01	9627.95	6788.76	0.149605
Q13895	Bystin OS=Homo sapiens OX=9606 GN=BYSL PE=1 SV=3	18	7	7	7	16	49.6	9495.67	10115.8	9463.33					19233.3	17269.9	12309.1	0.179078
Q13907	Isopentenyl-diphosphate Delta-isomerase 1 OS=Homo sapiens OX=9606 GN=IDI1 PE=1 SV=2	12	2	2	2	10	26.3	6990.3	7787.95	2983.4					44279.2	34567.9	37285.1	0.105676
Q13951	Core-binding factor subunit beta OS=Homo sapiens OX=9606 GN=CBFB PE=1 SV=2	5	3	3	3	19	21.5	14361.7	10404.8	10724.7					2229.23	2222.45	2249.95	0.00523639
Q14019	Coactosin-like protein OS=Homo sapiens OX=9606 GN=COTL1 PE=1 SV=3	20	4	4	4	39	15.9	79358.2	71797.7	70044.9					919.225	908.212	772.691	0.07688
Q14103	Heterogeneous nuclear ribonucleoprotein D0 OS=Homo sapiens OX=9606 GN=HNRNPD PE=1 SV=1	29	5	6	4	17	38.4	57032.8	51186.2	54545.8					136158	117912	117392	0.0704767
Q14108	Lysosome membrane protein 2 OS=Homo sapiens OX=9606 GN=SCARB2 PE=1 SV=2	11	4	4	4	9	54.3	2098.23	2880.34	2719.57					45647.5	44543.6	41484.6	0.0401184
Q14116	Interleukin-18 OS=Homo sapiens OX=9606 GN=IL18 PE=1 SV=1	22	6	6	6	40	22.3	29968.6	29028.1	23183.4					5841.16	5968.49	5381.43	0.0440021
Q14137	Ribosome biogenesis protein BOP1 OS=Homo sapiens OX=9606 GN=BOP1 PE=1 SV=2	4	2	2	2	5	83.6	19149.5	17105.8	16988.6					135216	125571	119551	0.05089
Q14141	Septin-6 OS=Homo sapiens OX=9606 GN=SEPTIN6 PE=1 SV=4	3	2	2	1	7	49.7	0	1939.58	1735.33					17231.9	15496.2	14824.1	0.0639978
Q14151	Scaffold attachment factor B2 OS=Homo sapiens OX=9606 GN=SAFB2 PE=1 SV=1	18	7	7	2	9	107.4	882.282	1204.73	1126.48					15091.7	14164.7	12875.6	0.0647069
Q14152	Eukaryotic translation initiation factor 3 subunit A OS=Homo sapiens OX=9606 GN=EIF3A PE=1 SV=1	79	23	26	23	17	166.5	24308.4	20652.8	20444.3					18009	18138.4	16412.6	0.0447944
Q14165	Malectin OS=Homo sapiens OX=9606 GN=MLEC PE=1 SV=1	7	3	3	3	10	32.2	4041.53	0	0					1.00928e+06	892985	823157	0.0845023
Q14166	Tubulin--tyrosine ligase-like protein 12 OS=Homo sapiens OX=9606 GN=TTLL12 PE=1 SV=2	12	6	6	6	15	74.4	5455.7	4691.94	4103.87					184918	201853	173578	0.0622023
Q14204	Cytoplasmic dynein 1 heavy chain 1 OS=Homo sapiens OX=9606 GN=DYNC1H1 PE=1 SV=5	61	28	28	28	6	532.1	2617.77	2468.86	2523.95					10639.9	17788	17561.5	0.216411
Q14240	Eukaryotic initiation factor 4A-II OS=Homo sapiens OX=9606 GN=EIF4A2 PE=1 SV=2	95	10	13	2	25	46.4	21801.8	18775.5	19865.4					15981.9	13747.1	14710.8	0.0617852
Q14244	Ensconsin OS=Homo sapiens OX=9606 GN=MAP7 PE=1 SV=1	6	3	3	3	4	84	1376.59	0	0					5797.08	5979.04	5454.64	0.0378513
Q14247	Src substrate cortactin OS=Homo sapiens OX=9606 GN=CTTN PE=1 SV=2	37	12	12	12	22	61.5	29290.4	26197.4	25979.5					388487	365386	339483	0.054923
Q14257	Reticulocalbin-2 OS=Homo sapiens OX=9606 GN=RCN2 PE=1 SV=1	4	2	3	2	9	36.9	3250.2	3862.11	3069.96					9796.43	7993.78	7715.28	0.1085
Q14258	E3 ubiquitin/ISG15 ligase TRIM25 OS=Homo sapiens OX=9606 GN=TRIM25 PE=1 SV=2	12	4	4	4	8	70.9	3173.25	2849.65	2765.45					15328.2	5082.06	13731.5	0.395514
Q14320	Protein FAM50A OS=Homo sapiens OX=9606 GN=FAM50A PE=1 SV=2	8	2	2	2	7	40.2	7010.11	6475.5	7628.16					4117.33	3606.8	4010.07	0.0561922
Q14444	Caprin-1 OS=Homo sapiens OX=9606 GN=CAPRIN1 PE=1 SV=2	52	7	8	7	11	78.3	65614.5	65039.6	60015.5					43151.7	39742.2	37772.3	0.0552484
Q14498	RNA-binding protein 39 OS=Homo sapiens OX=9606 GN=RBM39 PE=1 SV=2	15	4	4	4	9	59.3	15091.7	14164.7	12875.6					961.066	761.668	824.677	0.0980065
Q14566	DNA replication licensing factor MCM6 OS=Homo sapiens OX=9606 GN=MCM6 PE=1 SV=1	44	11	11	11	14	92.8	18925.2	16770.1	15070.9					3782.41	3042.08	2448.2	0.176578
Q14677	Clathrin interactor 1 OS=Homo sapiens OX=9606 GN=CLINT1 PE=1 SV=1	5	3	3	3	5	68.2	7114.81	6485.02	5560.21					4116.65	4499.61	4238.21	0.0372899
Q14678	KN motif and ankyrin repeat domain-containing protein 1 OS=Homo sapiens OX=9606 GN=KANK1 PE=1 SV=3	2	1	1	1	1	147.2	593.956	0	0					13244.3	11394.1	11042.8	0.0811945
Q14683	Structural maintenance of chromosomes protein 1A OS=Homo sapiens OX=9606 GN=SMC1A PE=1 SV=2	38	19	20	19	14	143.1	4566.61	4434.78	3887.52					140433	135317	128401	0.0365982
Q14684	Ribosomal RNA processing protein 1 homolog B OS=Homo sapiens OX=9606 GN=RRP1B PE=1 SV=3	3	3	3	3	5	84.4	3245.45	2766.75	2665.59					26757.3	24089.3	22505.6	0.0717549
Q14690	Protein RRP5 homolog OS=Homo sapiens OX=9606 GN=PDCD11 PE=1 SV=3	24	11	11	11	6	208.6	1416.34	1259.95	1306					5868.85	5156.86	4970.07	0.0726274
Q14696	LRP chaperone MESD OS=Homo sapiens OX=9606 GN=MESD PE=1 SV=2	20	5	5	5	20	26.1	32388.5	25738.9	28554.9					5802.77	5380.41	4568.98	0.0975051
Q14697	Neutral alpha-glucosidase AB OS=Homo sapiens OX=9606 GN=GANAB PE=1 SV=3	56	12	12	12	16	106.8	25744.5	25435	24298.6					2417.48	2638.13	2397.47	0.0438885
Q14764	Major vault protein OS=Homo sapiens OX=9606 GN=MVP PE=1 SV=4	33	12	13	12	16	99.3	7848.89	6920.98	6284.51					31840.7	24279.1	23976.3	0.136262
Q14789	Golgin subfamily B member 1 OS=Homo sapiens OX=9606 GN=GOLGB1 PE=1 SV=2	14	7	7	7	2	375.8	240.301	193.312	197.046					10593.3	8669.95	5923.24	0.228264
Q14790	Caspase-8 OS=Homo sapiens OX=9606 GN=CASP8 PE=1 SV=1	1	1	1	1	2	55.4	20213.3	19607.8	17321.1					13322.1	10614	13387.4	0.103869
Q14839	Chromodomain-helicase-DNA-binding protein 4 OS=Homo sapiens OX=9606 GN=CHD4 PE=1 SV=2	30	11	12	7	6	217.9	4390.05	4316.06	3954.67					19773.4	17629.1	16520.3	0.0751256
Q14847	LIM and SH3 domain protein 1 OS=Homo sapiens OX=9606 GN=LASP1 PE=1 SV=2	26	5	6	5	18	29.7	55481.9	55039.8	50604.4					68806	64442.1	58145.2	0.0685922
Q14914	Prostaglandin reductase 1 OS=Homo sapiens OX=9606 GN=PTGR1 PE=1 SV=2	8	3	3	3	11	35.8	4564.56	3982.55	4669.02					5894.39	6299.62	6285.98	0.0305029
Q14974	Importin subunit beta-1 OS=Homo sapiens OX=9606 GN=KPNB1 PE=1 SV=2	55	11	11	11	19	97.1	57579.9	50912.9	49741.7					20537.5	15162.9	16784	0.128668
Q14978	Nucleolar and coiled-body phosphoprotein 1 OS=Homo sapiens OX=9606 GN=NOLC1 PE=1 SV=2	23	6	6	6	9	73.6	28913.4	25167.3	24008.8					33661.8	30282.1	33926	0.0508525
Q14980	Nuclear mitotic apparatus protein 1 OS=Homo sapiens OX=9606 GN=NUMA1 PE=1 SV=2	39	20	20	19	11	238.1	5030.34	4512.14	3832.01					15660.1	16421.3	16372.8	0.0215444
Q14C86	GTPase-activating protein and VPS9 domain-containing protein 1 OS=Homo sapiens OX=9606 GN=GAPVD1 PE=1 SV=2	10	4	4	4	2	164.9	806.51	0	636.847					167278	161123	152851	0.0368478
Q15003	Condensin complex subunit 2 OS=Homo sapiens OX=9606 GN=NCAPH PE=1 SV=3	16	5	5	5	7	82.5	3884.74	2644.34	2567.21					170895	163474	153360	0.0442075
Q15006	ER membrane protein complex subunit 2 OS=Homo sapiens OX=9606 GN=EMC2 PE=1 SV=1	3	1	1	1	4	34.8	3557.28	3580.69	2982.03					5275.27	5485.89	5168.71	0.0248201
Q15008	26S proteasome non-ATPase regulatory subunit 6 OS=Homo sapiens OX=9606 GN=PSMD6 PE=1 SV=1	21	9	9	9	22	45.5	15652.4	15800.1	13728.6					10612.5	9572.76	9148.81	0.0628865
Q15019	Septin-2 OS=Homo sapiens OX=9606 GN=SEPTIN2 PE=1 SV=1	6	1	1	1	3	41.5	7017.28	6923.71	6990.82					3245.45	2766.75	2665.59	0.087429
Q15021	Condensin complex subunit 1 OS=Homo sapiens OX=9606 GN=NCAPD2 PE=1 SV=3	17	5	5	5	4	157.1	2313.07	1723.87	1766.61					27982.7	20968.3	23015.2	0.122774
Q15022	Polycomb protein SUZ12 OS=Homo sapiens OX=9606 GN=SUZ12 PE=1 SV=3	1	1	1	1	1	83	4694.15	3910.79	3999.55					802.711	1079.65	857.876	0.131031
Q15029	116 kDa U5 small nuclear ribonucleoprotein component OS=Homo sapiens OX=9606 GN=EFTUD2 PE=1 SV=1	37	11	12	11	16	109.4	11176.6	10685.9	9881.26					2101.5	1856.91	1876.7	0.0570322
Q15041	ADP-ribosylation factor-like protein 6-interacting protein 1 OS=Homo sapiens OX=9606 GN=ARL6IP1 PE=1 SV=2	5	2	2	2	9	23.3	24211.8	22660.7	23535.4					13377.4	13214.5	11798.4	0.0554111
Q15046	Lysine--tRNA ligase OS=Homo sapiens OX=9606 GN=KARS1 PE=1 SV=3	28	9	10	9	15	68	23136.1	22587.1	21669.7					57294.6	61734.4	59846.7	0.0305122
Q15050	Ribosome biogenesis regulatory protein homolog OS=Homo sapiens OX=9606 GN=RRS1 PE=1 SV=2	5	3	3	3	7	41.2	5016.28	5518.5	6548.98					86313.4	78766	75766.9	0.0552681
Q15056	Eukaryotic translation initiation factor 4H OS=Homo sapiens OX=9606 GN=EIF4H PE=1 SV=5	13	5	5	5	27	27.4	18112.3	17042.9	17726.4					2687.21	2208.17	2772.8	0.0972066
Q15070	Mitochondrial inner membrane protein OXA1L OS=Homo sapiens OX=9606 GN=OXA1L PE=1 SV=3	1	1	1	1	2	48.5	5868.85	5156.86	4970.07					15348.7	14449.3	13769.8	0.0445272
Q15084	Protein disulfide-isomerase A6 OS=Homo sapiens OX=9606 GN=PDIA6 PE=1 SV=1	34	6	6	6	17	48.1	87348.8	80694.8	74346.5					6632.42	6913.56	6628.9	0.0198314
Q15102	Platelet-activating factor acetylhydrolase IB subunit alpha1 OS=Homo sapiens OX=9606 GN=PAFAH1B3 PE=1 SV=1	20	4	4	4	15	25.7	8092.03	6868.4	7306.87					367540	336702	326282	0.0509958
Q15125	3-beta-hydroxysteroid-Delta(8),Delta(7)-isomerase OS=Homo sapiens OX=9606 GN=EBP PE=1 SV=3	3	1	1	1	5	26.3	39607.6	37566.6	37066.3					872.502	708.777	642.217	0.130555
Q15149	Plectin OS=Homo sapiens OX=9606 GN=PLEC PE=1 SV=3	391	107	110	104	24	531.5	26370.1	25100.2	22705.1					16944.4	15808.2	13986.2	0.0782101
Q15165	Serum paraoxonase/arylesterase 2 OS=Homo sapiens OX=9606 GN=PON2 PE=1 SV=4	9	2	2	2	7	39.4	11277.4	9435.01	7381.99					37237.8	34906.4	30729.4	0.0785164
Q15181	Inorganic pyrophosphatase OS=Homo sapiens OX=9606 GN=PPA1 PE=1 SV=2	35	6	7	6	24	32.6	126908	114307	113536					4103.81	4606.98	3849.76	0.0751549
Q15185	Prostaglandin E synthase 3 OS=Homo sapiens OX=9606 GN=PTGES3 PE=1 SV=1	13	2	2	2	16	18.7	143029	125826	118423					356.814	372.173	326.137	0.0544138
Q15233	Non-POU domain-containing octamer-binding protein OS=Homo sapiens OX=9606 GN=NONO PE=1 SV=4	68	13	16	12	29	54.2	47029.4	45801.1	41324.7					188959	156084	151162	0.101441
Q15286	Ras-related protein Rab-35 OS=Homo sapiens OX=9606 GN=RAB35 PE=1 SV=1	16	3	3	3	19	23	27917.8	20797.9	25208.2					14389.9	12970.2	11628.6	0.0867492
Q15287	RNA-binding protein with serine-rich domain 1 OS=Homo sapiens OX=9606 GN=RNPS1 PE=1 SV=1	3	1	2	1	3	34.2	16044.6	13032.4	10215.9					122786	105073	111239	0.0649528
Q15293	Reticulocalbin-1 OS=Homo sapiens OX=9606 GN=RCN1 PE=1 SV=1	34	8	8	8	37	38.9	84651.7	81972.8	74332.4					109477	104923	100716	0.0340597
Q15365	Poly(rC)-binding protein 1 OS=Homo sapiens OX=9606 GN=PCBP1 PE=1 SV=2	42	6	6	4	30	37.5	131730	110593	121789					3091.13	2992.36	2694.82	0.0575637
Q15366	Poly(rC)-binding protein 2 OS=Homo sapiens OX=9606 GN=PCBP2 PE=1 SV=1	28	5	5	3	19	38.6	169449	143579	138825					42629.5	42835.7	37810.7	0.0565005
Q15369	Elongin-C OS=Homo sapiens OX=9606 GN=ELOC PE=1 SV=1	7	2	3	2	21	12.5	39742.3	31336.9	38609.9					236298	206960	206189	0.0647414
Q15370	Elongin-B OS=Homo sapiens OX=9606 GN=ELOB PE=1 SV=1	9	1	1	1	8	13.1	48026.4	35863.7	35644.7					11284.2	8686.55	9504.12	0.110382
Q15393	Splicing factor 3B subunit 3 OS=Homo sapiens OX=9606 GN=SF3B3 PE=1 SV=4	41	15	15	15	16	135.5	10508.2	9652.41	8486.97					4092.7	2576.73	3536.14	0.184056
Q15397	Pumilio homolog 3 OS=Homo sapiens OX=9606 GN=PUM3 PE=1 SV=3	8	4	4	4	6	73.5	5919.27	5301.87	5306.35					224689	218093	209773	0.0280583
Q15404	Ras suppressor protein 1 OS=Homo sapiens OX=9606 GN=RSU1 PE=1 SV=3	4	3	3	3	11	31.5	6652.1	0	0					567303	507160	486275	0.0660256
Q15424	Scaffold attachment factor B1 OS=Homo sapiens OX=9606 GN=SAFB PE=1 SV=4	24	8	8	3	8	102.6	9377.59	7816.11	8128.98					21382.3	16017.2	14970.3	0.160893
Q15428	Splicing factor 3A subunit 2 OS=Homo sapiens OX=9606 GN=SF3A2 PE=1 SV=2	6	2	2	2	5	49.2	3962.42	4946.24	0					7567.03	6142.91	7103.21	0.0854826
Q15436	Protein transport protein Sec23A OS=Homo sapiens OX=9606 GN=SEC23A PE=1 SV=2	7	3	3	3	5	86.1	1050.2	1239.02	1096.85					7959.27	6770	6527.66	0.0882942
Q15459	Splicing factor 3A subunit 1 OS=Homo sapiens OX=9606 GN=SF3A1 PE=1 SV=1	25	7	8	7	12	88.8	12799.4	12126.5	11714.4					14378.2	14905.3	14871.4	0.0163674
Q15532	Protein SSXT OS=Homo sapiens OX=9606 GN=SS18 PE=1 SV=3	3	1	1	1	2	45.9	8308.96	8565.82	0					57032.8	51186.2	54545.8	0.0441565
Q15629	Translocating chain-associated membrane protein 1 OS=Homo sapiens OX=9606 GN=TRAM1 PE=1 SV=3	2	2	2	2	7	43	5666.56	5455.73	4162.1					9593.13	8870.3	7010.1	0.12814
Q15637	Splicing factor 1 OS=Homo sapiens OX=9606 GN=SF1 PE=1 SV=4	6	2	3	2	3	68.3	2332.18	2161.78	0					7264.73	8082.22	7361.35	0.048185
Q15642	Cdc42-interacting protein 4 OS=Homo sapiens OX=9606 GN=TRIP10 PE=1 SV=3	3	2	2	2	3	68.3	2676.67	4196	4716.76					40344.9	29883.2	26564.2	0.182011
Q15645	Pachytene checkpoint protein 2 homolog OS=Homo sapiens OX=9606 GN=TRIP13 PE=1 SV=2	28	5	5	5	15	48.5	8490.92	6568.46	6717.04					3018.45	3133.84	2303.12	0.130369
Q15654	Thyroid receptor-interacting protein 6 OS=Homo sapiens OX=9606 GN=TRIP6 PE=1 SV=3	3	2	2	2	4	50.3	4300.12	6492.57	4989.45					965931	819305	734601	0.113771
Q15691	Microtubule-associated protein RP/EB family member 1 OS=Homo sapiens OX=9606 GN=MAPRE1 PE=1 SV=3	18	5	5	5	28	30	66524.6	63423.2	55615.5					4077.71	3726.59	3878.97	0.0369144
Q15717	ELAV-like protein 1 OS=Homo sapiens OX=9606 GN=ELAVL1 PE=1 SV=2	23	5	5	5	15	36.1	22934.5	25190.5	20304.3					19366.5	15974.1	15612.3	0.0995589
Q15738	Sterol-4-alpha-carboxylate 3-dehydrogenase, decarboxylating OS=Homo sapiens OX=9606 GN=NSDHL PE=1 SV=2	14	3	3	3	9	41.9	11164.6	8462.86	9810.77					7231.88	6859.75	8351.8	0.0847618
Q15758	Neutral amino acid transporter B(0) OS=Homo sapiens OX=9606 GN=SLC1A5 PE=1 SV=2	13	4	4	4	8	56.6	11732.4	12859.3	8666.84					78012.7	68761.1	68415.5	0.0619674
Q15785	Mitochondrial import receptor subunit TOM34 OS=Homo sapiens OX=9606 GN=TOMM34 PE=1 SV=2	9	3	3	3	10	34.5	4701.43	4339.73	3548.77					6826.77	4345.01	5434.29	0.183491
Q15818	Neuronal pentraxin-1 OS=Homo sapiens OX=9606 GN=NPTX1 PE=1 SV=2	3	2	2	2	3	47.1	1535	1636.35	0					43468.8	42111	39150.2	0.0433683
Q15833	Syntaxin-binding protein 2 OS=Homo sapiens OX=9606 GN=STXBP2 PE=1 SV=2	2	2	2	2	4	66.4	2229.23	2222.45	2249.95					564523	533088	512898	0.0395686
Q15904	V-type proton ATPase subunit S1 OS=Homo sapiens OX=9606 GN=ATP6AP1 PE=1 SV=2	4	2	2	2	4	52	1621.46	0	1626.52					147597	132486	127600	0.062637
Q15907	Ras-related protein Rab-11B OS=Homo sapiens OX=9606 GN=RAB11B PE=1 SV=4	23	5	5	5	21	24.5	29677	25381.3	25453.9					111562	106831	93236.8	0.0747762
Q15942	Zyxin OS=Homo sapiens OX=9606 GN=ZYX PE=1 SV=1	9	3	3	3	8	61.2	10518.8	9014.51	8583.02					49218.9	43210.1	40775.7	0.0799154
Q16181	Septin-7 OS=Homo sapiens OX=9606 GN=SEPTIN7 PE=1 SV=2	16	5	5	5	14	50.6	5841.16	5968.49	5381.43					5413.29	5530.75	4354.92	0.103691
Q16204	Coiled-coil domain-containing protein 6 OS=Homo sapiens OX=9606 GN=CCDC6 PE=1 SV=2	5	3	3	3	7	53.3	8747.92	7374.85	6836.5					5080.76	4399.17	4304.29	0.0752695
Q16222	UDP-N-acetylhexosamine pyrophosphorylase OS=Homo sapiens OX=9606 GN=UAP1 PE=1 SV=3	16	5	5	5	10	58.7	12390.4	10764.3	10171.4					2043.83	1635.63	1581.21	0.117734
Q16401	26S proteasome non-ATPase regulatory subunit 5 OS=Homo sapiens OX=9606 GN=PSMD5 PE=1 SV=3	13	5	6	5	9	56.2	16589.4	15724.4	13702.6					1360.89	1420.83	1236.11	0.0574529
Q16513	Serine/threonine-protein kinase N2 OS=Homo sapiens OX=9606 GN=PKN2 PE=1 SV=1	16	5	5	3	5	112	4283.37	3836.86	3566.95					9236.64	6865.42	6128.48	0.178954
Q16531	DNA damage-binding protein 1 OS=Homo sapiens OX=9606 GN=DDB1 PE=1 SV=1	54	12	13	12	11	126.9	13396.5	11686.7	11834.6					1315.2	7888.21	7311.04	0.539865
Q16543	Hsp90 co-chaperone Cdc37 OS=Homo sapiens OX=9606 GN=CDC37 PE=1 SV=1	37	7	7	7	14	44.4	35416.8	31948.5	32625.8					6386.36	4482.81	4946.14	0.153746
Q16555	Dihydropyrimidinase-related protein 2 OS=Homo sapiens OX=9606 GN=DPYSL2 PE=1 SV=1	22	7	8	7	18	62.3	13822.3	12972.9	12452.9					7623.37	7179.28	3730.46	0.281647
Q16563	Synaptophysin-like protein 1 OS=Homo sapiens OX=9606 GN=SYPL1 PE=1 SV=1	5	2	2	2	11	28.5	13763.9	8262.57	9168.75					10250.1	8604.43	7477.85	0.129692
Q16576	Histone-binding protein RBBP7 OS=Homo sapiens OX=9606 GN=RBBP7 PE=1 SV=1	61	12	13	7	35	47.8	175107	165650	152904					2058.06	2297.46	2090.3	0.0493695
Q16629	Serine/arginine-rich splicing factor 7 OS=Homo sapiens OX=9606 GN=SRSF7 PE=1 SV=1	21	6	7	6	29	27.4	115470	92426.5	87030.1					5560.77	5026.53	5030.54	0.0481961
Q16637	Survival motor neuron protein OS=Homo sapiens OX=9606 GN=SMN2 PE=1 SV=1	1	1	1	1	3	31.8	4831.79	4192.89	3508.2					17216.9	18099.3	16247.6	0.0439982
Q16658	Fascin OS=Homo sapiens OX=9606 GN=FSCN1 PE=1 SV=3	87	16	16	16	45	54.5	123934	111296	114590					36210.6	29305.6	27490.8	0.121171
Q16718	NADH dehydrogenase [ubiquinone] 1 alpha subcomplex subunit 5 OS=Homo sapiens OX=9606 GN=NDUFA5 PE=1 SV=3	10	2	2	2	16	13.5	46143.6	46733.6	44496.7					6326.84	5040.38	5128.48	0.106715
Q16719	Kynureninase OS=Homo sapiens OX=9606 GN=KYNU PE=1 SV=1	25	9	9	9	28	52.3	20474.6	18952.4	18413.8					80305.3	73652.5	74667.2	0.0384008
Q16762	Thiosulfate sulfurtransferase OS=Homo sapiens OX=9606 GN=TST PE=1 SV=4	7	2	2	2	10	33.4	11858.3	14049	12194.4					233742	209627	180423	0.104845
Q16832	Discoidin domain-containing receptor 2 OS=Homo sapiens OX=9606 GN=DDR2 PE=1 SV=2	1	1	1	1	1	96.7	0	0	1688.49					317160	302771	277443	0.0548864
Q16836	Hydroxyacyl-coenzyme A dehydrogenase, mitochondrial OS=Homo sapiens OX=9606 GN=HADH PE=1 SV=3	10	4	4	4	20	34.3	17770.2	17451.3	15829					3044.88	1809.94	1694.25	0.280002
Q16851	UTP--glucose-1-phosphate uridylyltransferase OS=Homo sapiens OX=9606 GN=UGP2 PE=1 SV=5	24	5	5	5	11	56.9	10893.7	8811.21	9157.33					3720.25	3635.28	2672.85	0.142094
Q16881	Thioredoxin reductase 1, cytoplasmic OS=Homo sapiens OX=9606 GN=TXNRD1 PE=1 SV=3	34	6	7	6	14	70.9	16042.9	15362.2	14270.4					6953.52	4719.94	4336.56	0.21623
Q16890	Tumor protein D53 OS=Homo sapiens OX=9606 GN=TPD52L1 PE=1 SV=1	1	1	1	1	5	22.4	87938	79822.6	79196					7010.11	6475.5	7628.16	0.0669206
Q16891	MICOS complex subunit MIC60 OS=Homo sapiens OX=9606 GN=IMMT PE=1 SV=1	48	14	15	14	21	83.6	8769.26	8020.83	8165.21					14980.1	14283.9	13381.6	0.046036
Q29RF7	Sister chromatid cohesion protein PDS5 homolog A OS=Homo sapiens OX=9606 GN=PDS5A PE=1 SV=1	8	4	4	4	3	150.7	0	687.474	0					25606.8	22338.4	21285.7	0.0797233
Q2NL82	Pre-rRNA-processing protein TSR1 homolog OS=Homo sapiens OX=9606 GN=TSR1 PE=1 SV=1	10	4	4	4	7	91.8	6059.45	5134.36	4769.59					6946.77	8306.27	7360.58	0.075485
Q2TAY7	WD40 repeat-containing protein SMU1 OS=Homo sapiens OX=9606 GN=SMU1 PE=1 SV=2	13	6	6	6	14	57.5	8913.26	9060.79	8764.55					7259.86	8573.94	7257.05	0.0805674
Q32MZ4	Leucine-rich repeat flightless-interacting protein 1 OS=Homo sapiens OX=9606 GN=LRRFIP1 PE=1 SV=2	7	3	3	3	4	89.2	1229.16	1023.16	0					117872	107614	101810	0.0608702
Q3ZCQ8	Mitochondrial import inner membrane translocase subunit TIM50 OS=Homo sapiens OX=9606 GN=TIMM50 PE=1 SV=2	6	2	2	2	5	39.6	3018.45	3133.84	2303.12					55150.7	46803.2	48436.3	0.0720564
Q4G0J3	La-related protein 7 OS=Homo sapiens OX=9606 GN=LARP7 PE=1 SV=1	3	1	1	1	2	66.9	1196.5	0	1276.22					6386.16	5918.73	5924.87	0.0360257
Q4G0N4	NAD kinase 2, mitochondrial OS=Homo sapiens OX=9606 GN=NADK2 PE=1 SV=2	8	3	3	3	7	49.4	2450.65	2674.95	2332.89					3187.93	3213.5	3038.05	0.0245945
Q4J6C6	Prolyl endopeptidase-like OS=Homo sapiens OX=9606 GN=PREPL PE=1 SV=1	5	5	5	5	8	83.9	2425.31	2402	1991.66					1757.15	1667.15	1556.68	0.0493768
Q53EL6	Programmed cell death protein 4 OS=Homo sapiens OX=9606 GN=PDCD4 PE=1 SV=2	11	4	5	4	12	51.7	9593.13	8870.3	7010.1					759.308	1003.83	1130.04	0.159582
Q53GS9	U4/U6.U5 tri-snRNP-associated protein 2 OS=Homo sapiens OX=9606 GN=USP39 PE=1 SV=2	3	3	3	3	5	65.3	1961.23	1814.96	1744.9					16837.3	17364.8	15572	0.0453397
Q562R1	Beta-actin-like protein 2 OS=Homo sapiens OX=9606 GN=ACTBL2 PE=1 SV=2	57	7	11	3	22	42	14378.2	14905.3	14871.4					4453.03	3193.62	3290.55	0.156955
Q58FF6	Putative heat shock protein HSP 90-beta 4 OS=Homo sapiens OX=9606 GN=HSP90AB4P PE=5 SV=1	44	6	7	1	11	58.2	22695.4	20787.8	19989.1					115150	108953	109095	0.0260061
Q5BKZ1	DBIRD complex subunit ZNF326 OS=Homo sapiens OX=9606 GN=ZNF326 PE=1 SV=2	11	4	4	4	10	65.6	5950.18	6256.25	4847.32					16786.6	15901.1	15856.2	0.0264758
Q5JPE7	Nodal modulator 2 OS=Homo sapiens OX=9606 GN=NOMO2 PE=1 SV=1	10	4	4	4	5	139.4	2058.93	1701.92	1718.91					1.54925e+06	1.28071e+06	1.24924e+06	0.0990055
Q5JRX3	Presequence protease, mitochondrial OS=Homo sapiens OX=9606 GN=PITRM1 PE=1 SV=3	7	5	5	5	6	117.3	3390.18	3492.69	3532.31					10416.8	9682.53	8965.68	0.0611495
Q5JSH3	WD repeat-containing protein 44 OS=Homo sapiens OX=9606 GN=WDR44 PE=1 SV=1	13	4	4	4	4	101.3	2842.26	2582.87	2524.3					16088.5	13575.8	13128.1	0.0913406
Q5JTH9	RRP12-like protein OS=Homo sapiens OX=9606 GN=RRP12 PE=1 SV=2	15	5	5	4	4	143.6	3090.31	2743.03	2497.61					4568.76	4968.84	4337.75	0.0563673
Q5JTJ3	Cytochrome c oxidase assembly factor 6 homolog OS=Homo sapiens OX=9606 GN=COA6 PE=1 SV=1	5	1	1	1	11	14.1	29544.9	23166.4	25228.6					6777.04	5973.88	5335.39	0.0978355
Q5JTV8	Torsin-1A-interacting protein 1 OS=Homo sapiens OX=9606 GN=TOR1AIP1 PE=1 SV=2	15	6	6	6	18	66.2	0	2344.56	0					164585	139830	136103	0.08608
Q5JTZ9	Alanine--tRNA ligase, mitochondrial OS=Homo sapiens OX=9606 GN=AARS2 PE=1 SV=1	7	3	3	3	5	107.3	937.951	866.16	0					20474.6	18952.4	18413.8	0.0452639
Q5JWF2	Guanine nucleotide-binding protein G(s) subunit alpha isoforms XLas OS=Homo sapiens OX=9606 GN=GNAS PE=1 SV=2	8	3	3	3	3	111	6741.07	5989.08	6761.91					2777.63	3207.7	2833.46	0.0649546
Q5JXB2	Putative ubiquitin-conjugating enzyme E2 N-like OS=Homo sapiens OX=9606 GN=UBE2NL PE=1 SV=1	30	4	4	4	25	17.4	31840.7	24279.1	23976.3					3554.82	3271.43	2799.03	0.0971652
Q5QJE6	Deoxynucleotidyltransferase terminal-interacting protein 2 OS=Homo sapiens OX=9606 GN=DNTTIP2 PE=1 SV=2	13	5	5	5	9	84.4	3527.52	2853.58	3297.4					13022.1	10232	9393.37	0.142538
Q5T3I0	G patch domain-containing protein 4 OS=Homo sapiens OX=9606 GN=GPATCH4 PE=1 SV=2	8	3	3	3	8	50.4	4866.16	4151.04	3864.55					962071	870799	821914	0.0656378
Q5T4S7	E3 ubiquitin-protein ligase UBR4 OS=Homo sapiens OX=9606 GN=UBR4 PE=1 SV=1	24	15	15	15	4	573.5	9185.49	9388.9	9316.82					118724	96526.8	90652.3	0.118555
Q5T8P6	RNA-binding protein 26 OS=Homo sapiens OX=9606 GN=RBM26 PE=1 SV=3	5	2	2	2	2	113.5	1243.44	1540.93	1287.79					52989.8	52091.1	53318.4	0.00982464
Q5T9A4	ATPase family AAA domain-containing protein 3B OS=Homo sapiens OX=9606 GN=ATAD3B PE=1 SV=1	11	7	7	1	10	72.5	184918	201853	173578					27537.4	25482.8	24042.1	0.0558357
Q5TFE4	5'-nucleotidase domain-containing protein 1 OS=Homo sapiens OX=9606 GN=NT5DC1 PE=1 SV=1	3	1	1	1	4	51.8	1484.58	1542.73	1396.01					114041	103265	88782.2	0.101431
Q5VW32	BRO1 domain-containing protein BROX OS=Homo sapiens OX=9606 GN=BROX PE=1 SV=1	10	3	3	3	10	46.4	7956.02	5546.38	5574.89					1715.43	2541.77	1900.8	0.172474
Q5VYK3	Proteasome adapter and scaffold protein ECM29 OS=Homo sapiens OX=9606 GN=ECPAS PE=1 SV=2	24	8	9	8	4	204.2	4801.01	4751.64	4222.75					13864.8	16802.6	14405	0.0849797
Q5VYS8	Terminal uridylyltransferase 7 OS=Homo sapiens OX=9606 GN=TUT7 PE=1 SV=1	3	2	2	2	2	171.1	825.232	630.447	655.294					2875.34	2290.23	2432.24	0.0983927
Q5VZK9	F-actin-uncapping protein LRRC16A OS=Homo sapiens OX=9606 GN=CARMIL1 PE=1 SV=1	2	1	1	1	1	151.5	1814.47	1311.96	1600.36					16214.6	14371.1	14439.3	0.0568635
Q658P3	Metalloreductase STEAP3 OS=Homo sapiens OX=9606 GN=STEAP3 PE=1 SV=2	1	1	1	1	1	54.6	2357.11	2108.62	1946.85					5474.92	6187.12	5068.04	0.0829331
Q687X5	Metalloreductase STEAP4 OS=Homo sapiens OX=9606 GN=STEAP4 PE=1 SV=1	3	2	2	2	4	51.9	1813.21	0	0					11448	11036.9	10405.5	0.0391091
Q68CQ4	U3 small nucleolar RNA-associated protein 25 homolog OS=Homo sapiens OX=9606 GN=UTP25 PE=1 SV=2	5	3	3	3	4	87	1992.42	1570.26	4386.09					4706.62	4107.16	3841.88	0.0857423
Q69YN4	Protein virilizer homolog OS=Homo sapiens OX=9606 GN=VIRMA PE=1 SV=2	2	2	2	2	1	201.9	652.764	606.201	660.232					16093.5	11920	11538.3	0.156499
Q6DKI1	60S ribosomal protein L7-like 1 OS=Homo sapiens OX=9606 GN=RPL7L1 PE=1 SV=2	2	2	2	2	7	29.7	4077.71	3726.59	3878.97					9418.9	9807.71	9378.87	0.0202841
Q6IBS0	Twinfilin-2 OS=Homo sapiens OX=9606 GN=TWF2 PE=1 SV=2	8	5	5	3	16	39.5	6877.33	7172.23	6580.69					13130.4	9636.47	10261.1	0.138186
Q6NUK1	Calcium-binding mitochondrial carrier protein SCaMC-1 OS=Homo sapiens OX=9606 GN=SLC25A24 PE=1 SV=2	7	3	3	3	5	53.3	8721.32	7574.23	7681.87					18535.4	15164.4	14460.7	0.110776
Q6NXE6	Armadillo repeat-containing protein 6 OS=Homo sapiens OX=9606 GN=ARMC6 PE=1 SV=2	1	1	1	1	2	54.1	3068.94	2999.3	2779.18					5151.38	4922.31	4294.48	0.0756326
Q6NZI2	Caveolae-associated protein 1 OS=Homo sapiens OX=9606 GN=CAVIN1 PE=1 SV=1	11	4	4	4	12	43.5	14799.7	15902.7	15083					38560.9	35918.3	34361.6	0.0477776
Q6P158	Putative ATP-dependent RNA helicase DHX57 OS=Homo sapiens OX=9606 GN=DHX57 PE=1 SV=2	5	2	2	2	1	155.5	1388.94	1404.25	1147.53					4810.89	4235.82	5000.47	0.0694348
Q6P1J9	Parafibromin OS=Homo sapiens OX=9606 GN=CDC73 PE=1 SV=1	7	5	6	5	9	60.5	4405.08	3676.61	2887.07					117882	96968.6	89740.4	0.11753
Q6P2C8	Mediator of RNA polymerase II transcription subunit 27 OS=Homo sapiens OX=9606 GN=MED27 PE=1 SV=1	1	1	1	1	3	35.4	9937.06	8481.54	9186.18					2476.71	2781.06	2552.01	0.0497179
Q6P2Q9	Pre-mRNA-processing-splicing factor 8 OS=Homo sapiens OX=9606 GN=PRPF8 PE=1 SV=2	78	23	25	23	11	273.4	11448	11036.9	10405.5					3020.84	2897.01	3041.28	0.0213437
Q6PD62	RNA polymerase-associated protein CTR9 homolog OS=Homo sapiens OX=9606 GN=CTR9 PE=1 SV=1	18	8	8	8	8	133.4	6386.16	5918.73	5924.87					287665	260523	230995	0.0891018
Q6PIU2	Neutral cholesterol ester hydrolase 1 OS=Homo sapiens OX=9606 GN=NCEH1 PE=1 SV=3	3	1	1	1	3	45.8	0	1561.25	0					5919.27	5301.87	5306.35	0.0526389
Q6PKG0	La-related protein 1 OS=Homo sapiens OX=9606 GN=LARP1 PE=1 SV=2	12	6	6	6	6	123.4	2973.4	2511.39	2821.04					52038	36143.2	34883.9	0.190306
Q6PML9	Zinc transporter 9 OS=Homo sapiens OX=9606 GN=SLC30A9 PE=1 SV=1	1	1	1	1	2	63.5	2777.63	3207.7	2833.46					207548	194743	189231	0.0389136
Q6Q0C0	E3 ubiquitin-protein ligase TRAF7 OS=Homo sapiens OX=9606 GN=TRAF7 PE=1 SV=1	1	1	1	1	1	74.6	1969.16	1897.1	1528.24					449.617	402.096	577.977	0.155883
Q6UB35	Monofunctional C1-tetrahydrofolate synthase, mitochondrial OS=Homo sapiens OX=9606 GN=MTHFD1L PE=1 SV=1	6	4	4	4	4	105.7	2887.34	717.562	2494.71					106010	105433	113056	0.0320369
Q6UXN9	WD repeat-containing protein 82 OS=Homo sapiens OX=9606 GN=WDR82 PE=1 SV=1	3	1	1	1	6	35.1	4189.05	0	0					9340.47	9226.51	7725.17	0.0839876
Q6WCQ1	Myosin phosphatase Rho-interacting protein OS=Homo sapiens OX=9606 GN=MPRIP PE=1 SV=3	2	2	2	2	2	116.5	0	570.163	0					4162.13	3655.72	3952.19	0.0529503
Q6XQN6	Nicotinate phosphoribosyltransferase OS=Homo sapiens OX=9606 GN=NAPRT PE=1 SV=2	6	3	3	3	6	57.5	4711.85	3958.22	3790.32					42675.8	43248.4	41372.9	0.0184952
Q6YHK3	CD109 antigen OS=Homo sapiens OX=9606 GN=CD109 PE=1 SV=2	3	3	3	3	2	161.6	9601.98	7627.26	7263.28					10704.3	9194.32	8294.05	0.105818
Q712K3	Ubiquitin-conjugating enzyme E2 R2 OS=Homo sapiens OX=9606 GN=UBE2R2 PE=1 SV=1	4	2	2	2	9	27.1	13377.2	5810.26	7247.43					37280.4	30606.3	30447.4	0.0971484
Q71UM5	40S ribosomal protein S27-like OS=Homo sapiens OX=9606 GN=RPS27L PE=1 SV=3	6	2	2	1	23	9.5	318861	328991	273828					4248.75	5168.23	3526.2	0.155749
Q7KZF4	Staphylococcal nuclease domain-containing protein 1 OS=Homo sapiens OX=9606 GN=SND1 PE=1 SV=1	65	19	21	19	26	101.9	27304.2	28064.1	26038.2					12799.4	12126.5	11714.4	0.0366157
Q7L014	Probable ATP-dependent RNA helicase DDX46 OS=Homo sapiens OX=9606 GN=DDX46 PE=1 SV=2	22	9	9	9	9	117.3	3268.8	2906.75	2914.17					43155.2	41315.1	42463.2	0.0179362
Q7L1Q6	eIF5-mimic protein 2 OS=Homo sapiens OX=9606 GN=BZW1 PE=1 SV=1	34	8	8	8	15	48	31690.4	26310.6	27977.6					37135.7	30628.7	37791.5	0.0918883
Q7L2E3	ATP-dependent RNA helicase DHX30 OS=Homo sapiens OX=9606 GN=DHX30 PE=1 SV=1	9	5	5	5	5	133.9	1081.88	1693.59	1028.21					12160	8689.88	7849.64	0.195022
Q7L2H7	Eukaryotic translation initiation factor 3 subunit M OS=Homo sapiens OX=9606 GN=EIF3M PE=1 SV=1	12	4	4	4	18	42.5	4692.36	3601.98	4275.92					525.025	355.718	368.845	0.184633
Q7L3B6	Hsp90 co-chaperone Cdc37-like 1 OS=Homo sapiens OX=9606 GN=CDC37L1 PE=1 SV=1	3	1	1	1	3	38.8	0	2081.43	1846.55					1484.58	1542.73	1396.01	0.0409143
Q7L576	Cytoplasmic FMR1-interacting protein 1 OS=Homo sapiens OX=9606 GN=CYFIP1 PE=1 SV=1	5	3	3	3	3	145.1	3187.93	3213.5	3038.05					10952.2	12056	9811.08	0.0837791
Q7L8W6	Diphthine--ammonia ligase OS=Homo sapiens OX=9606 GN=DPH6 PE=1 SV=3	3	2	2	2	7	30.3	2576.07	2983.51	2525.01					1.37595e+06	1.12325e+06	1.01364e+06	0.129561
Q7RTV0	PHD finger-like domain-containing protein 5A OS=Homo sapiens OX=9606 GN=PHF5A PE=1 SV=1	7	3	3	3	21	12.4	30333.7	28427.6	24552.5					3109.85	2920.18	2703.6	0.0570122
Q7Z2K6	Endoplasmic reticulum metallopeptidase 1 OS=Homo sapiens OX=9606 GN=ERMP1 PE=1 SV=2	5	3	3	3	3	100.2	1558.83	1123.5	1234.11					32657.5	31988.8	28754.1	0.0547477
Q7Z2W4	Zinc finger CCCH-type antiviral protein 1 OS=Homo sapiens OX=9606 GN=ZC3HAV1 PE=1 SV=3	34	14	14	14	19	101.4	11938.4	11109.6	10904.8					55481.9	55039.8	50604.4	0.0410077
Q7Z3J2	VPS35 endosomal protein-sorting factor-like OS=Homo sapiens OX=9606 GN=VPS35L PE=1 SV=2	5	3	3	3	3	109.5	1519.11	1517.89	1636.52					5282.79	4107.82	5255.22	0.112149
Q7Z417	Nuclear fragile X mental retardation-interacting protein 2 OS=Homo sapiens OX=9606 GN=NUFIP2 PE=1 SV=1	6	3	3	3	7	76.1	2125.36	2055.93	1967.59					5863.51	5445.96	4497.11	0.108508
Q7Z478	ATP-dependent RNA helicase DHX29 OS=Homo sapiens OX=9606 GN=DHX29 PE=1 SV=2	7	3	3	3	3	155.1	4584.16	4760.86	4173.53					21801.8	18775.5	19865.4	0.0621176
Q7Z4V5	Hepatoma-derived growth factor-related protein 2 OS=Homo sapiens OX=9606 GN=HDGFL2 PE=1 SV=1	1	1	1	1	2	74.3	2740.35	2353.4	2344.1					20845.3	18242.3	19229.6	0.0551939
Q7Z6Z7	E3 ubiquitin-protein ligase HUWE1 OS=Homo sapiens OX=9606 GN=HUWE1 PE=1 SV=3	22	11	11	11	3	481.6	573.072	433.794	458.191					27109.2	30237.7	23619.7	0.100158
Q7Z7F7	39S ribosomal protein L55, mitochondrial OS=Homo sapiens OX=9606 GN=MRPL55 PE=1 SV=1	1	1	1	1	11	15.1	4202.81	0	0					2390.21	2419.54	2005.19	0.0831093
Q86TC9	Myopalladin OS=Homo sapiens OX=9606 GN=MYPN PE=1 SV=2	16	8	8	7	7	145.2	4117.33	3606.8	4010.07					93400.5	91523.5	84305.5	0.0436873
Q86TI2	Dipeptidyl peptidase 9 OS=Homo sapiens OX=9606 GN=DPP9 PE=1 SV=3	2	1	1	1	2	98.2	4240.56	4007.88	3434.18					43671.9	41624	40124.9	0.0347749
Q86U38	Nucleolar protein 9 OS=Homo sapiens OX=9606 GN=NOP9 PE=1 SV=1	2	1	1	1	2	69.4	2781.45	2220.87	2375.37					992.388	911.079	636.765	0.17968
Q86U42	Polyadenylate-binding protein 2 OS=Homo sapiens OX=9606 GN=PABPN1 PE=1 SV=3	5	3	3	3	8	32.7	13037.7	11271.3	10810.1					19909.6	18517.1	16419.7	0.0784596
Q86UE4	Protein LYRIC OS=Homo sapiens OX=9606 GN=MTDH PE=1 SV=2	14	5	5	5	9	63.8	11105.6	9739.16	8690.59					5280.81	6174.6	3578.39	0.214895
Q86UP2	Kinectin OS=Homo sapiens OX=9606 GN=KTN1 PE=1 SV=1	37	17	17	17	13	156.2	9101.79	8158.15	7846.11					13037.7	11271.3	10810.1	0.0820088
Q86V81	THO complex subunit 4 OS=Homo sapiens OX=9606 GN=ALYREF PE=1 SV=3	23	4	6	4	24	26.9	40425.2	34334.4	36000.3					7640.56	7752.9	6664.18	0.0664947
Q86VM9	Zinc finger CCCH domain-containing protein 18 OS=Homo sapiens OX=9606 GN=ZC3H18 PE=1 SV=2	8	4	4	4	4	106.3	4241.22	4162.78	3606.93					4300.12	6492.57	4989.45	0.174004
Q86VN1	Vacuolar protein-sorting-associated protein 36 OS=Homo sapiens OX=9606 GN=VPS36 PE=1 SV=1	5	3	3	3	8	43.8	7390.6	6243.05	6392.35					542240	528760	517670	0.0189715
Q86VP6	Cullin-associated NEDD8-dissociated protein 1 OS=Homo sapiens OX=9606 GN=CAND1 PE=1 SV=2	62	17	17	17	17	136.3	13799.3	13311.8	12714					96567.3	84074.1	87774.7	0.0585617
Q86X55	Histone-arginine methyltransferase CARM1 OS=Homo sapiens OX=9606 GN=CARM1 PE=1 SV=3	5	2	2	2	3	65.8	2184.89	0	1969.46					6758.16	5906.72	2962.04	0.31223
Q8IUD2	ELKS/Rab6-interacting/CAST family member 1 OS=Homo sapiens OX=9606 GN=ERC1 PE=1 SV=1	9	6	6	6	5	128	849.117	752.316	0					2614.03	2811.24	2380.65	0.0676384
Q8IVT2	Mitotic interactor and substrate of PLK1 OS=Homo sapiens OX=9606 GN=MISP PE=1 SV=1	10	4	4	4	8	75.3	4580.87	4287.11	4003.65					45964.8	42332.8	40506.1	0.0528424
Q8IWA4	Mitofusin-1 OS=Homo sapiens OX=9606 GN=MFN1 PE=1 SV=3	2	1	1	1	1	84.1	12117.6	11129.8	10362.4					10454.7	11243.5	10842.6	0.0296899
Q8IWC1	MAP7 domain-containing protein 3 OS=Homo sapiens OX=9606 GN=MAP7D3 PE=1 SV=2	3	1	1	1	1	98.4	1253.8	0	888.013					40978.5	39532.6	38299.1	0.0276491
Q8IWX8	Calcium homeostasis endoplasmic reticulum protein OS=Homo sapiens OX=9606 GN=CHERP PE=1 SV=3	18	4	4	4	5	103.6	2963.54	2584.65	2666.02					17196.4	15277.4	14787.6	0.065983
Q8IWZ3	Ankyrin repeat and KH domain-containing protein 1 OS=Homo sapiens OX=9606 GN=ANKHD1 PE=1 SV=1	14	4	4	4	2	269.3	2084.41	2539.5	2400.51					199470	185484	176440	0.0506266
Q8IY18	Structural maintenance of chromosomes protein 5 OS=Homo sapiens OX=9606 GN=SMC5 PE=1 SV=2	3	2	2	2	2	128.7	1620.53	1753.15	1563.02					882148	790739	709157	0.0889924
Q8IY81	pre-rRNA 2'-O-ribose RNA methyltransferase FTSJ3 OS=Homo sapiens OX=9606 GN=FTSJ3 PE=1 SV=2	13	5	5	5	7	96.5	3906.78	3595.21	3340.83					309366	291661	281403	0.0392673
Q8IYQ7	Threonine synthase-like 1 OS=Homo sapiens OX=9606 GN=THNSL1 PE=1 SV=2	3	1	1	1	1	83	1036.72	1553.34	1226.01					2740.35	2353.4	2344.1	0.0744742
Q8IZ83	Aldehyde dehydrogenase family 16 member A1 OS=Homo sapiens OX=9606 GN=ALDH16A1 PE=1 SV=2	2	2	2	2	3	85.1	2754.49	2400.47	1987.19					18180.9	14717.7	15443.9	0.0925363
Q8IZL8	Proline-, glutamic acid- and leucine-rich protein 1 OS=Homo sapiens OX=9606 GN=PELP1 PE=1 SV=2	2	1	1	1	1	119.6	2111.67	1369.06	1054.47					4279.09	4259.84	3104.39	0.141526
Q8N0X7	Spartin OS=Homo sapiens OX=9606 GN=SPART PE=1 SV=1	11	4	4	4	6	72.8	4079.66	3391.57	4178.56					904.672	595.048	515.283	0.250044
Q8N163	Cell cycle and apoptosis regulator protein 2 OS=Homo sapiens OX=9606 GN=CCAR2 PE=1 SV=2	7	4	4	4	4	102.8	1888.3	1359.7	0					22371	20254.4	16577.3	0.121297
Q8N183	NADH dehydrogenase [ubiquinone] 1 alpha subcomplex assembly factor 2 OS=Homo sapiens OX=9606 GN=NDUFAF2 PE=1 SV=1	8	2	2	2	9	19.8	4248.75	5168.23	3526.2					4049.78	4323.71	4506.59	0.0437236
Q8N1F7	Nuclear pore complex protein Nup93 OS=Homo sapiens OX=9606 GN=NUP93 PE=1 SV=2	14	8	8	8	9	93.4	19640.1	17312	17468.1					9495.67	10115.8	9463.33	0.0309797
Q8N1G4	Leucine-rich repeat-containing protein 47 OS=Homo sapiens OX=9606 GN=LRRC47 PE=1 SV=1	8	4	4	4	7	63.4	0	0	3984.42					9815.31	9729.85	8859.64	0.0456027
Q8N335	Glycerol-3-phosphate dehydrogenase 1-like protein OS=Homo sapiens OX=9606 GN=GPD1L PE=1 SV=1	1	1	1	1	3	38.4	1810.87	0	0					3491.87	2917.12	3130.81	0.0745923
Q8N584	Tetratricopeptide repeat protein 39C OS=Homo sapiens OX=9606 GN=TTC39C PE=2 SV=2	4	2	2	2	3	65.8	1278.91	1179.51	0					8839.46	7451.35	5219.58	0.207964
Q8N5M4	Tetratricopeptide repeat protein 9C OS=Homo sapiens OX=9606 GN=TTC9C PE=1 SV=1	4	1	1	1	8	20	5664.31	0	5796.96					650.754	575.091	506.521	0.102011
Q8N684	Cleavage and polyadenylation specificity factor subunit 7 OS=Homo sapiens OX=9606 GN=CPSF7 PE=1 SV=1	20	7	7	7	19	52	5936.05	6012.31	4644.53					2313.07	1723.87	1766.61	0.138663
Q8N6H7	ADP-ribosylation factor GTPase-activating protein 2 OS=Homo sapiens OX=9606 GN=ARFGAP2 PE=1 SV=1	7	4	4	4	10	56.7	1360.89	1420.83	1236.11					870.22	7973.14	5667.29	0.611677
Q8N8S7	Protein enabled homolog OS=Homo sapiens OX=9606 GN=ENAH PE=1 SV=2	21	7	9	7	11	66.5	5745.34	4946.08	0					121024	113434	113334	0.0310699
Q8N9E0	Protein FAM133A OS=Homo sapiens OX=9606 GN=FAM133A PE=1 SV=1	3	1	1	1	3	28.9	0	6202.77	0					11727.7	11925.5	10981.8	0.0351959
Q8NBJ5	Procollagen galactosyltransferase 1 OS=Homo sapiens OX=9606 GN=COLGALT1 PE=1 SV=1	9	5	5	5	7	71.6	7013.03	6101.35	6325.72					63626.7	66428.4	57468.3	0.0598726
Q8NBS9	Thioredoxin domain-containing protein 5 OS=Homo sapiens OX=9606 GN=TXNDC5 PE=1 SV=2	29	7	7	7	18	47.6	13356	16802.9	13629.8					96013.5	90442.7	83323.5	0.057753
Q8NC51	Plasminogen activator inhibitor 1 RNA-binding protein OS=Homo sapiens OX=9606 GN=SERBP1 PE=1 SV=2	57	11	12	11	30	44.9	113088	105922	96835					8490.92	6568.46	6717.04	0.120315
Q8NDD1	Uncharacterized protein C1orf131 OS=Homo sapiens OX=9606 GN=C1orf131 PE=1 SV=4	2	2	2	2	6	32.6	2603.28	0	0					8913.26	9060.79	8764.55	0.0135689
Q8NE71	ATP-binding cassette sub-family F member 1 OS=Homo sapiens OX=9606 GN=ABCF1 PE=1 SV=2	35	11	11	11	17	95.9	10311.3	11465.3	11193.4					35416.8	31948.5	32625.8	0.0450343
Q8NEJ9	Neuroguidin OS=Homo sapiens OX=9606 GN=NGDN PE=1 SV=1	3	3	3	3	12	35.9	17545.3	14747.2	12873.7					315461	265351	251219	0.0993843
Q8NF37	Lysophosphatidylcholine acyltransferase 1 OS=Homo sapiens OX=9606 GN=LPCAT1 PE=1 SV=2	5	3	3	3	8	59.1	1817.84	1691.58	2255.53					4079.66	3391.57	4178.56	0.0901351
Q8NFA0	Ubiquitin carboxyl-terminal hydrolase 32 OS=Homo sapiens OX=9606 GN=USP32 PE=1 SV=1	2	1	1	1	1	181.5	0	432.943	0					4469.84	2846.75	2800.36	0.230197
Q8NFF5	FAD synthase OS=Homo sapiens OX=9606 GN=FLAD1 PE=1 SV=1	1	1	1	1	2	65.2	5115.78	1858.72	1461.79					9481.13	7346.56	6971.09	0.139346
Q8NFH4	Nucleoporin Nup37 OS=Homo sapiens OX=9606 GN=NUP37 PE=1 SV=1	6	2	2	2	7	36.7	0	2301.17	2182.54					87348.8	80694.8	74346.5	0.0657037
Q8NFJ5	Retinoic acid-induced protein 3 OS=Homo sapiens OX=9606 GN=GPRC5A PE=1 SV=2	10	2	2	2	6	40.2	12710.5	12224.7	11098.5					12254.5	8254.11	8712.19	0.183531
Q8NFQ8	Torsin-1A-interacting protein 2 OS=Homo sapiens OX=9606 GN=TOR1AIP2 PE=1 SV=1	7	3	3	3	9	51.2	3658.81	2988.72	2923.81					375628	349586	325035	0.0590076
Q8NGA1	Olfactory receptor 1M1 OS=Homo sapiens OX=9606 GN=OR1M1 PE=2 SV=1	6	1	1	1	2	34.8	18198.8	17677.7	14772.1					36662.9	34388.7	32106.1	0.0541004
Q8NHP8	Putative phospholipase B-like 2 OS=Homo sapiens OX=9606 GN=PLBD2 PE=1 SV=2	4	2	2	2	3	65.4	1261.8	1614.48	1409.29					14205.5	12724.8	11634.8	0.0819523
Q8NI27	THO complex subunit 2 OS=Homo sapiens OX=9606 GN=THOC2 PE=1 SV=2	10	5	5	5	3	182.7	915.591	947.67	984.515					17917.9	16462.8	15534.5	0.0589546
Q8NI36	WD repeat-containing protein 36 OS=Homo sapiens OX=9606 GN=WDR36 PE=1 SV=1	6	5	5	5	6	105.3	1922.28	1809.76	1869.38					20593.3	20218.6	15670.2	0.118852
Q8TAQ2	SWI/SNF complex subunit SMARCC2 OS=Homo sapiens OX=9606 GN=SMARCC2 PE=1 SV=1	7	4	4	4	4	132.8	1369.83	1263.8	1077.91					1.63617e+06	1.638e+06	1.53869e+06	0.0289164
Q8TB61	Adenosine 3'-phospho 5'-phosphosulfate transporter 1 OS=Homo sapiens OX=9606 GN=SLC35B2 PE=1 SV=1	8	2	2	2	5	47.5	3740.73	3490.62	3045.37					124753	120281	113526	0.0386125
Q8TB72	Pumilio homolog 2 OS=Homo sapiens OX=9606 GN=PUM2 PE=1 SV=2	2	1	1	1	1	114.1	1607.83	1571.38	1170.22					39615	40276.2	45952.7	0.0678131
Q8TC12	Retinol dehydrogenase 11 OS=Homo sapiens OX=9606 GN=RDH11 PE=1 SV=2	4	2	2	2	8	35.4	2843.25	3325.09	3688.17					5035.92	4364.01	4711.2	0.0583279
Q8TCJ2	Dolichyl-diphosphooligosaccharide--protein glycosyltransferase subunit STT3B OS=Homo sapiens OX=9606 GN=STT3B PE=1 SV=1	7	3	3	3	4	93.6	1585.71	0	1344.05					2585.63	2013.51	1961.11	0.129353
Q8TCS8	Polyribonucleotide nucleotidyltransferase 1, mitochondrial OS=Homo sapiens OX=9606 GN=PNPT1 PE=1 SV=2	19	5	5	5	6	85.9	5854.89	4817.41	4599.14					4887.13	4341.05	3732.96	0.109113
Q8TDD1	ATP-dependent RNA helicase DDX54 OS=Homo sapiens OX=9606 GN=DDX54 PE=1 SV=2	12	5	5	5	7	98.5	1478.07	1031.19	1430.27					9601.98	7627.26	7263.28	0.125853
Q8TDI0	Chromodomain-helicase-DNA-binding protein 5 OS=Homo sapiens OX=9606 GN=CHD5 PE=1 SV=1	19	5	5	1	3	222.9	3152.02	2525.64	2082.24					10843.3	9385.49	8604.64	0.0965283
Q8TDN6	Ribosome biogenesis protein BRX1 homolog OS=Homo sapiens OX=9606 GN=BRIX1 PE=1 SV=2	16	6	6	6	19	41.4	6198.98	7626.71	8160.9					18377.1	18796	20904	0.0571198
Q8TEM1	Nuclear pore membrane glycoprotein 210 OS=Homo sapiens OX=9606 GN=NUP210 PE=1 SV=3	22	9	9	9	5	205	6684.16	6165.26	5729.7					3677.63	2294.72	2423.26	0.222911
Q8TEX9	Importin-4 OS=Homo sapiens OX=9606 GN=IPO4 PE=1 SV=2	13	6	6	6	6	118.6	4162.13	3655.72	3952.19					57268.8	49015.2	45823.5	0.0951125
Q8TF09	Dynein light chain roadblock-type 2 OS=Homo sapiens OX=9606 GN=DYNLRB2 PE=1 SV=1	1	1	1	1	13	10.8	16971.6	14100	15257.6					56675.3	49914.7	49268.3	0.0644769
Q8WTV0	Scavenger receptor class B member 1 OS=Homo sapiens OX=9606 GN=SCARB1 PE=1 SV=1	16	6	7	6	10	60.8	20250.3	19176.7	16170.5					10630.1	9364.43	9720.41	0.0538063
Q8WUM0	Nuclear pore complex protein Nup133 OS=Homo sapiens OX=9606 GN=NUP133 PE=1 SV=2	7	3	3	3	2	128.9	1336.84	913.353	1069.62					24308.4	20652.8	20444.3	0.0813905
Q8WUM4	Programmed cell death 6-interacting protein OS=Homo sapiens OX=9606 GN=PDCD6IP PE=1 SV=1	41	11	12	11	13	96	13244.3	11394.1	11042.8					7880.17	6959.44	6935.94	0.0605745
Q8WVC0	RNA polymerase-associated protein LEO1 OS=Homo sapiens OX=9606 GN=LEO1 PE=1 SV=1	2	2	2	2	4	75.4	0	1425.13	0					38933.7	34819.6	31452.7	0.0872345
Q8WVJ2	NudC domain-containing protein 2 OS=Homo sapiens OX=9606 GN=NUDCD2 PE=1 SV=1	4	2	2	2	13	17.7	14808.6	10389.1	14214.7					5931.8	5533.69	5527.96	0.0333725
Q8WVM7	Cohesin subunit SA-1 OS=Homo sapiens OX=9606 GN=STAG1 PE=1 SV=3	3	2	2	2	2	144.3	900.232	1088.41	969.345					8813.51	8040.21	6990.83	0.0939769
Q8WVY7	Ubiquitin-like domain-containing CTD phosphatase 1 OS=Homo sapiens OX=9606 GN=UBLCP1 PE=1 SV=2	5	2	2	2	7	36.8	4296.55	3271.39	3322.88					6550.05	6155.29	6157.55	0.0295119
Q8WWM7	Ataxin-2-like protein OS=Homo sapiens OX=9606 GN=ATXN2L PE=1 SV=2	9	4	4	3	4	113.3	2918.83	1815.94	2231.21					33749.4	35863	33530.5	0.0305911
Q8WWV3	Reticulon-4-interacting protein 1, mitochondrial OS=Homo sapiens OX=9606 GN=RTN4IP1 PE=1 SV=2	1	1	1	1	2	43.6	10337.1	9764.42	8773.84					56280.5	49392.8	43587.3	0.104279
Q8WX92	Negative elongation factor B OS=Homo sapiens OX=9606 GN=NELFB PE=1 SV=1	6	2	2	2	4	65.7	0	1199.91	0					3390.18	3492.69	3532.31	0.0172503
Q8WX93	Palladin OS=Homo sapiens OX=9606 GN=PALLD PE=1 SV=3	22	7	7	6	6	150.5	4887.13	4341.05	3732.96					6229.72	6567.83	4530.73	0.154319
Q8WXI9	Transcriptional repressor p66-beta OS=Homo sapiens OX=9606 GN=GATAD2B PE=1 SV=1	3	1	1	1	1	65.2	1475.77	1055.39	1787.74					2700.15	1748.23	2311.65	0.173432
Q8WXX5	DnaJ homolog subfamily C member 9 OS=Homo sapiens OX=9606 GN=DNAJC9 PE=1 SV=1	10	4	4	4	16	29.9	13130.4	9636.47	10261.1					5030.34	4512.14	3832.01	0.110069
Q92499	ATP-dependent RNA helicase DDX1 OS=Homo sapiens OX=9606 GN=DDX1 PE=1 SV=2	30	9	10	9	15	82.4	19222.2	18919.2	18412.1					261521	242263	228753	0.0550652
Q92522	Histone H1.10 OS=Homo sapiens OX=9606 GN=H1-10 PE=1 SV=1	2	1	1	1	7	22.5	0	3372.58	3400.79					39607.6	37566.6	37066.3	0.0288656
Q92541	RNA polymerase-associated protein RTF1 homolog OS=Homo sapiens OX=9606 GN=RTF1 PE=1 SV=4	11	5	5	5	8	80.3	5802.77	5380.41	4568.98					9635.77	9189.93	8209.8	0.0660925
Q92552	28S ribosomal protein S27, mitochondrial OS=Homo sapiens OX=9606 GN=MRPS27 PE=1 SV=3	5	4	4	4	11	47.6	3634.49	2786.46	2967.01					325773	290326	272766	0.0744098
Q92598	Heat shock protein 105 kDa OS=Homo sapiens OX=9606 GN=HSPH1 PE=1 SV=1	47	15	16	13	19	96.8	36662.9	34388.7	32106.1					3634.49	2786.46	2967.01	0.116554
Q92616	eIF-2-alpha kinase activator GCN1 OS=Homo sapiens OX=9606 GN=GCN1 PE=1 SV=7	42	25	26	25	11	292.5	5275.04	4271.1	4901.67					10116.8	9545.58	9046.47	0.0456963
Q92667	A-kinase anchor protein 1, mitochondrial OS=Homo sapiens OX=9606 GN=AKAP1 PE=1 SV=1	4	2	2	2	3	97.3	961.066	761.668	824.677					18693.6	14990.1	15931.9	0.0950284
Q92734	Protein TFG OS=Homo sapiens OX=9606 GN=TFG PE=1 SV=2	11	3	4	3	17	43.4	5860.43	5256.47	5807.84					184815	170295	155574	0.0701259
Q92769	Histone deacetylase 2 OS=Homo sapiens OX=9606 GN=HDAC2 PE=1 SV=2	13	2	2	1	4	55.3	5080.76	4399.17	4304.29					26631.9	21943.5	21534.3	0.0989588
Q92804	TATA-binding protein-associated factor 2N OS=Homo sapiens OX=9606 GN=TAF15 PE=1 SV=1	49	7	7	7	15	61.8	86313.4	78766	75766.9					3268.8	2906.75	2914.17	0.0557617
Q92820	Gamma-glutamyl hydrolase OS=Homo sapiens OX=9606 GN=GGH PE=1 SV=2	2	1	1	1	4	35.9	5555.41	3954.26	3311.34					26490.6	22635.3	23211.3	0.0704202
Q92841	Probable ATP-dependent RNA helicase DDX17 OS=Homo sapiens OX=9606 GN=DDX17 PE=1 SV=2	97	19	22	11	27	80.2	49733.7	44494.1	44840.6					5253.33	13435.1	16386	0.402785
Q92878	DNA repair protein RAD50 OS=Homo sapiens OX=9606 GN=RAD50 PE=1 SV=1	17	9	9	9	7	153.8	4554.46	3861.52	3648.73					1634.58	1270.59	1354.9	0.109555
Q92879	CUGBP Elav-like family member 1 OS=Homo sapiens OX=9606 GN=CELF1 PE=1 SV=2	6	2	2	2	4	52	1821.44	2204.69	0					3557.28	3580.69	2982.03	0.0820721
Q92890	Ubiquitin recognition factor in ER-associated degradation protein 1 OS=Homo sapiens OX=9606 GN=UFD1 PE=1 SV=3	6	3	3	3	9	34.5	12023.4	8631.39	8537.78					17999	18604.2	17258	0.0306622
Q92900	Regulator of nonsense transcripts 1 OS=Homo sapiens OX=9606 GN=UPF1 PE=1 SV=2	20	8	8	8	8	124.3	4087.03	4094.39	3415.59					3051.29	2878.63	2502.12	0.0815781
Q92905	COP9 signalosome complex subunit 5 OS=Homo sapiens OX=9606 GN=COPS5 PE=1 SV=4	7	2	2	2	5	37.6	7644.71	8026.09	7728.9					79358.2	71797.7	70044.9	0.0548065
Q92917	G-patch domain and KOW motifs-containing protein OS=Homo sapiens OX=9606 GN=GPKOW PE=1 SV=2	4	2	2	2	6	52.2	15120.7	12443.9	11679.4					290737	266215	241403	0.0756826
Q92922	SWI/SNF complex subunit SMARCC1 OS=Homo sapiens OX=9606 GN=SMARCC1 PE=1 SV=3	14	6	7	6	6	122.8	0	3372.13	0					534549	539479	513856	0.0209726
Q92925	SWI/SNF-related matrix-associated actin-dependent regulator of chromatin subfamily D member 2 OS=Homo sapiens OX=9606 GN=SMARCD2 PE=1 SV=3	4	3	3	3	6	58.9	2591.94	2033.64	2031.78					4024.95	3647.45	4576.43	0.093429
Q92945	Far upstream element-binding protein 2 OS=Homo sapiens OX=9606 GN=KHSRP PE=1 SV=4	84	15	15	14	25	73.1	59925.9	54371.7	51172.9					3135.19	1983.23	1994.89	0.227873
Q92973	Transportin-1 OS=Homo sapiens OX=9606 GN=TNPO1 PE=1 SV=2	21	7	7	7	13	102.3	10314.9	7966.53	8600.92					10431.2	8590.79	8077.53	0.111868
Q92979	Ribosomal RNA small subunit methyltransferase NEP1 OS=Homo sapiens OX=9606 GN=EMG1 PE=1 SV=4	7	3	3	3	16	26.7	14193.5	12996.1	12780.3					28477.8	30218.3	26705.6	0.0503757
Q93008	Probable ubiquitin carboxyl-terminal hydrolase FAF-X OS=Homo sapiens OX=9606 GN=USP9X PE=1 SV=4	18	8	9	8	4	290.3	1102.7	1313.17	1154.57					113179	104539	102428	0.0435825
Q93009	Ubiquitin carboxyl-terminal hydrolase 7 OS=Homo sapiens OX=9606 GN=USP7 PE=1 SV=2	22	8	8	8	8	128.2	2121.17	1926.17	2382.91					12655.5	13138.3	8849.64	0.166097
Q969H8	Myeloid-derived growth factor OS=Homo sapiens OX=9606 GN=MYDGF PE=1 SV=1	4	1	1	1	5	18.8	23559.6	24206.7	22971.3					8704.12	8192.14	7244.8	0.0751259
Q969T4	Ubiquitin-conjugating enzyme E2 E3 OS=Homo sapiens OX=9606 GN=UBE2E3 PE=1 SV=1	8	2	2	2	9	22.9	169609	168663	7938.08					15538.2	13558.9	12590.1	0.0882944
Q969T9	WW domain-binding protein 2 OS=Homo sapiens OX=9606 GN=WBP2 PE=1 SV=1	6	4	4	4	18	28.1	14604.6	13280.4	18075.2					834687	789824	759525	0.0388535
Q969X5	Endoplasmic reticulum-Golgi intermediate compartment protein 1 OS=Homo sapiens OX=9606 GN=ERGIC1 PE=1 SV=1	15	4	4	4	15	32.6	36210.6	29305.6	27490.8					5399.91	5627.83	10067.3	0.305548
Q969Z0	FAST kinase domain-containing protein 4 OS=Homo sapiens OX=9606 GN=TBRG4 PE=1 SV=1	5	3	3	3	5	70.7	4279.09	4259.84	3104.39					16044.6	13032.4	10215.9	0.181713
Q96A49	Synapse-associated protein 1 OS=Homo sapiens OX=9606 GN=SYAP1 PE=1 SV=1	6	4	4	4	12	39.9	6538.69	5402.71	5808.83					4390.05	4316.06	3954.67	0.0450716
Q96A72	Protein mago nashi homolog 2 OS=Homo sapiens OX=9606 GN=MAGOHB PE=1 SV=1	13	3	3	3	25	17.3	18009	18138.4	16412.6					16330	14598.1	14113.7	0.0633672
Q96AE4	Far upstream element-binding protein 1 OS=Homo sapiens OX=9606 GN=FUBP1 PE=1 SV=3	73	10	11	9	17	67.5	61270.6	54665.7	50695.7					4688.56	5836.44	4760.31	0.103045
Q96AG4	Leucine-rich repeat-containing protein 59 OS=Homo sapiens OX=9606 GN=LRRC59 PE=1 SV=1	54	9	9	9	36	34.9	54655.5	53581.5	49881					28864.1	28948.4	22577	0.111351
Q96AY3	Peptidyl-prolyl cis-trans isomerase FKBP10 OS=Homo sapiens OX=9606 GN=FKBP10 PE=1 SV=1	9	4	5	4	7	64.2	2122.83	2525.72	0					1.08647e+06	1.02345e+06	959003	0.0508706
Q96CN7	Isochorismatase domain-containing protein 1 OS=Homo sapiens OX=9606 GN=ISOC1 PE=1 SV=3	5	3	3	3	12	32.2	0	4487.07	0					9801.61	9181.12	8837.26	0.0430328
Q96CP2	FLYWCH family member 2 OS=Homo sapiens OX=9606 GN=FLYWCH2 PE=1 SV=1	18	2	2	2	18	14.6	51603.8	48912.8	51585.8					91277.1	91931.1	78118.6	0.0730434
Q96CW1	AP-2 complex subunit mu OS=Homo sapiens OX=9606 GN=AP2M1 PE=1 SV=2	8	4	4	4	7	49.6	6074.85	5966.34	5655.05					41408.1	38744	38049.4	0.036741
Q96DG6	Carboxymethylenebutenolidase homolog OS=Homo sapiens OX=9606 GN=CMBL PE=1 SV=1	39	6	6	6	24	28	17978.1	17344.1	18804.8					54342.9	53177	50046.3	0.0345413
Q96DH6	RNA-binding protein Musashi homolog 2 OS=Homo sapiens OX=9606 GN=MSI2 PE=1 SV=1	3	1	2	1	3	35.2	56647.1	49565.1	47584.2					15872.9	13745.9	12828.2	0.0901304
Q96DU9	Polyadenylate-binding protein 5 OS=Homo sapiens OX=9606 GN=PABPC5 PE=1 SV=1	5	2	2	1	4	43.3	3915.17	3948.51	3314.32					5752.7	6044.61	5826.93	0.0210864
Q96ER9	Mitochondrial potassium channel OS=Homo sapiens OX=9606 GN=CCDC51 PE=1 SV=2	2	2	2	2	4	45.8	4506.92	3572.47	3179.35					1.17206e+06	1.02836e+06	1.01142e+06	0.0673138
Q96FQ6	Protein S100-A16 OS=Homo sapiens OX=9606 GN=S100A16 PE=1 SV=1	3	1	1	1	11	11.8	19133.4	19924.5	17816.3					274148	258977	250596	0.0373112
Q96FW1	Ubiquitin thioesterase OTUB1 OS=Homo sapiens OX=9606 GN=OTUB1 PE=1 SV=2	8	2	2	2	10	31.3	4671.49	4806.76	4155.25					652.764	606.201	660.232	0.0373679
Q96G03	Phosphoglucomutase-2 OS=Homo sapiens OX=9606 GN=PGM2 PE=1 SV=4	6	4	4	4	8	68.2	6008.93	5661.42	5702.67					15652.4	15800.1	13728.6	0.0626586
Q96GQ7	Probable ATP-dependent RNA helicase DDX27 OS=Homo sapiens OX=9606 GN=DDX27 PE=1 SV=2	17	9	9	9	10	89.8	9259.45	8255.31	7528.02					16545	14777.2	13659.5	0.0792293
Q96HC4	PDZ and LIM domain protein 5 OS=Homo sapiens OX=9606 GN=PDLIM5 PE=1 SV=5	20	6	6	6	10	63.9	12514.4	9858.32	10633.6					14391.7	12844.7	11777.2	0.0825363
Q96HE7	ERO1-like protein alpha OS=Homo sapiens OX=9606 GN=ERO1A PE=1 SV=2	8	4	4	4	10	54.4	10853	7746.01	7852.76					6182.41	5297.28	4575.02	0.122831
Q96HS1	Serine/threonine-protein phosphatase PGAM5, mitochondrial OS=Homo sapiens OX=9606 GN=PGAM5 PE=1 SV=2	12	4	4	4	14	32	9815.31	9729.85	8859.64					50043.5	49970.5	43855.8	0.0604683
Q96I24	Far upstream element-binding protein 3 OS=Homo sapiens OX=9606 GN=FUBP3 PE=1 SV=2	25	7	8	7	14	61.6	10619.7	10249	10025					3884.74	2644.34	2567.21	0.199115
Q96II8	DISP complex protein LRCH3 OS=Homo sapiens OX=9606 GN=LRCH3 PE=1 SV=2	4	3	3	3	4	86	2038.51	1806.33	1912.5					16848	14595.6	14169	0.0773033
Q96IU4	Protein ABHD14B OS=Homo sapiens OX=9606 GN=ABHD14B PE=1 SV=1	7	1	1	1	6	22.3	7578.01	9627.95	6788.76					3152.02	2525.64	2082.24	0.169664
Q96IX5	ATP synthase membrane subunit K, mitochondrial OS=Homo sapiens OX=9606 GN=ATP5MK PE=1 SV=1	3	1	1	1	26	6.5	42675.8	43248.4	41372.9					128348	121745	117741	0.0356693
Q96K17	Transcription factor BTF3 homolog 4 OS=Homo sapiens OX=9606 GN=BTF3L4 PE=1 SV=1	9	2	2	2	21	17.3	53664.7	44789.8	44134.5					15831.5	17066.9	16782.9	0.031903
Q96KA5	Cleft lip and palate transmembrane protein 1-like protein OS=Homo sapiens OX=9606 GN=CLPTM1L PE=1 SV=1	13	5	5	5	15	62.2	10603.4	11212.7	7360.47					8599.35	6506.35	5955.4	0.162234
Q96KB5	Lymphokine-activated killer T-cell-originated protein kinase OS=Homo sapiens OX=9606 GN=PBK PE=1 SV=3	7	2	2	2	7	36.1	3796	4345.38	3736.23					13377.2	5810.26	7247.43	0.372374
Q96KP4	Cytosolic non-specific dipeptidase OS=Homo sapiens OX=9606 GN=CNDP2 PE=1 SV=2	5	4	4	4	10	52.8	2875.34	2290.23	2432.24					11560.5	9384.18	8491.66	0.131357
Q96KR1	Zinc finger RNA-binding protein OS=Homo sapiens OX=9606 GN=ZFR PE=1 SV=2	15	5	5	5	5	116.9	4469.84	2846.75	2800.36					3799.97	3081.9	2979.8	0.111022
Q96P70	Importin-9 OS=Homo sapiens OX=9606 GN=IPO9 PE=1 SV=3	8	4	4	4	6	115.9	870.22	7973.14	5667.29					2740.34	3112.04	3240.41	0.0699648
Q96PK6	RNA-binding protein 14 OS=Homo sapiens OX=9606 GN=RBM14 PE=1 SV=2	41	10	11	10	17	69.4	14369.3	14219.2	14153.3					165825	151639	139182	0.0715076
Q96Q06	Perilipin-4 OS=Homo sapiens OX=9606 GN=PLIN4 PE=1 SV=2	40	16	17	16	17	134.3	4405.47	4291.07	4343.09					3375.02	2885.94	3451.35	0.0773732
Q96QD8	Sodium-coupled neutral amino acid transporter 2 OS=Homo sapiens OX=9606 GN=SLC38A2 PE=1 SV=2	3	1	1	1	4	56	9510.57	8238.26	9302.23					7215.79	6182.81	5026.91	0.145571
Q96QG7	Myotubularin-related protein 9 OS=Homo sapiens OX=9606 GN=MTMR9 PE=1 SV=1	1	1	1	1	2	63.4	2497.16	2324.34	2232.13					31690.4	26310.6	27977.6	0.0784595
Q96QK1	Vacuolar protein sorting-associated protein 35 OS=Homo sapiens OX=9606 GN=VPS35 PE=1 SV=2	28	11	11	11	16	91.6	6468.33	5362.02	5017.33					7644.71	8026.09	7728.9	0.0209734
Q96RS6	NudC domain-containing protein 1 OS=Homo sapiens OX=9606 GN=NUDCD1 PE=1 SV=2	10	5	5	5	13	66.7	0	0	1549.38					21136.2	20357.1	19096.1	0.0416195
Q96SB4	SRSF protein kinase 1 OS=Homo sapiens OX=9606 GN=SRPK1 PE=1 SV=2	7	5	5	5	8	74.3	4105.06	3971.95	2977.31					59084	59281.2	53489.5	0.0468703
Q96T37	RNA-binding protein 15 OS=Homo sapiens OX=9606 GN=RBM15 PE=1 SV=2	8	5	5	5	6	107.1	1089.28	892.274	0					362.697	862.456	394.944	0.422877
Q96T88	E3 ubiquitin-protein ligase UHRF1 OS=Homo sapiens OX=9606 GN=UHRF1 PE=1 SV=1	4	2	2	2	3	89.8	1369.95	0	1021.36					12710.5	12224.7	11098.5	0.0562129
Q96TA1	Protein Niban 2 OS=Homo sapiens OX=9606 GN=NIBAN2 PE=1 SV=3	10	4	4	4	5	84.1	9418.9	9807.71	9378.87					50142.1	46337.7	48408.1	0.0322004
Q99436	Proteasome subunit beta type-7 OS=Homo sapiens OX=9606 GN=PSMB7 PE=1 SV=1	19	3	4	3	10	29.9	53109.8	47348.1	44355.7					25549.9	24317.1	22739.8	0.0475192
Q99459	Cell division cycle 5-like protein OS=Homo sapiens OX=9606 GN=CDC5L PE=1 SV=2	10	3	3	3	5	92.2	5635.05	4103	4898.78					924989	849076	815889	0.0528938
Q99460	26S proteasome non-ATPase regulatory subunit 1 OS=Homo sapiens OX=9606 GN=PSMD1 PE=1 SV=2	37	10	11	10	12	105.8	14221.3	12525.4	12031.7					1922.28	1809.76	1869.38	0.0246189
Q99497	Parkinson disease protein 7 OS=Homo sapiens OX=9606 GN=PARK7 PE=1 SV=2	16	5	5	5	44	19.9	73857.9	74733.6	69389.9					3665.86	3331.8	3369.8	0.0432108
Q99543	DnaJ homolog subfamily C member 2 OS=Homo sapiens OX=9606 GN=DNAJC2 PE=1 SV=4	6	3	3	3	5	72	2476.74	1680.94	1841.34					118293	104509	103512	0.0620111
Q99575	Ribonucleases P/MRP protein subunit POP1 OS=Homo sapiens OX=9606 GN=POP1 PE=1 SV=2	21	10	10	10	13	114.6	2585.63	2013.51	1961.11					47029.4	45801.1	41324.7	0.0548213
Q99584	Protein S100-A13 OS=Homo sapiens OX=9606 GN=S100A13 PE=1 SV=1	13	3	3	3	29	11.5	62701	58330.9	56255.8					18167.8	17424.4	12583.6	0.154176
Q99590	Protein SCAF11 OS=Homo sapiens OX=9606 GN=SCAF11 PE=1 SV=2	9	4	4	4	4	164.6	933.916	1043.68	1014.54					96632.2	83840.4	69292.1	0.134157
Q99614	Tetratricopeptide repeat protein 1 OS=Homo sapiens OX=9606 GN=TTC1 PE=1 SV=1	2	2	2	2	7	33.5	10639.9	17788	17561.5					4646.89	4592.19	4587.87	0.00582809
Q99615	DnaJ homolog subfamily C member 7 OS=Homo sapiens OX=9606 GN=DNAJC7 PE=1 SV=2	23	8	8	8	16	56.4	14557	12619.2	13302.9					24437.6	22101.5	25951.8	0.0655433
Q99623	Prohibitin-2 OS=Homo sapiens OX=9606 GN=PHB2 PE=1 SV=2	45	9	10	9	34	33.3	136023	133540	124939					30200.3	23552.4	23126.8	0.126386
Q99653	Calcineurin B homologous protein 1 OS=Homo sapiens OX=9606 GN=CHP1 PE=1 SV=3	6	2	2	2	12	22.4	3320.95	0	0					12708.1	6710.15	13364.1	0.273996
Q99700	Ataxin-2 OS=Homo sapiens OX=9606 GN=ATXN2 PE=1 SV=2	7	4	4	3	3	140.2	794.425	0	0					30928.2	26233.2	23941.5	0.107569
Q99714	3-hydroxyacyl-CoA dehydrogenase type-2 OS=Homo sapiens OX=9606 GN=HSD17B10 PE=1 SV=3	12	4	4	4	24	26.9	7716.55	6917.04	7794.3					51483.4	45057.7	42832.1	0.0789535
Q99729	Heterogeneous nuclear ribonucleoprotein A/B OS=Homo sapiens OX=9606 GN=HNRNPAB PE=1 SV=2	32	5	6	4	15	36.2	20976.1	23118.2	16846.5					8618.01	7877.57	6818.81	0.095007
Q99732	Lipopolysaccharide-induced tumor necrosis factor-alpha factor OS=Homo sapiens OX=9606 GN=LITAF PE=1 SV=2	2	1	1	1	4	17.1	0	0	9473.94					3003.97	2631.3	2594.98	0.0673735
Q99733	Nucleosome assembly protein 1-like 4 OS=Homo sapiens OX=9606 GN=NAP1L4 PE=1 SV=1	34	6	6	5	18	42.8	31307.8	30031.4	25010.1					23109.7	20683	18774.5	0.085064
Q99798	Aconitate hydratase, mitochondrial OS=Homo sapiens OX=9606 GN=ACO2 PE=1 SV=2	15	5	5	5	6	85.4	9801.61	9181.12	8837.26					30622	26928.8	27458.1	0.0575458
Q99829	Copine-1 OS=Homo sapiens OX=9606 GN=CPNE1 PE=1 SV=1	3	2	2	2	3	59	3256.42	2206.19	3486.27					31509.3	31118	28175.7	0.0491568
Q99832	T-complex protein 1 subunit eta OS=Homo sapiens OX=9606 GN=CCT7 PE=1 SV=2	69	13	16	13	30	59.3	157751	132698	132548					8458.18	10055	7764.91	0.109471
Q99848	Probable rRNA-processing protein EBP2 OS=Homo sapiens OX=9606 GN=EBNA1BP2 PE=1 SV=2	11	3	3	3	13	34.8	17209.3	15521.9	13954.7					33436.2	30357.3	27222.5	0.0836141
Q99873	Protein arginine N-methyltransferase 1 OS=Homo sapiens OX=9606 GN=PRMT1 PE=1 SV=3	19	5	5	5	15	42.4	37204.1	32871.4	29524.7					34479.7	31370.1	28736.6	0.0744492
Q99959	Plakophilin-2 OS=Homo sapiens OX=9606 GN=PKP2 PE=1 SV=2	5	3	3	3	4	97.4	2614.03	2811.24	2380.65					3831.7	2535.13	2468.11	0.213109
Q99961	Endophilin-A2 OS=Homo sapiens OX=9606 GN=SH3GL1 PE=1 SV=1	6	4	4	4	10	41.5	3819.64	2490.43	3930.78					20323.3	18325.5	16820.9	0.077586
Q9BQ61	Telomerase RNA component interacting RNase OS=Homo sapiens OX=9606 GN=TRIR PE=1 SV=1	7	2	2	2	15	18.4	9317	8804.67	9521.4					85705.5	86476.5	76086.8	0.0571136
Q9BQA1	Methylosome protein 50 OS=Homo sapiens OX=9606 GN=WDR77 PE=1 SV=1	8	2	2	2	9	36.7	18842.2	20355.3	15862.8					168088	150351	149845	0.0543471
Q9BQE3	Tubulin alpha-1C chain OS=Homo sapiens OX=9606 GN=TUBA1C PE=1 SV=1	99	14	15	6	46	49.9	834687	789824	759525					23172.2	21328.9	21081.9	0.0426621
Q9BQE5	Apolipoprotein L2 OS=Homo sapiens OX=9606 GN=APOL2 PE=1 SV=1	11	4	4	4	11	37.1	23932.8	19874.7	18663.8					20064.6	18848	4153.96	0.503686
Q9BQG0	Myb-binding protein 1A OS=Homo sapiens OX=9606 GN=MYBBP1A PE=1 SV=2	27	9	9	9	8	148.8	5863.51	5445.96	4497.11					7660.42	6992.85	6553.6	0.0643732
Q9BR76	Coronin-1B OS=Homo sapiens OX=9606 GN=CORO1B PE=1 SV=1	10	4	4	4	7	54.2	7917.21	3927.82	3883.89					16763.7	14146.5	14856.7	0.0724389
Q9BRA2	Thioredoxin domain-containing protein 17 OS=Homo sapiens OX=9606 GN=TXNDC17 PE=1 SV=1	11	2	2	2	20	13.9	67763.3	65235.1	62687					1889.8	1648.29	1725	0.0574329
Q9BRG1	Vacuolar protein-sorting-associated protein 25 OS=Homo sapiens OX=9606 GN=VPS25 PE=1 SV=1	1	1	1	1	6	20.7	0	0	4051.22					2618.21	1976.72	2128.34	0.122153
Q9BRJ2	39S ribosomal protein L45, mitochondrial OS=Homo sapiens OX=9606 GN=MRPL45 PE=1 SV=2	8	3	3	3	9	35.3	4127.88	0	0					1677.54	1451.49	1431.27	0.0734363
Q9BRJ6	Uncharacterized protein C7orf50 OS=Homo sapiens OX=9606 GN=C7orf50 PE=1 SV=1	1	1	1	1	7	22.1	12523.5	9217.96	9715.99					10066	9101.01	9008.93	0.0509043
Q9BRK5	45 kDa calcium-binding protein OS=Homo sapiens OX=9606 GN=SDF4 PE=1 SV=1	6	2	2	2	5	41.8	4846.61	2979.9	3009.25					5882.92	7656.36	6980.89	0.106845
Q9BS26	Endoplasmic reticulum resident protein 44 OS=Homo sapiens OX=9606 GN=ERP44 PE=1 SV=1	18	4	4	4	14	46.9	7259.86	8573.94	7257.05					187221	172107	168928	0.0453208
Q9BS40	Latexin OS=Homo sapiens OX=9606 GN=LXN PE=1 SV=2	6	2	2	2	9	25.7	7699.24	7222.16	7915.65					7490.02	7865.03	7419.42	0.0257603
Q9BSD7	Cancer-related nucleoside-triphosphatase OS=Homo sapiens OX=9606 GN=NTPCR PE=1 SV=1	5	2	2	2	11	20.7	12445.3	10277.5	8356.66					5584.85	3576	3851.55	0.204999
Q9BSJ8	Extended synaptotagmin-1 OS=Homo sapiens OX=9606 GN=ESYT1 PE=1 SV=1	7	3	3	3	2	122.8	0	0	1524.67					41529.9	41568.4	34229.9	0.088223
Q9BT73	Proteasome assembly chaperone 3 OS=Homo sapiens OX=9606 GN=PSMG3 PE=1 SV=1	1	1	1	1	7	13.1	7168.16	5827.38	5895.23					1797.57	2220.81	1916.7	0.0900772
Q9BTT0	Acidic leucine-rich nuclear phosphoprotein 32 family member E OS=Homo sapiens OX=9606 GN=ANP32E PE=1 SV=1	4	3	3	3	18	30.7	18836.9	18722.2	19677.3					5106.47	5130.35	4560.06	0.0534007
Q9BTU6	Phosphatidylinositol 4-kinase type 2-alpha OS=Homo sapiens OX=9606 GN=PI4K2A PE=1 SV=1	2	2	2	2	6	54	2058.06	2297.46	2090.3					2576.07	2983.51	2525.01	0.0761324
Q9BU89	Deoxyhypusine hydroxylase OS=Homo sapiens OX=9606 GN=DOHH PE=1 SV=1	1	1	1	1	6	32.9	5295.48	5205.79	4059.98					21595.2	17220.4	17523.8	0.106211
Q9BUI4	DNA-directed RNA polymerase III subunit RPC3 OS=Homo sapiens OX=9606 GN=POLR3C PE=1 SV=1	1	1	1	1	2	60.6	1693.81	1295.77	1426.33					5117.36	5125.07	4141.15	0.0963639
Q9BUJ2	Heterogeneous nuclear ribonucleoprotein U-like protein 1 OS=Homo sapiens OX=9606 GN=HNRNPUL1 PE=1 SV=2	22	6	6	6	10	95.7	6863.43	7991.74	7903.77					4583.27	4672.63	4405.74	0.0243579
Q9BUL8	Programmed cell death protein 10 OS=Homo sapiens OX=9606 GN=PDCD10 PE=1 SV=1	11	3	3	3	14	24.7	25108.2	23143.6	21405.4					2683.73	2538.41	2345.75	0.0548761
Q9BUP3	Oxidoreductase HTATIP2 OS=Homo sapiens OX=9606 GN=HTATIP2 PE=1 SV=2	8	4	4	4	21	27	12267	10177.3	11962.3					4846.61	2979.9	3009.25	0.241739
Q9BUQ8	Probable ATP-dependent RNA helicase DDX23 OS=Homo sapiens OX=9606 GN=DDX23 PE=1 SV=3	13	8	8	8	9	95.5	7383.61	7786.44	7191.53					195854	179235	174991	0.0490999
Q9BUR5	MICOS complex subunit MIC26 OS=Homo sapiens OX=9606 GN=APOO PE=1 SV=1	2	1	1	1	6	22.3	6229.72	6567.83	4530.73					6538.69	5402.71	5808.83	0.0794356
Q9BV38	WD repeat-containing protein 18 OS=Homo sapiens OX=9606 GN=WDR18 PE=1 SV=2	7	4	4	4	9	47.4	10951.6	8240.9	7773.08					165538	139293	128145	0.108609
Q9BV40	Vesicle-associated membrane protein 8 OS=Homo sapiens OX=9606 GN=VAMP8 PE=1 SV=1	7	1	1	1	12	11.4	26048.8	25165.5	20600.8					1437.49	990.793	1186.14	0.151758
Q9BV57	1,2-dihydroxy-3-keto-5-methylthiopentene dioxygenase OS=Homo sapiens OX=9606 GN=ADI1 PE=1 SV=1	8	2	3	2	11	21.5	8118.76	8122.89	7868.01					10786	7682.19	7000.69	0.194052
Q9BVC6	Transmembrane protein 109 OS=Homo sapiens OX=9606 GN=TMEM109 PE=1 SV=1	6	2	2	2	9	26.2	66722.4	67068.2	54589.3					27304.2	28064.1	26038.2	0.0307934
Q9BVI4	Nucleolar complex protein 4 homolog OS=Homo sapiens OX=9606 GN=NOC4L PE=1 SV=1	1	1	1	1	2	58.4	2229.7	2360.4	2165.24					9185.49	9388.9	9316.82	0.00905754
Q9BVJ6	U3 small nucleolar RNA-associated protein 14 homolog A OS=Homo sapiens OX=9606 GN=UTP14A PE=1 SV=1	7	2	2	2	3	87.9	2346.92	2391.37	1657.83					6952.51	6066	6379.97	0.0567584
Q9BVK2	Probable dolichyl pyrophosphate Glc1Man9GlcNAc2 alpha-1,3-glucosyltransferase OS=Homo sapiens OX=9606 GN=ALG8 PE=1 SV=2	1	1	1	1	2	60	3375.02	2885.94	3451.35					573.072	433.794	458.191	0.124353
Q9BVK6	Transmembrane emp24 domain-containing protein 9 OS=Homo sapiens OX=9606 GN=TMED9 PE=1 SV=2	12	3	3	3	21	27.3	28199.3	25189.9	26290.8					154485	132559	123484	0.0950992
Q9BVP2	Guanine nucleotide-binding protein-like 3 OS=Homo sapiens OX=9606 GN=GNL3 PE=1 SV=2	9	3	3	3	8	62	2383.18	1821.35	1676.51					4296.55	3271.39	3322.88	0.129906
Q9BW27	Nuclear pore complex protein Nup85 OS=Homo sapiens OX=9606 GN=NUP85 PE=1 SV=1	9	3	3	3	6	75	3419.11	4687.23	3277.21					2900.56	4409.92	2612.56	0.2383
Q9BWF3	RNA-binding protein 4 OS=Homo sapiens OX=9606 GN=RBM4 PE=1 SV=1	18	7	7	7	24	40.3	18693.6	14990.1	15931.9					14799.7	15902.7	15083	0.0306462
Q9BWJ5	Splicing factor 3B subunit 5 OS=Homo sapiens OX=9606 GN=SF3B5 PE=1 SV=1	10	2	2	2	28	10.1	32698.9	23785.2	23117.4					13217.2	10518.3	10245.4	0.118411
Q9BX95	Sphingosine-1-phosphate phosphatase 1 OS=Homo sapiens OX=9606 GN=SGPP1 PE=1 SV=2	2	1	1	1	2	49.1	6777.04	5973.88	5335.39					14964.5	11331.1	9270.09	0.198568
Q9BXJ9	N-alpha-acetyltransferase 15, NatA auxiliary subunit OS=Homo sapiens OX=9606 GN=NAA15 PE=1 SV=1	39	11	11	8	12	101.2	3979.32	3303.47	2856.9					9250.62	8907.57	8163.53	0.0517165
[truncated: 252 more rows]

## Sheet: 250pg WWA - D
Accession	Description	Number of PSMs	Number of Peptides	Number of Isoforms	Number of Unique Peptides	Coverage in Percent	MW in kDa	apQuant Area 20230524_E0_Neo0_FAIMS_uPAC_5cm_pepmapPrecol_LF_250pg_from5ngPuL_HeLa_WWA_iso12_rep1	apQuant Area 20230524_E0_Neo0_FAIMS_uPAC_5cm_pepmapPrecol_LF_250pg_from5ngPuL_HeLa_WWA_iso12_rep2	apQuant Area 20230121_E0_Neo0_FAIMS_uPAC_5cm_pepmapPrecol_LF_250pg_from2c5ngPuL_HeLa_WWA_iso12_rep3		Quantified proteins per sample			Proteins quantified in all of the three best runs only					Median CV WWA iso12 250pg	0.148035		CV distribution	Frequency	Distinct CV bins
[truncated: 1,707 more rows]

[truncated: 13 more sheets: 250pg WWA MBR - E, Single cells DDA - F, Single cells DDA MBR - G, Single cells WWA - H, Single cells WWA MBR - I, 10ng DDA - J, 10ng DDA MBR - K, 10ng WWA - L, 10ng WWA MBR - M, 40 cells DDA - N, 40 cells DDA MBR - O, 40 cell WWA - P, 40 cells WWA MBR - Q]
