# Supplementary material for: Micropillar arrays, wide window acquisition and AI-based data analysis improve comprehensiveness in multiple proteomic applications
Source: Nat Commun. 2024 Feb 3;15:1019. doi: 10.1038/s41467-024-45391-z (PMC10838342; doi:10.1038/s41467-024-45391-z)
Supplement: Supplementary file 6 — Supplementary Data 3 [file 41467_2024_45391_MOESM6_ESM.xlsx]

## Sheet: A - Overview
Supplementary Data 3. Assessment of quantitative accuracy using HeLa/yeast double proteome mixes. For the assessment of quantitative accuracy for regular input samples, 200 ng total input amount consisting of different ratios between HeLa and yeast digest were analyzed with a classical DDA approach using 1 m/z isolation width as well as WWA using 4 m/z isolation width. All samples contained in to…
Isolation width [m/z]	Species	Low abundance sample	High abundance sample	expected ratio	Median measured ratio	% Error for median measured ratio from expected ratio
1	Human	50 ng	100 ng	2	1.94003	0.0299863
	Human	50 ng	150 ng	3	3.0942	0.0313994
	Human	50 ng	200 ng	4	4.39057	0.0976422
	Human	Average of all human comparisons				0.0530093
	Yeast	50 ng	100 ng	2	1.83486	0.0825679
	Yeast	50 ng	150 ng	3	2.81767	0.0607773
	Yeast	50 ng	200 ng	4	3.85633	0.0359184
	Yeast	Average of all yeast comparisons				0.0597545
4	Human	50 ng	100 ng	2	1.99204	0.00397966
	Human	50 ng	150 ng	3	3.03412	0.0113733
	Human	50 ng	200 ng	4	4.37079	0.0926979
	Human	Average of all human comparisons				0.036017
	Yeast	50 ng	100 ng	2	1.91008	0.0449623
	Yeast	50 ng	150 ng	3	2.91266	0.0291124
	Yeast	50 ng	200 ng	4	3.99256	0.00185935
	Yeast	Average of all yeast comparisons				0.0253114

## Sheet: B - Overview iso1 Accuracy
Species	Low abundance sample	High abundance sample	expected ratio	Median measured ratio	% Error for median measured ratio from expected ratio		Average % deviation iso1 human and yeast from MEDIAN
Human	50 ng	100 ng	2	1.94003	0.0299863		0.0563819
Human	50 ng	150 ng	3	3.0942	0.0313994
Human	50 ng	200 ng	4	4.39057	0.0976422
Human	Average of all human comparisons				0.0530093
Yeast	50 ng	100 ng	2	1.83486	0.0825679
Yeast	50 ng	150 ng	3	2.81767	0.0607773
Yeast	50 ng	200 ng	4	3.85633	0.0359184
Yeast	Average of all yeast comparisons				0.0597545

## Sheet: C - Overview iso4 Accuracy
Species	Low abundance sample	High abundance sample	expected ratio	Median measured ratio	% Error for median measured ratio from expected ratio		Average % deviation iso4 human and yeast from MEDIAN
Human	50 ng	100 ng	2	1.99204	0.00397966		0.0306642
Human	50 ng	150 ng	3	3.03412	0.0113733
Human	50 ng	200 ng	4	4.37079	0.0926979
Human	Average of all human comparisons				0.036017
Yeast	50 ng	100 ng	2	1.91008	0.0449623
Yeast	50 ng	150 ng	3	2.91266	0.0291124
Yeast	50 ng	200 ng	4	3.99256	0.00185935
Yeast	Average of all yeast comparisons				0.0253114

## Sheet: D - 20231006_HY_iso1_NormQuant
Accession	Description	Species	Protein quantified in x% of species containing sample	Protein quantified in x% of 200ng species-specific sample	Protein quantified in x% of 150ng species-specific sample	Protein quantified in x% of 100ng species-specific sample	Protein quantified in x% of 50ng species-specific sample	apQuant Area 20231003_E0_Neo0_FAIMS_uPAC_5cm_HT_Trap1500bar_200ngH_0ngY_iso1_rep0	apQuant Area 20231003_E0_Neo0_FAIMS_uPAC_5cm_HT_Trap1500bar_200ngH_0ngY_iso1_rep1	apQuant Area 20231003_E0_Neo0_FAIMS_uPAC_5cm_HT_Trap1500bar_200ngH_0ngY_iso1_rep2	apQuant Area 20231003_E0_Neo0_FAIMS_uPAC_5cm_HT_Trap1500bar_150ngH_50ngY_iso1_rep0	apQuant Area 20231003_E0_Neo0_FAIMS_uPAC_5cm_HT_Trap1500bar_150ngH_50ngY_iso1_rep1	apQuant Area 20231003_E0_Neo0_FAIMS_uPAC_5cm_HT_Trap1500bar_150ngH_50ngY_iso1_rep2	apQuant Area 20231003_E0_Neo0_FAIMS_uPAC_5cm_HT_Trap1500bar_100ngH_100ngY_iso1_rep0	apQuant Area 20231003_E0_Neo0_FAIMS_uPAC_5cm_HT_Trap1500bar_100ngH_100ngY_iso1_rep1	apQuant Area 20231003_E0_Neo0_FAIMS_uPAC_5cm_HT_Trap1500bar_100ngH_100ngY_iso1_rep2	apQuant Area 20231003_E0_Neo0_FAIMS_uPAC_5cm_HT_Trap1500bar_50ngH_150ngY_iso1_rep0	apQuant Area 20231003_E0_Neo0_FAIMS_uPAC_5cm_HT_Trap1500bar_50ngH_150ngY_iso1_rep1	apQuant Area 20231003_E0_Neo0_FAIMS_uPAC_5cm_HT_Trap1500bar_50ngH_150ngY_iso1_rep2	apQuant Area 20231003_E0_Neo0_FAIMS_uPAC_5cm_HT_Trap1500bar_0ngH_200ngY_iso1_rep0	apQuant Area 20231003_E0_Neo0_FAIMS_uPAC_5cm_HT_Trap1500bar_0ngH_200ngY_iso1_rep1	apQuant Area 20231003_E0_Neo0_FAIMS_uPAC_5cm_HT_Trap1500bar_0ngH_200ngY_iso1_rep2	200ng H 0ng Y iso1 AVERAGE	150ng H 50ng Y iso1 AVERAGE	100ng H 100ng Y iso1 AVERAGE	50ng H 150ng Y iso1 AVERAGE	0ng H 200ng Y iso1 AVERAGE
YPR178W	PRP4 SGDID:S000006382, Chr XVI from 892332-893729, Genome Release 64-2-1, Verified ORF, Splicing factor; component of the U4/U6-U5 snRNP complex""	Yeast	0	0	0	0	0	0	0	0	0	0	0	0	0	0	0	0	0	0	0	0	0	0	0	0	0
YDL074C	BRE1 SGDID:S000002232, Chr IV from 326149-324047, Genome Release 64-2-1, reverse complement, Verified ORF, E3 ubiquitin ligase; forms heterodimer with Rad6p to monoubiquinate histone H2B-K123, which is required for the subsequent methylation of histone H3-K4 and H3-K79; required for DSBR, transcription, silencing, and checkpoint control; interacts with RNA-binding protein Npl3p, linking histone u…	Yeast	0	0	0	0	0	0	0	0	0	0	0	0	0	0	0	0	0	0	0	0	0	0	0	0	0
YIL088C	AVT7 SGDID:S000001350, Chr IX from 199403-197931, Genome Release 64-2-1, reverse complement, Verified ORF, Putative transporter; member of a family of seven S. cerevisiae genes (AVT1-7) related to vesicular GABA-glycine transporters""	Yeast	0.583333	0.666667	1	0.666667	0	0	0	738843	0	0	0	1.03349e+06	0	416983	826524	965630	824619	1.4228e+06	0	1.3086e+06	246281	0	483490	872258	910466
YOL137W	BSC6 SGDID:S000005497, Chr XV from 65621-67114, Genome Release 64-2-1, Verified ORF, Protein of unknown function with 8 putative transmembrane segments; ORF exhibits genomic organization compatible with a translational readthrough-dependent mode of expression""	Yeast	0	0	0	0	0	0	0	0	0	0	0	0	0	0	0	0	0	0	0	0	0	0	0	0	0
YEL022W	GEA2 SGDID:S000000748, Chr V from 111421-115800, Genome Release 64-2-1, Verified ORF, Guanine nucleotide exchange factor for ADP ribosylation factors (ARFs); involved in vesicular transport between the Golgi and ER, Golgi organization, and actin cytoskeleton organization; GEA2 has a paralog, GEA1, that arose from the whole genome duplication""	Yeast	0	0	0	0	0	0	0	0	0	0	0	0	0	0	0	0	0	0	0	0	0	0	0	0	0
YDR243C	PRP28 SGDID:S000002651, Chr IV from 950284-948518, Genome Release 64-2-1, reverse complement, Verified ORF, RNA helicase in the DEAD-box family; involved in RNA isomerization at the 5' splice site and for exchange of U6 for U1 snRNA at the 5' splice site""	Yeast	0	0	0	0	0	0	0	0	0	0	0	0	0	0	0	0	0	0	0	0	0	0	0	0	0
YOL096C	COQ3 SGDID:S000005456, Chr XV from 139045-138107, Genome Release 64-2-1, reverse complement, Verified ORF, O-methyltransferase; catalyzes two different O-methylation steps in ubiquinone (Coenzyme Q) biosynthesis; component of a mitochondrial ubiquinone-synthesizing complex; phosphoprotein""	Yeast	0	0	0	0	0	0	0	0	0	0	0	0	0	0	0	0	0	0	0	0	0	0	0	0	0
YBR288C	APM3 SGDID:S000000492, Chr II from 779463-778012, Genome Release 64-2-1, reverse complement, Verified ORF, Mu3-like subunit of the clathrin associated protein complex (AP-3); functions in transport of alkaline phosphatase to the vacuole via the alternate pathway""	Yeast	0	0	0	0	0	0	0	0	0	0	0	0	0	0	0	0	0	0	0	0	0	0	0	0	0
YDR358W	GGA1 SGDID:S000002766, Chr IV from 1190059-1191732, Genome Release 64-2-1, Verified ORF, Golgi-localized protein with homology to gamma-adaptin; interacts with and regulates Arf1p and Arf2p in a GTP-dependent manner in order to facilitate traffic through the late Golgi; GGA1 has a paralog, GGA2, that arose from the whole genome duplication""	Yeast	0.916667	1	1	1	0.666667	138817	176275	293994	479561	0	504681	772057	703501	803936	2.23451e+06	1.20156e+06	1.29368e+06	1.51481e+06	1.64188e+06	1.4756e+06	203029	328080	759831	1.57658e+06	1.5441e+06
YAL007C	ERP2 SGDID:S000000005, Chr I from 138345-137698, Genome Release 64-2-1, reverse complement, Verified ORF, Member of the p24 family involved in ER to Golgi transport; similar to Emp24p and Erv25p; role in misfolded protein quality control; forms a heterotrimeric complex with Erp1p, Emp24p, and Erv25p; localized to COPII-coated vesicles; ERP2 has a paralog, ERP4, that arose from the whole genome du…	Yeast	0.75	1	1	0.333333	0.666667	0	0	0	1.12322e+06	0	1.34778e+06	0	0	3.67865e+06	2.49351e+06	1.59618e+06	6.00215e+06	5.43471e+06	2.70008e+06	8.98153e+06	0	823669	1.22622e+06	3.36395e+06	5.70544e+06
YGL070C	RPB9 SGDID:S000003038, Chr VII from 374827-374459, Genome Release 64-2-1, reverse complement, Verified ORF, RNA polymerase II subunit B12.6; contacts DNA; mutations affect transcription start site selection and fidelity of transcription""	Yeast	0	0	0	0	0	0	0	0	0	0	0	0	0	0	0	0	0	0	0	0	0	0	0	0	0
YOR204W	DED1 SGDID:S000005730, Chr XV from 722911-724725, Genome Release 64-2-1, Verified ORF, ATP-dependent DEAD (Asp-Glu-Ala-Asp)-box RNA helicase; required for translation initiation of all yeast mRNAs; binds to mRNA cap-associated factors, and binding stimulates Ded1p RNA-dependent ATPase activity; mutation in human homolog DBY is associated with male infertility; human homolog DDX3X complements ded1…	Yeast	1	1	1	1	1	1.84953e+06	1.45597e+06	1.64966e+06	1.60438e+06	1.10197e+06	1.7107e+06	2.96142e+06	2.49498e+06	3.6871e+06	4.14644e+06	5.1577e+06	5.48785e+06	7.32779e+06	8.01622e+06	7.05672e+06	1.65172e+06	1.47235e+06	3.04783e+06	4.93066e+06	7.46691e+06
YIL105C	SLM1 SGDID:S000001367, Chr IX from 169641-167581, Genome Release 64-2-1, reverse complement, Verified ORF, Phosphoinositide PI4,5P(2) binding protein, forms a complex with Slm2p; acts downstream of Mss4p in a pathway regulating actin cytoskeleton organization in response to stress; phosphorylated by the TORC2 complex; protein abundance increases in response to DNA replication stress; SLM1 has a p…	Yeast	0.833333	1	1	1	0.333333	0	0	0	0	0	111128	143530	87394.2	390578	132448	211895	497315	565791	236458	819402	0	37042.6	207167	280553	540550
YHR018C	ARG4 SGDID:S000001060, Chr VIII from 141402-140011, Genome Release 64-2-1, reverse complement, Verified ORF, Argininosuccinate lyase; catalyzes the final step in the arginine biosynthesis pathway""	Yeast	0.916667	1	1	0.666667	1	3.78741e+06	3.87979e+06	1.09541e+06	621938	1.14651e+06	713515	1.64414e+06	0	1.38427e+06	2.12005e+06	1.60211e+06	2.34065e+06	2.32945e+06	2.27842e+06	3.1107e+06	2.92087e+06	827321	1.00947e+06	2.02094e+06	2.57286e+06
YLR186W	EMG1 SGDID:S000004176, Chr XII from 523632-524390, Genome Release 64-2-1, Verified ORF, Methyltransferase for rRNA; catalyzes methylation of the pseudouridine residue 1191 of 18S rRNA; member of the SPOUT methyltransferase family; required for maturation of 18S rRNA and for 40S ribosomal subunit production independently of methyltransferase activity; forms homodimers; human ortholog is mutated in…	Yeast	0.75	1	1	0.333333	0.666667	369927	422919	449218	241130	0	329172	0	0	327068	806555	973606	887182	696865	904760	989917	414021	190101	109023	889115	863847
YDL174C	DLD1 SGDID:S000002333, Chr IV from 147589-145826, Genome Release 64-2-1, reverse complement, Verified ORF, D-lactate dehydrogenase; oxidizes D-lactate to pyruvate, transcription is heme-dependent, repressed by glucose, and derepressed in ethanol or lactate; located in the mitochondrial inner membrane""	Yeast	1	1	1	1	1	3.89055e+06	4.44145e+06	4.34936e+06	1.43391e+06	2.09399e+06	1.07088e+06	2.33166e+06	1.52127e+06	2.57315e+06	3.01454e+06	2.26772e+06	3.29724e+06	3.98422e+06	3.13161e+06	4.53264e+06	4.22712e+06	1.53293e+06	2.14202e+06	2.85983e+06	3.88282e+06
YNR059W	MNT4 SGDID:S000005342, Chr XIV from 736803-738545, Genome Release 64-2-1, Verified ORF, Putative alpha-1,3-mannosyltransferase; not required for protein O-glycosylation""	Yeast	0	0	0	0	0	0	0	0	0	0	0	0	0	0	0	0	0	0	0	0	0	0	0	0	0
YDL135C	RDI1 SGDID:S000002294, Chr IV from 219288-218680, Genome Release 64-2-1, reverse complement, Verified ORF, Rho GDP dissociation inhibitor; involved in the localization and regulation of Cdc42p and Rho1p; protein abundance increases in response to DNA replication stress""	Yeast	0.583333	1	1	0.333333	0	0	0	0	0	0	0	0	0	1.46703e+06	1.85507e+06	1.53075e+06	2.70301e+06	1.30484e+06	2.2419e+06	2.53333e+06	0	0	489010	2.02961e+06	2.02669e+06
YLR335W	NUP2 SGDID:S000004327, Chr XII from 797430-799592, Genome Release 64-2-1, Verified ORF, Nucleoporin involved in nucleocytoplasmic transport; binds to either the nucleoplasmic or cytoplasmic faces of the nuclear pore complex depending on Ran-GTP levels; also has a role in chromatin organization""	Yeast	1	1	1	1	1	1.82084e+06	689723	2.46062e+06	883387	1.02434e+06	1.07673e+06	1.35126e+06	1.19302e+06	1.71462e+06	1.31952e+06	2.03089e+06	2.93685e+06	2.29172e+06	2.83641e+06	3.16746e+06	1.65706e+06	994818	1.41963e+06	2.09575e+06	2.7652e+06
YER178W	PDA1 SGDID:S000000980, Chr V from 546817-548079, Genome Release 64-2-1, Verified ORF, E1 alpha subunit of the pyruvate dehydrogenase (PDH) complex; catalyzes the direct oxidative decarboxylation of pyruvate to acetyl-CoA; phosphorylated; regulated by glucose; PDH complex is concentrated in spots within the mitochondrial matrix, often near the ERMES complex and near peroxisomes""	Yeast	1	1	1	1	1	4.88369e+06	5.95532e+06	6.31742e+06	1.31905e+07	1.01117e+07	1.31136e+07	2.08533e+07	2.27655e+07	2.49316e+07	3.25275e+07	3.05378e+07	3.92501e+07	4.90865e+07	4.76594e+07	5.04081e+07	5.71881e+06	1.21386e+07	2.28501e+07	3.41051e+07	4.90513e+07
YER087C-B	SBH1 SGDID:S000002128, Chr V from 332830-332582, Genome Release 64-2-1, reverse complement, Verified ORF, Beta subunit of Sec61p ER translocation complex (Sec61p-Sss1p-Sbh1p); involved in protein translocation into the endoplasmic reticulum; interacts with the exocyst complex and also with Rtn1p; cotranslationally N-acetylated by NatA; SBH1 has a paralog, SBH2, that arose from the whole genome du…	Yeast	1	1	1	1	1	1.93995e+07	2.06702e+07	2.21333e+07	4.49379e+06	6.07803e+06	4.30794e+06	8.20004e+06	5.56597e+06	1.02911e+07	2.66631e+07	1.49756e+07	3.06712e+07	3.61994e+07	3.00186e+07	3.30279e+07	2.07343e+07	4.95992e+06	8.01902e+06	2.41033e+07	3.3082e+07
YBR061C	TRM7 SGDID:S000000265, Chr II from 365719-364787, Genome Release 64-2-1, reverse complement, Verified ORF, 2'-O-ribose methyltransferase; methylates the 2'-O-ribose of tRNA-Phe, tRNA-Trp, and tRNA-Leu at positions C32 and N34 of the tRNA anticodon loop; crucial biological role likely modification of tRNA-Phe; interacts with Trm732p and Rtt10p in 2'-O-methylation of C32 and N34 substrate tRNAs, re…	Yeast	0	0	0	0	0	0	0	0	0	0	0	0	0	0	0	0	0	0	0	0	0	0	0	0	0
YDR032C	PST2 SGDID:S000002439, Chr IV from 504695-504099, Genome Release 64-2-1, reverse complement, Verified ORF, Protein with similarity to a family of flavodoxin-like proteins; induced by oxidative stress in a Yap1p dependent manner; the authentic, non-tagged protein is detected in highly purified mitochondria in high-throughput studies; protein abundance increases in response to DNA replication stres…	Yeast	1	1	1	1	1	0	1.62842e+06	0	3.11809e+07	2.37162e+07	2.50606e+07	5.41996e+07	4.31277e+07	4.82724e+07	7.73369e+07	6.97918e+07	7.30519e+07	1.22366e+08	7.84345e+07	1.02931e+08	542805	2.66526e+07	4.85332e+07	7.33936e+07	1.01244e+08
YBL023C	MCM2 SGDID:S000000119, Chr II from 177526-174920, Genome Release 64-2-1, reverse complement, Verified ORF, Protein involved in DNA replication; component of the Mcm2-7 hexameric helicase complex that binds chromatin as a part of the pre-replicative complex; relative distribution to the nucleus increases upon DNA replication stress""	Yeast	0	0	0	0	0	0	0	0	0	0	0	0	0	0	0	0	0	0	0	0	0	0	0	0	0
YDR429C	TIF35 SGDID:S000002837, Chr IV from 1325301-1324477, Genome Release 64-2-1, reverse complement, Verified ORF, eIF3g subunit of the eukaryotic translation initiation factor 3 (eIF3); subunit of the core complex of eIF3; is essential for translation; stimulates resumption of ribosomal scanning during translation reinitiation""	Yeast	1	1	1	1	1	5.22354e+06	5.23439e+06	4.71077e+06	5.86922e+06	6.01038e+06	5.55681e+06	4.38935e+06	4.56779e+06	6.02319e+06	5.68794e+06	7.88388e+06	8.45502e+06	9.95067e+06	8.67982e+06	1.00202e+07	5.05623e+06	5.81214e+06	4.99344e+06	7.34228e+06	9.55022e+06
YFR051C	RET2 SGDID:S000001947, Chr VI from 251803-250163, Genome Release 64-2-1, reverse complement, Verified ORF, Delta subunit of the coatomer complex (COPI); COPI coats Golgi-derived transport vesicles; involved in retrograde transport between Golgi and ER""	Yeast	0.916667	1	1	0.666667	1	4.47476e+06	4.39383e+06	2.63862e+06	610803	2.6493e+06	1.73516e+06	0	1.13528e+06	1.1145e+06	2.15915e+06	2.93643e+06	2.02396e+06	2.76262e+06	2.85949e+06	3.00967e+06	3.83574e+06	1.66509e+06	749928	2.37318e+06	2.87726e+06
YLR396C	VPS33 SGDID:S000004388, Chr XII from 912310-910235, Genome Release 64-2-1, reverse complement, Verified ORF, ATP-binding protein that is a subunit of the HOPS and CORVET complexes; essential for protein sorting, vesicle docking, and fusion at the vacuole; binds to SNARE domains""	Yeast	0	0	0	0	0	0	0	0	0	0	0	0	0	0	0	0	0	0	0	0	0	0	0	0	0
YBL057C	PTH2 SGDID:S000000153, Chr II from 113427-112801, Genome Release 64-2-1, reverse complement, Verified ORF, One of two mitochondrially-localized peptidyl-tRNA hydrolases; negatively regulates the ubiquitin-proteasome pathway via interactions with ubiquitin-like ubiquitin-associated proteins; dispensable for cell growth; see also PTH1""	Yeast	0	0	0	0	0	0	0	0	0	0	0	0	0	0	0	0	0	0	0	0	0	0	0	0	0
YGL227W	VID30 SGDID:S000003196, Chr VII from 69671-72547, Genome Release 64-2-1, Verified ORF, Central component of GID Complex, involved in FBPase degradation; interacts strongly with Gid8p to serve as a scaffold for other GID Complex subunits; contains SPRY domain and 3 domains that are also found in Gid8p - LisH, CTLH, and CRA; required for association of Vid vesicles and actin patches in vacuole impo…	Yeast	0	0	0	0	0	0	0	0	0	0	0	0	0	0	0	0	0	0	0	0	0	0	0	0	0
YIL091C	UTP25 SGDID:S000001353, Chr IX from 193195-191030, Genome Release 64-2-1, reverse complement, Verified ORF, Nucleolar protein; required for 35S pre-RNA processing and 40S ribosomal subunit biogenesis""	Yeast	0.583333	0.333333	0.333333	0.666667	1	765468	732831	614954	594080	396607	517177	257343	0	314007	0	0	223629	0	0	80810.9	704418	502621	190450	74543	26937
YOR285W	RDL1 SGDID:S000005811, Chr XV from 849635-850054, Genome Release 64-2-1, Verified ORF, Thiosulfate sulfurtransferase; contains a rhodanese-like domain; localized to the mitochondrial outer membrane; protein abundance increases in response to DNA replication stress; similar to the human TSTD gene""	Yeast	1	1	1	1	1	0	0	0	5.13805e+06	5.28e+06	4.60291e+06	1.11557e+07	8.15561e+06	8.82218e+06	1.53612e+07	1.22914e+07	1.24493e+07	2.08252e+07	2.01207e+07	1.81185e+07	0	5.00698e+06	9.37783e+06	1.33673e+07	1.96882e+07
YBR052C	RFS1 SGDID:S000000256, Chr II from 339352-338720, Genome Release 64-2-1, reverse complement, Verified ORF, Protein of unknown function; member of a flavodoxin-like fold protein family that includes Pst2p and Ycp4p; green fluorescent protein (GFP)-fusion protein localizes to the cytoplasm in a punctate pattern; RFS1 has a paralog, PST2, that arose from the whole genome duplication""	Yeast	1	1	1	1	1	2.44751e+06	3.49544e+06	3.00418e+06	4.06742e+06	4.62567e+06	4.93996e+06	7.11142e+06	6.29186e+06	9.3002e+06	1.84868e+07	1.32079e+07	1.75776e+07	2.58326e+07	2.00445e+07	2.02582e+07	2.98238e+06	4.54435e+06	7.56783e+06	1.64241e+07	2.20451e+07
YNL108C	YNL108C SGDID:S000005052, Chr XIV from 419826-419014, Genome Release 64-2-1, reverse complement, Verified ORF, Protein phosphatase; similar to prokaryotic phosphotransfer enzymes; null mutant shows alterations in glucose metabolism; GFP-fusion protein localizes to the cytoplasm and nucleus; YNL108C has a paralog, TFC7, that arose from the whole genome duplication""	Yeast	0	0	0	0	0	0	0	0	0	0	0	0	0	0	0	0	0	0	0	0	0	0	0	0	0
YDR517W	GRH1 SGDID:S000002925, Chr IV from 1477239-1478357, Genome Release 64-2-1, Verified ORF, Acetylated cis-Golgi protein, involved in ER to Golgi transport; homolog of human GRASP65; forms a complex with the coiled-coil protein Bug1p; mutants are compromised for the fusion of ER-derived vesicles with Golgi membranes; protein abundance increases in response to DNA replication stress""	Yeast	1	1	1	1	1	0	0	0	1.23198e+06	1.19522e+06	1.30061e+06	2.14967e+06	2.18591e+06	2.83909e+06	4.16534e+06	3.22884e+06	4.96585e+06	5.20333e+06	5.30691e+06	5.91751e+06	0	1.2426e+06	2.39156e+06	4.12001e+06	5.47592e+06
YJL095W	BCK1 SGDID:S000003631, Chr X from 247255-251691, Genome Release 64-2-1, Verified ORF, MAPKKK acting in the protein kinase C signaling pathway; the kinase C signaling pathway controls cell integrity; upon activation by Pkc1p phosphorylates downstream kinases Mkk1p and Mkk2p; MAPKKK is an acronym for mitogen-activated protein (MAP) kinase kinase kinase""	Yeast	0	0	0	0	0	0	0	0	0	0	0	0	0	0	0	0	0	0	0	0	0	0	0	0	0
YER164W	CHD1 SGDID:S000000966, Chr V from 505392-509798, Genome Release 64-2-1, Verified ORF, Chromatin remodeler that regulates various aspects of transcription; acts in in conjunction with Isw1b to regulate chromatin structure and maintain chromatin integrity during transcription elongation by RNAP II by preventing trans-histone exchange over coding regions; contains a chromo domain, a helicase domain …	Yeast	0	0	0	0	0	0	0	0	0	0	0	0	0	0	0	0	0	0	0	0	0	0	0	0	0
YGR208W	SER2 SGDID:S000003440, Chr VII from 911883-912812, Genome Release 64-2-1, Verified ORF, Phosphoserine phosphatase of the phosphoglycerate pathway; involved in serine and glycine biosynthesis, expression is regulated by the available nitrogen source""	Yeast	1	1	1	1	1	0	362871	376577	1.23985e+06	1.31644e+06	939510	1.07633e+06	1.21713e+06	964725	4.46479e+06	5.75097e+06	1.92434e+06	2.80124e+06	3.35518e+06	2.53715e+06	246483	1.16527e+06	1.08606e+06	4.0467e+06	2.89786e+06
YGL252C	RTG2 SGDID:S000003221, Chr VII from 27484-25718, Genome Release 64-2-1, reverse complement, Verified ORF, Sensor of mitochondrial dysfunction; regulates the subcellular location of Rtg1p and Rtg3p, transcriptional activators of the retrograde (RTG) and TOR pathways; Rtg2p is inhibited by the phosphorylated form of Mks1p""	Yeast	0.916667	1	1	1	0.666667	735409	604582	938035	863183	0	1.02034e+06	524434	413613	1.26922e+06	1.56515e+06	1.24311e+06	2.42342e+06	2.31035e+06	2.39415e+06	3.34435e+06	759342	627839	735756	1.7439e+06	2.68295e+06
YOL094C	RFC4 SGDID:S000005454, Chr XV from 142555-141584, Genome Release 64-2-1, reverse complement, Verified ORF, Subunit of heteropentameric Replication factor C (RF-C); which is a DNA binding protein and ATPase that acts as a clamp loader of the proliferating cell nuclear antigen (PCNA) processivity factor for DNA polymerases delta and epsilon; relocalizes to the cytosol in response to hypoxia""	Yeast	0	0	0	0	0	0	0	0	0	0	0	0	0	0	0	0	0	0	0	0	0	0	0	0	0
YER043C	SAH1 SGDID:S000000845, Chr V from 237119-235770, Genome Release 64-2-1, reverse complement, Verified ORF, S-adenosyl-L-homocysteine hydrolase; catabolizes S-adenosyl-L-homocysteine which is formed after donation of the activated methyl group of S-adenosyl-L-methionine (AdoMet) to an acceptor; regulates cellular lipid homoeostasis by regulating phosphatidylcholine(PC)synthesis and triacylglycerol …	Yeast	1	1	1	1	1	9.68737e+06	7.2616e+06	2.73859e+06	3.50202e+07	2.89742e+07	3.36095e+07	5.39822e+07	5.74008e+07	6.14569e+07	9.21961e+07	9.08794e+07	9.79023e+07	1.12646e+08	1.17588e+08	1.36315e+08	6.56252e+06	3.25346e+07	5.76133e+07	9.36593e+07	1.22183e+08
YGL055W	OLE1 SGDID:S000003023, Chr VII from 398628-400160, Genome Release 64-2-1, Verified ORF, Delta(9) fatty acid desaturase; required for monounsaturated fatty acid synthesis and for normal distribution of mitochondria""	Yeast	0.916667	1	1	1	0.666667	2.13981e+06	0	2.27057e+06	381671	0	323096	804271	921970	694734	1.06438e+06	904589	1.18601e+06	1.31162e+06	656447	1.89662e+06	1.47013e+06	234922	806991	1.05166e+06	1.28823e+06
YHL034C	SBP1 SGDID:S000001026, Chr VIII from 34077-33193, Genome Release 64-2-1, reverse complement, Verified ORF, Protein that binds eIF4G and has a role in repression of translation; has an RGG motif; found in cytoplasmic P bodies; binds to mRNAs under glucose starvation stress, most often in the 5' UTR; found associated with small nucleolar RNAs snR10 and snR11; SBP1 has a paralog, RNP1, that arose fr…	Yeast	1	1	1	1	1	4.60453e+06	3.28687e+06	8.50791e+06	2.32846e+07	1.46442e+07	1.74181e+07	2.90529e+07	2.57837e+07	3.53127e+07	3.53008e+07	3.72869e+07	5.18672e+07	5.4405e+07	5.12437e+07	6.75447e+07	5.46643e+06	1.8449e+07	3.00498e+07	4.14849e+07	5.77311e+07
YLL010C	PSR1 SGDID:S000003933, Chr XII from 130613-129330, Genome Release 64-2-1, reverse complement, Verified ORF, Plasma membrane associated protein phosphatase; involved in the general stress response; required along with binding partner Whi2p for full activation of STRE-mediated gene expression, possibly through dephosphorylation of Msn2p; PSR1 has a paralog, PSR2, that arose from the whole genome du…	Yeast	1	1	1	1	1	0	0	0	1.32532e+06	954647	2.48638e+06	3.50271e+06	2.86732e+06	4.58965e+06	380874	4.76421e+06	6.1896e+06	4.95672e+06	5.55698e+06	7.54474e+06	0	1.58878e+06	3.65323e+06	3.77823e+06	6.01948e+06
YAL005C	SSA1 SGDID:S000000004, Chr I from 141431-139503, Genome Release 64-2-1, reverse complement, Verified ORF, ATPase involved in protein folding and NLS-directed nuclear transport; member of HSP70 family; forms chaperone complex with Ydj1p; localized to nucleus, cytoplasm, and cell wall; 98% identical with paralog Ssa2p, but subtle differences between the two proteins provide functional specificity w…	Yeast	1	1	1	1	1	3.43894e+07	2.90692e+07	1.66977e+07	2.38729e+08	2.16861e+08	2.42629e+08	4.65446e+08	4.38074e+08	4.71656e+08	6.92957e+08	6.88546e+08	7.05827e+08	9.12365e+08	9.69408e+08	9.74911e+08	2.67188e+07	2.3274e+08	4.58392e+08	6.95777e+08	9.52228e+08
YOR141C	ARP8 SGDID:S000005667, Chr XV from 592587-589942, Genome Release 64-2-1, reverse complement, Verified ORF, Nuclear actin-related protein involved in chromatin remodeling; component of chromatin-remodeling enzyme complexes; has mRNA binding activity""	Yeast	0.833333	1	1	0.666667	0.666667	0	59864.9	53561.3	210206	0	157315	0	287045	472967	597884	633927	561509	586569	644666	1.00701e+06	37808.7	122507	253338	597773	746082
YNL209W	SSB2 SGDID:S000005153, Chr XIV from 252059-253900, Genome Release 64-2-1, Verified ORF, Cytoplasmic ATPase that is a ribosome-associated molecular chaperone; functions with J-protein partner Zuo1p; may be involved in the folding of newly-synthesized polypeptide chains; member of the HSP70 family; SSB2 has a paralog, SSB1, that arose from the whole genome duplication""	Yeast	1	1	1	1	1	3.54892e+07	3.83576e+07	3.7757e+07	5.73292e+06	4.7046e+06	6.17809e+06	1.06861e+07	9.86999e+06	1.27334e+07	1.63521e+07	1.66612e+07	1.86983e+07	2.01087e+07	2.17696e+07	2.52132e+07	3.72013e+07	5.53854e+06	1.10965e+07	1.72372e+07	2.23638e+07
YOR007C	SGT2 SGDID:S000005533, Chr XV from 339978-338938, Genome Release 64-2-1, reverse complement, Verified ORF, Glutamine-rich cytoplasmic cochaperone; serves as a scaffold bringing together Get4, Get5p, and other TRC complex members that are required to mediate posttranslational insertion of tail-anchored proteins into the ER membrane; interacts with the prion domain of Sup35p; amyloid sensor; plays …	Yeast	1	1	1	1	1	1.84679e+06	3.62095e+06	7.00853e+06	2.6846e+07	2.41909e+07	2.85501e+07	4.76002e+07	5.37223e+07	6.0588e+07	7.75912e+07	7.79603e+07	9.09797e+07	1.13094e+08	1.1262e+08	1.26443e+08	4.15875e+06	2.6529e+07	5.39702e+07	8.21771e+07	1.17386e+08
YBL056W	PTC3 SGDID:S000000152, Chr II from 113762-115168, Genome Release 64-2-1, Verified ORF, Type 2C protein phosphatase (PP2C); dephosphorylates Hog1p (see also Ptc2p) to limit maximal kinase activity induced by osmotic stress; dephosphorylates T169 phosphorylated Cdc28p (see also Ptc2p); role in DNA damage checkpoint inactivation; PTC3 has a paralog, PTC2, that arose from the whole genome duplication…	Yeast	1	1	1	1	1	0	0	0	2.09202e+06	1.3158e+06	2.10885e+06	2.02773e+06	1.10466e+06	2.12381e+06	3.31394e+06	3.13783e+06	3.36272e+06	4.6366e+06	4.31078e+06	4.65441e+06	0	1.83889e+06	1.75207e+06	3.2715e+06	4.53393e+06
YKR089C	TGL4 SGDID:S000001797, Chr XI from 608365-605633, Genome Release 64-2-1, reverse complement, Verified ORF, Multifunctional lipase/hydrolase/phospholipase; triacylglycerol lipase, steryl ester hydrolase, and Ca2+-independent phospholipase A2; catalyzes acyl-CoA dependent acylation of LPA to PA; required with Tgl3p for timely bud formation; phosphorylated and activated by Cdc28p; TGL4 has a paralog…	Yeast	0	0	0	0	0	0	0	0	0	0	0	0	0	0	0	0	0	0	0	0	0	0	0	0	0
YDR212W	TCP1 SGDID:S000002620, Chr IV from 887232-888911, Genome Release 64-2-1, Verified ORF, Alpha subunit of chaperonin-containing T-complex; complex mediates protein folding in the cytosol; involved in actin cytoskeleton maintenance; overexpression in neurons suppresses formation of pathogenic conformations of huntingtin protein""	Yeast	1	1	1	1	1	2.12186e+06	1.73724e+06	1.67873e+06	2.08907e+06	3.48524e+06	2.99055e+06	3.77237e+06	4.34775e+06	5.39611e+06	5.25989e+06	5.26211e+06	8.46532e+06	8.92235e+06	7.8383e+06	1.21444e+07	1.84595e+06	2.85495e+06	4.50541e+06	6.32911e+06	9.635e+06
YGL103W	RPL28 SGDID:S000003071, Chr VII from 310967-311015,311527-311927, Genome Release 64-2-1, Verified ORF, Ribosomal 60S subunit protein L28; homologous to mammalian ribosomal protein L27A and bacterial L15; may have peptidyl transferase activity; can mutate to cycloheximide resistance""	Yeast	1	1	1	1	1	4.96455e+06	7.94427e+06	8.87503e+06	1.59398e+08	1.58308e+08	1.83849e+08	2.48343e+08	2.89353e+08	3.63798e+08	3.61304e+08	4.45171e+08	5.7189e+08	5.29194e+08	6.25171e+08	7.86434e+08	7.26128e+06	1.67185e+08	3.00498e+08	4.59455e+08	6.46933e+08
YKL103C	APE1 SGDID:S000001586, Chr XI from 247682-246138, Genome Release 64-2-1, reverse complement, Verified ORF, Vacuolar aminopeptidase yscI; zinc metalloproteinase that belongs to the peptidase family M18; often used as a marker protein in studies of autophagy and cytosol to vacuole targeting (CVT) pathway; protein increases in abundance and relative distribution to cytoplasmic foci increases upon DN…	Yeast	1	1	1	1	1	2.66096e+06	2.93917e+06	2.86368e+06	2.86943e+06	1.57027e+06	2.98597e+06	3.41281e+06	3.58821e+06	5.28752e+06	5.82843e+06	4.85986e+06	7.43255e+06	6.94649e+06	6.05138e+06	1.04002e+07	2.82127e+06	2.47522e+06	4.09618e+06	6.04028e+06	7.79935e+06
YBR035C	PDX3 SGDID:S000000239, Chr II from 306955-306269, Genome Release 64-2-1, reverse complement, Verified ORF, Pyridoxine (pyridoxamine) phosphate oxidase; has homologs in E. coli and Myxococcus xanthus; transcription is under the general control of nitrogen metabolism""	Yeast	1	1	1	1	1	0	0	1.0392e+06	6.36935e+06	1.69836e+06	3.99728e+06	1.26137e+07	9.01018e+06	1.16335e+07	2.18522e+07	2.06728e+07	2.20987e+07	3.52155e+07	3.00536e+07	3.21013e+07	346401	4.02166e+06	1.10858e+07	2.15412e+07	3.24568e+07
YOL057W	YOL057W SGDID:S000005418, Chr XV from 220767-222902, Genome Release 64-2-1, Verified ORF, Dipeptidyl-peptidase III; cleaves dipeptides from the amino terminus of target proteins; highly active on synthetic substrate Arg-Arg-2-naphthylamide; mammalian ortholog may be a biomarker for some cancers""	Yeast	1	1	1	1	1	1.67666e+06	1.56292e+06	1.4378e+06	1.36201e+06	661137	1.18682e+06	2.00406e+06	2.45822e+06	2.51258e+06	3.36018e+06	4.08552e+06	4.33428e+06	4.34474e+06	4.57359e+06	5.69179e+06	1.55913e+06	1.06999e+06	2.32495e+06	3.92666e+06	4.87004e+06
YKL088W	CAB3 SGDID:S000001571, Chr XI from 275283-276998, Genome Release 64-2-1, Verified ORF, Subunit of PPCDC and CoA-SPC complexes involved in CoA biosynthesis; subunits of the phosphopantothenoylcysteine decarboxylase (PPCDC) complex are: Cab3p, Sis2p, Vhs3p, while the subunits of the CoA-synthesizing protein complex (CoA-SPC) are: Cab2p, Cab3p, Cab4p, and Cab5p as well as Sis2p and Vhs3p; null mutan…	Yeast	0.75	1	1	1	0	165493	0	144988	0	0	0	509758	667867	228502	1.10238e+06	912392	558541	1.56807e+06	1.4819e+06	1.33917e+06	103494	0	468709	857771	1.46304e+06
YFR011C	MIC19 SGDID:S000001907, Chr VI from 167258-166746, Genome Release 64-2-1, reverse complement, Verified ORF, Component of the MICOS complex; MICOS (formerly MINOS or MitOS) is a mitochondrial inner membrane complex that extends into the intermembrane space and has a role in the maintenance of crista junctions, inner membrane architecture, and formation of contact sites to the outer membrane; Mic19…	Yeast	0	0	0	0	0	0	0	0	0	0	0	0	0	0	0	0	0	0	0	0	0	0	0	0	0
YMR107W	SPG4 SGDID:S000004713, Chr XIII from 483014-483361, Genome Release 64-2-1, Verified ORF, Protein required for high temperature survival during stationary phase; not required for growth on nonfermentable carbon sources""	Yeast	1	1	1	1	1	6.27059e+06	6.31353e+06	9.17296e+06	6.86004e+06	7.9065e+06	9.26324e+06	9.46962e+06	8.82122e+06	1.65529e+07	1.36561e+07	1.85838e+07	2.4929e+07	2.49258e+07	2.59819e+07	3.34868e+07	7.25236e+06	8.00993e+06	1.16146e+07	1.90563e+07	2.81315e+07
YOR243C	PUS7 SGDID:S000005769, Chr XV from 792241-790211, Genome Release 64-2-1, reverse complement, Verified ORF, Pseudouridine synthase; catalyzes pseudouridylation at positions 35 and 56 in U2 snRNA, position 50 in 5S rRNA, position 13 in cytoplasmic tRNAs, and position 35 in pre-tRNA(Tyr); also pseudouridylates some mRNAs; relocates from nucleus to cytoplasm during heat shock and differentially modif…	Yeast	0.5	1	0.666667	0.333333	0	0	0	0	0	0	0	0	0	162135	220856	0	312218	676541	281702	554843	0	0	54045	177691	504362
YAL031C	GIP4 SGDID:S000000029, Chr I from 87031-84749, Genome Release 64-2-1, reverse complement, Verified ORF, Cytoplasmic protein that regulates protein phosphatase 1 Glc7p; protein overexpression relocalizes Glc7p from the nucleus and prevents chromosome segregation; potential Cdc28p substrate""	Yeast	0	0	0	0	0	0	0	0	0	0	0	0	0	0	0	0	0	0	0	0	0	0	0	0	0
YJR124C	YJR124C SGDID:S000003885, Chr X from 654238-652892, Genome Release 64-2-1, reverse complement, Uncharacterized ORF, Putative protein of unknown function; expression induced under calcium shortage""	Yeast	0	0	0	0	0	0	0	0	0	0	0	0	0	0	0	0	0	0	0	0	0	0	0	0	0
YNL084C	END3 SGDID:S000005028, Chr XIV from 471102-470053, Genome Release 64-2-1, reverse complement, Verified ORF, EH domain-containing protein involved in endocytosis; actin cytoskeletal organization and cell wall morphogenesis; forms a complex with Sla1p and Pan1p""	Yeast	1	1	1	1	1	4.36136e+06	5.23668e+06	4.60072e+06	1.60843e+06	1.08288e+06	1.41633e+06	1.50354e+06	1.59505e+06	2.29505e+06	1.90427e+06	1.96631e+06	4.02364e+06	2.82917e+06	2.61318e+06	4.11731e+06	4.73292e+06	1.36921e+06	1.79788e+06	2.6314e+06	3.18656e+06
YOR241W	MET7 SGDID:S000005767, Chr XV from 786995-788641, Genome Release 64-2-1, Verified ORF, Folylpolyglutamate synthetase; catalyzes extension of the glutamate chains of the folate coenzymes, required for methionine synthesis and for maintenance of mitochondrial DNA; protein abundance increases in response to DNA replication stress""	Yeast	0	0	0	0	0	0	0	0	0	0	0	0	0	0	0	0	0	0	0	0	0	0	0	0	0
YGL037C	PNC1 SGDID:S000003005, Chr VII from 427947-427297, Genome Release 64-2-1, reverse complement, Verified ORF, Nicotinamidase that converts nicotinamide to nicotinic acid; part of the NAD(+) salvage pathway; required for life span extension by calorie restriction; PNC1 expression responds to all known stimuli that extend replicative life span; protein increases in abundance and relative distribution…	Yeast	1	1	1	1	1	1.45109e+06	4.61878e+06	1.5903e+06	2.86475e+07	2.34947e+07	2.30205e+07	4.79694e+07	5.4236e+07	5.25267e+07	7.87747e+07	7.16867e+07	8.36309e+07	1.13444e+08	1.08813e+08	1.13381e+08	2.55339e+06	2.50542e+07	5.15773e+07	7.80307e+07	1.11879e+08
YJL031C	BET4 SGDID:S000003568, Chr X from 387348-386368,387438-387436, Genome Release 64-2-1, reverse complement, Verified ORF, Alpha subunit of Type II geranylgeranyltransferase; required for vesicular transport between the endoplasmic reticulum and the Golgi; provides a membrane attachment moiety to Rab-like proteins Ypt1p and Sec4p""	Yeast	0	0	0	0	0	0	0	0	0	0	0	0	0	0	0	0	0	0	0	0	0	0	0	0	0
YGR048W	UFD1 SGDID:S000003280, Chr VII from 589826-590911, Genome Release 64-2-1, Verified ORF, Substrate-recruiting cofactor of the Cdc48p-Npl4p-Ufd1p segregase; polyubiquitin binding protein that assists in the dislocation of misfolded, ERAD substrates that are subsequently delivered to the proteasome for degradation; involved in regulated destruction of ER membrane proteins such as HMG-CoA reductase (…	Yeast	0	0	0	0	0	0	0	0	0	0	0	0	0	0	0	0	0	0	0	0	0	0	0	0	0
YAL021C	CCR4 SGDID:S000000019, Chr I from 113359-110846, Genome Release 64-2-1, reverse complement, Verified ORF, Component of the CCR4-NOT transcriptional complex; CCR4-NOT is involved in regulation of gene expression; component of the major cytoplasmic deadenylase, which is involved in mRNA poly(A) tail shortening""	Yeast	1	1	1	1	1	0	0	0	770140	834922	676908	738168	751145	1.3633e+06	1.03472e+06	706717	1.93098e+06	2.30112e+06	2.44951e+06	2.55904e+06	0	760657	950872	1.22414e+06	2.43656e+06
YOR168W	GLN4 SGDID:S000005694, Chr XV from 649303-651732, Genome Release 64-2-1, Verified ORF, Glutamine tRNA synthetase; monomeric class I tRNA synthetase that catalyzes the specific glutaminylation of tRNA(Gln); N-terminal domain proposed to be involved in enzyme-tRNA interactions""	Yeast	1	1	1	1	1	2.79738e+06	2.38142e+06	2.63214e+06	4.76215e+06	4.51782e+06	5.47521e+06	7.01794e+06	7.82047e+06	1.01403e+07	1.15451e+07	1.17509e+07	1.58119e+07	1.66116e+07	1.6552e+07	2.221e+07	2.60365e+06	4.91839e+06	8.32622e+06	1.3036e+07	1.84579e+07
YLR120C	YPS1 SGDID:S000004110, Chr XII from 388220-386511, Genome Release 64-2-1, reverse complement, Verified ORF, Aspartic protease; member of the yapsin family of proteases involved in cell wall growth and maintenance; attached to the plasma membrane via a glycosylphosphatidylinositol (GPI) anchor; YPS1 has a paralog, MKC7, that arose from the whole genome duplication""	Yeast	0.666667	1	1	0.666667	0	0	0	0	0	0	0	0	1.39091e+06	1.87784e+06	1.27864e+06	1.99014e+06	3.31376e+06	1.32036e+06	2.72661e+06	4.055e+06	0	0	1.08959e+06	2.19418e+06	2.70066e+06
YOR198C	BFR1 SGDID:S000005724, Chr XV from 720065-718653, Genome Release 64-2-1, reverse complement, Verified ORF, Component of mRNP complexes associated with polyribosomes; involved in localization of mRNAs to P bodies; implicated in secretion and nuclear segregation; multicopy suppressor of BFA (Brefeldin A) sensitivity""	Yeast	1	1	1	1	1	5.87015e+06	5.09668e+06	3.91988e+06	2.34144e+07	1.38689e+07	2.39597e+07	3.80476e+07	3.64649e+07	4.55541e+07	6.10205e+07	5.83453e+07	6.84257e+07	8.46818e+07	7.98018e+07	8.59705e+07	4.96224e+06	2.04143e+07	4.00222e+07	6.25972e+07	8.34847e+07
YPL090C	RPS6A SGDID:S000006011, Chr XVI from 377995-377291,378395-378390, Genome Release 64-2-1, reverse complement, Verified ORF, Protein component of the small (40S) ribosomal subunit; homologous to mammalian ribosomal protein S6, no bacterial homolog; RPS6A has a paralog, RPS6B, that arose from the whole genome duplication""	Yeast	1	1	1	1	1	2.47971e+06	1.46104e+06	5.11518e+06	7.1703e+07	7.11969e+07	8.95013e+07	1.31404e+08	1.52673e+08	1.57152e+08	2.22399e+08	2.40663e+08	2.76131e+08	2.33878e+08	3.34385e+08	3.83344e+08	3.01864e+06	7.74671e+07	1.47076e+08	2.46398e+08	3.17203e+08
YMR229C	RRP5 SGDID:S000004842, Chr XIII from 731123-725934, Genome Release 64-2-1, reverse complement, Verified ORF, RNA binding protein involved in synthesis of both 18S and 5.8S rRNAs; component of both the ribosomal small subunit (SSU) processosome and the 90S preribosome; acts as part of a Mak21p-Noc2p-Rrp5p module that associates with nascent pre-rRNA during transcription and has a role in bigenesis…	Yeast	1	1	1	1	1	1.41374e+06	1.32086e+06	1.12639e+06	1.29612e+06	1.04283e+06	1.17396e+06	951308	950818	1.92897e+06	2.52113e+06	1.80002e+06	2.42256e+06	2.46262e+06	3.05477e+06	3.0522e+06	1.28699e+06	1.17097e+06	1.27703e+06	2.2479e+06	2.85653e+06
YOR155C	ISN1 SGDID:S000005681, Chr XV from 627980-626628, Genome Release 64-2-1, reverse complement, Verified ORF, Inosine 5'-monophosphate (IMP)-specific 5'-nucleotidase; catalyzes the breakdown of IMP to inosine; responsible for production of nicotinamide riboside and nicotinic acid riboside; expression positively regulated by nicotinic acid and glucose availability; does not show similarity to known 5…	Yeast	0	0	0	0	0	0	0	0	0	0	0	0	0	0	0	0	0	0	0	0	0	0	0	0	0
YHR020W	YHR020W SGDID:S000001062, Chr VIII from 143996-146062, Genome Release 64-2-1, Verified ORF, Prolyl-tRNA synthetase; N-terminal domain shows weak homology to prokaryotic posttransfer editing domain, but does not possess posttransfer editing activity; may interact with ribosomes, based on co-purification experiments""	Yeast	1	1	1	1	1	2.08684e+06	2.01794e+06	1.43073e+06	3.15133e+06	2.01829e+06	3.06739e+06	5.73019e+06	6.2447e+06	6.73685e+06	8.26632e+06	7.62092e+06	1.06156e+07	1.12021e+07	1.14362e+07	1.42776e+07	1.84517e+06	2.74567e+06	6.23725e+06	8.83429e+06	1.23053e+07
YIL051C	MMF1 SGDID:S000001313, Chr IX from 258280-257843, Genome Release 64-2-1, reverse complement, Verified ORF, Mitochondrial protein required for transamination of isoleucine; but not of valine or leucine; may regulate specificity of branched-chain transaminases Bat1p and Bat2p; induction of expression in response to stress is mediated by a Hog1p-regulated antisense RNA and gene looping; interacts ge…	Yeast	1	1	1	1	1	2.56266e+06	1.45806e+06	4.13654e+06	4.15253e+07	5.60254e+07	7.48307e+07	8.62549e+07	1.25367e+08	1.36957e+08	1.35111e+08	1.77691e+08	2.3439e+08	2.03209e+08	2.56839e+08	3.39803e+08	2.71908e+06	5.74605e+07	1.16193e+08	1.82397e+08	2.66617e+08
YGL062W	PYC1 SGDID:S000003030, Chr VII from 385196-388732, Genome Release 64-2-1, Verified ORF, Pyruvate carboxylase isoform; cytoplasmic enzyme that converts pyruvate to oxaloacetate; differentially regulated than isoform Pyc2p; mutations in the human homolog are associated with lactic acidosis; PYC1 has a paralog, PYC2, that arose from the whole genome duplication""	Yeast	1	1	1	1	1	249737	254780	178451	879863	871752	1.04457e+06	1.56189e+06	1.66325e+06	1.98458e+06	2.56317e+06	2.15687e+06	3.103e+06	3.4106e+06	3.11998e+06	4.07539e+06	227656	932060	1.73657e+06	2.60768e+06	3.53532e+06
YDL130W	RPP1B SGDID:S000002288, Chr IV from 229906-230019,230321-230527, Genome Release 64-2-1, Verified ORF, Ribosomal protein P1 beta; component of the ribosomal stalk, which is involved in interaction of translational elongation factors with ribosome; free (non-ribosomal) P1 stimulates the phosphorylation of the eIF2 alpha subunit (Sui2p) by Gcn2p; accumulation is regulated by phosphorylation and inte…	Yeast	1	1	1	1	1	6.55693e+06	5.9672e+06	1.72891e+06	9.42478e+07	8.04853e+07	9.34437e+07	1.84116e+08	1.66022e+08	1.84608e+08	2.70456e+08	2.45958e+08	2.94459e+08	3.58511e+08	3.45522e+08	3.69682e+08	4.75101e+06	8.93922e+07	1.78248e+08	2.70291e+08	3.57905e+08
YBL015W	ACH1 SGDID:S000000111, Chr II from 194122-195702, Genome Release 64-2-1, Verified ORF, Protein with CoA transferase activity; particularly for CoASH transfer from succinyl-CoA to acetate; has minor acetyl-CoA-hydrolase activity; phosphorylated; required for acetate utilization and for diploid pseudohyphal growth""	Yeast	0	0	0	0	0	0	0	0	0	0	0	0	0	0	0	0	0	0	0	0	0	0	0	0	0
YGR193C	PDX1 SGDID:S000003425, Chr VII from 885741-884509, Genome Release 64-2-1, reverse complement, Verified ORF, E3-binding protein of the mitochondrial pyruvate dehydrogenase complex; plays a structural role in the complex by binding and positioning dihydrolipoamide dehydrogenase (E3) to the dihydrolipoamide acetyltransferase (E2) core""	Yeast	1	1	1	1	1	1.25291e+06	1.1985e+06	833137	735284	922134	974259	1.7151e+06	1.96817e+06	2.08341e+06	3.40208e+06	2.97688e+06	3.50904e+06	4.79893e+06	5.66034e+06	4.86972e+06	1.09485e+06	877226	1.92223e+06	3.296e+06	5.10966e+06
YBR074W	PFF1 SGDID:S000000278, Chr II from 386286-389216, Genome Release 64-2-1, Verified ORF, Multi-spanning vacuolar membrane protease; glycosylated transmembrane protein bearing homology to the M28 family of metalloproteases; has a lumenal-facing protease domain; proposed role in vacuole physiology""	Yeast	0	0	0	0	0	0	0	0	0	0	0	0	0	0	0	0	0	0	0	0	0	0	0	0	0
YEL044W	IES6 SGDID:S000000770, Chr V from 69757-70257, Genome Release 64-2-1, Verified ORF, Component of the INO80 chromatin remodeling complex; critical for INO80 function; involved in regulation of chromosome segregation and maintenance of normal centromeric chromatin structure; human ortholog INO80C is a member of the human INO80 complex; implicated in DNA repair based on genetic interactions with RAD…	Yeast	0	0	0	0	0	0	0	0	0	0	0	0	0	0	0	0	0	0	0	0	0	0	0	0	0
YLR344W	RPL26A SGDID:S000004336, Chr XII from 819312-819330,819778-820142, Genome Release 64-2-1, Verified ORF, Ribosomal 60S subunit protein L26A; binds to 5.8S rRNA; non-essential even when paralog is also deleted; deletion has minimal affections on ribosome biosynthesis; homologous to mammalian ribosomal protein L26 and bacterial L24; RPL26A has a paralog, RPL26B, that arose from the whole genome dupl…	Yeast	1	1	1	1	1	7.04393e+06	7.3086e+06	7.58644e+06	2.91889e+07	3.0271e+07	3.30606e+07	5.99313e+07	5.34591e+07	6.31803e+07	9.70781e+07	1.10169e+08	1.05444e+08	1.4239e+08	1.46512e+08	1.58318e+08	7.31299e+06	3.08402e+07	5.88569e+07	1.0423e+08	1.49073e+08
YFR014C	CMK1 SGDID:S000001910, Chr VI from 173877-172537, Genome Release 64-2-1, reverse complement, Verified ORF, Calmodulin-dependent protein kinase; may play a role in stress response, many Ca++/calmodulin dependent phosphorylation substrates demonstrated in vitro, amino acid sequence similar to mammalian Cam Kinase II; CMK1 has a paralog, CMK2, that arose from the whole genome duplication""	Yeast	0.833333	1	0.666667	0.666667	1	383313	429079	474449	247494	334092	356419	409355	0	629452	1.13196e+06	0	1.08392e+06	1.52866e+06	1.35627e+06	1.46842e+06	428947	312668	346269	738625	1.45112e+06
YLR109W	AHP1 SGDID:S000004099, Chr XII from 368781-369311, Genome Release 64-2-1, Verified ORF, Thiol-specific peroxiredoxin; reduces hydroperoxides to protect against oxidative damage; function in vivo requires covalent conjugation to Urm1p""	Yeast	1	1	1	1	1	7.63869e+07	3.19821e+07	3.10098e+07	3.67368e+08	4.61618e+08	4.10773e+08	6.73628e+08	7.2716e+08	7.7029e+08	1.16117e+09	1.08313e+09	1.18103e+09	1.53349e+09	1.40258e+09	1.63867e+09	4.64596e+07	4.13253e+08	7.23693e+08	1.14178e+09	1.52491e+09
YDR086C	SSS1 SGDID:S000002493, Chr IV from 617170-616928, Genome Release 64-2-1, reverse complement, Verified ORF, Subunit of the Sec61p translocation complex (Sec61p-Sss1p-Sbh1p); this complex forms a channel for passage of secretory proteins through the endoplasmic reticulum membrane, and of the Ssh1p complex (Ssh1p-Sbh2p-Sss1p); interacts with Ost4p and Wbp1p""	Yeast	1	1	1	1	1	0	0	0	2.70966e+07	2.24892e+07	2.3787e+07	3.22161e+07	4.43199e+07	4.64746e+07	5.99624e+07	5.40082e+07	6.12467e+07	7.63373e+07	1.04507e+08	8.6422e+07	0	2.44576e+07	4.10035e+07	5.84058e+07	8.90887e+07
YJL117W	PHO86 SGDID:S000003653, Chr X from 192531-193466, Genome Release 64-2-1, Verified ORF, Endoplasmic reticulum (ER) resident protein; required for ER exit of the high-affinity phosphate transporter Pho84p, specifically required for packaging of Pho84p into COPII vesicles; protein abundance increases in response to DNA replication stress""	Yeast	1	1	1	1	1	0	683599	902769	1.71494e+06	1.22297e+06	1.81791e+06	3.7027e+06	4.4387e+06	4.21369e+06	5.62987e+06	4.92003e+06	6.44826e+06	7.75614e+06	7.77331e+06	9.00381e+06	528789	1.58527e+06	4.11836e+06	5.66605e+06	8.17775e+06
YER146W	LSM5 SGDID:S000000948, Chr V from 462585-462866, Genome Release 64-2-1, Verified ORF, Lsm (Like Sm) protein; part of heteroheptameric complexes (Lsm2p-7p and either Lsm1p or 8p): cytoplasmic Lsm1p complex involved in mRNA decay; nuclear Lsm8p complex part of U6 snRNP and possibly involved in processing tRNA, snoRNA, and rRNA""	Yeast	0.75	1	1	1	0	0	0	0	0	0	0	2.28436e+06	3.67974e+06	5.78874e+06	6.3784e+06	4.41242e+06	7.7264e+06	7.18255e+06	5.25379e+06	9.00289e+06	0	0	3.91761e+06	6.17241e+06	7.14641e+06
YDR515W	SLF1 SGDID:S000002923, Chr IV from 1473429-1474772, Genome Release 64-2-1, Verified ORF, RNA binding protein that associates with polysomes; may be involved in regulating mRNA translation; involved in the copper-dependent mineralization of copper sulfide complexes on cell surface in cells cultured in copper salts; SLF1 has a paralog, SRO9, that arose from the whole genome duplication; protein abu…	Yeast	0.5	0.666667	0.666667	0.333333	0.333333	0	0	0	0	0	165346	0	0	271176	0	412971	174403	308888	0	364766	0	55115.3	90391.9	195791	224551
YAL029C	MYO4 SGDID:S000000027, Chr I from 92270-87855, Genome Release 64-2-1, reverse complement, Verified ORF, Type V myosin motor involved in actin-based transport of cargos; required for mRNA transport, including ASH1 mRNA, and facilitating the growth and movement of ER tubules into the growing bud along with She3p; MYO4 has a paralog, MYO2, that arose from the whole genome duplication""	Yeast	0	0	0	0	0	0	0	0	0	0	0	0	0	0	0	0	0	0	0	0	0	0	0	0	0
YBR234C	ARC40 SGDID:S000000438, Chr II from 686592-685438, Genome Release 64-2-1, reverse complement, Verified ORF, Subunit of the ARP2/3 complex; ARP2/3 is required for the motility and integrity of cortical actin patches""	Yeast	0.833333	1	1	0.333333	1	163061	0	206759	912881	1.13672e+06	1.28644e+06	0	0	1.44265e+06	2.24878e+06	1.61331e+06	2.8476e+06	2.93381e+06	2.65817e+06	4.84534e+06	123273	1.11201e+06	480883	2.23657e+06	3.47911e+06
YLR113W	HOG1 SGDID:S000004103, Chr XII from 371620-372927, Genome Release 64-2-1, Verified ORF, Mitogen-activated protein kinase involved in osmoregulation; controls global reallocation of RNAPII in osmotic shock; activates CDC28 by stimulating antisense RNA transcription; mediates recruitment/activation of RNAPII at Hot1p-dependent promoters; with Mrc1p defines novel S-phase checkpoint that prevent conf…	Yeast	1	1	1	1	1	346948	219324	388293	679589	636763	899271	962247	532805	2.05069e+06	2.7719e+06	1.73312e+06	2.98746e+06	3.39517e+06	4.40531e+06	4.05098e+06	318188	738541	1.18191e+06	2.49749e+06	3.95049e+06
YLR433C	CNA1 SGDID:S000004425, Chr XII from 1006008-1004347, Genome Release 64-2-1, reverse complement, Verified ORF, Calcineurin A; one isoform (the other is Cmp2p) of the catalytic subunit of calcineurin, a Ca++/calmodulin-regulated protein phosphatase which regulates Crz1p (a stress-response transcription factor), the other calcineurin subunit is CNB1; regulates the function of Aly1p alpha-arrestin; C…	Yeast	0	0	0	0	0	0	0	0	0	0	0	0	0	0	0	0	0	0	0	0	0	0	0	0	0
YER105C	NUP157 SGDID:S000000907, Chr V from 372013-367838, Genome Release 64-2-1, reverse complement, Verified ORF, Subunit of the inner ring of the nuclear pore complex (NPC); contributes to NPC assembly and tethering of DNA to the nuclear periphery; both Nup170p and NUP157p are similar to human Nup155p; NUP157 has a paralog, NUP170, that arose from the whole genome duplication""	Yeast	0	0	0	0	0	0	0	0	0	0	0	0	0	0	0	0	0	0	0	0	0	0	0	0	0
YKR043C	SHB17 SGDID:S000001751, Chr XI from 521712-520897, Genome Release 64-2-1, reverse complement, Verified ORF, Sedoheptulose bisphosphatase involved in riboneogenesis; dephosphorylates sedoheptulose 1,7-bisphosphate, which is converted via the nonoxidative pentose phosphate pathway to ribose-5-phosphate; facilitates the conversion of glycolytic intermediates to pentose phosphate units; also has fruc…	Yeast	1	1	1	1	1	1.56332e+07	1.39044e+07	2.65317e+07	1.23789e+07	1.42682e+07	1.30174e+07	2.04352e+07	1.6732e+07	1.78076e+07	2.31737e+07	1.77974e+07	2.87374e+07	3.60183e+07	3.18159e+07	4.1582e+07	1.86897e+07	1.32215e+07	1.83249e+07	2.32362e+07	3.64721e+07
YOR336W	KRE5 SGDID:S000005863, Chr XV from 949773-953870, Genome Release 64-2-1, Verified ORF, Protein required for beta-1,6 glucan biosynthesis; mutations result in aberrant morphology and severe growth defects""	Yeast	0	0	0	0	0	0	0	0	0	0	0	0	0	0	0	0	0	0	0	0	0	0	0	0	0
YLR355C	ILV5 SGDID:S000004347, Chr XII from 839253-838066, Genome Release 64-2-1, reverse complement, Verified ORF, Acetohydroxyacid reductoisomerase and mtDNA binding protein; involved in branched-chain amino acid biosynthesis and maintenance of wild-type mitochondrial DNA; found in mitochondrial nucleoids""	Yeast	1	1	1	1	1	2.0153e+07	1.92393e+07	2.30558e+07	4.73176e+07	4.98328e+07	4.81584e+07	9.2378e+07	8.69827e+07	9.89894e+07	1.16261e+08	1.13489e+08	1.43762e+08	1.52373e+08	1.64844e+08	2.00382e+08	2.0816e+07	4.84363e+07	9.27833e+07	1.24504e+08	1.72533e+08
YIL035C	CKA1 SGDID:S000001297, Chr IX from 288908-287790, Genome Release 64-2-1, reverse complement, Verified ORF, Alpha catalytic subunit of casein kinase 2 (CK2); a Ser/Thr protein kinase with roles in cell growth and proliferation; CK2, comprised of CKA1, CKA2, CKB1 and CKB2, has many substrates including transcription factors and all RNA polymerases; regulates Fkh1p-mediated donor preference during m…	Yeast	1	1	1	1	1	788910	867475	824834	1.60742e+06	2.20257e+06	1.31528e+06	4.1352e+06	3.08344e+06	2.56467e+06	5.74726e+06	2.71781e+06	4.10231e+06	6.11896e+06	5.09395e+06	5.61628e+06	827073	1.70842e+06	3.2611e+06	4.18913e+06	5.60973e+06
YDR346C	SVF1 SGDID:S000002754, Chr IV from 1168659-1167214, Genome Release 64-2-1, reverse complement, Verified ORF, Protein with a potential role in cell survival pathways; required for the diauxic growth shift; expression in mammalian cells increases survival under conditions inducing apoptosis; mutant has increased aneuploidy tolerance""	Yeast	1	1	1	1	1	6.15892e+06	6.96037e+06	6.4632e+06	5.13056e+06	4.32389e+06	5.00552e+06	7.8173e+06	7.92286e+06	9.03157e+06	1.19393e+07	1.15859e+07	1.28421e+07	1.57867e+07	1.73357e+07	1.67112e+07	6.5275e+06	4.81999e+06	8.25724e+06	1.21224e+07	1.66112e+07
YHL009C	YAP3 SGDID:S000001001, Chr VIII from 85060-84068, Genome Release 64-2-1, reverse complement, Verified ORF, Basic leucine zipper (bZIP) transcription factor""	Yeast	1	1	1	1	1	4.48641e+06	5.20314e+06	4.71914e+06	3.7021e+06	2.57988e+06	3.41849e+06	1.33015e+06	3.29111e+06	2.65906e+06	4.97426e+06	5.3878e+06	1.09718e+06	5.32283e+06	9.86071e+06	1.04337e+07	4.8029e+06	3.23349e+06	2.42678e+06	3.81975e+06	8.53907e+06
YHR107C	CDC12 SGDID:S000001149, Chr VIII from 328036-326813, Genome Release 64-2-1, reverse complement, Verified ORF, Component of the septin ring that is required for cytokinesis; septins are GTP-binding proteins that assemble into rod-like hetero-oligomers that can associate with other rods to form filaments; septin rings at the mother-bud neck act as scaffolds for recruiting cell division factors and …	Yeast	1	1	1	1	1	4.43061e+06	5.63996e+06	4.27172e+06	2.27115e+06	2.4987e+06	1.95899e+06	3.7251e+06	4.49372e+06	4.1628e+06	5.82392e+06	5.68785e+06	7.20404e+06	9.5571e+06	9.32668e+06	1.06283e+07	4.78076e+06	2.24295e+06	4.12721e+06	6.2386e+06	9.83737e+06
YJR083C	ACF4 SGDID:S000003843, Chr X from 583537-582608, Genome Release 64-2-1, reverse complement, Verified ORF, Protein of unknown function; computational analysis of large-scale protein-protein interaction data suggests a possible role in actin cytoskeleton organization; potential Cdc28p substrate""	Yeast	0	0	0	0	0	0	0	0	0	0	0	0	0	0	0	0	0	0	0	0	0	0	0	0	0
YNR051C	BRE5 SGDID:S000005334, Chr XIV from 718327-716780, Genome Release 64-2-1, reverse complement, Verified ORF, Ubiquitin protease cofactor; forms deubiquitination complex with Ubp3p that coregulates anterograde and retrograde transport between the endoplasmic reticulum and Golgi compartments; null is sensitive to brefeldin A""	Yeast	0.916667	1	1	1	0.666667	258571	308076	232632	720366	0	602373	1.26775e+06	1.04641e+06	1.35548e+06	1.78346e+06	2.09663e+06	1.95681e+06	2.39972e+06	2.34582e+06	2.62501e+06	266426	440913	1.22321e+06	1.94563e+06	2.45685e+06
YOR195W	SLK19 SGDID:S000005721, Chr XV from 712866-715331, Genome Release 64-2-1, Verified ORF, Kinetochore-associated protein; required for chromosome segregation and kinetochore clustering; required for normal segregation of chromosomes in meiosis and mitosis; component of the FEAR regulatory network, which promotes Cdc14p release from the nucleolus during anaphase; potential Cdc28p substrate""	Yeast	1	1	1	1	1	797956	1.57899e+06	1.30935e+06	364147	195841	347223	174263	505867	565964	393599	437266	681506	555287	745951	887032	1.22877e+06	302404	415365	504124	729423
YLR319C	BUD6 SGDID:S000004311, Chr XII from 771684-769318, Genome Release 64-2-1, reverse complement, Verified ORF, Actin- and formin-interacting protein; participates in actin cable assembly and organization as a nucleation-promoting factor (NPF) for formins Bni1p and Bnr1p; a triple helical coiled-coil domain in the C-terminal region interacts with Bni1p; involved in polarized cell growth; isolated as …	Yeast	0	0	0	0	0	0	0	0	0	0	0	0	0	0	0	0	0	0	0	0	0	0	0	0	0
YMR230W	RPS10B SGDID:S000004843, Chr XIII from 732414-732465,732876-733141, Genome Release 64-2-1, Verified ORF, Protein component of the small (40S) ribosomal subunit; homologous to mammalian ribosomal protein S10, no bacterial homolog; RPS10B has a paralog, RPS10A, that arose from the whole genome duplication""	Yeast	1	1	1	1	1	0	0	0	1.74464e+06	1.99024e+06	1.67306e+06	3.66571e+06	4.20618e+06	3.93082e+06	6.77586e+06	6.64088e+06	6.76834e+06	8.31169e+06	1.00641e+07	8.03707e+06	0	1.80265e+06	3.93424e+06	6.72836e+06	8.80428e+06
YER157W	COG3 SGDID:S000000959, Chr V from 484788-487193, Genome Release 64-2-1, Verified ORF, Essential component of the conserved oligomeric Golgi complex; a cytosolic tethering complex (Cog1p through Cog8p) that functions in protein trafficking to mediate fusion of transport vesicles to Golgi compartments""	Yeast	0	0	0	0	0	0	0	0	0	0	0	0	0	0	0	0	0	0	0	0	0	0	0	0	0
YCR072C	RSA4 SGDID:S000000668, Chr III from 242352-240805, Genome Release 64-2-1, reverse complement, Verified ORF, WD-repeat protein involved in ribosome biogenesis; may interact with ribosomes; required for maturation and efficient intra-nuclear transport or pre-60S ribosomal subunits, localizes to the nucleolus""	Yeast	0.916667	1	1	1	0.666667	262696	351704	460504	181580	0	381549	282809	409594	665178	343104	394812	1.00672e+06	825152	471839	1.37021e+06	358301	187710	452527	581547	889067
YOR043W	WHI2 SGDID:S000005569, Chr XV from 410870-412330, Genome Release 64-2-1, Verified ORF, Protein required for full activation of the general stress response; required with binding partner Psr1p, possibly through Msn2p dephosphorylation; regulates growth during the diauxic shift; negative regulator of G1 cyclin expression""	Yeast	0	0	0	0	0	0	0	0	0	0	0	0	0	0	0	0	0	0	0	0	0	0	0	0	0
YJR148W	BAT2 SGDID:S000003909, Chr X from 705744-706874, Genome Release 64-2-1, Verified ORF, Cytosolic branched-chain amino acid (BCAA) aminotransferase; preferentially involved in BCAA catabolism; homolog of murine ECA39; highly expressed during stationary phase and repressed during logarithmic phase; BAT2 has a paralog, BAT1, that arose from the whole genome duplication""	Yeast	1	1	1	1	1	2.8162e+06	4.36246e+06	3.85684e+06	9.47558e+06	9.36799e+06	1.1337e+07	1.83317e+07	1.52184e+07	1.94367e+07	2.22904e+07	2.29276e+07	2.63279e+07	2.91219e+07	2.79427e+07	3.69136e+07	3.6785e+06	1.00602e+07	1.76622e+07	2.38487e+07	3.13261e+07
YAR002W	NUP60 SGDID:S000000063, Chr I from 152257-153876, Genome Release 64-2-1, Verified ORF, FG-nucleoporin component of central core of the nuclear pore complex; contributes directly to nucleocytoplasmic transport and maintenance of the nuclear pore complex (NPC) permeability barrier and is involved in gene tethering at the nuclear periphery; relocalizes to the cytosol in response to hypoxia; both NUP…	Yeast	0.416667	0	0	0.666667	1	3.17264e+06	3.46501e+06	2.79243e+06	2.51234e+06	947513	2.47378e+06	892007	0	990495	0	0	0	0	0	0	3.14336e+06	1.97788e+06	627501	0	0
YMR165C	PAH1 SGDID:S000004775, Chr XIII from 592628-590040, Genome Release 64-2-1, reverse complement, Verified ORF, Mg2+-dependent phosphatidate (PA) phosphatase; dephosphorylates PA to yield diacylglycerol; responsible for de novo lipid synthesis and formation of lipid droplets; phosphorylation by Pho80p-Pho85p decreases catalytic activity and alters Pah1p localization and abundance; phosphorylation by…	Yeast	0	0	0	0	0	0	0	0	0	0	0	0	0	0	0	0	0	0	0	0	0	0	0	0	0
YER044C	ERG28 SGDID:S000000846, Chr V from 238016-237570, Genome Release 64-2-1, reverse complement, Verified ORF, Endoplasmic reticulum membrane protein; may facilitate protein-protein interactions between the Erg26p dehydrogenase and the Erg27p 3-ketoreductase and/or tether these enzymes to the ER, also interacts with Erg6p""	Yeast	0	0	0	0	0	0	0	0	0	0	0	0	0	0	0	0	0	0	0	0	0	0	0	0	0
YBR092C	PHO3 SGDID:S000000296, Chr II from 429101-427698, Genome Release 64-2-1, reverse complement, Verified ORF, Constitutively expressed acid phosphatase similar to Pho5p; brought to the cell surface by transport vesicles; hydrolyzes thiamin phosphates in the periplasmic space, increasing cellular thiamin uptake; expression is repressed by thiamin""	Yeast	0	0	0	0	0	0	0	0	0	0	0	0	0	0	0	0	0	0	0	0	0	0	0	0	0
YHR098C	SFB3 SGDID:S000001140, Chr VIII from 301934-299145, Genome Release 64-2-1, reverse complement, Verified ORF, Component of the Sec23p-Sfb3p heterodimer of the COPII vesicle coat; COPII coat is required for cargo selection during vesicle formation in ER to Golgi transport; homologous to Sec24p and Sfb2p""	Yeast	0.916667	1	1	0.666667	1	1.32497e+06	1.34535e+06	916644	200789	551037	116800	235690	0	366444	375610	398359	719058	1.03849e+06	570233	969567	1.19566e+06	289542	200711	497676	859431
YNL167C	SKO1 SGDID:S000005111, Chr XIV from 321359-319416, Genome Release 64-2-1, reverse complement, Verified ORF, Basic leucine zipper transcription factor of the ATF/CREB family; forms a complex with Tup1p and Cyc8p to both activate and repress transcription; cytosolic and nuclear protein involved in osmotic and oxidative stress responses""	Yeast	0	0	0	0	0	0	0	0	0	0	0	0	0	0	0	0	0	0	0	0	0	0	0	0	0
YJR043C	POL32 SGDID:S000003804, Chr X from 517513-516461, Genome Release 64-2-1, reverse complement, Verified ORF, Third subunit of DNA polymerase delta; involved in chromosomal DNA replication; required for error-prone DNA synthesis in the presence of DNA damage and processivity; forms a complex with Rev3p, Rev7p and Pol31p; interacts with Hys2p, PCNA (Pol30p), and Pol1p""	Yeast	0	0	0	0	0	0	0	0	0	0	0	0	0	0	0	0	0	0	0	0	0	0	0	0	0
YGR007W	ECT1 SGDID:S000003239, Chr VII from 506969-507940, Genome Release 64-2-1, Verified ORF, Ethanolamine-phosphate cytidylyltransferase; catalyzes the second step of phosphatidylethanolamine biosynthesis; involved in the maintenance of plasma membrane; similar to mammalian CTP: phosphocholine cytidylyl-transferases""	Yeast	0	0	0	0	0	0	0	0	0	0	0	0	0	0	0	0	0	0	0	0	0	0	0	0	0
YHR179W	OYE2 SGDID:S000001222, Chr VIII from 462502-463704, Genome Release 64-2-1, Verified ORF, Conserved NADPH oxidoreductase containing flavin mononucleotide (FMN); responsible for geraniol reduction into citronellol during fermentation; homologous to Oye3p with different ligand binding and catalytic properties; may be involved in sterol metabolism, oxidative stress response, and programmed cell death…	Yeast	1	1	1	1	1	2.86858e+06	2.20508e+06	2.06757e+06	4.568e+07	3.67311e+07	5.08421e+07	7.80099e+07	8.37921e+07	9.65586e+07	1.17177e+08	1.2134e+08	1.45144e+08	1.64796e+08	1.71392e+08	2.04452e+08	2.38041e+06	4.44178e+07	8.61202e+07	1.27887e+08	1.80213e+08
YPL227C	ALG5 SGDID:S000006148, Chr XVI from 121167-120163, Genome Release 64-2-1, reverse complement, Verified ORF, UDP-glucose:dolichyl-phosphate glucosyltransferase; involved in asparagine-linked glycosylation in the endoplasmic reticulum""	Yeast	0	0	0	0	0	0	0	0	0	0	0	0	0	0	0	0	0	0	0	0	0	0	0	0	0
YCR005C	CIT2 SGDID:S000000598, Chr III from 122328-120946, Genome Release 64-2-1, reverse complement, Verified ORF, Citrate synthase; catalyzes the condensation of acetyl coenzyme A and oxaloacetate to form citrate, peroxisomal isozyme involved in glyoxylate cycle; expression is controlled by Rtg1p and Rtg2p transcription factors; CIT2 has a paralog, CIT1, that arose from the whole genome duplication""	Yeast	1	1	1	1	1	978522	852449	1.05541e+06	1.30494e+06	4.36408e+06	777878	4.46199e+06	2.71221e+06	2.34385e+06	2.61001e+06	1.95624e+06	3.60476e+06	3.88046e+06	2.65408e+06	4.85798e+06	962128	2.14897e+06	3.17269e+06	2.72367e+06	3.79751e+06
YNR034W	SOL1 SGDID:S000005317, Chr XIV from 690321-691286, Genome Release 64-2-1, Verified ORF, Protein with a possible role in tRNA export; shows similarity to 6-phosphogluconolactonase non-catalytic domains but does not exhibit this enzymatic activity; homologous to Sol3p and Sol4p; SOL1 has a paralog, SOL2, that arose from the whole genome duplication; protein abundance increases in response to DNA re…	Yeast	0.333333	0.666667	0.666667	0	0	0	0	0	0	0	0	0	0	0	0	1.81091e+06	1.51285e+06	1.86324e+06	0	2.32774e+06	0	0	0	1.10792e+06	1.397e+06
YDL066W	IDP1 SGDID:S000002224, Chr IV from 334835-336121, Genome Release 64-2-1, Verified ORF, Mitochondrial NADP-specific isocitrate dehydrogenase; catalyzes the oxidation of isocitrate to alpha-ketoglutarate; not required for mitochondrial respiration and may function to divert alpha-ketoglutarate to biosynthetic processes""	Yeast	1	1	1	1	1	1.29375e+07	1.53641e+07	6.61365e+06	2.51599e+07	1.96668e+07	2.44182e+07	3.68784e+07	4.42226e+07	4.97558e+07	6.07913e+07	6.35499e+07	7.04153e+07	8.04007e+07	8.12049e+07	1.04972e+08	1.16384e+07	2.30816e+07	4.36189e+07	6.49188e+07	8.88592e+07
YEL055C	POL5 SGDID:S000000781, Chr V from 51539-48471, Genome Release 64-2-1, reverse complement, Verified ORF, DNA Polymerase phi; has sequence similarity to the human MybBP1A and weak sequence similarity to B-type DNA polymerases, not required for chromosomal DNA replication; required for the synthesis of rRNA""	Yeast	0.666667	1	1	0.666667	0	0	0	0	0	0	0	50605.8	0	41198.4	60847.4	37092	91202	144182	83654.9	129523	0	0	30601.4	63047.1	119120
YNR050C	LYS9 SGDID:S000005333, Chr XIV from 715388-714048, Genome Release 64-2-1, reverse complement, Verified ORF, Saccharopine dehydrogenase (NADP+, L-glutamate-forming); catalyzes the formation of saccharopine from alpha-aminoadipate 6-semialdehyde, the seventh step in lysine biosynthesis pathway; exhibits genetic and physical interactions with TRM112""	Yeast	0.916667	1	1	1	0.666667	1.40046e+06	1.23654e+06	1.38126e+06	361398	0	347278	639527	470589	822555	782289	879718	1.15438e+06	2.13455e+06	1.18383e+06	2.14571e+06	1.33942e+06	236225	644224	938796	1.82136e+06
YFL028C	CAF16 SGDID:S000001866, Chr VI from 80213-79344, Genome Release 64-2-1, reverse complement, Verified ORF, Part of evolutionarily-conserved CCR4-NOT regulatory complex; contains single ABC-type ATPase domain but no transmembrane domain; interacts with several subunits of Mediator""	Yeast	0.75	0.333333	0.666667	1	1	2.74581e+06	3.09621e+06	3.16053e+06	2.309e+06	2.30709e+06	2.13793e+06	862937	1.37361e+06	1.76862e+06	558572	0	974636	0	0	427936	3.00085e+06	2.25134e+06	1.33505e+06	511069	142645
YLR069C	MEF1 SGDID:S000004059, Chr XII from 273915-271630, Genome Release 64-2-1, reverse complement, Verified ORF, Mitochondrial elongation factor involved in translational elongation""	Yeast	1	1	1	1	1	1.54451e+06	1.48703e+06	1.69782e+06	748124	1.05328e+06	730098	1.60897e+06	1.19517e+06	1.50394e+06	1.66851e+06	1.39832e+06	2.22274e+06	1.96945e+06	1.72567e+06	2.64072e+06	1.57645e+06	843833	1.43602e+06	1.76319e+06	2.11195e+06
YGR282C	BGL2 SGDID:S000003514, Chr VII from 1058724-1057783, Genome Release 64-2-1, reverse complement, Verified ORF, Endo-beta-1,3-glucanase; major protein of the cell wall, involved in cell wall maintenance; involved in incorporation of newly synthesized mannoprotein molecules into the cell wall""	Yeast	1	1	1	1	1	993790	1.03055e+06	1.01207e+06	3.36927e+06	1.47607e+06	3.19253e+06	4.19784e+06	5.1963e+06	6.94485e+06	9.25115e+06	7.48205e+06	1.07307e+07	1.18094e+07	1.09199e+07	1.44084e+07	1.01214e+06	2.67929e+06	5.44633e+06	9.15463e+06	1.23792e+07
YOR341W	RPA190 SGDID:S000005868, Chr XV from 960987-965981, Genome Release 64-2-1, Verified ORF, RNA polymerase I largest subunit A190""	Yeast	1	1	1	1	1	1.21246e+06	1.17568e+06	1.08591e+06	487678	171740	391517	657448	633275	679204	674958	612878	1.04978e+06	1.2945e+06	1.1997e+06	1.31413e+06	1.15802e+06	350312	656643	779205	1.26945e+06
YDL064W	UBC9 SGDID:S000002222, Chr IV from 337487-337524,337635-338070, Genome Release 64-2-1, Verified ORF, SUMO-conjugating enzyme involved in the Smt3p conjugation pathway; nuclear protein required for S- and M-phase cyclin degradation and mitotic control; involved in proteolysis mediated by the anaphase-promoting complex cyclosome (APCC)""	Yeast	0.833333	1	1	0.666667	0.666667	3.3624e+06	2.77302e+06	1.36646e+06	1.76111e+06	0	999807	3.07969e+06	0	2.57499e+06	3.1801e+06	2.05047e+06	4.06016e+06	5.41748e+06	3.56483e+06	5.6667e+06	2.50062e+06	920307	1.88489e+06	3.09691e+06	4.88301e+06
YCR017C	CWH43 SGDID:S000000610, Chr III from 147634-144773, Genome Release 64-2-1, reverse complement, Verified ORF, Putative sensor/transporter protein involved in cell wall biogenesis; contains 14-16 transmembrane segments and several putative glycosylation and phosphorylation sites; null mutation is synthetically lethal with pkc1 deletion""	Yeast	0.416667	1	0.666667	0	0	0	0	0	0	0	0	0	0	0	0	1.18781e+06	1.61194e+06	2.63756e+06	2.56902e+06	3.00961e+06	0	0	0	933250	2.73873e+06
YDR460W	TFB3 SGDID:S000002868, Chr IV from 1383811-1384776, Genome Release 64-2-1, Verified ORF, Subunit of TFIIH and nucleotide excision repair factor 3 complexes; involved in transcription initiation, required for nucleotide excision repair; ring finger protein similar to mammalian CAK and TFIIH subunit""	Yeast	0	0	0	0	0	0	0	0	0	0	0	0	0	0	0	0	0	0	0	0	0	0	0	0	0
YDR135C	YCF1 SGDID:S000002542, Chr IV from 727551-723004, Genome Release 64-2-1, reverse complement, Verified ORF, Vacuolar glutathione S-conjugate transporter; ABC-C transporter of the ATP-binding cassette family; required for vacuole fusion; forms stable complexes with vacuole fusion machinery; regulates Vam7p recruitment to vacuoles; role in detoxifying metals (Cd, Hg, As); transports GSSG that is not…	Yeast	0.916667	1	1	1	0.666667	876640	891454	737042	354019	0	306862	336727	576687	745325	870716	795768	1.24955e+06	1.21247e+06	1.21495e+06	1.44519e+06	835046	220294	552913	972012	1.29087e+06
YPL030W	TRM44 SGDID:S000005951, Chr XVI from 493543-495246, Genome Release 64-2-1, Verified ORF, tRNA(Ser) Um(44) 2'-O-methyltransferase; involved in maintaining levels of the tRNA-Ser species tS(CGA) and tS(UGA); conserved among metazoans and fungi but there does not appear to be a homolog in plants; TRM44 is a non-essential gene""	Yeast	0	0	0	0	0	0	0	0	0	0	0	0	0	0	0	0	0	0	0	0	0	0	0	0	0
YBL022C	PIM1 SGDID:S000000118, Chr II from 181275-177874, Genome Release 64-2-1, reverse complement, Verified ORF, ATP-dependent Lon protease; involved in degradation of misfolded proteins in mitochondria; required for biogenesis and maintenance of mitochondria""	Yeast	1	1	1	1	1	4.85288e+06	4.84196e+06	5.1476e+06	1.22359e+06	1.72512e+06	1.78336e+06	1.54828e+06	1.54397e+06	1.81242e+06	1.60211e+06	1.74162e+06	2.00203e+06	2.13637e+06	1.68573e+06	1.99207e+06	4.94748e+06	1.57736e+06	1.63489e+06	1.78192e+06	1.93806e+06
YBL078C	ATG8 SGDID:S000000174, Chr II from 80731-80378, Genome Release 64-2-1, reverse complement, Verified ORF, Component of autophagosomes and Cvt vesicles; regulator of Atg1p, targets it to autophagosomes; binds the Atg1p-Atg13p complex, triggering its vacuolar degradation; unique ubiquitin-like protein whose conjugation target is lipid phosphatidylethanolamine (PE); Atg8p-PE is anchored to membranes,…	Yeast	0.666667	1	0.666667	0.333333	0.666667	245082	222377	232188	1.08759e+06	0	1.1243e+06	0	0	2.19156e+06	2.41493e+06	0	3.95696e+06	3.29224e+06	2.85985e+06	5.14146e+06	233216	737299	730520	2.12396e+06	3.76452e+06
YOR271C	FSF1 SGDID:S000005797, Chr XV from 832042-831059, Genome Release 64-2-1, reverse complement, Uncharacterized ORF, Putative protein; predicted to be an alpha-isopropylmalate carrier; belongs to the sideroblastic-associated protein family; non-tagged protein is detected in purified mitochondria; likely to play a role in iron homeostasis""	Yeast	0.166667	0.333333	0.333333	0	0	0	0	0	0	0	0	0	0	0	0	0	363455	0	0	550505	0	0	0	121152	183502
YDL065C	PEX19 SGDID:S000002223, Chr IV from 337277-336249, Genome Release 64-2-1, reverse complement, Verified ORF, Chaperone and import receptor for newly-synthesized class I PMPs; binds peroxisomal membrane proteins (PMPs) in the cytoplasm and delivers them to the peroxisome for subsequent insertion into the peroxisomal membrane; interacts with Myo2p and contributes to peroxisome partitioning""	Yeast	0.583333	0.666667	0.666667	0.333333	0.666667	0	0	0	124792	0	80299.4	0	0	302845	386161	0	534392	737170	0	662050	0	68363.7	100948	306851	466407
YLR340W	RPP0 SGDID:S000004332, Chr XII from 805887-806825, Genome Release 64-2-1, Verified ORF, Conserved ribosomal protein P0 of the ribosomal stalk; involved in interaction between translational elongation factors and the ribosome; phosphorylated on serine 302; homologous to mammalian ribosomal protein LP0 and bacterial L10""	Yeast	1	1	1	1	1	1.33396e+07	1.58402e+07	6.66347e+06	7.86815e+07	6.61331e+07	8.01223e+07	1.46937e+08	1.39275e+08	1.46263e+08	2.17598e+08	2.20655e+08	2.38348e+08	3.1009e+08	2.82489e+08	3.20702e+08	1.19478e+07	7.4979e+07	1.44158e+08	2.25534e+08	3.04427e+08
YCL009C	ILV6 SGDID:S000000515, Chr III from 105548-104619, Genome Release 64-2-1, reverse complement, Verified ORF, Regulatory subunit of acetolactate synthase; acetolactate synthase catalyzes the first step of branched-chain amino acid biosynthesis; enhances activity of the Ilv2p catalytic subunit, localizes to mitochondria""	Yeast	1	1	1	1	1	4.96842e+06	4.1938e+06	5.16912e+06	2.02639e+06	3.68599e+06	2.91189e+06	4.50277e+06	4.23883e+06	4.0908e+06	6.61332e+06	6.50536e+06	6.85876e+06	8.62638e+06	7.73554e+06	9.0646e+06	4.77711e+06	2.87475e+06	4.27747e+06	6.65914e+06	8.47551e+06
YEL036C	ANP1 SGDID:S000000762, Chr V from 84552-83050, Genome Release 64-2-1, reverse complement, Verified ORF, Subunit of the alpha-1,6 mannosyltransferase complex; type II membrane protein; has a role in retention of glycosyltransferases in the Golgi; involved in osmotic sensitivity and resistance to aminonitrophenyl propanediol""	Yeast	0	0	0	0	0	0	0	0	0	0	0	0	0	0	0	0	0	0	0	0	0	0	0	0	0
YDR343C	HXT6 SGDID:S000002751, Chr IV from 1161320-1159608, Genome Release 64-2-1, reverse complement, Verified ORF, High-affinity glucose transporter; member of the major facilitator superfamily, nearly identical to Hxt7p, expressed at high basal levels relative to other HXTs, repression of expression by high glucose requires SNF3; HXT6 has a paralog, HXT1, that arose from the whole genome duplication""	Yeast	1	1	1	1	1	0	0	0	3.42448e+06	2.64005e+06	2.91038e+06	5.82226e+06	5.56934e+06	5.98083e+06	1.02315e+07	9.41866e+06	9.21904e+06	1.28151e+07	1.21811e+07	1.2848e+07	0	2.99164e+06	5.79081e+06	9.62305e+06	1.26147e+07
YKL060C	FBA1 SGDID:S000001543, Chr XI from 327487-326408, Genome Release 64-2-1, reverse complement, Verified ORF, Fructose 1,6-bisphosphate aldolase; required for glycolysis and gluconeogenesis; catalyzes conversion of fructose 1,6 bisphosphate to glyceraldehyde-3-P and dihydroxyacetone-P; locates to mitochondrial outer surface upon oxidative stress; N-terminally propionylated in vivo""	Yeast	1	1	1	1	1	1.32234e+08	4.11516e+07	3.49698e+07	6.02204e+08	6.93131e+08	6.57874e+08	1.30018e+09	1.37233e+09	1.2774e+09	1.85458e+09	2.11207e+09	2.10223e+09	2.72527e+09	2.55815e+09	3.06502e+09	6.94517e+07	6.5107e+08	1.31664e+09	2.02296e+09	2.78281e+09
YDR473C	PRP3 SGDID:S000002881, Chr IV from 1405854-1404445, Genome Release 64-2-1, reverse complement, Verified ORF, Splicing factor; component of the U4/U6-U5 snRNP complex""	Yeast	0	0	0	0	0	0	0	0	0	0	0	0	0	0	0	0	0	0	0	0	0	0	0	0	0
YPR036W	VMA13 SGDID:S000006240, Chr XVI from 643836-645272, Genome Release 64-2-1, Verified ORF, Subunit H of the V1 peripheral membrane domain of V-ATPase; part of the electrogenic proton pump found throughout the endomembrane system; serves as an activator or a structural stabilizer of the V-ATPase; the V1 peripheral membrane domain of the vacuolar H+-ATPase (V-ATPase) has eight subunits""	Yeast	1	1	1	1	1	5.1579e+06	6.85348e+06	4.54948e+06	1.85515e+07	1.12619e+07	1.6765e+07	2.88109e+07	2.38975e+07	3.31958e+07	4.61393e+07	4.3783e+07	5.02688e+07	6.41291e+07	6.15744e+07	6.78982e+07	5.52029e+06	1.55261e+07	2.86347e+07	4.67304e+07	6.45339e+07
YPL119C	DBP1 SGDID:S000006040, Chr XVI from 326264-324411, Genome Release 64-2-1, reverse complement, Verified ORF, Putative ATP-dependent RNA helicase of the DEAD-box protein family; mutants show reduced stability of the 40S ribosomal subunit scanning through 5' untranslated regions of mRNAs; protein abundance increases in response to DNA replication stress; DBP1 has a paralog, DED1, that arose from the…	Yeast	0	0	0	0	0	0	0	0	0	0	0	0	0	0	0	0	0	0	0	0	0	0	0	0	0
YDL235C	YPD1 SGDID:S000002394, Chr IV from 33918-33415, Genome Release 64-2-1, reverse complement, Verified ORF, Osmotic stress-responsive phosphorelay intermediate sensor protein; phosphorylated by the plasma membrane sensor Sln1p in response to osmotic stress and then in turn phosphorylates the response regulators Ssk1p in the cytosol and Skn7p in the nucleus""	Yeast	0	0	0	0	0	0	0	0	0	0	0	0	0	0	0	0	0	0	0	0	0	0	0	0	0
YGR281W	YOR1 SGDID:S000003513, Chr VII from 1052824-1057257, Genome Release 64-2-1, Verified ORF, Plasma membrane ATP-binding cassette (ABC) transporter; multidrug transporter mediates export of many different organic anions including oligomycin; homolog of human cystic fibrosis transmembrane receptor (CFTR)""	Yeast	0.75	0	1	1	1	3.45733e+06	3.53747e+06	3.54585e+06	2.77902e+06	2.56946e+06	2.56221e+06	1.61143e+06	1.53569e+06	1.79491e+06	614033	821418	833980	0	0	0	3.51355e+06	2.6369e+06	1.64734e+06	756477	0
YDR258C	HSP78 SGDID:S000002666, Chr IV from 974243-971808, Genome Release 64-2-1, reverse complement, Verified ORF, Oligomeric mitochondrial matrix chaperone; cooperates with Ssc1p in mitochondrial thermotolerance after heat shock; able to prevent the aggregation of misfolded proteins as well as resolubilize protein aggregates""	Yeast	1	1	1	1	1	1.58814e+06	1.60112e+06	2.25647e+06	3.93438e+06	3.72322e+06	4.35129e+06	6.94939e+06	7.77256e+06	8.77167e+06	1.03421e+07	1.21545e+07	1.43068e+07	1.54481e+07	1.63246e+07	1.89834e+07	1.81524e+06	4.00296e+06	7.83121e+06	1.22678e+07	1.69187e+07
YGL073W	HSF1 SGDID:S000003041, Chr VII from 368753-371254, Genome Release 64-2-1, Verified ORF, Trimeric heat shock transcription factor; activates multiple genes in response to highly diverse stresses, including hyperthermia; recognizes variable heat shock elements (HSEs) consisting of inverted NGAAN repeats; monitors translational status of cell at the ribosome through an RQC (Ribosomal Quality Control…	Yeast	0	0	0	0	0	0	0	0	0	0	0	0	0	0	0	0	0	0	0	0	0	0	0	0	0
YGL238W	CSE1 SGDID:S000003207, Chr VII from 49552-52434, Genome Release 64-2-1, Verified ORF, Nuclear envelope protein that acts as a recycling factor; mediates the nuclear export of Srp1p (importin alpha) back to the cytoplasm after its import substrates have been released into the nucleoplasm, thereby allowing the participation of Srp1p in multiple rounds of nuclear import; required for accurate chromo…	Yeast	0.833333	1	1	0.666667	0.666667	0	0	0	260237	0	159128	0	270126	338751	401131	292886	569521	628262	629868	733801	0	139788	202959	421179	663977
YDL075W	RPL31A SGDID:S000002233, Chr IV from 322226-322282,322704-322988, Genome Release 64-2-1, Verified ORF, Ribosomal 60S subunit protein L31A; associates with karyopherin Sxm1p; loss of both Rpl31p and Rpl39p confers lethality; homologous to mammalian ribosomal protein L31, no bacterial homolog; RPL31A has a paralog, RPL31B, that arose from the whole genome duplication""	Yeast	1	1	1	1	1	5.19288e+06	5.47763e+06	1.37952e+06	1.07465e+07	1.20404e+07	1.21268e+07	1.22991e+07	1.80279e+07	2.1317e+07	1.73999e+07	2.5014e+07	3.1529e+07	2.61144e+07	3.46618e+07	4.34068e+07	4.01668e+06	1.16379e+07	1.72147e+07	2.46476e+07	3.47277e+07
YLR325C	RPL38 SGDID:S000004317, Chr XII from 781379-781143, Genome Release 64-2-1, reverse complement, Verified ORF, Ribosomal 60S subunit protein L38; homologous to mammalian ribosomal protein L38, no bacterial homolog""	Yeast	1	1	1	1	1	0	0	917120	1.37911e+08	1.01782e+08	1.54505e+08	2.49762e+08	2.25038e+08	2.99734e+08	2.99482e+08	3.81559e+08	4.40253e+08	3.88017e+08	4.72773e+08	5.92115e+08	305707	1.31399e+08	2.58178e+08	3.73765e+08	4.84302e+08
YJR135W-A	TIM8 SGDID:S000007348, Chr X from 676971-677234, Genome Release 64-2-1, Verified ORF, Mitochondrial intermembrane space protein; forms a complex with Tim13p that delivers a subset of hydrophobic proteins to the TIM22 complex for inner membrane insertion; homolog of human TIMM8A, implicated in Mohr-Tranebjaerg syndrome""	Yeast	0	0	0	0	0	0	0	0	0	0	0	0	0	0	0	0	0	0	0	0	0	0	0	0	0
YNL135C	FPR1 SGDID:S000005079, Chr XIV from 372226-371882, Genome Release 64-2-1, reverse complement, Verified ORF, Peptidyl-prolyl cis-trans isomerase (PPIase); binds to the drugs FK506 and rapamycin; also binds to the nonhistone chromatin binding protein Hmo1p and may regulate its assembly or function; N-terminally propionylated in vivo""	Yeast	1	1	1	1	1	0	0	0	8.83614e+07	7.77695e+07	8.74111e+07	1.61715e+08	1.49305e+08	1.70229e+08	2.26442e+08	2.34638e+08	2.53472e+08	3.33096e+08	3.12866e+08	3.5517e+08	0	8.4514e+07	1.60416e+08	2.38184e+08	3.33711e+08
YPL007C	TFC8 SGDID:S000005928, Chr XVI from 543848-542082, Genome Release 64-2-1, reverse complement, Verified ORF, Subunit of RNA polymerase III transcription initiation factor complex; one of six subunits of RNA polymerase III transcription initiation factor complex (TFIIIC); part of TFIIIC TauB domain that binds BoxB promoter sites of tRNA and other genes; linker between TauB and TauA domains; human h…	Yeast	0	0	0	0	0	0	0	0	0	0	0	0	0	0	0	0	0	0	0	0	0	0	0	0	0
YMR029C	FAR8 SGDID:S000004631, Chr XIII from 330231-328660, Genome Release 64-2-1, reverse complement, Verified ORF, Protein involved in recovery from arrest in response to pheromone; acts in a cell cycle arrest recovery pathway independent from Far1p; interacts with Far3p, Far7p, Far9p, Far10p, and Far11p""	Yeast	0.666667	1	0.666667	0.333333	0.666667	0	0	0	245068	0	186268	0	0	419502	0	861363	940687	674852	826969	1.23016e+06	0	143779	139834	600683	910661
YFR044C	DUG1 SGDID:S000001940, Chr VI from 241437-239992, Genome Release 64-2-1, reverse complement, Verified ORF, Cys-Gly metallo-di-peptidase; forms a complex with Dug2p and Dug3p to degrade glutathione (GSH) and other peptides containing a gamma-glu-X bond in an alternative pathway to GSH degradation by gamma-glutamyl transpeptidase (Ecm38p)""	Yeast	1	1	1	1	1	1.41054e+07	2.40068e+07	1.3118e+07	1.72945e+07	1.84848e+07	1.92737e+07	3.15087e+07	2.75385e+07	3.73953e+07	4.0711e+07	5.35105e+07	5.87058e+07	5.97252e+07	6.47605e+07	8.27555e+07	1.70767e+07	1.8351e+07	3.21475e+07	5.09758e+07	6.90804e+07
YOR174W	MED4 SGDID:S000005700, Chr XV from 658747-659601, Genome Release 64-2-1, Verified ORF, Subunit of the RNA polymerase II mediator complex; associates with core polymerase subunits to form the RNA polymerase II holoenzyme; essential for transcriptional regulation""	Yeast	0	0	0	0	0	0	0	0	0	0	0	0	0	0	0	0	0	0	0	0	0	0	0	0	0
YBR059C	AKL1 SGDID:S000000263, Chr II from 360187-356861, Genome Release 64-2-1, reverse complement, Verified ORF, Ser-Thr protein kinase; member (with Ark1p and Prk1p) of the Ark kinase family; involved in endocytosis and actin cytoskeleton organization""	Yeast	1	1	1	1	1	73085	57999.4	73913.9	56763	149808	109396	177435	1.42283e+06	220515	232990	252611	311344	325259	546978	448211	68332.8	105322	606925	265648	440149
YHR133C	NSG1 SGDID:S000001175, Chr VIII from 371597-370722, Genome Release 64-2-1, reverse complement, Verified ORF, Protein involved in regulation of sterol biosynthesis; specifically stabilizes Hmg2p, one of two HMG-CoA isoenzymes that catalyze the rate-limiting step in sterol biosynthesis; forms foci at the nuclear periphery upon DNA replication stress; relocalizes to the cytosol in response to hypoxi…	Yeast	0.666667	1	0.666667	0.333333	0.666667	0	0	0	335141	0	524606	0	0	797281	2.07137e+06	0	1.77045e+06	1.8976e+06	2.08603e+06	2.44274e+06	0	286582	265760	1.2806e+06	2.14213e+06
YNL241C	ZWF1 SGDID:S000005185, Chr XIV from 197943-196426, Genome Release 64-2-1, reverse complement, Verified ORF, Glucose-6-phosphate dehydrogenase (G6PD); catalyzes the first step of the pentose phosphate pathway; involved in adapting to oxidative stress; homolog of the human G6PD which is deficient in patients with hemolytic anemia; protein abundance increases in response to DNA replication stress""	Yeast	1	1	1	1	1	1.12134e+07	7.67054e+06	2.48275e+06	9.8831e+06	6.18177e+06	8.22605e+06	1.59417e+07	1.50319e+07	1.72393e+07	2.49416e+07	2.65074e+07	2.67142e+07	3.54188e+07	3.44661e+07	3.98528e+07	7.12222e+06	8.09697e+06	1.6071e+07	2.60544e+07	3.65792e+07
YBL017C	PEP1 SGDID:S000000113, Chr II from 191583-186844, Genome Release 64-2-1, reverse complement, Verified ORF, Type I transmembrane sorting receptor for multiple vacuolar hydrolases; cycles between the late-Golgi and prevacuolar endosome-like compartments""	Yeast	1	1	1	1	1	438783	473364	586732	488502	693783	547857	533073	743472	720978	854880	1.40115e+06	1.42746e+06	1.60282e+06	1.66175e+06	1.91673e+06	499626	576714	665841	1.22783e+06	1.7271e+06
YOR340C	RPA43 SGDID:S000005867, Chr XV from 960182-959202, Genome Release 64-2-1, reverse complement, Verified ORF, RNA polymerase I subunit A43""	Yeast	0.75	1	1	0.666667	0.333333	295215	435501	0	401279	0	0	434468	0	493709	782127	498398	1.02233e+06	1.62953e+06	958157	1.50884e+06	243572	133760	309392	767617	1.36551e+06
YKR074W	AIM29 SGDID:S000001782, Chr XI from 579209-579676, Genome Release 64-2-1, Verified ORF, Putative protein of unknown function; epitope-tagged protein localizes to the cytoplasm; YKR074W is not an essential gene; null mutant displays elevated frequency of mitochondrial genome loss""	Yeast	0.916667	1	1	1	0.666667	371587	0	0	1.57236e+06	0	1.29355e+06	1.05685e+06	2.55447e+06	2.02846e+06	2.31195e+06	2.16795e+06	3.23898e+06	2.87686e+06	2.64879e+06	5.95298e+06	123862	955303	1.87993e+06	2.57296e+06	3.82621e+06
YGR162W	TIF4631 SGDID:S000003394, Chr VII from 824059-826917, Genome Release 64-2-1, Verified ORF, Translation initiation factor eIF4G; subunit of the mRNA cap-binding protein complex (eIF4F) that also contains eIF4E (Cdc33p); interacts with Pab1p and with eIF4A (Tif1p); also has a role in biogenesis of the large ribosomal subunit; TIF4631 has a paralog, TIF4632, that arose from the whole genome duplicat…	Yeast	1	1	1	1	1	3.11285e+06	3.23452e+06	2.84652e+06	1.7557e+06	1.92362e+06	1.98784e+06	3.72421e+06	2.88533e+06	4.09515e+06	4.98228e+06	4.90573e+06	6.01246e+06	6.20378e+06	7.54098e+06	8.8194e+06	3.06463e+06	1.88905e+06	3.56823e+06	5.30016e+06	7.52139e+06
YPL232W	SSO1 SGDID:S000006153, Chr XVI from 107275-108147, Genome Release 64-2-1, Verified ORF, Plasma membrane t-SNARE; involved in fusion of secretory vesicles at the plasma membrane and in vesicle fusion during sporulation; forms a complex with Sec9p that binds v-SNARE Snc2p; syntaxin homolog; functionally redundant with Sso2p; SSO1 has a paralog, SSO2, that arose from the whole genome duplication""	Yeast	1	1	1	1	1	0	0	0	1.23009e+06	1.36676e+06	1.15776e+06	3.09505e+06	2.83982e+06	2.06498e+06	3.7868e+06	3.77598e+06	2.83578e+06	7.63958e+06	5.65991e+06	4.42832e+06	0	1.25154e+06	2.66662e+06	3.46619e+06	5.90927e+06
YDR027C	VPS54 SGDID:S000002434, Chr IV from 497318-494649, Genome Release 64-2-1, reverse complement, Verified ORF, Component of the GARP (Golgi-associated retrograde protein) complex; GARP is required for the recycling of proteins from endosomes to the late Golgi, and for mitosis after DNA damage induced checkpoint arrest; potentially phosphorylated by Cdc28p; members of the GARP complex are Vps51p-Vps5…	Yeast	0	0	0	0	0	0	0	0	0	0	0	0	0	0	0	0	0	0	0	0	0	0	0	0	0
YJL164C	TPK1 SGDID:S000003700, Chr X from 111159-109966, Genome Release 64-2-1, reverse complement, Verified ORF, cAMP-dependent protein kinase catalytic subunit; promotes vegetative growth in response to nutrients via the Ras-cAMP signaling pathway; inhibited by regulatory subunit Bcy1p in the absence of cAMP; phosphorylates and inhibits Whi3p to promote G1/S phase passage; partially redundant with Tpk2…	Yeast	0.583333	1	0.333333	0.666667	0.333333	0	0	0	120192	0	0	0	425895	314705	0	0	365503	679465	499928	466971	0	40064.1	246867	121834	548788
YDR383C	NKP1 SGDID:S000002791, Chr IV from 1240676-1239960, Genome Release 64-2-1, reverse complement, Verified ORF, Central kinetochore protein and subunit of the Ctf19 complex; mutants have elevated rates of chromosome loss; orthologous to fission yeast kinetochore protein fta4""	Yeast	0	0	0	0	0	0	0	0	0	0	0	0	0	0	0	0	0	0	0	0	0	0	0	0	0
YFL007W	BLM10 SGDID:S000001887, Chr VI from 123479-129910, Genome Release 64-2-1, Verified ORF, Proteasome activator; binds the core proteasome (CP) and stimulates proteasome-mediated protein degradation by inducing gate opening; required for sequestering CP into proteasome storage granule (PSG) during quiescent phase and for nuclear import of CP in proliferating cells; required for resistance to bleomyc…	Yeast	0.833333	1	1	0.666667	0.666667	0	0	0	52791.1	0	40436.6	55333.3	0	122096	139362	101911	199743	144926	241023	275857	0	31075.9	59143.2	147005	220602
YGL228W	SHE10 SGDID:S000003197, Chr VII from 67598-69331, Genome Release 64-2-1, Verified ORF, Protein involved in outer spore wall assembly; likely involved directly in dityrosine layer assembly; putative GPI-anchored protein; overexpression causes growth arrest; SHE10 has a paralog, OSW7/YFR039C, that arose from the whole genome duplication and deletion of both SHE10 and OWS7 results in reduced dityros…	Yeast	1	1	1	1	1	4.24427e+06	3.86301e+06	4.69367e+06	3.84652e+06	3.42716e+06	3.71967e+06	2.72406e+06	2.25375e+06	2.83145e+06	1.83656e+06	1.63131e+06	2.81102e+06	1.22986e+06	1.89822e+06	2.73954e+06	4.26698e+06	3.66445e+06	2.60309e+06	2.09296e+06	1.95587e+06
YLL036C	PRP19 SGDID:S000003959, Chr XII from 68256-66745, Genome Release 64-2-1, reverse complement, Verified ORF, Splicing factor associated with the spliceosome; contains a U-box, a motif found in a class of ubiquitin ligases, and a WD40 domain; relocalizes to the cytosol in response to hypoxia""	Yeast	0	0	0	0	0	0	0	0	0	0	0	0	0	0	0	0	0	0	0	0	0	0	0	0	0
YHL021C	AIM17 SGDID:S000001013, Chr VIII from 65859-64462, Genome Release 64-2-1, reverse complement, Verified ORF, Putative protein of unknown function; the authentic, non-tagged protein is detected in highly purified mitochondria in high-throughput studies; null mutant displays reduced frequency of mitochondrial genome loss""	Yeast	1	1	1	1	1	1.02774e+06	1.1699e+06	3.82717e+06	3.9189e+06	3.53111e+06	3.85462e+06	7.21504e+06	6.03738e+06	6.63653e+06	9.48018e+06	9.22496e+06	1.02968e+07	1.30399e+07	1.14536e+07	1.3926e+07	2.00827e+06	3.76821e+06	6.62965e+06	9.6673e+06	1.28065e+07
YDL117W	CYK3 SGDID:S000002275, Chr IV from 248581-251238, Genome Release 64-2-1, Verified ORF, SH3-domain protein located in the bud neck and cytokinetic actin ring; relocalizes from bud neck to nucleus upon DNA replication stress; activates the chitin synthase activity of Chs2p during cytokinesis; suppressor of growth and cytokinesis defects of chs2 phospho-mutants""	Yeast	0	0	0	0	0	0	0	0	0	0	0	0	0	0	0	0	0	0	0	0	0	0	0	0	0
YBL092W	RPL32 SGDID:S000000188, Chr II from 45978-46370, Genome Release 64-2-1, Verified ORF, Ribosomal 60S subunit protein L32; overexpression disrupts telomeric silencing; homologous to mammalian ribosomal protein L32, no bacterial homolog""	Yeast	1	1	1	1	1	4.82678e+06	1.06863e+07	4.46666e+06	6.62818e+07	6.60919e+07	7.51251e+07	1.2184e+08	1.24402e+08	1.41137e+08	1.90986e+08	1.8509e+08	2.20514e+08	2.70839e+08	2.82138e+08	3.06869e+08	6.65992e+06	6.91663e+07	1.29126e+08	1.98863e+08	2.86615e+08
YPR062W	FCY1 SGDID:S000006266, Chr XVI from 677165-677641, Genome Release 64-2-1, Verified ORF, Cytosine deaminase; zinc metalloenzyme that catalyzes the hydrolytic deamination of cytosine to uracil; of biomedical interest because it also catalyzes the deamination of 5-fluorocytosine (5FC) to form anticancer drug 5-fluorouracil (5FU)""	Yeast	0.916667	1	1	0.666667	1	2.49408e+06	2.63629e+06	2.78879e+06	727301	844482	1.25516e+06	1.29555e+06	0	2.05687e+06	3.39825e+06	2.82107e+06	2.95458e+06	3.65986e+06	2.62981e+06	4.86693e+06	2.63972e+06	942313	1.11747e+06	3.05797e+06	3.71887e+06
YPR132W	RPS23B SGDID:S000006336, Chr XVI from 794965-795029,795395-795767, Genome Release 64-2-1, Verified ORF, Ribosomal protein 28 (rp28) of the small (40S) ribosomal subunit; required for translational accuracy; homologous to mammalian ribosomal protein S23 and bacterial S12; RPS23B has a paralog, RPS23A, that arose from the whole genome duplication; deletion of both RPS23A and RPS23B is lethal""	Yeast	1	1	1	1	1	2.69652e+06	2.05271e+06	2.56951e+06	4.81703e+07	4.11277e+07	4.89773e+07	8.46452e+07	7.76043e+07	7.89071e+07	1.33746e+08	1.13212e+08	1.22723e+08	1.77482e+08	1.64395e+08	1.60361e+08	2.43958e+06	4.60918e+07	8.03855e+07	1.23227e+08	1.67413e+08
YDL106C	PHO2 SGDID:S000002264, Chr IV from 271901-270222, Genome Release 64-2-1, reverse complement, Verified ORF, Homeobox transcription factor; regulatory targets include genes involved in phosphate metabolism; binds cooperatively with Pho4p to the PHO5 promoter; phosphorylation of Pho2p facilitates interaction with Pho4p; relocalizes to the cytosol in response to hypoxia""	Yeast	0	0	0	0	0	0	0	0	0	0	0	0	0	0	0	0	0	0	0	0	0	0	0	0	0
YKR042W	UTH1 SGDID:S000001750, Chr XI from 519527-520624, Genome Release 64-2-1, Verified ORF, Mitochondrial inner membrane protein; role in mitophagy is disputed; implicated in cell wall biogenesis, the oxidative stress response, life span during starvation, and cell death; SUN family member; UTH1 has a paralog, NCA3, that arose from the whole genome duplication""	Yeast	0.0833333	0.333333	0	0	0	0	0	0	0	0	0	0	0	0	0	0	0	846831	0	0	0	0	0	0	282277
YJL136C	RPS21B SGDID:S000003672, Chr X from 156789-156550,157273-157250, Genome Release 64-2-1, reverse complement, Verified ORF, Protein component of the small (40S) ribosomal subunit; homologous to mammalian ribosomal protein S21, no bacterial homolog; RPS21B has a paralog, RPS21A, that arose from the whole genome duplication""	Yeast	1	1	1	1	1	1.86388e+07	1.45721e+07	1.68843e+07	3.70447e+07	4.29625e+07	5.02472e+07	6.46982e+07	6.83069e+07	7.70658e+07	9.46346e+07	9.89075e+07	1.40431e+08	1.28859e+08	1.32777e+08	1.77531e+08	1.66984e+07	4.34181e+07	7.00237e+07	1.11324e+08	1.46389e+08
YDL095W	PMT1 SGDID:S000002253, Chr IV from 287059-289512, Genome Release 64-2-1, Verified ORF, Protein O-mannosyltransferase of the ER membrane; transfers mannose from dolichyl phosphate-D-mannose to protein serine and threonine residues; 1 of 7 related proteins involved in O-glycosylation which is essential for cell wall rigidity; involved in ER quality control; amino terminus faces cytoplasm, carboxyl …	Yeast	1	1	1	1	1	418096	496846	343693	1.04288e+06	1.00703e+06	1.01263e+06	2.02651e+06	1.47106e+06	2.10792e+06	4.03668e+06	3.95445e+06	3.29856e+06	5.57504e+06	5.12325e+06	4.84747e+06	419545	1.02085e+06	1.8685e+06	3.76323e+06	5.18192e+06
YIL135C	VHS2 SGDID:S000001397, Chr IX from 96375-95065, Genome Release 64-2-1, reverse complement, Verified ORF, Regulator of septin dynamics; involved in the regulation of septin dynamics at bud neck after mitotic entry, likely by stabilizing septin structure; regulated at post-translational level by cell cycle dependent phosphorylation; likely phosphorylated by Cdc28p and dephosphorylated by Cdc14p bef…	Yeast	0.583333	1	0.333333	0.333333	0.666667	149957	148219	195793	145429	0	135641	0	0	287955	0	0	335051	594308	412169	457793	164656	93690	95985.1	111684	488090
YMR031C	EIS1 SGDID:S000004633, Chr XIII from 334743-332212, Genome Release 64-2-1, reverse complement, Verified ORF, Component of the eisosome required for proper eisosome assembly; similar to Uso1p; authentic, non-tagged protein is detected in a phosphorylated state in highly purified mitochondria in high-throughput studies; protein increases in abundance and relocalizes from plasma membrane to cytoplas…	Yeast	1	1	1	1	1	0	413125	215836	869934	1.32901e+06	935998	1.9186e+06	1.59193e+06	2.02959e+06	2.3752e+06	2.5442e+06	3.25622e+06	2.81768e+06	4.18539e+06	4.8034e+06	209654	1.04498e+06	1.84671e+06	2.72521e+06	3.93549e+06
YGL105W	ARC1 SGDID:S000003073, Chr VII from 307437-308567, Genome Release 64-2-1, Verified ORF, Protein that binds tRNA and methionyl- and glutamyl-tRNA synthetases; involved in tRNA delivery, stimulating catalysis, and ensuring localization; also binds quadruplex nucleic acids; protein abundance increases in response to DNA replication stress; methionyl-tRNA synthetase is Mes1p; glutamyl-tRNA synthetase…	Yeast	1	1	1	1	1	1.72037e+06	4.46076e+06	2.77723e+06	1.53224e+07	1.06336e+07	1.41009e+07	2.84746e+07	2.48134e+07	2.67618e+07	4.48376e+07	3.94855e+07	4.06248e+07	5.99048e+07	5.75094e+07	5.79616e+07	2.98612e+06	1.33523e+07	2.66833e+07	4.16493e+07	5.84586e+07
YBR036C	CSG2 SGDID:S000000240, Chr II from 310313-309081, Genome Release 64-2-1, reverse complement, Verified ORF, Endoplasmic reticulum membrane protein; required for mannosylation of inositolphosphorylceramide and for growth at high calcium concentrations; protein abundance increases in response to DNA replication stress""	Yeast	0.916667	1	0.666667	1	1	4.29129e+06	4.55323e+06	5.06347e+06	2.97233e+06	3.97942e+06	3.94041e+06	338777	657396	524864	0	633757	1.101e+06	899175	1.27037e+06	1.05497e+06	4.636e+06	3.63072e+06	507013	578253	1.07484e+06
YGL164C	YRB30 SGDID:S000003132, Chr VII from 193300-191978, Genome Release 64-2-1, reverse complement, Verified ORF, RanGTP-binding protein; inhibits RanGAP1 (Rna1p)-mediated GTP hydrolysis of RanGTP (Gsp1p); shares similarity to proteins in other fungi but not in higher eukaryotes""	Yeast	0	0	0	0	0	0	0	0	0	0	0	0	0	0	0	0	0	0	0	0	0	0	0	0	0
YDL236W	PHO13 SGDID:S000002395, Chr IV from 32296-33234, Genome Release 64-2-1, Verified ORF, Alkaline phosphatase specific for p-nitrophenyl phosphate; also has protein phosphatase activity""	Yeast	0.833333	1	1	0.666667	0.666667	565418	631674	767760	397613	0	460260	0	1.03145e+06	1.03248e+06	1.38925e+06	1.96256e+06	1.85479e+06	2.68542e+06	2.49905e+06	2.50474e+06	654951	285958	687979	1.73553e+06	2.56307e+06
YGR120C	COG2 SGDID:S000003352, Chr VII from 730821-730033, Genome Release 64-2-1, reverse complement, Verified ORF, Essential component of the conserved oligomeric Golgi complex; a cytosolic tethering complex that functions in protein trafficking to mediate fusion of transport vesicles to Golgi compartments; the components of the Golgi complex are Gog1p through Cog8p""	Yeast	0.5	0.666667	0.333333	0.333333	0.666667	0	0	0	100534	0	74621.8	0	0	274184	0	0	318118	694092	0	632830	0	58385.4	91394.7	106039	442307
YEL012W	UBC8 SGDID:S000000738, Chr V from 131772-131776,131900-132551, Genome Release 64-2-1, Verified ORF, Ubiquitin-conjugating enzyme that regulates gluconeogenesis; negatively regulates gluconeogenesis by mediating the glucose-induced ubiquitination of fructose-1,6-bisphosphatase (FBPase); cytoplasmic enzyme that catalyzes the ubiquitination of histones in vitro""	Yeast	0	0	0	0	0	0	0	0	0	0	0	0	0	0	0	0	0	0	0	0	0	0	0	0	0
YJL014W	CCT3 SGDID:S000003551, Chr X from 407558-409162, Genome Release 64-2-1, Verified ORF, Subunit of the cytosolic chaperonin Cct ring complex; related to Tcp1p, required for the assembly of actin and tubulins in vivo; capable of binding Q/N rich proteins and mediating their folding""	Yeast	1	1	1	1	1	3.9929e+06	3.62927e+06	3.8592e+06	3.25529e+06	1.99535e+06	2.63344e+06	4.82537e+06	4.87289e+06	5.79126e+06	6.37692e+06	7.72847e+06	8.31582e+06	1.04041e+07	1.1054e+07	1.28218e+07	3.82712e+06	2.62803e+06	5.16317e+06	7.47374e+06	1.14267e+07
YPL152W	RRD2 SGDID:S000006073, Chr XVI from 265028-266104, Genome Release 64-2-1, Verified ORF, Peptidyl-prolyl cis/trans-isomerase; also activates the phosphotyrosyl phosphatase activity of protein phosphatase 2A (PP2A); regulates G1 phase progression, the osmoresponse, microtubule dynamics; subunit of the Tap42p-Pph21p-Rrd2p complex; protein abundance increases in response to DNA replication stress""	Yeast	0	0	0	0	0	0	0	0	0	0	0	0	0	0	0	0	0	0	0	0	0	0	0	0	0
YER114C	BOI2 SGDID:S000000916, Chr V from 393712-390590, Genome Release 64-2-1, reverse complement, Verified ORF, Protein implicated in polar growth, functionally redundant with Boi1p; interacts with bud-emergence protein Bem1p; contains an SH3 (src homology 3) domain and a PH (pleckstrin homology) domain; BOI2 has a paralog, BOI1, that arose from the whole genome duplication""	Yeast	0.0833333	0.333333	0	0	0	0	0	0	0	0	0	0	0	0	0	0	0	0	0	140155	0	0	0	0	46718.5
YML069W	POB3 SGDID:S000004534, Chr XIII from 135500-137158, Genome Release 64-2-1, Verified ORF, Subunit of the heterodimeric FACT complex (Spt16p-Pob3p); FACT associates with chromatin via interaction with Nhp6Ap and Nhp6Bp, and reorganizes nucleosomes to facilitate access to DNA by RNA and DNA polymerases; protein abundance increases in response to DNA replication stress""	Yeast	1	1	1	1	1	2.09079e+06	3.07775e+06	2.84999e+06	1.98701e+06	2.44098e+06	2.6219e+06	2.30191e+06	1.82012e+06	3.74914e+06	3.29638e+06	3.34391e+06	5.45454e+06	4.52686e+06	4.54087e+06	6.87031e+06	2.67284e+06	2.34997e+06	2.62372e+06	4.03161e+06	5.31268e+06
YJL111W	CCT7 SGDID:S000003647, Chr X from 207877-209529, Genome Release 64-2-1, Verified ORF, Subunit of the cytosolic chaperonin Cct ring complex; related to Tcp1p, required for the assembly of actin and tubulins in vivo; mutant has increased aneuploidy tolerance""	Yeast	1	1	1	1	1	534049	681476	516153	1.25573e+06	1.00996e+06	1.27698e+06	2.27392e+06	1.58245e+06	2.71749e+06	2.48123e+06	4.25494e+06	4.62989e+06	3.90678e+06	4.33435e+06	6.54229e+06	577226	1.18089e+06	2.19129e+06	3.78869e+06	4.92781e+06
YDR208W	MSS4 SGDID:S000002616, Chr IV from 868224-870563, Genome Release 64-2-1, Verified ORF, Phosphatidylinositol-4-phosphate 5-kinase; involved in actin cytoskeleton organization and cell morphogenesis; multicopy suppressor of stt4 mutation""	Yeast	0	0	0	0	0	0	0	0	0	0	0	0	0	0	0	0	0	0	0	0	0	0	0	0	0
YHR097C	YHR097C SGDID:S000001139, Chr VIII from 298360-297385,298609-298485, Genome Release 64-2-1, reverse complement, Uncharacterized ORF, Putative protein of unknown function; green fluorescent protein (GFP)-fusion protein localizes to the cytoplasm and the nucleus; YHR097C has a paralog, PAL1, that arose from the whole genome duplication""	Yeast	1	1	1	1	1	642478	410014	0	1.27731e+06	1.66475e+06	1.35989e+06	1.77504e+06	2.6668e+06	2.96998e+06	3.3614e+06	4.25645e+06	4.89884e+06	4.98448e+06	4.51807e+06	7.17906e+06	350830	1.43398e+06	2.4706e+06	4.17223e+06	5.56053e+06
YEL038W	UTR4 SGDID:S000000764, Chr V from 80462-81145, Genome Release 64-2-1, Verified ORF, Protein with sequence similarity to acireductone synthases; involved in methionine salvage; found in both the cytoplasm and nucleus""	Yeast	0	0	0	0	0	0	0	0	0	0	0	0	0	0	0	0	0	0	0	0	0	0	0	0	0
YBR229C	ROT2 SGDID:S000000433, Chr II from 679221-676357, Genome Release 64-2-1, reverse complement, Verified ORF, Glucosidase II catalytic subunit; required for normal cell wall synthesis; mutations in rot2 suppress tor2 mutations, and are synthetically lethal with rot1 mutations""	Yeast	0.75	1	0.666667	0.666667	0.666667	191731	267421	192876	220744	0	237401	207018	0	128526	0	216392	331796	332964	305190	528404	217343	152715	111848	182729	388852
YGR270W	YTA7 SGDID:S000003502, Chr VII from 1027370-1031509, Genome Release 64-2-1, Verified ORF, Protein that localizes to chromatin; has a role in regulation of histone gene expression; has a bromodomain-like region that interacts with the N-terminal tail of histone H3, and an ATPase domain; relocalizes to the cytosol in response to hypoxia; potentially phosphorylated by Cdc28p""	Yeast	0	0	0	0	0	0	0	0	0	0	0	0	0	0	0	0	0	0	0	0	0	0	0	0	0
YGL012W	ERG4 SGDID:S000002980, Chr VII from 472855-474276, Genome Release 64-2-1, Verified ORF, C-24(28) sterol reductase; catalyzes the final step in ergosterol biosynthesis; mutants are viable, but lack ergosterol""	Yeast	0.916667	1	1	1	0.666667	0	0	0	499338	0	668408	1.33127e+06	1.13299e+06	1.48828e+06	1.51749e+06	1.82901e+06	2.36779e+06	2.59785e+06	2.59866e+06	3.14507e+06	0	389249	1.31751e+06	1.90476e+06	2.78052e+06
YMR300C	ADE4 SGDID:S000004915, Chr XIII from 867091-865559, Genome Release 64-2-1, reverse complement, Verified ORF, Phosphoribosylpyrophosphate amidotransferase (PRPPAT); catalyzes first step of the 'de novo' purine nucleotide biosynthetic pathway; also known as amidophosphoribosyltransferase""	Yeast	1	1	1	1	1	2.83579e+06	1.78266e+06	2.4944e+06	3.98404e+06	6.53353e+06	4.14091e+06	3.92146e+06	5.13814e+06	7.05897e+06	8.59509e+06	8.82933e+06	1.17867e+07	1.22786e+07	1.33275e+07	1.57329e+07	2.37095e+06	4.88616e+06	5.37286e+06	9.73704e+06	1.37796e+07
YLR399C	BDF1 SGDID:S000004391, Chr XII from 921596-919536, Genome Release 64-2-1, reverse complement, Verified ORF, Protein involved in transcription initiation; functions at TATA-containing promoters; associates with the basal transcription factor TFIID; contains two bromodomains; corresponds to the C-terminal region of mammalian TAF1; redundant with Bdf2p; BDF1 has a paralog, BDF2, that arose from the …	Yeast	0.833333	1	1	1	0.333333	0	0	0	0	0	182945	311483	544559	522360	825725	553961	943970	915066	1.00947e+06	1.30258e+06	0	60981.6	459467	774552	1.0757e+06
YBL105C	PKC1 SGDID:S000000201, Chr II from 17696-14241, Genome Release 64-2-1, reverse complement, Verified ORF, Protein serine/threonine kinase; essential for cell wall remodeling during growth; localized to sites of polarized growth and the mother-daughter bud neck; homolog of the alpha, beta, and gamma isoforms of mammalian protein kinase C (PKC)""	Yeast	0.666667	1	0.666667	0.333333	0.666667	117413	122241	139984	43127.5	0	89820.8	0	0	53797.7	0	26164.9	26438.2	31999.1	22856.2	25410.2	126546	44316.1	17932.6	17534.4	26755.2
YDR002W	YRB1 SGDID:S000002409, Chr IV from 453045-453650, Genome Release 64-2-1, Verified ORF, Ran GTPase binding protein; involved in nuclear protein import and RNA export, ubiquitin-mediated protein degradation during the cell cycle; shuttles between the nucleus and cytoplasm; is essential; homolog of human RanBP1""	Yeast	1	1	1	1	1	1.31788e+07	1.21397e+07	1.19339e+07	1.22931e+07	9.55913e+06	1.07622e+07	1.74891e+07	1.91732e+07	2.13525e+07	2.89482e+07	2.94858e+07	3.42441e+07	3.82177e+07	3.94672e+07	4.7728e+07	1.24175e+07	1.08715e+07	1.93383e+07	3.08927e+07	4.18043e+07
YOR332W	VMA4 SGDID:S000005859, Chr XV from 943656-944357, Genome Release 64-2-1, Verified ORF, Subunit E of the V1 domain of the vacuolar H+-ATPase (V-ATPase); V-ATPase is an electrogenic proton pump found throughout the endomembrane system; V1 domain has eight subunits; required for the V1 domain to assemble onto the vacuolar membrane; protein abundance increases in response to DNA replication stress""	Yeast	1	1	1	1	1	1.98115e+07	1.50663e+07	1.76489e+07	7.70895e+07	6.7268e+07	8.14056e+07	1.51794e+08	1.37643e+08	1.62826e+08	2.21784e+08	2.25956e+08	2.34344e+08	3.15262e+08	3.17317e+08	3.43371e+08	1.75089e+07	7.52544e+07	1.50754e+08	2.27361e+08	3.25317e+08
YFL038C	YPT1 SGDID:S000001856, Chr VI from 55986-55366, Genome Release 64-2-1, reverse complement, Verified ORF, Rab family GTPase; involved in the ER-to-Golgi step of the secretory pathway; complex formation with the Rab escort protein Mrs6p is required for prenylation of Ypt1p by protein geranylgeranyltransferase type II (Bet2p-Bet4p); binds to unspliced HAC1 mRNA; regulates unfolded protein response (…	Yeast	1	1	1	1	1	6.2784e+06	3.44624e+06	1.52097e+07	1.61857e+07	1.0908e+07	1.92295e+07	2.68022e+07	3.38143e+07	3.48849e+07	4.50098e+07	4.37396e+07	5.47698e+07	6.43609e+07	5.99669e+07	7.0922e+07	8.31145e+06	1.54411e+07	3.18338e+07	4.78397e+07	6.50832e+07
YDR071C	PAA1 SGDID:S000002478, Chr IV from 589402-588827, Genome Release 64-2-1, reverse complement, Verified ORF, Polyamine acetyltransferase; acetylates polyamines (e.g. putrescine, spermidine, spermine) and also aralkylamines (e.g. tryptamine, phenylethylamine); may be involved in transcription and/or DNA replication""	Yeast	1	1	1	1	1	1.58734e+06	1.43383e+06	1.77915e+06	4.27184e+06	1.61958e+06	4.32846e+06	5.1218e+06	6.53824e+06	8.43713e+06	1.10728e+07	1.01246e+07	1.0722e+07	1.2423e+07	1.42645e+07	1.6265e+07	1.60011e+06	3.40663e+06	6.69906e+06	1.06398e+07	1.43175e+07
YER112W	LSM4 SGDID:S000000914, Chr V from 387232-387795, Genome Release 64-2-1, Verified ORF, Lsm (Like Sm) protein; part of heteroheptameric complexes (Lsm2p-7p and either Lsm1p or 8p): cytoplasmic Lsm1p complex involved in mRNA decay; nuclear Lsm8p complex part of U6 snRNP and possibly involved in processing tRNA, snoRNA, and rRNA; forms cytoplasmic foci upon DNA replication stress""	Yeast	1	1	1	1	1	0	0	0	2.14391e+06	1.77732e+06	1.61381e+06	3.21438e+06	2.19266e+06	3.11324e+06	4.55133e+06	4.9513e+06	5.26967e+06	4.62085e+06	6.29102e+06	7.15885e+06	0	1.84501e+06	2.84009e+06	4.9241e+06	6.02357e+06
YOL130W	ALR1 SGDID:S000005490, Chr XV from 74400-76979, Genome Release 64-2-1, Verified ORF, Plasma membrane Mg(2+) transporter; expression and turnover are regulated by Mg(2+) concentration; overexpression confers increased tolerance to Al(3+) and Ga(3+) ions""	Yeast	0	0	0	0	0	0	0	0	0	0	0	0	0	0	0	0	0	0	0	0	0	0	0	0	0
YJR144W	MGM101 SGDID:S000003905, Chr X from 700882-701691, Genome Release 64-2-1, Verified ORF, Protein with a role in mitochondrial DNA recombinational repair; also involved in interstrand cross-link repair; binds to and catalyzes the annealing of single-stranded mtDNA; oligomerizes to form rings and filaments; related to Rad52-type recombination proteins, with limited overall similarity but sharing con…	Yeast	0.75	1	0.666667	0.666667	0.666667	0	0	0	318187	0	337446	911875	0	784429	1.48891e+06	0	1.00828e+06	1.05218e+06	942147	1.91558e+06	0	218544	565435	832396	1.3033e+06
YPL094C	SEC62 SGDID:S000006015, Chr XVI from 370663-369839, Genome Release 64-2-1, reverse complement, Verified ORF, Essential subunit of Sec63 complex; with Sec61 complex, Kar2p/BiP and Lhs1p forms a channel competent for SRP-dependent and post-translational SRP-independent protein targeting and import into the ER; cotranslationally N-acetylated by NatA; other members are Sec63p, Sec66p, and Sec72p""	Yeast	1	1	1	1	1	803000	577837	1.3831e+06	1.4317e+06	1.05177e+06	1.44756e+06	3.10998e+06	2.48762e+06	2.93401e+06	5.23102e+06	4.34079e+06	4.73671e+06	4.09497e+06	4.6759e+06	6.47458e+06	921313	1.31034e+06	2.84387e+06	4.76951e+06	5.08182e+06
YAL019W	FUN30 SGDID:S000000017, Chr I from 114919-118314, Genome Release 64-2-1, Verified ORF, Snf2p family member with ATP-dependent chromatin remodeling activity; has a role in silencing at the mating type locus, telomeres and centromeres; enriched at centromeres and is required for correct chromatin structure around centromeres, as well as at the boundary element of the silent HMR; recruited to DNA do…	Yeast	0	0	0	0	0	0	0	0	0	0	0	0	0	0	0	0	0	0	0	0	0	0	0	0	0
YGR156W	PTI1 SGDID:S000003388, Chr VII from 800546-801823, Genome Release 64-2-1, Verified ORF, Essential component of CPF (cleavage and polyadenylation factor); involved in 3' end formation of snoRNA and mRNA; interacts directly with Pta1p; relocalizes to the cytosol in response to hypoxia; similar to mammalian Cleavage-Stimulation Factor CstF-64""	Yeast	0	0	0	0	0	0	0	0	0	0	0	0	0	0	0	0	0	0	0	0	0	0	0	0	0
YGL112C	TAF6 SGDID:S000003080, Chr VII from 299728-298178, Genome Release 64-2-1, reverse complement, Verified ORF, Subunit (60 kDa) of TFIID and SAGA complexes; involved in transcription initiation of RNA polymerase II and in chromatin modification, similar to histone H4; relocalizes to the cytosol in response to hypoxia""	Yeast	0	0	0	0	0	0	0	0	0	0	0	0	0	0	0	0	0	0	0	0	0	0	0	0	0
YFL017W-A	SMX2 SGDID:S000002965, Chr VI from 103699-103932, Genome Release 64-2-1, Verified ORF, Core Sm protein Sm G; part of heteroheptameric complex (with Smb1p, Smd1p, Smd2p, Smd3p, Sme1p, and Smx3p) that is part of the spliceosomal U1, U2, U4, and U5 snRNPs; homolog of human Sm G""	Yeast	0.0833333	0	0	0	0.333333	0	0	0	0	0	5.82534e+06	0	0	0	0	0	0	0	0	0	0	1.94178e+06	0	0	0
YOL021C	DIS3 SGDID:S000005381, Chr XV from 285426-282421, Genome Release 64-2-1, reverse complement, Verified ORF, Exosome core complex catalytic subunit; has both endonuclease and 3'-5' exonuclease activity; involved in 3'-5' RNA processing and degradation in both the nucleus and the cytoplasm; role in degradation of tRNAs; has similarity to E. coli RNase R and to human DIS3; mutations in Dis3p correspo…	Yeast	0.916667	1	1	1	0.666667	503572	465283	371641	198854	0	125152	267633	335205	402813	481211	734871	541624	759202	825961	590338	446832	108002	335217	585902	725167
YJR001W	AVT1 SGDID:S000003761, Chr X from 436802-438610, Genome Release 64-2-1, Verified ORF, Vacuolar transporter; imports large neutral amino acids into the vacuole; member of a family of seven S. cerevisiae genes (AVT1-7) related to vesicular GABA-glycine transporters""	Yeast	0	0	0	0	0	0	0	0	0	0	0	0	0	0	0	0	0	0	0	0	0	0	0	0	0
YIL118W	RHO3 SGDID:S000001380, Chr IX from 139752-140447, Genome Release 64-2-1, Verified ORF, Non-essential small GTPase of the Rho/Rac family of Ras-like proteins; involved in the establishment of cell polarity; GTPase activity positively regulated by the GTPase activating protein (GAP) Rgd1p""	Yeast	0.916667	1	0.666667	1	1	475845	0	727291	650796	590371	1.18495e+06	641024	853262	1.00656e+06	1.50223e+06	0	1.65396e+06	1.90686e+06	1.67367e+06	3.2644e+06	401045	808707	833616	1.05207e+06	2.28164e+06
YMR266W	RSN1 SGDID:S000004879, Chr XIII from 798518-801379, Genome Release 64-2-1, Verified ORF, Membrane protein of unknown function; overexpression suppresses NaCl sensitivity of sro7 mutant cells by restoring sodium pump (Ena1p) localization to the plasma membrane""	Yeast	0	0	0	0	0	0	0	0	0	0	0	0	0	0	0	0	0	0	0	0	0	0	0	0	0
YER110C	KAP123 SGDID:S000000912, Chr V from 382103-378762, Genome Release 64-2-1, reverse complement, Verified ORF, Karyopherin beta; mediates nuclear import of ribosomal proteins prior to assembly into ribosomes and import of histones H3 and H4; localizes to the nuclear pore, nucleus, and cytoplasm; exhibits genetic interactions with RAI1""	Yeast	1	1	1	1	1	2.78927e+06	3.92716e+06	3.02193e+06	3.67584e+06	2.84301e+06	3.71029e+06	6.60452e+06	6.35587e+06	8.47231e+06	1.03169e+07	1.19782e+07	1.33838e+07	1.6608e+07	1.57206e+07	1.84355e+07	3.24612e+06	3.40971e+06	7.14423e+06	1.18929e+07	1.69214e+07
YFL005W	SEC4 SGDID:S000001889, Chr VI from 130334-130981, Genome Release 64-2-1, Verified ORF, Rab family GTPase; essential for vesicle-mediated exocytic secretion and autophagy; associates with the exocyst component Sec15p and may regulate polarized delivery of transport vesicles to the exocyst at the plasma membrane""	Yeast	1	1	1	1	1	5.36941e+06	5.9034e+06	5.94002e+06	1.70883e+07	1.63048e+07	1.57658e+07	2.4253e+07	2.84099e+07	3.01594e+07	3.5886e+07	3.96134e+07	4.52856e+07	6.70998e+07	7.24216e+07	6.74218e+07	5.73761e+06	1.63863e+07	2.76074e+07	4.02617e+07	6.89811e+07
YLR351C	NIT3 SGDID:S000004343, Chr XII from 830364-829489, Genome Release 64-2-1, reverse complement, Verified ORF, Nit protein; one of two proteins in S. cerevisiae with similarity to the Nit domain of NitFhit from fly and worm and to the mouse and human Nit protein which interacts with the Fhit tumor suppressor; nitrilase superfamily member""	Yeast	1	1	1	1	1	2.77266e+06	1.18411e+06	2.05468e+06	1.38815e+06	831950	1.94347e+06	1.88225e+06	1.55124e+06	2.53351e+06	2.55025e+06	2.85625e+06	3.51195e+06	5.01056e+06	4.02983e+06	4.00005e+06	2.00382e+06	1.38785e+06	1.989e+06	2.97282e+06	4.34681e+06
YFR053C	HXK1 SGDID:S000001949, Chr VI from 255049-253592, Genome Release 64-2-1, reverse complement, Verified ORF, Hexokinase isoenzyme 1; a cytosolic protein that catalyzes phosphorylation of glucose during glucose metabolism; expression is highest during growth on non-glucose carbon sources; glucose-induced repression involves hexokinase Hxk2p; HXK1 has a paralog, HXK2, that arose from the whole genome…	Yeast	1	1	1	1	1	1.91718e+07	2.335e+07	2.36237e+07	6.71754e+07	6.11355e+07	6.88663e+07	1.43543e+08	1.28644e+08	1.43277e+08	1.92436e+08	2.0353e+08	2.13893e+08	2.75573e+08	2.67686e+08	2.8667e+08	2.20485e+07	6.57257e+07	1.38488e+08	2.03287e+08	2.76643e+08
YOR207C	RET1 SGDID:S000005733, Chr XV from 733457-730008, Genome Release 64-2-1, reverse complement, Verified ORF, Second-largest subunit of RNA polymerase III; RNA polymerase III is responsible for the transcription of tRNA and 5S RNA genes, and other low molecular weight RNAs""	Yeast	0	0	0	0	0	0	0	0	0	0	0	0	0	0	0	0	0	0	0	0	0	0	0	0	0
YER017C	AFG3 SGDID:S000000819, Chr V from 191788-189503, Genome Release 64-2-1, reverse complement, Verified ORF, Mitochondrial inner membrane m-AAA protease component; mediates degradation of misfolded or unassembled proteins and is also required for correct assembly of mitochondrial enzyme complexes; involved in cytoplasmic mRNA translation and aging""	Yeast	0	0	0	0	0	0	0	0	0	0	0	0	0	0	0	0	0	0	0	0	0	0	0	0	0
YMR015C	ERG5 SGDID:S000004617, Chr XIII from 302485-300869, Genome Release 64-2-1, reverse complement, Verified ORF, C-22 sterol desaturase; a cytochrome P450 enzyme that catalyzes the formation of the C-22(23) double bond in the sterol side chain in ergosterol biosynthesis; may be a target of azole antifungal drugs""	Yeast	0	0	0	0	0	0	0	0	0	0	0	0	0	0	0	0	0	0	0	0	0	0	0	0	0
YNL068C	FKH2 SGDID:S000005012, Chr XIV from 498289-495701, Genome Release 64-2-1, reverse complement, Verified ORF, Forkhead family transcription factor; plays a major role in the expression of G2/M phase genes; positively regulates transcriptional elongation; facilitates clustering and activation of early-firing replication origins; negative role in chromatin silencing at HML and HMR; substrate of the C…	Yeast	0	0	0	0	0	0	0	0	0	0	0	0	0	0	0	0	0	0	0	0	0	0	0	0	0
YPL003W	ULA1 SGDID:S000005924, Chr XVI from 552020-553408, Genome Release 64-2-1, Verified ORF, Protein that activates Rub1p (NEDD8) before neddylation; acts together with Uba3p; may play a role in protein degradation""	Yeast	0	0	0	0	0	0	0	0	0	0	0	0	0	0	0	0	0	0	0	0	0	0	0	0	0
YKR081C	RPF2 SGDID:S000001789, Chr XI from 592540-591506, Genome Release 64-2-1, reverse complement, Verified ORF, Essential protein involved in rRNA maturation and ribosomal assembly; involved in the processing of pre-rRNA and the assembly of the 60S ribosomal subunit; interacts with ribosomal protein L11; localizes predominantly to the nucleolus; constituent of 66S pre-ribosomal particles""	Yeast	0.916667	1	1	1	0.666667	0	0	350669	635115	0	774587	803668	732892	1.5515e+06	2.10391e+06	1.07897e+06	2.77313e+06	2.71944e+06	2.53303e+06	3.29554e+06	116890	469901	1.02935e+06	1.98534e+06	2.84934e+06
YPR160W	GPH1 SGDID:S000006364, Chr XVI from 861306-864014, Genome Release 64-2-1, Verified ORF, Glycogen phosphorylase required for the mobilization of glycogen; non-essential; regulated by cyclic AMP-mediated phosphorylation; expression is regulated by stress-response elements and by the HOG MAP kinase pathway""	Yeast	1	1	1	1	1	3.85872e+06	3.59771e+06	3.83123e+06	4.4295e+06	3.31168e+06	5.09043e+06	6.18486e+06	7.6494e+06	8.98321e+06	1.12247e+07	9.75934e+06	1.39681e+07	1.41648e+07	1.38018e+07	1.78351e+07	3.76255e+06	4.2772e+06	7.60582e+06	1.16507e+07	1.52672e+07
YDR038C	ENA5 SGDID:S000002445, Chr IV from 530697-527422, Genome Release 64-2-1, reverse complement, Verified ORF, Protein with similarity to P-type ATPase sodium pumps; member of the Na+ efflux ATPase family""	Yeast	0.916667	1	1	1	0.666667	0	207216	0	0	1.62586e+06	325258	723833	515370	1.13463e+06	1.63039e+06	1.09207e+06	1.18165e+06	1.84962e+06	1.42446e+06	1.59534e+06	69071.9	650374	791279	1.30137e+06	1.62314e+06
YGR189C	CRH1 SGDID:S000003421, Chr VII from 878192-876669, Genome Release 64-2-1, reverse complement, Verified ORF, Chitin transglycosylase; functions in the transfer of chitin to beta(1-6) and beta(1-3) glucans in the cell wall; similar and functionally redundant to Utr2; localizes to sites of polarized growth; expression induced by cell wall stress""	Yeast	1	1	1	1	1	8.11453e+06	7.87584e+06	9.31939e+06	5.32151e+06	4.38709e+06	5.35971e+06	9.39794e+06	9.26937e+06	1.14589e+07	1.44463e+07	1.70481e+07	1.8165e+07	2.0926e+07	2.18985e+07	2.44718e+07	8.43658e+06	5.02277e+06	1.00421e+07	1.65531e+07	2.24321e+07
YGL200C	EMP24 SGDID:S000003168, Chr VII from 123305-122694, Genome Release 64-2-1, reverse complement, Verified ORF, Component of the p24 complex; role in misfolded protein quality control; binds to GPI anchor proteins and mediates their efficient transport from the ER to the Golgi; integral membrane protein that associates with endoplasmic reticulum-derived COPII-coated vesicles""	Yeast	1	1	1	1	1	4.72323e+06	5.5982e+06	5.85832e+06	6.28307e+06	4.86382e+06	6.24736e+06	1.51795e+07	1.25517e+07	1.445e+07	1.94354e+07	2.22207e+07	2.39808e+07	2.78136e+07	2.88873e+07	3.05777e+07	5.39325e+06	5.79808e+06	1.40604e+07	2.1879e+07	2.90928e+07
YGL079W	KXD1 SGDID:S000003047, Chr VII from 359444-360100, Genome Release 64-2-1, Verified ORF, Subunit of the BLOC-1 complex involved in endosomal maturation; null mutant is sensitive to drug inducing secretion of vacuolar cargo; GFP-fusion protein localizes to the endosome""	Yeast	0	0	0	0	0	0	0	0	0	0	0	0	0	0	0	0	0	0	0	0	0	0	0	0	0
YGL244W	RTF1 SGDID:S000003213, Chr VII from 41498-43174, Genome Release 64-2-1, Verified ORF, Subunit of RNAPII-associated chromatin remodeling Paf1 complex; regulates gene expression by directing cotranscriptional histone modification, influences transcription and chromatin structure through several independent functional domains; directly or indirectly regulates DNA-binding properties of Spt15p and rel…	Yeast	1	1	1	1	1	0	0	0	370088	223981	259425	801388	616782	793671	1.2192e+06	758763	1.20544e+06	1.45468e+06	1.37241e+06	1.45513e+06	0	284498	737280	1.06113e+06	1.42741e+06
YER055C	HIS1 SGDID:S000000857, Chr V from 265785-264892, Genome Release 64-2-1, reverse complement, Verified ORF, ATP phosphoribosyltransferase; a hexameric enzyme, catalyzes the first step in histidine biosynthesis; mutations cause histidine auxotrophy and sensitivity to Cu, Co, and Ni salts; transcription is regulated by general amino acid control""	Yeast	1	1	1	1	1	3.4499e+07	1.2928e+07	4.42501e+07	8.18556e+06	8.48206e+06	1.14086e+07	9.89338e+06	1.15724e+07	1.54735e+07	1.42234e+07	1.5116e+07	2.0058e+07	1.8005e+07	1.58833e+07	2.25303e+07	3.0559e+07	9.35875e+06	1.23131e+07	1.64658e+07	1.88062e+07
YAR042W	SWH1 SGDID:S000000081, Chr I from 192619-196185, Genome Release 64-2-1, Verified ORF, Protein similar to mammalian oxysterol-binding protein; contains ankyrin repeats; localizes to the Golgi and the nucleus-vacuole junction; SWH1 has a paralog, OSH2, that arose from the whole genome duplication""	Yeast	0.583333	1	0.666667	0.333333	0.333333	0	0	0	0	0	53431.5	0	0	94160.8	233856	0	132297	165561	121697	135936	0	17810.5	31386.9	122051	141065
YLR072W	YLR072W SGDID:S000004062, Chr XII from 278862-280943, Genome Release 64-2-1, Uncharacterized ORF, Protein of unknown function; green fluorescent protein (GFP)-fusion protein localizes to the cytoplasm in a punctate pattern; not an esssential gene; YLR072W has a paralog, YFL042C, that arose from the whole genome duplication""	Yeast	0	0	0	0	0	0	0	0	0	0	0	0	0	0	0	0	0	0	0	0	0	0	0	0	0
YLR295C	ATP14 SGDID:S000004286, Chr XII from 722373-721999, Genome Release 64-2-1, reverse complement, Verified ORF, Subunit h of the F0 sector of mitochondrial F1F0 ATP synthase; F1F0 ATP synthase is a large, evolutionarily conserved enzyme complex required for ATP synthesis; protein abundance increases in response to DNA replication stress""	Yeast	0.833333	1	1	0.666667	0.666667	0	0	0	1.40659e+06	0	1.77144e+06	2.61677e+06	0	2.86198e+06	4.23358e+06	3.38657e+06	4.849e+06	5.75469e+06	5.80248e+06	6.49774e+06	0	1.05934e+06	1.82625e+06	4.15638e+06	6.0183e+06
YPL069C	BTS1 SGDID:S000005990, Chr XVI from 423892-422885, Genome Release 64-2-1, reverse complement, Verified ORF, Geranylgeranyl diphosphate synthase (GGPS); increases the intracellular pool of geranylgeranyl diphosphate, suppressor of bet2 mutation that causes defective geranylgeranylation of small GTP-binding proteins that mediate vesicular traffic""	Yeast	0	0	0	0	0	0	0	0	0	0	0	0	0	0	0	0	0	0	0	0	0	0	0	0	0
YJR017C	ESS1 SGDID:S000003778, Chr X from 467033-466521, Genome Release 64-2-1, reverse complement, Verified ORF, Peptidylprolyl-cis/trans-isomerase (PPIase); specific for phosphorylated serine and threonine residues N-terminal to proline; regulates phosphorylation of the RNAP II large subunit (Rpo21p) C-terminal domain (CTD); associates with phospho-Ser5 form of RNAP II in vivo; regulates phosphorylatio…	Yeast	0.916667	1	1	0.666667	1	0	0	0	2.00914e+06	2.9702e+06	2.8311e+06	2.77816e+06	0	2.90817e+06	3.93714e+06	4.97727e+06	7.48201e+06	7.27374e+06	4.57946e+06	6.83196e+06	0	2.60348e+06	1.89545e+06	5.46547e+06	6.22839e+06
YFR015C	GSY1 SGDID:S000001911, Chr VI from 176391-174265, Genome Release 64-2-1, reverse complement, Verified ORF, Glycogen synthase; expression induced by glucose limitation, nitrogen starvation, environmental stress, and entry into stationary phase; GSY1 has a paralog, GSY2, that arose from the whole genome duplication; relocalizes from nucleus to cytoplasmic foci upon DNA replication stress""	Yeast	0.583333	0.333333	0.333333	0.666667	1	524383	492399	391477	518830	350256	448470	248603	0	242978	273332	0	0	0	348772	0	469420	439185	163861	91110.6	116257
YLR089C	ALT1 SGDID:S000004079, Chr XII from 320015-318237, Genome Release 64-2-1, reverse complement, Verified ORF, Alanine transaminase (glutamic pyruvic transaminase); involved in alanine biosynthesis and catabolism; TOR1-independent role in determining chronological lifespan; expression is induced in the presence of alanine; repression is mediated by Nrg1p; ALT1 has a paralog, ALT2, that arose from th…	Yeast	1	1	1	1	1	791709	848010	778963	284094	301561	253019	254327	405499	703205	740090	344300	989883	1.13499e+06	1.25052e+06	1.30017e+06	806227	279558	454344	691424	1.22856e+06
YGL131C	SNT2 SGDID:S000003099, Chr VII from 265859-261648, Genome Release 64-2-1, reverse complement, Verified ORF, Subunit of Snt2C complex, RING finger ubiquitin ligase (E3); physically associates with Ecm5p and Rpd3p; along with Ecm5p, recruits Rpd3p to small number of promoters; colocalizes with Ecm5p, independently of Rpd3p, to promoters of stress response genes upon oxidative stress; involved in ub…	Yeast	0	0	0	0	0	0	0	0	0	0	0	0	0	0	0	0	0	0	0	0	0	0	0	0	0
YJL145W	SFH5 SGDID:S000003681, Chr X from 145160-146044, Genome Release 64-2-1, Verified ORF, Non-classical phosphatidylinositol transfer protein (PITP); exhibits PI- but not PC-transfer activity; localizes to the peripheral endoplasmic reticulum, cytosol and microsomes; similar to Sec14p; partially relocalizes to the plasma membrane upon DNA replication stress""	Yeast	0.916667	1	1	1	0.666667	823230	1.77993e+06	1.19972e+06	715875	0	1.45949e+06	1.18104e+06	1.48303e+06	2.64669e+06	4.00488e+06	2.17462e+06	4.84451e+06	4.73209e+06	4.39898e+06	5.46225e+06	1.26763e+06	725123	1.77025e+06	3.67467e+06	4.86444e+06
YBR262C	MIC12 SGDID:S000000466, Chr II from 736040-735720, Genome Release 64-2-1, reverse complement, Verified ORF, Component of the MICOS complex; MICOS (formerly MINOS or MitOS) is a mitochondrial inner membrane complex that extends into the intermembrane space and has a role in the maintenance of crista junctions, inner membrane architecture, and formation of contact sites to the outer membrane""	Yeast	0	0	0	0	0	0	0	0	0	0	0	0	0	0	0	0	0	0	0	0	0	0	0	0	0
YFR025C	HIS2 SGDID:S000001921, Chr VI from 204750-203743, Genome Release 64-2-1, reverse complement, Verified ORF, Histidinolphosphatase; catalyzes the eighth step in histidine biosynthesis; mutations cause histidine auxotrophy and sensitivity to Cu, Co, and Ni salts; transcription is regulated by general amino acid control""	Yeast	0	0	0	0	0	0	0	0	0	0	0	0	0	0	0	0	0	0	0	0	0	0	0	0	0
YOR323C	PRO2 SGDID:S000005850, Chr XV from 922905-921535, Genome Release 64-2-1, reverse complement, Verified ORF, Gamma-glutamyl phosphate reductase; catalyzes the second step in proline biosynthesis""	Yeast	1	1	1	1	1	1.60958e+06	4.60734e+06	4.04928e+06	6.63155e+06	4.94657e+06	7.55121e+06	1.17009e+07	1.43664e+07	1.43736e+07	1.80097e+07	1.99131e+07	2.16492e+07	3.03067e+07	2.51578e+07	2.84085e+07	3.42206e+06	6.37644e+06	1.34803e+07	1.98573e+07	2.79577e+07
YIL108W	YIL108W SGDID:S000001370, Chr IX from 160887-162977, Genome Release 64-2-1, Verified ORF, Putative metalloendopeptidase; forms cytoplasmic foci upon DNA replication stress""	Yeast	0.833333	1	1	0.666667	0.666667	262677	239944	221035	204454	0	262275	185056	0	462483	261559	290212	793420	724224	872774	1.15723e+06	241218	155576	215846	448397	918076
YLR419W	YLR419W SGDID:S000004411, Chr XII from 958428-962735, Genome Release 64-2-1, Uncharacterized ORF, Putative helicase with limited sequence similarity to human Rb protein; the authentic, non-tagged protein is detected in highly purified mitochondria in high-throughput studies; YLR419W is not an essential gene""	Yeast	0	0	0	0	0	0	0	0	0	0	0	0	0	0	0	0	0	0	0	0	0	0	0	0	0
YKL129C	MYO3 SGDID:S000001612, Chr XI from 200167-196349, Genome Release 64-2-1, reverse complement, Verified ORF, One of two type I myosins; localizes to actin cortical patches; deletion of MYO3 has little effect on growth, but myo3 myo5 double deletion causes severe defects in growth and actin cytoskeleton organization; MYO3 has a paralog, MYO5, that arose from the whole genome duplication""	Yeast	1	1	1	1	1	6.41011e+06	6.65927e+06	6.3447e+06	4.57094e+06	4.67164e+06	4.80054e+06	3.55057e+06	3.15201e+06	177414	114428	240822	354111	279336	230493	556162	6.47136e+06	4.68104e+06	2.29333e+06	236454	355330
YML100W	TSL1 SGDID:S000004566, Chr XIII from 70624-73920, Genome Release 64-2-1, Verified ORF, Large subunit of trehalose 6-phosphate synthase/phosphatase complex; Tps1p-Tps2p complex converts uridine-5'-diphosphoglucose and glucose 6-phosphate to trehalose; contributes to survival to acute lethal heat stress; mutant has aneuploidy tolerance; protein abundance increases in response to DNA replication str…	Yeast	1	1	1	1	1	2.95622e+06	4.13631e+06	3.27762e+06	4.50695e+06	4.23796e+06	5.57183e+06	8.13924e+06	7.3316e+06	1.12804e+07	1.37419e+07	1.47513e+07	1.74787e+07	2.20715e+07	2.2365e+07	2.43552e+07	3.45672e+06	4.77225e+06	8.91709e+06	1.5324e+07	2.29306e+07
YGR088W	CTT1 SGDID:S000003320, Chr VII from 654634-656322, Genome Release 64-2-1, Verified ORF, Cytosolic catalase T; has a role in protection from oxidative damage by hydrogen peroxide""	Yeast	0	0	0	0	0	0	0	0	0	0	0	0	0	0	0	0	0	0	0	0	0	0	0	0	0
YGL171W	ROK1 SGDID:S000003139, Chr VII from 182390-184084, Genome Release 64-2-1, Verified ORF, RNA-dependent ATPase; involved in pre-rRNA processing at sites A0, A1, and A2, and in control of cell cycle progression; contains two upstream open reading frames (uORFs) in 5' untranslated region which regulate translation""	Yeast	0.916667	1	1	1	0.666667	0	0	0	108835	0	99582	180343	88642.3	174589	273296	137263	286285	283347	295806	314144	0	69472.5	147858	232281	297766
YMR152W	YIM1 SGDID:S000004760, Chr XIII from 563096-564193, Genome Release 64-2-1, Verified ORF, Protein of unknown function; null mutant displays sensitivity to DNA damaging agents; may have a role in lipid metabolism, based on localization to lipid droplets; the authentic, non-tagged protein is detected in highly purified mitochondria in high-throughput studies; protein abundance increases in response …	Yeast	0.583333	0.666667	0.666667	0.333333	0.666667	88099.5	98062.2	0	235221	0	250659	0	0	301181	0	829102	641132	1.03263e+06	0	754376	62053.9	161960	100394	490078	595670
YGL043W	DST1 SGDID:S000003011, Chr VII from 417483-418412, Genome Release 64-2-1, Verified ORF, General transcription elongation factor TFIIS; enables RNA polymerase II to read through blocks to elongation by stimulating cleavage of nascent transcripts stalled at transcription arrest sites; maintains RNAPII elongation activity on ribosomal protein genes during conditions of transcriptional stress""	Yeast	1	1	1	1	1	7.13863e+06	5.71726e+06	4.56802e+06	1.67011e+06	520623	1.38751e+06	2.48504e+06	2.70343e+06	2.3202e+06	3.56682e+06	2.6479e+06	3.44163e+06	3.74988e+06	3.56779e+06	4.2769e+06	5.80797e+06	1.19275e+06	2.50289e+06	3.21879e+06	3.86486e+06
YER086W	ILV1 SGDID:S000000888, Chr V from 328477-330207, Genome Release 64-2-1, Verified ORF, Threonine deaminase, catalyzes first step in isoleucine biosynthesis; expression is under general amino acid control; ILV1 locus exhibits highly positioned nucleosomes whose organization is independent of known ILV1 regulation""	Yeast	0.5	0.666667	1	0.333333	0	0	0	0	0	0	0	0	0	116008	367898	402805	233856	0	257817	390214	0	0	38669.3	334853	216010
YLR406C	RPL31B SGDID:S000004398, Chr XII from 931349-931065,931755-931699, Genome Release 64-2-1, reverse complement, Verified ORF, Ribosomal 60S subunit protein L31B; associates with karyopherin Sxm1p; loss of both Rpl31p and Rpl39p confers lethality; homologous to mammalian ribosomal protein L31, no bacterial homolog; RPL31B has a paralog, RPL31A, that arose from the whole genome duplication""	Yeast	1	1	1	1	1	0	9.82124e+06	0	5.33655e+07	4.67164e+07	6.71503e+07	9.51426e+07	1.2747e+08	1.40838e+08	1.35654e+08	1.95229e+08	1.98858e+08	2.0275e+08	2.45628e+08	2.61831e+08	3.27375e+06	5.5744e+07	1.2115e+08	1.7658e+08	2.36736e+08
YLR220W	CCC1 SGDID:S000004210, Chr XII from 576825-577793, Genome Release 64-2-1, Verified ORF, Vacuolar Fe2+/Mn2+ transporter; suppresses respiratory deficit of yfh1 mutants, which lack the ortholog of mammalian frataxin, by preventing mitochondrial iron accumulation; relative distribution to the vacuole decreases upon DNA replication stress""	Yeast	0.0833333	0.333333	0	0	0	0	0	0	0	0	0	0	0	0	0	0	0	0	0	1.31969e+06	0	0	0	0	439897
YDR476C	YDR476C SGDID:S000002884, Chr IV from 1411127-1410453, Genome Release 64-2-1, reverse complement, Uncharacterized ORF, Putative protein of unknown function; green fluorescent protein (GFP)-fusion protein localizes to the endoplasmic reticulum; YDR476C is not an essential gene""	Yeast	1	1	1	1	1	0	0	0	2.20151e+06	2.23917e+06	2.09278e+06	3.6138e+06	4.98422e+06	5.02837e+06	6.19788e+06	7.62493e+06	6.63208e+06	6.58307e+06	8.80914e+06	1.10357e+07	0	2.17782e+06	4.54213e+06	6.8183e+06	8.80929e+06
YMR149W	SWP1 SGDID:S000004757, Chr XIII from 560996-561856, Genome Release 64-2-1, Verified ORF, Delta subunit of the oligosaccharyl transferase glycoprotein complex; complex is required for N-linked glycosylation of proteins in the endoplasmic reticulum""	Yeast	0.25	0.333333	0.333333	0.333333	0	0	0	0	0	0	0	0	0	2.08709e+06	0	0	3.3388e+06	0	0	4.93206e+06	0	0	695696	1.11293e+06	1.64402e+06
YPR008W	HAA1 SGDID:S000006212, Chr XVI from 573018-575102, Genome Release 64-2-1, Verified ORF, Transcriptional activator involved in adaptation to weak acid stress; activates transcription of TPO2, YRO2, and other genes encoding membrane stress proteins; HAA1 has a paralog, CUP2, that arose from the whole genome duplication; relocalizes from cytoplasm to nucleus upon DNA replication stress""	Yeast	0	0	0	0	0	0	0	0	0	0	0	0	0	0	0	0	0	0	0	0	0	0	0	0	0
YDR213W	UPC2 SGDID:S000002621, Chr IV from 889751-892492, Genome Release 64-2-1, Verified ORF, Sterol regulatory element binding protein; induces transcription of sterol biosynthetic genes and of DAN/TIR gene products; relocates from intracellular membranes to perinuclear foci on sterol depletion; UPC2 has a paralog, ECM22, that arose from the whole genome duplication""	Yeast	0	0	0	0	0	0	0	0	0	0	0	0	0	0	0	0	0	0	0	0	0	0	0	0	0
YCR090C	YCR090C SGDID:S000000686, Chr III from 272863-272315, Genome Release 64-2-1, reverse complement, Uncharacterized ORF, Putative protein of unknown function; green fluorescent protein (GFP)-fusion protein localizes to the cytoplasm and nucleus; YCR090C is not an essential gene""	Yeast	0.833333	1	0.666667	0.666667	1	1.25304e+07	1.18538e+07	1.73595e+07	9.52958e+06	1.1302e+07	1.27929e+07	5.39079e+06	0	1.19103e+06	0	1.63525e+06	2.5055e+06	3.44742e+06	2.46862e+06	3.23412e+06	1.39146e+07	1.12082e+07	2.19394e+06	1.38025e+06	3.05005e+06
YER126C	NSA2 SGDID:S000000928, Chr V from 414179-413394, Genome Release 64-2-1, reverse complement, Verified ORF, Protein constituent of 66S pre-ribosomal particles; contributes to processing of the 27S pre-rRNA""	Yeast	0	0	0	0	0	0	0	0	0	0	0	0	0	0	0	0	0	0	0	0	0	0	0	0	0
YLR175W	CBF5 SGDID:S000004165, Chr XII from 506134-507585, Genome Release 64-2-1, Verified ORF, Pseudouridine synthase catalytic subunit of box H/ACA snoRNPs; acts on large and small rRNAs, on snRNA U2, and on some mRNAs; mutations in human ortholog dyskerin cause the disorder dyskeratosis congenita; small nucleolar ribonucleoprotein particles are also known as snoRNPs""	Yeast	1	1	1	1	1	1.46251e+06	5.25673e+06	5.93736e+06	2.05796e+06	2.87442e+06	3.83844e+06	4.27877e+06	5.06971e+06	4.80778e+06	6.62598e+06	8.36798e+06	9.36103e+06	1.06217e+07	1.02817e+07	1.33896e+07	4.21887e+06	2.92361e+06	4.71875e+06	8.11833e+06	1.1431e+07
YJR049C	UTR1 SGDID:S000003810, Chr X from 528476-526884, Genome Release 64-2-1, reverse complement, Verified ORF, ATP-NADH kinase; phosphorylates both NAD and NADH; active as a hexamer; enhances the activity of ferric reductase (Fre1p); UTR1 has a paralog, YEF1, that arose from the whole genome duplication""	Yeast	0	0	0	0	0	0	0	0	0	0	0	0	0	0	0	0	0	0	0	0	0	0	0	0	0
YDR196C	CAB5 SGDID:S000002604, Chr IV from 850999-850274, Genome Release 64-2-1, reverse complement, Verified ORF, Subunit of the CoA-Synthesizing Protein Complex (CoA-SPC); subunits of this complex are: Cab2p, Cab3p, Cab4p, Cab5p, Sis2p and Vhs3p; probable dephospho-CoA kinase (DPCK) that catalyzes the last step in coenzyme A biosynthesis; null mutant lethality is complemented by E. coli coaE (encoding …	Yeast	0.916667	1	1	1	0.666667	1.36741e+06	1.2862e+06	1.01198e+06	1.56528e+06	0	1.98294e+06	1.57376e+06	1.70989e+06	2.74564e+06	3.32029e+06	2.02968e+06	3.53363e+06	5.64209e+06	4.51631e+06	4.45153e+06	1.22186e+06	1.18274e+06	2.00976e+06	2.9612e+06	4.86998e+06
YER052C	HOM3 SGDID:S000000854, Chr V from 257958-256375, Genome Release 64-2-1, reverse complement, Verified ORF, Aspartate kinase (L-aspartate 4-P-transferase); cytoplasmic enzyme that catalyzes the first step in the common pathway for methionine and threonine biosynthesis; expression regulated by Gcn4p and the general control of amino acid synthesis""	Yeast	1	1	1	1	1	1.20722e+06	1.84899e+06	1.7423e+06	1.64223e+06	1.10539e+06	1.12713e+06	1.78751e+06	1.90696e+06	2.70192e+06	3.25252e+06	3.40079e+06	3.64133e+06	4.28231e+06	4.29284e+06	4.66881e+06	1.5995e+06	1.29158e+06	2.13213e+06	3.43155e+06	4.41465e+06
YNL123W	NMA111 SGDID:S000005067, Chr XIV from 394685-397678, Genome Release 64-2-1, Verified ORF, Serine protease and general molecular chaperone; involved in response to heat stress and promotion of apoptosis; may contribute to lipid homeostasis; sequence similarity to the mammalian Omi/HtrA2 family of serine proteases""	Yeast	0.916667	1	1	1	0.666667	0	0	0	339659	0	187939	528662	566896	662255	526012	927969	1.0361e+06	1.17676e+06	972787	1.36263e+06	0	175866	585938	830027	1.17072e+06
YPL249C	GYP5 SGDID:S000006170, Chr XVI from 79353-76669, Genome Release 64-2-1, reverse complement, Verified ORF, GTPase-activating protein (GAP) for yeast Rab family members; involved in ER to Golgi trafficking; exhibits GAP activity toward Ypt1p that is stimulated by Gyl1p, also acts on Sec4p; interacts with Gyl1p, Rvs161p and Rvs167p; involved in recruiting Rvs167p to the bud tip during polarized grow…	Yeast	0.916667	0.666667	1	1	1	5.01215e+06	5.36604e+06	4.72813e+06	3.7664e+06	3.72466e+06	3.35057e+06	2.34772e+06	1.60406e+06	2.22328e+06	633745	760946	758665	0	364774	2.46778e+06	5.03544e+06	3.61388e+06	2.05835e+06	717785	944186
YML124C	TUB3 SGDID:S000004593, Chr XIII from 23360-22048,23683-23659, Genome Release 64-2-1, reverse complement, Verified ORF, Alpha-tubulin; associates with beta-tubulin (Tub2p) to form tubulin dimer, which polymerizes to form microtubules; expressed at lower level than Tub1p; TUB3 has a paralog, TUB1, that arose from the whole genome duplication""	Yeast	0.916667	1	1	1	0.666667	0	0	0	345261	0	421154	805166	428103	949746	970082	1.38352e+06	1.44499e+06	1.51656e+06	1.93663e+06	1.76375e+06	0	255472	727672	1.2662e+06	1.73898e+06
YJR073C	OPI3 SGDID:S000003834, Chr X from 572935-572315, Genome Release 64-2-1, reverse complement, Verified ORF, Methylene-fatty-acyl-phospholipid synthase; catalyzes the last two steps in phosphatidylcholine biosynthesis; also known as phospholipid methyltransferase""	Yeast	0	0	0	0	0	0	0	0	0	0	0	0	0	0	0	0	0	0	0	0	0	0	0	0	0
YNL045W	LAP2 SGDID:S000004990, Chr XIV from 542963-544978, Genome Release 64-2-1, Verified ORF, Leucyl aminopeptidase yscIV with epoxide hydrolase activity; metalloenzyme containing one zinc atom; green fluorescent protein (GFP)-fusion protein localizes to the cytoplasm and nucleus; also known as leukotriene A4 hydrolase""	Yeast	1	1	1	1	1	2.29224e+06	2.65874e+06	2.27343e+06	2.55431e+06	3.91443e+06	2.97045e+06	3.45747e+06	4.37785e+06	4.41138e+06	4.93145e+06	4.33189e+06	7.05509e+06	6.69823e+06	7.47043e+06	1.02568e+07	2.40813e+06	3.1464e+06	4.08223e+06	5.43948e+06	8.14182e+06
YPR019W	MCM4 SGDID:S000006223, Chr XVI from 596750-599551, Genome Release 64-2-1, Verified ORF, Essential helicase component of heterohexameric MCM2-7 complexes; MCM2-7 complexes bind pre-replication complexes on DNA and melt DNA prior to replication; forms an Mcm4p-6p-7p subcomplex; shows nuclear accumulation in G1; homolog of S. pombe Cdc21p""	Yeast	0.666667	0	0.666667	1	1	1.34902e+06	1.54243e+06	1.39028e+06	980208	727957	1.00084e+06	572133	350052	603547	110615	0	251306	0	0	0	1.42725e+06	903000	508578	120640	0
YDL040C	NAT1 SGDID:S000002198, Chr IV from 381438-378874, Genome Release 64-2-1, reverse complement, Verified ORF, Subunit of protein N-terminal acetyltransferase NatA; NatA is comprised of Nat1p, Ard1p, and Nat5p; N-terminally acetylates many proteins, which influences multiple processes such as the cell cycle, heat-shock resistance, mating, sporulation, and telomeric silencing""	Yeast	0.916667	1	1	1	0.666667	0	0	0	272388	0	250668	504561	345367	691638	807564	939107	1.04727e+06	1.25914e+06	1.32772e+06	1.2981e+06	0	174352	513855	931312	1.29499e+06
YPR088C	SRP54 SGDID:S000006292, Chr XVI from 713028-711403, Genome Release 64-2-1, reverse complement, Verified ORF, Signal recognition particle (SRP) subunit (homolog of mammalian SRP54); contains the signal sequence-binding activity of SRP, interacts with the SRP RNA, and mediates binding of SRP to signal receptor; contains GTPase domain""	Yeast	0	0	0	0	0	0	0	0	0	0	0	0	0	0	0	0	0	0	0	0	0	0	0	0	0
YGR202C	PCT1 SGDID:S000003434, Chr VII from 904748-903474, Genome Release 64-2-1, reverse complement, Verified ORF, Cholinephosphate cytidylyltransferase; a rate-determining enzyme of the CDP-choline pathway for phosphatidylcholine synthesis, inhibited by Sec14p, activated upon lipid-binding; contains an element within the regulatory domain involved in both silencing and activation of enzymatic activity""	Yeast	0	0	0	0	0	0	0	0	0	0	0	0	0	0	0	0	0	0	0	0	0	0	0	0	0
YMR202W	ERG2 SGDID:S000004815, Chr XIII from 667537-668205, Genome Release 64-2-1, Verified ORF, C-8 sterol isomerase; catalyzes the isomerization of the delta-8 double bond to the delta-7 position at an intermediate step in ergosterol biosynthesis""	Yeast	1	1	1	1	1	8.30195e+06	8.91296e+06	1.18711e+07	1.33567e+07	1.10628e+07	1.29591e+07	1.39803e+07	2.06278e+07	2.30677e+07	2.42644e+07	3.05506e+07	2.97728e+07	3.82544e+07	3.27524e+07	4.141e+07	9.69533e+06	1.24596e+07	1.92252e+07	2.81959e+07	3.74723e+07
YOR265W	RBL2 SGDID:S000005791, Chr XV from 820454-820774, Genome Release 64-2-1, Verified ORF, Protein involved in microtubule morphogenesis; required for protection from excess free beta-tubulin; proposed to be involved the folding of beta-tubulin; similar to mouse beta-tubulin cofactor A; protein abundance increases in response to DNA replication stress""	Yeast	1	1	1	1	1	6.40156e+06	6.84917e+06	5.652e+06	1.02891e+07	5.4831e+06	1.02132e+07	1.3239e+07	1.04199e+07	2.11367e+07	2.55541e+07	2.23209e+07	3.58101e+07	3.57569e+07	3.35294e+07	4.66817e+07	6.30091e+06	8.6618e+06	1.49319e+07	2.7895e+07	3.8656e+07
YOL040C	RPS15 SGDID:S000005400, Chr XV from 253577-253149, Genome Release 64-2-1, reverse complement, Verified ORF, Protein component of the small (40S) ribosomal subunit; homologous to mammalian ribosomal protein S15 and bacterial S19""	Yeast	1	1	1	1	1	1.30396e+07	8.11968e+06	7.51867e+06	6.36648e+07	1.00624e+08	9.56191e+07	8.95134e+07	1.67719e+08	1.21496e+08	1.7088e+08	1.55197e+08	2.62911e+08	2.71161e+08	2.22795e+08	3.76379e+08	9.55932e+06	8.66359e+07	1.26243e+08	1.96329e+08	2.90111e+08
YJL217W	REE1 SGDID:S000003753, Chr X from 23133-23729, Genome Release 64-2-1, Verified ORF, Cytoplasmic protein involved in the regulation of enolase (ENO1); mRNA expression is induced by calcium shortage, copper deficiency (via Mac1p) and the presence of galactose (via Gal4p); mRNA expression is also regulated by the cell cycle""	Yeast	1	1	1	1	1	381612	414249	633269	1.56309e+06	1.30973e+06	1.61929e+06	2.90446e+06	2.33908e+06	3.98166e+06	4.24371e+06	3.87302e+06	5.76293e+06	4.69131e+06	5.65899e+06	8.04761e+06	476377	1.49737e+06	3.07507e+06	4.62655e+06	6.13263e+06
YOR219C	STE13 SGDID:S000005745, Chr XV from 755009-752214, Genome Release 64-2-1, reverse complement, Verified ORF, Dipeptidyl aminopeptidase; Golgi integral membrane protein that cleaves on the carboxyl side of repeating -X-Ala- sequences, required for maturation of alpha factor, transcription is induced by a-factor""	Yeast	0	0	0	0	0	0	0	0	0	0	0	0	0	0	0	0	0	0	0	0	0	0	0	0	0
YBR017C	KAP104 SGDID:S000000221, Chr II from 273703-270947, Genome Release 64-2-1, reverse complement, Verified ORF, Transportin or cytosolic karyopherin beta 2; functions in the rg-nuclear localization signal-mediated nuclear import/reimport of mRNA-binding proteins Nab2p and Hrp1p; regulates asymmetric protein synthesis in daughter cells during mitosis""	Yeast	0.666667	1	0.666667	0.333333	0.666667	162651	172521	185409	179160	0	202101	0	0	457610	499595	0	750830	605540	944966	1.07491e+06	173527	127087	152537	416809	875138
YGR125W	YGR125W SGDID:S000003357, Chr VII from 742325-745435, Genome Release 64-2-1, Uncharacterized ORF, Putative protein of unknown function; deletion mutant has decreased rapamycin resistance but normal wormannin resistance; green fluorescent protein (GFP)-fusion protein localizes to the vacuole""	Yeast	0	0	0	0	0	0	0	0	0	0	0	0	0	0	0	0	0	0	0	0	0	0	0	0	0
YOL076W	MDM20 SGDID:S000005436, Chr XV from 187024-189414, Genome Release 64-2-1, Verified ORF, Non-catalytic subunit of the NatB N-terminal acetyltransferase; NatB catalyzes N-acetylation of proteins with specific N-terminal sequences; involved in mitochondrial inheritance and actin assembly""	Yeast	0.916667	1	1	0.666667	1	0	0	0	390198	284393	59156.6	0	445607	187876	1.24423e+06	256154	393979	551622	536635	665668	0	244583	211161	631455	584641
YDR044W	HEM13 SGDID:S000002451, Chr IV from 546642-547628, Genome Release 64-2-1, Verified ORF, Coproporphyrinogen III oxidase; an oxygen requiring enzyme that catalyzes the sixth step in the heme biosynthetic pathway; transcription is repressed by oxygen and heme (via Rox1p and Hap1p)""	Yeast	0	0	0	0	0	0	0	0	0	0	0	0	0	0	0	0	0	0	0	0	0	0	0	0	0
YER007C-A	TMA20 SGDID:S000002957, Chr V from 166771-166237,166885-166875, Genome Release 64-2-1, reverse complement, Verified ORF, Protein of unknown function that associates with ribosomes; has a putative RNA binding domain; interacts with Tma22p; null mutant exhibits translation defects; has homology to human oncogene MCT-1; protein abundance increases in response to DNA replication stress""	Yeast	1	1	1	1	1	0	0	0	3.22241e+06	1.52648e+06	3.36107e+06	3.5304e+06	4.52477e+06	6.11951e+06	7.87328e+06	6.88593e+06	8.62812e+06	1.10323e+07	8.58052e+06	1.18553e+07	0	2.70332e+06	4.72489e+06	7.79578e+06	1.04894e+07
YOR096W	RPS7A SGDID:S000005622, Chr XV from 505794-505937,506339-506767, Genome Release 64-2-1, Verified ORF, Protein component of the small (40S) ribosomal subunit; interacts with Kti11p; deletion causes hypersensitivity to zymocin; homologous to mammalian ribosomal protein S7, no bacterial homolog; RPS7A has a paralog, RPS7B, that arose from the whole genome duplication""	Yeast	1	1	1	1	1	0	0	0	3.25323e+06	2.49003e+06	3.2571e+06	7.31641e+06	7.18459e+06	7.65e+06	1.07123e+07	1.26064e+07	1.26343e+07	1.50313e+07	1.80818e+07	1.89779e+07	0	3.00012e+06	7.38367e+06	1.19843e+07	1.73636e+07
YDR189W	SLY1 SGDID:S000002597, Chr IV from 838392-840392, Genome Release 64-2-1, Verified ORF, Hydrophilic protein involved in ER/Golgi vesicle trafficking; SM (Sec1/Munc-18) family protein that binds the tSNARE Sed5p and stimulates its assembly into a trans-SNARE membrane-protein complex""	Yeast	0.916667	1	1	1	0.666667	0	570436	581759	168790	0	181089	467536	345215	382888	768625	576230	852458	804689	928599	1.13062e+06	384065	116626	398546	732438	954635
YBR106W	PHO88 SGDID:S000000310, Chr II from 452658-453224, Genome Release 64-2-1, Verified ORF, Probable membrane protein; involved in phosphate transport; role in the maturation of secretory proteins; pho88 pho86 double null mutant exhibits enhanced synthesis of repressible acid phosphatase at high inorganic phosphate concentrations""	Yeast	1	1	1	1	1	4.41793e+06	4.61712e+06	4.50737e+06	4.68875e+06	4.0642e+06	5.25847e+06	1.0429e+07	1.12957e+07	1.11043e+07	1.72488e+07	1.60781e+07	1.58237e+07	2.27134e+07	2.18541e+07	2.28129e+07	4.51414e+06	4.67047e+06	1.0943e+07	1.63835e+07	2.24601e+07
YIR001C	SGN1 SGDID:S000001440, Chr IX from 356895-356143, Genome Release 64-2-1, reverse complement, Verified ORF, Cytoplasmic RNA-binding protein; contains an RNA recognition motif (RRM); may have a role in mRNA translation, as suggested by genetic interactions with genes encoding proteins involved in translational initiation""	Yeast	0.833333	1	1	1	0.333333	0	0	0	0	0	476267	670965	489098	984109	584750	1.25236e+06	1.56171e+06	1.50263e+06	1.4251e+06	1.98226e+06	0	158756	714724	1.13294e+06	1.63667e+06
YPL225W	YPL225W SGDID:S000006146, Chr XVI from 126006-126446, Genome Release 64-2-1, Verified ORF, Protein of unknown function; may interact with ribosomes, based on co-purification experiments; green fluorescent protein (GFP)-fusion protein localizes to the cytoplasm; protein abundance increases in response to DNA replication stress""	Yeast	1	1	1	1	1	929006	755273	1.37851e+06	1.22413e+07	1.00245e+07	1.64715e+07	2.53651e+07	2.03761e+07	3.37893e+07	4.59715e+07	4.01054e+07	4.83658e+07	5.45535e+07	5.6336e+07	6.21337e+07	1.02093e+06	1.29124e+07	2.65102e+07	4.48142e+07	5.76744e+07
YNL313C	EMW1 SGDID:S000005257, Chr XIV from 48022-45308, Genome Release 64-2-1, reverse complement, Verified ORF, Essential conserved protein with a role in cell wall integrity; contains six TPR (tetratricopeptide repeat) domains clustered in the C-terminal region; conditional mutant is suppressed by overexpression of GFA1; protein abundance increases in response to DNA replication stress""	Yeast	0.0833333	0.333333	0	0	0	0	0	0	0	0	0	0	0	0	0	0	0	0	0	310058	0	0	0	0	103353
YCR009C	RVS161 SGDID:S000000602, Chr III from 131542-130745, Genome Release 64-2-1, reverse complement, Verified ORF, Amphiphysin-like lipid raft protein; interacts with Rvs167p and regulates polarization of the actin cytoskeleton, endocytosis, cell polarity, cell fusion and viability following starvation or osmotic stress""	Yeast	0.916667	1	1	1	0.666667	0	0	0	1.98299e+06	0	2.08516e+06	2.36023e+06	3.40551e+06	4.82005e+06	5.58187e+06	5.86223e+06	7.41775e+06	7.83762e+06	6.94688e+06	9.36679e+06	0	1.35605e+06	3.5286e+06	6.28728e+06	8.05043e+06
YOR151C	RPB2 SGDID:S000005677, Chr XV from 616671-612997, Genome Release 64-2-1, reverse complement, Verified ORF, RNA polymerase II second largest subunit B150; part of central core; similar to bacterial beta subunit""	Yeast	1	1	1	1	1	1.66509e+06	1.70537e+06	1.72084e+06	1.5503e+06	1.28465e+06	1.26107e+06	1.18081e+06	1.0628e+06	1.69996e+06	1.56909e+06	1.58122e+06	2.30331e+06	2.68319e+06	1.99139e+06	2.80706e+06	1.6971e+06	1.36534e+06	1.31452e+06	1.81787e+06	2.49388e+06
YCR075W-A	YCR075W-A SGDID:S000028519, Chr III from 248975-249202, Genome Release 64-2-1, Uncharacterized ORF, Putative protein of unknown function; identified by homology to Ashbya gossypii; YCR075W-A has a paralog, YNR034W-A, that arose from the whole genome duplication""	Yeast	1	1	1	1	1	1.90599e+07	2.06077e+07	1.87852e+07	1.52337e+07	1.46764e+07	1.48116e+07	1.21962e+07	7.79725e+06	1.20477e+07	4.43277e+06	5.52557e+06	9.32277e+06	6.72581e+06	6.72956e+06	1.07589e+07	1.94843e+07	1.49072e+07	1.06804e+07	6.42704e+06	8.07142e+06
YDR464W	SPP41 SGDID:S000002872, Chr IV from 1388872-1393179, Genome Release 64-2-1, Verified ORF, Protein of unknown function; involved in negative regulation of expression of spliceosome components PRP4 and PRP3; relocalizes to the cytosol in response to hypoxia""	Yeast	0	0	0	0	0	0	0	0	0	0	0	0	0	0	0	0	0	0	0	0	0	0	0	0	0
YOR020W-A	YOR020W-A SGDID:S000028526, Chr XV from 371685-371957, Genome Release 64-2-1, Uncharacterized ORF, Putative protein of unknown function; conserved in A. gossypii; the authentic, non-tagged protein is detected in highly purified mitochondria in high-throughput studies""	Yeast	0	0	0	0	0	0	0	0	0	0	0	0	0	0	0	0	0	0	0	0	0	0	0	0	0
YCR048W	ARE1 SGDID:S000000644, Chr III from 211929-213761, Genome Release 64-2-1, Verified ORF, Acyl-CoA:sterol acyltransferase; endoplasmic reticulum enzyme that contributes the major sterol esterification activity in the absence of oxygen; ARE1 has a paralog, ARE2, that arose from the whole genome duplication""	Yeast	0	0	0	0	0	0	0	0	0	0	0	0	0	0	0	0	0	0	0	0	0	0	0	0	0
YBR046C	ZTA1 SGDID:S000000250, Chr II from 331511-330507, Genome Release 64-2-1, reverse complement, Verified ORF, NADPH-dependent quinone reductase; GFP-tagged protein localizes to the cytoplasm and nucleus; has similarity to E. coli quinone oxidoreductase and to human zeta-crystallin""	Yeast	1	1	1	1	1	316866	357680	233672	532049	7.70408e+06	474931	770928	1.10275e+06	1.5675e+06	1.31366e+06	2.27603e+06	2.65282e+06	2.50091e+06	2.74938e+06	3.41392e+06	302739	2.90369e+06	1.14706e+06	2.08084e+06	2.88807e+06
YGR173W	RBG2 SGDID:S000003405, Chr VII from 843854-844960, Genome Release 64-2-1, Verified ORF, Protein with a role in translation; forms a complex with Gir2p; has similarity to mammalian developmentally regulated GTP-binding protein""	Yeast	0.833333	1	1	0.666667	0.666667	0	79989.1	197820	231571	0	353018	529871	0	624830	983646	490338	1.49983e+06	1.11891e+06	1.41566e+06	1.99017e+06	92602.9	194863	384900	991273	1.50825e+06
YDL078C	MDH3 SGDID:S000002236, Chr IV from 316388-315357, Genome Release 64-2-1, reverse complement, Verified ORF, Peroxisomal malate dehydrogenase; catalyzes interconversion of malate and oxaloacetate; involved in the glyoxylate cycle""	Yeast	1	1	1	1	1	2.50316e+06	2.01919e+06	1.81028e+06	5.24039e+06	2.29529e+06	3.47336e+06	6.35452e+06	2.34795e+06	4.93835e+06	5.63158e+06	5.07937e+06	6.02194e+06	8.01496e+06	6.95165e+06	8.36557e+06	2.11088e+06	3.66968e+06	4.54694e+06	5.57763e+06	7.77739e+06
YDR109C	YDR109C SGDID:S000002516, Chr IV from 675667-673520, Genome Release 64-2-1, reverse complement, Uncharacterized ORF, Putative kinase""	Yeast	0	0	0	0	0	0	0	0	0	0	0	0	0	0	0	0	0	0	0	0	0	0	0	0	0
YKL006W	RPL14A SGDID:S000001489, Chr XI from 431906-432034,432433-432720, Genome Release 64-2-1, Verified ORF, Ribosomal 60S subunit protein L14A; N-terminally acetylated; homologous to mammalian ribosomal protein L14, no bacterial homolog; RPL14A has a paralog, RPL14B, that arose from the whole genome duplication""	Yeast	1	1	1	1	1	2.15681e+06	0	2.49233e+07	2.37067e+07	3.72641e+07	2.73316e+07	5.43387e+07	6.77164e+07	5.51152e+07	8.18182e+07	1.14679e+08	9.89472e+07	1.14211e+08	1.31544e+08	1.31564e+08	9.02671e+06	2.94342e+07	5.90568e+07	9.84813e+07	1.25773e+08
YDR388W	RVS167 SGDID:S000002796, Chr IV from 1250186-1251634, Genome Release 64-2-1, Verified ORF, Actin-associated protein with roles in endocytosis and exocytosis; interacts with Rvs161p to regulate actin cytoskeleton, endocytosis, and viability following starvation or osmotic stress; recruited to bud tips by Gyl1p and Gyp5p during polarized growth; homolog of mammalian amphiphysin""	Yeast	1	1	1	1	1	1.31229e+06	952678	473984	4.38229e+06	4.73182e+06	5.66051e+06	8.56973e+06	1.05813e+07	1.16772e+07	1.74507e+07	1.78771e+07	1.71274e+07	1.49001e+07	1.69502e+07	2.41188e+07	912984	4.92487e+06	1.02761e+07	1.74851e+07	1.86564e+07
YGL053W	PRM8 SGDID:S000003021, Chr VII from 402589-403302, Genome Release 64-2-1, Verified ORF, Pheromone-regulated protein; contains with 2 predicted transmembrane segments and an FF sequence, a motif involved in COPII binding; forms a complex with Prp9p in the ER; member of DUP240 gene family; PRM8 has a paralog, PRM9, that arose from a segmental duplication""	Yeast	0.75	1	0.666667	0.666667	0.666667	0	0	0	311395	0	288097	544643	0	644593	0	708748	1.27802e+06	1.35199e+06	821420	2.28874e+06	0	199830	396412	662257	1.48738e+06
YCR088W	ABP1 SGDID:S000000684, Chr III from 265068-266846, Genome Release 64-2-1, Verified ORF, Actin-binding protein of the cortical actin cytoskeleton; important for activation of the Arp2/3 complex that plays a key role actin in cytoskeleton organization; inhibits barbed-end actin filament elongation; phosphorylation within its Proline-Rich Regio, mediated by Cdc28p and Pho85p, protects Abp1p from pro…	Yeast	1	1	1	1	1	3.3316e+07	2.57228e+07	2.86093e+07	2.37063e+07	2.13008e+07	2.7007e+07	4.10484e+07	4.26422e+07	4.90132e+07	6.68228e+07	6.68348e+07	6.76928e+07	8.71453e+07	8.319e+07	9.25757e+07	2.92161e+07	2.40047e+07	4.42346e+07	6.71168e+07	8.7637e+07
YNL321W	VNX1 SGDID:S000005265, Chr XIV from 34696-37422, Genome Release 64-2-1, Verified ORF, Calcium/H+ antiporter localized to the endoplasmic reticulum membrane; member of the calcium exchanger (CAX) family; potential Cdc28p substrate""	Yeast	0	0	0	0	0	0	0	0	0	0	0	0	0	0	0	0	0	0	0	0	0	0	0	0	0
YDR385W	EFT2 SGDID:S000002793, Chr IV from 1243230-1245758, Genome Release 64-2-1, Verified ORF, Elongation factor 2 (EF-2), also encoded by EFT1; catalyzes ribosomal translocation during protein synthesis; contains diphthamide, the unique posttranslationally modified histidine residue specifically ADP-ribosylated by diphtheria toxin; EFT2 has a paralog, EFT1, that arose from the whole genome duplication…	Yeast	1	1	1	1	1	1.59745e+07	8.32753e+06	8.74774e+06	1.22491e+08	1.08462e+08	1.16121e+08	2.15011e+08	2.2647e+08	2.27252e+08	3.27449e+08	3.19029e+08	3.41687e+08	4.85283e+08	4.47336e+08	4.60591e+08	1.10166e+07	1.15691e+08	2.22911e+08	3.29388e+08	4.64404e+08
YGL166W	CUP2 SGDID:S000003134, Chr VII from 191129-191806, Genome Release 64-2-1, Verified ORF, Copper-binding transcription factor; activates transcription of the metallothionein genes CUP1-1 and CUP1-2 in response to elevated copper concentrations; required for regulation of copper genes in response to DNA-damaging reagents; CUP2 has a paralog, HAA1, that arose from the whole genome duplication""	Yeast	0	0	0	0	0	0	0	0	0	0	0	0	0	0	0	0	0	0	0	0	0	0	0	0	0
YMR087W	YMR087W SGDID:S000004693, Chr XIII from 442527-443381, Genome Release 64-2-1, Verified ORF, Putative ADP-ribose-1''-monophosphatase; converts ADP-ribose-1''-monophosphate to ADP-ribose; may have a role in tRNA splicing; contains an A1pp domain""	Yeast	0	0	0	0	0	0	0	0	0	0	0	0	0	0	0	0	0	0	0	0	0	0	0	0	0
YOL077C	BRX1 SGDID:S000005437, Chr XV from 186723-185848, Genome Release 64-2-1, reverse complement, Verified ORF, Nucleolar protein; constituent of 66S pre-ribosomal particles; depletion leads to defects in rRNA processing and a block in the assembly of large ribosomal subunits; possesses a sigma(70)-like RNA-binding motif""	Yeast	1	1	1	1	1	250404	288876	193620	1.02394e+06	745776	1.1665e+06	869056	706033	1.46681e+06	1.28988e+06	1.33201e+06	1.56342e+06	2.07394e+06	1.45784e+06	1.90091e+06	244300	978741	1.01397e+06	1.3951e+06	1.8109e+06
YDL159W	STE7 SGDID:S000002318, Chr IV from 172481-174028, Genome Release 64-2-1, Verified ORF, Signal transducing MAP kinase kinase; involved in pheromone response where it phosphorylates Fus3p; involved in the pseudohyphal/invasive growth pathway where it phosphorylates of Kss1p; phosphorylated by Ste11p; degraded by ubiquitin pathway""	Yeast	0	0	0	0	0	0	0	0	0	0	0	0	0	0	0	0	0	0	0	0	0	0	0	0	0
YDR447C	RPS17B SGDID:S000002855, Chr IV from 1355236-1354829,1355553-1355551, Genome Release 64-2-1, reverse complement, Verified ORF, Ribosomal protein 51 (rp51) of the small (40s) subunit; homologous to mammalian ribosomal protein S17, no bacterial homolog; RPS17B has a paralog, RPS17A, that arose from the whole genome duplication; protein abundance increases in response to DNA replication stress""	Yeast	1	1	1	1	1	1.04759e+08	9.10011e+07	9.71539e+07	2.48052e+08	2.42131e+08	3.00885e+08	4.599e+08	4.53588e+08	5.61041e+08	9.20567e+08	1.01191e+09	8.76749e+08	1.20318e+09	1.23371e+09	1.25758e+09	9.76379e+07	2.63689e+08	4.9151e+08	9.3641e+08	1.23149e+09
YLR185W	RPL37A SGDID:S000004175, Chr XII from 522663-522669,523029-523288, Genome Release 64-2-1, Verified ORF, Ribosomal 60S subunit protein L37A; homologous to mammalian ribosomal protein L37, no bacterial homolog; RPL37A has a paralog, RPL37B, that arose from the whole genome duplication""	Yeast	1	1	1	1	1	311855	0	0	1.27949e+07	1.03411e+07	1.31748e+07	2.68048e+07	2.81964e+07	2.92163e+07	4.13972e+07	4.645e+07	4.53041e+07	7.08076e+07	4.31464e+07	6.88763e+07	103952	1.21036e+07	2.80725e+07	4.43837e+07	6.09434e+07
YDR161W	YDR161W SGDID:S000002568, Chr IV from 779043-780206, Genome Release 64-2-1, Uncharacterized ORF, Putative protein of unknown function; non-essential gene; proposed function in rRNA and ribosome biosynthesis based on transcriptional co-regulation; genetic interactions suggest a role in ER-associated protein degradation (ERAD)""	Yeast	0	0	0	0	0	0	0	0	0	0	0	0	0	0	0	0	0	0	0	0	0	0	0	0	0
YER003C	PMI40 SGDID:S000000805, Chr V from 158994-157736,159118-159088, Genome Release 64-2-1, reverse complement, Verified ORF, Mannose-6-phosphate isomerase; catalyzes the interconversion of fructose-6-P and mannose-6-P; required for early steps in protein mannosylation""	Yeast	1	1	1	1	1	4.38812e+06	4.21136e+06	4.30665e+06	6.37665e+06	4.82629e+06	7.09397e+06	1.09362e+07	1.07441e+07	1.60639e+07	1.73066e+07	2.08352e+07	2.30183e+07	2.7742e+07	2.03339e+07	2.72631e+07	4.30204e+06	6.09897e+06	1.25814e+07	2.03867e+07	2.5113e+07
YPL170W	DAP1 SGDID:S000006091, Chr XVI from 228314-228772, Genome Release 64-2-1, Verified ORF, Heme-binding protein; involved in regulation of cytochrome P450 protein Erg11p; damage response protein, related to mammalian membrane progesterone receptors; mutations lead to defects in telomeres, mitochondria, and sterol synthesis""	Yeast	0.833333	1	1	0.666667	0.666667	1.70448e+06	1.86725e+06	197402	505661	0	1.24109e+06	0	1.16746e+06	934076	1.05726e+06	959774	2.0701e+06	2.22097e+06	1.29213e+06	2.58171e+06	1.25638e+06	582251	700513	1.36238e+06	2.03161e+06
YIL033C	BCY1 SGDID:S000001295, Chr IX from 291669-290419, Genome Release 64-2-1, reverse complement, Verified ORF, Regulatory subunit of the cyclic AMP-dependent protein kinase (PKA); PKA is a component of a signaling pathway that controls a variety of cellular processes, including metabolism, cell cycle, stress response, stationary phase, and sporulation""	Yeast	1	1	1	1	1	3.02388e+06	1.8035e+06	3.51999e+06	3.80796e+06	4.08336e+06	4.32951e+06	4.39818e+06	4.63701e+06	8.08621e+06	1.14088e+07	1.09321e+07	1.26298e+07	1.76212e+07	1.52037e+07	1.76276e+07	2.78245e+06	4.07361e+06	5.70713e+06	1.16569e+07	1.68175e+07
YNL106C	INP52 SGDID:S000005050, Chr XIV from 424495-420944, Genome Release 64-2-1, reverse complement, Verified ORF, Polyphosphatidylinositol phosphatase; dephosphorylates a number of phosphatidylinositol phosphates (PtdInsPs, PIPs) to PI; involved in endocytosis; hyperosmotic stress causes translocation to actin patches; synaptojanin-like protein with a Sac1 domain; INP52 has a paralog, INP53, that aros…	Yeast	0	0	0	0	0	0	0	0	0	0	0	0	0	0	0	0	0	0	0	0	0	0	0	0	0
YIL162W	SUC2 SGDID:S000001424, Chr IX from 37385-38983, Genome Release 64-2-1, Verified ORF, Invertase; sucrose hydrolyzing enzyme; a secreted, glycosylated form is regulated by glucose repression, and an intracellular, nonglycosylated enzyme is produced constitutively""	Yeast	1	1	1	1	1	5.73542e+06	6.22245e+06	4.49723e+06	1.08547e+07	6.83077e+06	1.5441e+07	9.90233e+06	1.21638e+07	1.52262e+07	1.29958e+07	1.34063e+07	1.74704e+07	1.79444e+07	1.49702e+07	2.12955e+07	5.48503e+06	1.10421e+07	1.24308e+07	1.46241e+07	1.807e+07
YKL117W	SBA1 SGDID:S000001600, Chr XI from 220324-220974, Genome Release 64-2-1, Verified ORF, Co-chaperone that binds and regulates Hsp90 family chaperones; plays a role in determining prion variants; important for pp60v-src activity in yeast; homologous to the mammalian p23 proteins, and like p23 can regulate telomerase activity; protein abundance increases in response to DNA replication stress""	Yeast	1	1	1	1	1	2.61577e+06	3.21958e+06	1.43129e+06	3.42664e+07	2.69629e+07	4.25353e+07	4.70265e+07	5.83753e+07	8.5209e+07	7.87132e+07	9.23224e+07	1.37621e+08	1.15506e+08	1.12269e+08	1.72832e+08	2.42221e+06	3.45882e+07	6.35369e+07	1.02886e+08	1.33536e+08
YHR208W	BAT1 SGDID:S000001251, Chr VIII from 517532-518713, Genome Release 64-2-1, Verified ORF, Mitochondrial branched-chain amino acid (BCAA) aminotransferase; preferentially involved in BCAA biosynthesis; homolog of murine ECA39; highly expressed during logarithmic phase and repressed during stationary phase; BAT1 has a paralog, BAT2, that arose from the whole genome duplication""	Yeast	1	1	1	1	1	0	0	239922	1.12062e+06	2.48964e+06	1.59833e+06	3.36489e+06	3.49595e+06	3.91151e+06	5.05384e+06	6.1675e+06	6.4659e+06	7.55736e+06	6.6018e+06	9.28824e+06	79973.9	1.7362e+06	3.59078e+06	5.89575e+06	7.8158e+06
YLR327C	TMA10 SGDID:S000004319, Chr XII from 783387-783127, Genome Release 64-2-1, reverse complement, Verified ORF, Protein of unknown function that associates with ribosomes; protein abundance increases in response to DNA replication stress; TMA10 has a paralog, STF2, that arose from the whole genome duplication""	Yeast	1	1	1	1	1	0	0	0	3.31638e+07	3.19688e+07	3.18404e+07	7.09792e+07	5.66987e+07	6.41727e+07	9.03159e+07	9.52381e+07	8.83389e+07	1.38942e+08	1.13059e+08	1.44818e+08	0	3.23243e+07	6.39502e+07	9.12976e+07	1.32273e+08
YIL153W	RRD1 SGDID:S000001415, Chr IX from 55198-56379, Genome Release 64-2-1, Verified ORF, Peptidyl-prolyl cis/trans-isomerase; activator of the phosphotyrosyl phosphatase activity of PP2A; involved in G1 phase progression, microtubule dynamics, bud morphogenesis and DNA repair; required for rapid reduction of Sgs1p levels in response to rapamycin; subunit of the Tap42p-Sit4p-Rrd1p complex; protein inc…	Yeast	0.166667	0.666667	0	0	0	0	0	0	0	0	0	0	0	0	0	0	0	0	575785	514668	0	0	0	0	363484
YEL056W	HAT2 SGDID:S000000782, Chr V from 47168-48373, Genome Release 64-2-1, Verified ORF, Subunit of the Hat1p-Hat2p histone acetyltransferase complex; required for high affinity binding of the complex to free histone H4, thereby enhancing Hat1p activity; similar to human RbAp46 and 48; has a role in telomeric silencing""	Yeast	0	0	0	0	0	0	0	0	0	0	0	0	0	0	0	0	0	0	0	0	0	0	0	0	0
YBL011W	SCT1 SGDID:S000000107, Chr II from 203538-205817, Genome Release 64-2-1, Verified ORF, Glycerol 3-phosphate/dihydroxyacetone phosphate sn-1 acyltransferase; dual substrate-specific acyltransferase of the glycerolipid biosynthesis pathway; prefers 16-carbon fatty acids; similar to Gpt2p; gene is constitutively transcribed""	Yeast	0	0	0	0	0	0	0	0	0	0	0	0	0	0	0	0	0	0	0	0	0	0	0	0	0
YFR016C	YFR016C SGDID:S000001912, Chr VI from 180743-177042, Genome Release 64-2-1, reverse complement, Verified ORF, Putative protein of unknown function; green fluorescent protein (GFP)-fusion protein localizes to the cytoplasm and bud; interacts with Spa2p; YFR016C is not an essential gene""	Yeast	1	1	1	1	1	2.48094e+06	2.93645e+06	2.45137e+06	2.25854e+06	1.40514e+06	1.70026e+06	1.28458e+06	1.02235e+06	1.29948e+06	908708	943533	1.17649e+06	976668	949564	951702	2.62292e+06	1.78798e+06	1.20214e+06	1.00958e+06	959311
YJL069C	UTP18 SGDID:S000003605, Chr X from 312706-310922, Genome Release 64-2-1, reverse complement, Verified ORF, Small-subunit processome protein involved in pre-18S rRNA maturation; part of a subunit of the 90S preribosomal particle capable of interacting directly with the 5' ETS of the 35S pre-rRNA; contains WD40 repeats""	Yeast	0	0	0	0	0	0	0	0	0	0	0	0	0	0	0	0	0	0	0	0	0	0	0	0	0
YGL071W	AFT1 SGDID:S000003039, Chr VII from 372012-374084, Genome Release 64-2-1, Verified ORF, Transcription factor involved in iron utilization and homeostasis; binds consensus site PyPuCACCCPu and activates transcription in response to changes in iron availability; in iron-replete conditions localization is regulated by Grx3p, Grx4p, and Fra2p, and promoter binding is negatively regulated via Grx3p-Gr…	Yeast	0	0	0	0	0	0	0	0	0	0	0	0	0	0	0	0	0	0	0	0	0	0	0	0	0
YPR051W	MAK3 SGDID:S000006255, Chr XVI from 664960-665490, Genome Release 64-2-1, Verified ORF, Catalytic subunit of the NatC type N-terminal acetyltransferase; involved in subcellular targeting of select N-terminally acetylated substrates to the Golgi apparatus (Arl3p and Grh1p) and the inner nuclear membrane (Trm1p); required for replication of dsRNA virus""	Yeast	0	0	0	0	0	0	0	0	0	0	0	0	0	0	0	0	0	0	0	0	0	0	0	0	0
YDL052C	SLC1 SGDID:S000002210, Chr IV from 363583-362672, Genome Release 64-2-1, reverse complement, Verified ORF, 1-acyl-sn-glycerol-3-phosphate acyltransferase; catalyzes the acylation of lysophosphatidic acid to form phosphatidic acid, a key intermediate in lipid metabolism; enzymatic activity detected in lipid particles and microsomes""	Yeast	0.916667	1	1	1	0.666667	287949	495937	478973	621619	0	857641	2.36447e+06	1.04269e+06	2.17319e+06	2.90911e+06	2.05014e+06	2.88018e+06	2.92548e+06	3.22092e+06	3.91521e+06	420953	493086	1.86012e+06	2.61314e+06	3.35387e+06
YPL240C	HSP82 SGDID:S000006161, Chr XVI from 98625-96496, Genome Release 64-2-1, reverse complement, Verified ORF, Hsp90 chaperone; redundant in function with Hsc82p; required for pheromone signaling, negative regulation of Hsf1p; docks with Tom70p for mitochondrial preprotein delivery; promotes telomerase DNA binding, nucleotide addition; protein abundance increases in response to DNA replication stress…	Yeast	1	1	1	1	1	2.14621e+07	1.89712e+07	2.15054e+07	1.39387e+08	1.25063e+08	1.40325e+08	2.60936e+08	2.46233e+08	2.67061e+08	3.87333e+08	3.71691e+08	4.27258e+08	5.24831e+08	5.17283e+08	5.92552e+08	2.06462e+07	1.34925e+08	2.58077e+08	3.95428e+08	5.44889e+08
YOR259C	RPT4 SGDID:S000005785, Chr XV from 813708-812395, Genome Release 64-2-1, reverse complement, Verified ORF, ATPase of the 19S regulatory particle of the 26S proteasome; one of six ATPases of the regulatory particle; involved in degradation of ubiquitinated substrates; contributes preferentially to ERAD; required for spindle pole body duplication; mainly nuclear localization""	Yeast	1	1	1	1	1	0	411539	0	1.38628e+06	1.0643e+06	1.42188e+06	1.82152e+06	3.22936e+06	2.37771e+06	4.28104e+06	3.26587e+06	4.30582e+06	4.31112e+06	4.27413e+06	5.49234e+06	137180	1.29082e+06	2.47619e+06	3.95091e+06	4.69253e+06
YOR227W	HER1 SGDID:S000005753, Chr XV from 762825-766565, Genome Release 64-2-1, Verified ORF, Protein of unknown function; required for proliferation or remodeling of the ER that is caused by overexpression of Hmg2p; may interact with ribosomes, based on co-purification experiments; HER1 has a paralog, GIP3, that arose from the whole genome duplication""	Yeast	0	0	0	0	0	0	0	0	0	0	0	0	0	0	0	0	0	0	0	0	0	0	0	0	0
YGL221C	NIF3 SGDID:S000003189, Chr VII from 82292-81426, Genome Release 64-2-1, reverse complement, Verified ORF, Protein of unknown function; similar to Listeria monocytogenes major sigma factor (rpoD gene product); the authentic, non-tagged protein is detected in highly purified mitochondria in high-throughput studies""	Yeast	1	1	1	1	1	0	1.75501e+06	487366	2.24032e+06	5.12136e+06	2.42512e+06	4.3466e+06	4.64384e+06	5.68608e+06	7.32031e+06	7.23052e+06	1.03608e+07	9.25125e+06	9.11546e+06	1.50053e+07	747458	3.26227e+06	4.89217e+06	8.30386e+06	1.1124e+07
YNL271C	BNI1 SGDID:S000005215, Chr XIV from 135383-129522, Genome Release 64-2-1, reverse complement, Verified ORF, Formin; polarisome component; nucleates the formation of linear actin filaments, involved in cell processes such as budding and mitotic spindle orientation which require the formation of polarized actin cables, functionally redundant with BNR1""	Yeast	0	0	0	0	0	0	0	0	0	0	0	0	0	0	0	0	0	0	0	0	0	0	0	0	0
YPR063C	YPR063C SGDID:S000006267, Chr XVI from 678193-677812,678320-678280, Genome Release 64-2-1, reverse complement, Uncharacterized ORF, ER-localized protein of unknown function""	Yeast	0.75	1	1	1	0	0	0	0	0	0	0	2.3296e+06	3.7523e+06	4.17979e+06	4.20848e+06	5.05812e+06	5.75929e+06	6.58096e+06	8.67633e+06	7.74784e+06	0	0	3.42056e+06	5.00863e+06	7.66838e+06
YOR046C	DBP5 SGDID:S000005572, Chr XV from 415907-414459, Genome Release 64-2-1, reverse complement, Verified ORF, Cytoplasmic ATP-dependent RNA helicase of the DEAD-box family; involved in mRNA export from the nucleus, remodeling messenger ribonucleoprotein particles (mRNPs), with ATPase activity stimulated by Gle1p, IP6 and Nup159p; involved in translation termination along with Sup45p (eRF1); role in …	Yeast	1	1	1	1	1	1.56756e+06	2.08324e+06	2.13138e+06	3.47807e+06	3.62009e+06	3.19655e+06	3.88108e+06	4.89847e+06	5.12713e+06	7.27421e+06	5.84235e+06	8.878e+06	9.17161e+06	1.09547e+07	1.1426e+07	1.92739e+06	3.43157e+06	4.63556e+06	7.33152e+06	1.05174e+07
YAL061W	BDH2 SGDID:S000000057, Chr I from 33448-34701, Genome Release 64-2-1, Uncharacterized ORF, Putative medium-chain alcohol dehydrogenase with similarity to BDH1; transcription induced by constitutively active PDR1 and PDR3""	Yeast	0.916667	1	1	1	0.666667	0	0	0	771059	0	779238	864009	1.48664e+06	1.74362e+06	2.37864e+06	1.35097e+06	2.40847e+06	2.12834e+06	2.80743e+06	3.26569e+06	0	516766	1.36476e+06	2.04603e+06	2.73382e+06
YOR112W	CEX1 SGDID:S000005638, Chr XV from 531508-533793, Genome Release 64-2-1, Verified ORF, Component of nuclear aminoacylation-dependent tRNA export pathway; cytoplasmic; interacts with nuclear pore component Nup116p; copurifies with tRNA export receptors Los1p and Msn5p, as well as eIF-1a; required for activation of RAN GTPase Gsp1p and dissociation of receptor-tRNA-Gsp1p export complex; recruits Rn…	Yeast	0.583333	1	0.333333	0.333333	0.666667	131166	72521.2	154250	262921	0	158580	0	0	465062	0	0	597161	722109	791885	755890	119313	140500	155021	199054	756628
YLL011W	SOF1 SGDID:S000003934, Chr XII from 127523-128992, Genome Release 64-2-1, Verified ORF, Protein required for biogenesis of 40S (small) ribosomal subunit; has similarity to the beta subunit of trimeric G-proteins and the splicing factor Prp4p; essential gene""	Yeast	0	0	0	0	0	0	0	0	0	0	0	0	0	0	0	0	0	0	0	0	0	0	0	0	0
YKR056W	TRM2 SGDID:S000001764, Chr XI from 549448-551367, Genome Release 64-2-1, Verified ORF, tRNA methyltransferase; 5-methylates the uridine residue at position 54 of tRNAs and may also have a role in tRNA stabilization or maturation; endo-exonuclease with a role in DNA repair""	Yeast	0	0	0	0	0	0	0	0	0	0	0	0	0	0	0	0	0	0	0	0	0	0	0	0	0
YOR124C	UBP2 SGDID:S000005650, Chr XV from 558642-554824, Genome Release 64-2-1, reverse complement, Verified ORF, Ubiquitin-specific protease; removes ubiquitin from ubiquitinated proteins; deubiquitinates Rsp5p and is required for MVB sorting of membrane proteins; can cleave polyubiquitin and has isopeptidase activity""	Yeast	0.833333	1	1	0.666667	0.666667	0	39764.4	50312.9	136487	0	70372.2	245059	0	241620	255088	312549	312786	484728	365655	430959	30025.8	68952.9	162226	293474	427114
YLR114C	AVL9 SGDID:S000004104, Chr XII from 377238-374944, Genome Release 64-2-1, reverse complement, Verified ORF, Conserved protein involved in exocytic transport from the Golgi; mutation is synthetically lethal with apl2 vps1 double mutation; member of a protein superfamily with orthologs in diverse organisms; relocalizes from bud neck to cytoplasm upon DNA replication stress""	Yeast	0	0	0	0	0	0	0	0	0	0	0	0	0	0	0	0	0	0	0	0	0	0	0	0	0
YDR508C	GNP1 SGDID:S000002916, Chr IV from 1468444-1466453, Genome Release 64-2-1, reverse complement, Verified ORF, High-affinity glutamine permease; also transports Leu, Ser, Thr, Cys, Met and Asn; expression is fully dependent on Grr1p and modulated by the Ssy1p-Ptr3p-Ssy5p (SPS) sensor of extracellular amino acids; GNP1 has a paralog, AGP1, that arose from the whole genome duplication""	Yeast	0.916667	1	1	1	0.666667	0	0	0	507794	0	392222	1.15897e+06	843600	1.2141e+06	1.94998e+06	1.61843e+06	1.88513e+06	1.90478e+06	1.42835e+06	2.28925e+06	0	300005	1.07222e+06	1.81785e+06	1.87413e+06
YBL036C	YBL036C SGDID:S000000132, Chr II from 151220-150447, Genome Release 64-2-1, reverse complement, Verified ORF, Putative non-specific single-domain racemase; based on structural similarity; binds pyridoxal 5'-phosphate; expression of GFP-fusion protein induced in response to the DNA-damaging agent MMS""	Yeast	0.833333	1	1	0.333333	1	0	0	0	541825	736846	583799	0	0	1.30243e+06	2.794e+06	1.69855e+06	2.15519e+06	2.68514e+06	2.84154e+06	3.42953e+06	0	620824	434145	2.21591e+06	2.9854e+06
YJR067C	YAE1 SGDID:S000003828, Chr X from 567444-567019, Genome Release 64-2-1, reverse complement, Verified ORF, Protein that forms a complex with Lto1p and Rli1p; essential for growth under standard (aerobic) conditions but not under anaerobic conditions; may have a role in protection of ribosomal assembly and function from damage due to reactive oxygen species""	Yeast	0.916667	1	0.666667	1	1	1.35867e+07	1.49398e+07	1.44934e+07	997957	1.17944e+07	1.26191e+06	5.17369e+06	2.4822e+06	2.17745e+06	2.10194e+06	0	3.25336e+06	3.27401e+06	4.16601e+06	5.53116e+06	1.434e+07	4.68475e+06	3.27778e+06	1.7851e+06	4.32373e+06
YDR470C	UGO1 SGDID:S000002878, Chr IV from 1401214-1399706, Genome Release 64-2-1, reverse complement, Verified ORF, Outer membrane component of the mitochondrial fusion machinery; binds directly to Fzo1p and Mgm1p and thus links these two GTPases during mitochondrial fusion; involved in fusion of both the outer and inner membranes; facilitates dimerization of Fzo1p during fusion; import into the outer m…	Yeast	0	0	0	0	0	0	0	0	0	0	0	0	0	0	0	0	0	0	0	0	0	0	0	0	0
YKL217W	JEN1 SGDID:S000001700, Chr XI from 22234-24084, Genome Release 64-2-1, Verified ORF, Monocarboxylate/proton symporter of the plasma membrane; transport activity is dependent on the pH gradient across the membrane; mediates high-affinity uptake of carbon sources lactate, pyuvate, and acetate, and also of the micronutrient selenite, whose structure mimics that of monocarboxylates; expression and lo…	Yeast	0.75	1	1	0.333333	0.666667	502148	589281	596870	363018	0	448177	0	0	463407	400026	575807	407063	459771	266703	587744	562767	270398	154469	460965	438073
YHL015W	RPS20 SGDID:S000001007, Chr VIII from 75412-75777, Genome Release 64-2-1, Verified ORF, Protein component of the small (40S) ribosomal subunit; overproduction suppresses mutations affecting RNA polymerase III-dependent transcription; homologous to mammalian ribosomal protein S20 and bacterial S10""	Yeast	1	1	1	1	1	6.97027e+06	9.84928e+06	2.85281e+06	1.98257e+08	2.04304e+08	2.08842e+08	3.48887e+08	3.99069e+08	4.06217e+08	5.56841e+08	5.78361e+08	6.14436e+08	7.27201e+08	7.61697e+08	8.57553e+08	6.55745e+06	2.03801e+08	3.84724e+08	5.83212e+08	7.8215e+08
YGR254W	ENO1 SGDID:S000003486, Chr VII from 1000927-1002240, Genome Release 64-2-1, Verified ORF, Enolase I, a phosphopyruvate hydratase; catalyzes conversion of 2-phosphoglycerate to phosphoenolpyruvate during glycolysis and the reverse reaction during gluconeogenesis; expression repressed in response to glucose; protein abundance increases in response to DNA replication stress; N-terminally propionylat…	Yeast	1	1	1	1	1	1.97885e+06	6.5929e+06	6.29128e+06	2.73848e+08	2.60833e+08	2.86631e+08	4.90644e+08	5.15178e+08	5.34578e+08	7.35771e+08	8.22763e+08	8.42015e+08	9.15013e+08	1.12953e+09	1.13746e+09	4.95434e+06	2.73771e+08	5.13467e+08	8.00183e+08	1.06067e+09
YGL160W	AIM14 SGDID:S000003128, Chr VII from 200561-202273, Genome Release 64-2-1, Verified ORF, NADPH oxidase localized to the perinuclear ER; produces superoxide from NADPH; overexpression causes MCA1 dependent apoptosis; likely involved in superoxide-mediated regulation of the actin cytoskeleton; member of a conserved superfamily of NADPH oxidases (NOX enzymes); has similarity to iron/copper reductase…	Yeast	0.25	0.333333	0.666667	0	0	0	0	0	0	0	0	0	0	0	285923	0	197736	0	0	297759	0	0	0	161220	99253
YNL182C	IPI3 SGDID:S000005126, Chr XIV from 297627-295960, Genome Release 64-2-1, reverse complement, Verified ORF, Component of the Rix1 complex and pre-replicative complexes (pre-RCs); required for processing of ITS2 sequences from 35S pre-rRNA; component of the pre-60S ribosomal particle with the dynein-related AAA-type ATPase Mdn1p; required for pre-RC formation and maintenance during DNA replication…	Yeast	0	0	0	0	0	0	0	0	0	0	0	0	0	0	0	0	0	0	0	0	0	0	0	0	0
YJL197W	UBP12 SGDID:S000003733, Chr X from 63805-67569, Genome Release 64-2-1, Verified ORF, Ubiquitin-specific protease; cleaves ubiquitin from ubiquitinated proteins; present in the nucleus and cytoplasm""	Yeast	0	0	0	0	0	0	0	0	0	0	0	0	0	0	0	0	0	0	0	0	0	0	0	0	0
YOR260W	GCD1 SGDID:S000005786, Chr XV from 813984-815720, Genome Release 64-2-1, Verified ORF, Gamma subunit of the translation initiation factor eIF2B; the guanine-nucleotide exchange factor for eIF2; activity subsequently regulated by phosphorylated eIF2; first identified as a negative regulator of GCN4 expression""	Yeast	0.5	1	0.666667	0.333333	0	0	220898	0	0	0	0	0	0	369936	491458	0	616908	538900	496104	775266	73632.7	0	123312	369456	603423
YKL009W	MRT4 SGDID:S000001492, Chr XI from 426242-426952, Genome Release 64-2-1, Verified ORF, Protein involved in mRNA turnover and ribosome assembly; required at post-transcriptional step for efficient retrotransposition; localizes to the nucleolus""	Yeast	1	1	1	1	1	2.42927e+06	2.87689e+06	2.23186e+06	1.16532e+06	890207	1.05644e+06	1.83683e+06	2.0737e+06	2.2901e+06	2.8919e+06	2.17218e+06	2.79472e+06	3.30973e+06	3.59477e+06	4.48537e+06	2.51267e+06	1.03732e+06	2.06688e+06	2.6196e+06	3.79662e+06
YBR143C	SUP45 SGDID:S000000347, Chr II from 532182-530869, Genome Release 64-2-1, reverse complement, Verified ORF, Polypeptide release factor (eRF1) in translation termination; mutant form acts as a recessive omnipotent suppressor; methylated by Mtq2p-Trm112p in ternary complex eRF1-eRF3-GTP; mutation of methylation site confers resistance to zymocin; has a role in cytokinesis through interaction with M…	Yeast	1	1	1	1	1	1.07148e+07	1.03362e+07	3.51902e+06	6.16094e+06	5.95266e+06	6.28794e+06	9.09302e+06	9.88681e+06	1.34443e+07	1.30763e+07	1.42962e+07	2.0175e+07	1.95964e+07	2.40833e+07	2.47838e+07	8.19e+06	6.13385e+06	1.08081e+07	1.58491e+07	2.28212e+07
YIL125W	KGD1 SGDID:S000001387, Chr IX from 122689-125733, Genome Release 64-2-1, Verified ORF, Subunit of the mitochondrial alpha-ketoglutarate dehydrogenase complex; catalyzes a key step in the tricarboxylic acid (TCA) cycle, the oxidative decarboxylation of alpha-ketoglutarate to form succinyl-CoA""	Yeast	1	1	1	1	1	1.19023e+07	1.56804e+07	2.81465e+06	3.77964e+06	1.00692e+07	3.86126e+06	4.577e+06	3.8156e+06	5.80123e+06	6.37165e+06	6.25385e+06	6.70681e+06	9.7349e+06	7.90828e+06	1.01457e+07	1.01324e+07	5.90335e+06	4.73127e+06	6.4441e+06	9.26297e+06
YPR025C	CCL1 SGDID:S000006229, Chr XVI from 614558-613377, Genome Release 64-2-1, reverse complement, Verified ORF, Cyclin associated with protein kinase Kin28p; Kin28p is the TFIIH-associated carboxy-terminal domain (CTD) kinase involved in transcription initiation at RNA polymerase II promoters""	Yeast	0	0	0	0	0	0	0	0	0	0	0	0	0	0	0	0	0	0	0	0	0	0	0	0	0
YKL042W	SPC42 SGDID:S000001525, Chr XI from 358475-359566, Genome Release 64-2-1, Verified ORF, Central plaque component of spindle pole body (SPB); involved in SPB duplication, may facilitate attachment of the SPB to the nuclear membrane""	Yeast	0.666667	1	1	0.666667	0	0	0	0	0	0	0	56611.4	0	108515	89168.4	115991	346512	177467	221547	305730	0	0	55042.2	183891	234914
YMR074C	YMR074C SGDID:S000004678, Chr XIII from 413473-413036, Genome Release 64-2-1, reverse complement, Verified ORF, Protein with homology to human PDCD5; PDCD5 is involved in programmed cell death; N-terminal region forms a conserved triple-helix bundle structure; overexpression promotes H2O2-induced apoptosis; YMR074C is not an essential gene; protein abundance increases in response to DNA replicati…	Yeast	0	0	0	0	0	0	0	0	0	0	0	0	0	0	0	0	0	0	0	0	0	0	0	0	0
YML057W	CMP2 SGDID:S000004521, Chr XIII from 160180-161994, Genome Release 64-2-1, Verified ORF, Calcineurin A; one isoform (the other is Cna1p) of the catalytic subunit of calcineurin, a Ca++/calmodulin-regulated protein phosphatase which regulates Crz1p (a stress-response transcription factor), the other calcineurin subunit is CNB1; regulates the function of Aly1p alpha-arrestin; CMP2 has a paralog, CN…	Yeast	0.0833333	0	0	0.333333	0	0	0	0	0	0	0	0	0	202812	0	0	0	0	0	0	0	0	67604.1	0	0
YOR357C	SNX3 SGDID:S000005884, Chr XV from 1009712-1009224, Genome Release 64-2-1, reverse complement, Verified ORF, Sorting nexin for late-Golgi enzymes; required to maintain late-Golgi resident enzymes in their proper location by recycling molecules from the prevacuolar compartment; contains a PX domain and sequence similarity to human Snx3p""	Yeast	0	0	0	0	0	0	0	0	0	0	0	0	0	0	0	0	0	0	0	0	0	0	0	0	0
YKL094W	YJU3 SGDID:S000001577, Chr XI from 263349-264290, Genome Release 64-2-1, Verified ORF, Monoglyceride lipase (MGL); functional ortholog of mammalian MGL, localizes to lipid particles and membranes, also member of the eukaryotic serine hydrolase family""	Yeast	1	1	1	1	1	6.56917e+06	3.48922e+06	2.34842e+06	2.84433e+06	1.39629e+06	2.04518e+06	1.69408e+06	4.3145e+06	5.1736e+06	5.45626e+06	5.0789e+06	8.03064e+06	4.98385e+06	8.50814e+06	1.05427e+07	4.13561e+06	2.09527e+06	3.72739e+06	6.1886e+06	8.01155e+06
YKL006C-A	SFT1 SGDID:S000002101, Chr XI from 430455-430198,430632-430597, Genome Release 64-2-1, reverse complement, Verified ORF, Intra-Golgi v-SNARE; required for transport of proteins between an early and a later Golgi compartment""	Yeast	1	1	1	1	1	0	0	0	280970	141890	288509	443154	570329	585488	291276	511501	1.00234e+06	452989	1.12014e+06	1.06458e+06	0	237123	532990	601705	879233
YBR015C	MNN2 SGDID:S000000219, Chr II from 269503-267710, Genome Release 64-2-1, reverse complement, Verified ORF, Alpha-1,2-mannosyltransferase; responsible for addition of the first alpha-1,2-linked mannose to form the branches on the mannan backbone of oligosaccharides, localizes to an early Golgi compartment""	Yeast	0.0833333	0.333333	0	0	0	0	0	0	0	0	0	0	0	0	0	0	0	0	0	669659	0	0	0	0	223220
YNL027W	CRZ1 SGDID:S000004972, Chr XIV from 579580-581616, Genome Release 64-2-1, Verified ORF, Transcription factor, activates transcription of stress response genes; nuclear localization is positively regulated by calcineurin-mediated dephosphorylation; rapidly localizes to the nucleus under blue light stress; can be activated in stochastic pulses of nuclear localization in response to calcium""	Yeast	0.0833333	0.333333	0	0	0	0	0	0	0	0	0	0	0	0	0	0	0	0	0	863597	0	0	0	0	287866
YIR006C	PAN1 SGDID:S000001445, Chr IX from 369908-365466, Genome Release 64-2-1, reverse complement, Verified ORF, Part of actin cytoskeleton-regulatory complex Pan1p-Sla1p-End3p; associates with actin patches on cell cortex; promotes protein-protein interactions essential for endocytosis; binds to and activates Arp2/3 complex in vitro; phosphorylation of Thr-1225 is regulated by MAPK Hog1p in response t…	Yeast	1	1	1	1	1	2.46714e+06	380374	326503	1.67379e+06	2.21873e+06	1.35403e+06	1.46702e+06	1.92338e+06	2.3031e+06	2.93299e+06	1.99789e+06	2.22457e+06	3.95e+06	3.36877e+06	2.90302e+06	1.05801e+06	1.74885e+06	1.89783e+06	2.38515e+06	3.40726e+06
YPL183C	RTT10 SGDID:S000006104, Chr XVI from 202536-199495, Genome Release 64-2-1, reverse complement, Verified ORF, WD40 domain-containing protein involved in endosomal recycling; forms a complex with Rrt2p that functions in the retromer-mediated pathway for recycling internalized cell-surface proteins; interacts with Trm7p for 2'-O-methylation of N34 of substrate tRNAs; has a role in regulation of Ty1 …	Yeast	0	0	0	0	0	0	0	0	0	0	0	0	0	0	0	0	0	0	0	0	0	0	0	0	0
YNL183C	NPR1 SGDID:S000005127, Chr XIV from 295509-293137, Genome Release 64-2-1, reverse complement, Verified ORF, Protein kinase; stabilizes several plasma membrane amino acid transporters by antagonizing their ubiquitin-mediated degradation; phosphorylates Aly2p; negatively regulates Ldb19p-mediated endocytosis through phosphorylation of Ldb19p, which prevents its association with the plasma membrane;…	Yeast	0	0	0	0	0	0	0	0	0	0	0	0	0	0	0	0	0	0	0	0	0	0	0	0	0
YOR074C	CDC21 SGDID:S000005600, Chr XV from 467589-466675, Genome Release 64-2-1, reverse complement, Verified ORF, Thymidylate synthase; required for de novo biosynthesis of pyrimidine deoxyribonucleotides; expression is induced at G1/S""	Yeast	0.916667	1	1	1	0.666667	440316	253728	287538	1.29788e+06	0	836565	1.73217e+06	1.61579e+06	1.96571e+06	3.20687e+06	2.69734e+06	2.73685e+06	4.14739e+06	2.93918e+06	3.85198e+06	327194	711483	1.77122e+06	2.88035e+06	3.64618e+06
YGR130C	YGR130C SGDID:S000003362, Chr VII from 753844-751394, Genome Release 64-2-1, reverse complement, Verified ORF, Component of the eisosome with unknown function; GFP-fusion protein localizes to the cytoplasm; specifically phosphorylated in vitro by mammalian diphosphoinositol pentakisphosphate (IP7)""	Yeast	1	1	1	1	1	2.40431e+06	1.44883e+06	1.55746e+06	2.69548e+06	3.05502e+06	3.35545e+06	3.91664e+06	3.11308e+06	5.10755e+06	5.99562e+06	4.23308e+06	7.98258e+06	7.47312e+06	7.44792e+06	1.05694e+07	1.80353e+06	3.03532e+06	4.04576e+06	6.07042e+06	8.4968e+06
YOR056C	NOB1 SGDID:S000005582, Chr XV from 431626-430247, Genome Release 64-2-1, reverse complement, Verified ORF, Protein involved in proteasomal and 40S ribosomal subunit biogenesis; required for cleavage of the 20S pre-rRNA to generate the mature 18S rRNA; cleavage is activated by Fun12p, a GTPase and translation initiation factor; relocalizes from nucleus to nucleolus upon DNA replication stress""	Yeast	0.75	1	1	0.666667	0.333333	0	0	0	0	0	149745	254259	0	278811	413505	395820	421790	505546	249538	612538	0	49914.9	177690	410372	455874
YEL017W	GTT3 SGDID:S000000743, Chr V from 123657-124670, Genome Release 64-2-1, Verified ORF, Protein of unknown function may be involved in glutathione metabolism; function suggested by computational analysis of large-scale protein-protein interaction data; GFP-fusion protein localizes to the nuclear periphery""	Yeast	0.916667	1	1	1	0.666667	457441	563305	432128	584413	0	907652	835497	422754	1.10892e+06	1.24218e+06	1.49702e+06	2.06651e+06	1.79011e+06	1.86623e+06	2.53475e+06	484291	497355	789057	1.6019e+06	2.0637e+06
YPL012W	RRP12 SGDID:S000005933, Chr XVI from 529723-533409, Genome Release 64-2-1, Verified ORF, Protein required for export of the ribosomal subunits; associates with the RNA components of the pre-ribosomes; has a role in nuclear import in association with Pse1p; also plays a role in the cell cycle and the DNA damage response; contains HEAT-repeats""	Yeast	0	0	0	0	0	0	0	0	0	0	0	0	0	0	0	0	0	0	0	0	0	0	0	0	0
YNR017W	TIM23 SGDID:S000005300, Chr XIV from 662913-663581, Genome Release 64-2-1, Verified ORF, Essential component of the TIM23 complex; involved in protein import into mitochondrial matrix and inner membrane; with Tim17p, contributes to architecture and function of the import channel; TIM23 complex is short for the translocase of the inner mitochondrial membrane ""	Yeast	1	1	1	1	1	1.08829e+07	8.94699e+06	1.00313e+07	3.66289e+06	2.57792e+06	2.61032e+06	5.17587e+06	5.58196e+06	5.19599e+06	6.37352e+06	7.0987e+06	8.10845e+06	8.69904e+06	9.17169e+06	1.04926e+07	9.95376e+06	2.95038e+06	5.31794e+06	7.19356e+06	9.45444e+06
YGL108C	YGL108C SGDID:S000003076, Chr VII from 304071-303649, Genome Release 64-2-1, reverse complement, Verified ORF, Protein of unknown function, predicted to be palmitoylated; green fluorescent protein (GFP)-fusion protein localizes to the cell periphery; protein abundance increases in response to DNA replication stress""	Yeast	0	0	0	0	0	0	0	0	0	0	0	0	0	0	0	0	0	0	0	0	0	0	0	0	0
YER024W	YAT2 SGDID:S000000826, Chr V from 202192-204963, Genome Release 64-2-1, Verified ORF, Carnitine acetyltransferase; has similarity to Yat1p, which is a carnitine acetyltransferase associated with the mitochondrial outer membrane""	Yeast	0	0	0	0	0	0	0	0	0	0	0	0	0	0	0	0	0	0	0	0	0	0	0	0	0
YDR152W	GIR2 SGDID:S000002559, Chr IV from 765706-766503, Genome Release 64-2-1, Verified ORF, Highly-acidic RWD domain-containing protein of unknown function; cytoplasmic; forms a complex with Rbg2p; interacts with Rbg1p and Gcn1p; associates with translating ribosomes; putative intrinsically unstructured protein""	Yeast	0	0	0	0	0	0	0	0	0	0	0	0	0	0	0	0	0	0	0	0	0	0	0	0	0
YFL049W	SWP82 SGDID:S000001845, Chr VI from 36803-38674, Genome Release 64-2-1, Verified ORF, Member of the SWI/SNF chromatin remodeling complex; has an as yet unidentified role in the complex; has identifiable counterparts in closely related yeast species; abundantly expressed in many growth conditions; paralog of Npl6p; relocates to the cytosol under hypoxic conditions""	Yeast	0	0	0	0	0	0	0	0	0	0	0	0	0	0	0	0	0	0	0	0	0	0	0	0	0
YPL063W	TIM50 SGDID:S000005984, Chr XVI from 429939-431369, Genome Release 64-2-1, Verified ORF, Essential component of the TIM23 complex; acts as receptor for the translocase of the inner mitochondrial membrane (TIM23) complex guiding incoming precursors from the TOM complex; may control the gating of the Tim23p-Tim17p channel""	Yeast	1	1	1	1	1	3.67496e+06	4.74718e+06	4.06202e+06	3.35509e+06	2.16061e+06	2.21532e+06	3.9559e+06	3.26745e+06	4.32783e+06	6.20764e+06	5.91223e+06	7.16285e+06	7.08921e+06	1.3428e+07	9.62964e+06	4.16139e+06	2.57701e+06	3.85039e+06	6.42757e+06	1.00489e+07
YNL177C	MRPL22 SGDID:S000005121, Chr XIV from 304615-303686, Genome Release 64-2-1, reverse complement, Verified ORF, Mitochondrial ribosomal protein of the large subunit""	Yeast	0.416667	0.333333	0.333333	0.333333	0.666667	275690	352259	316603	333604	0	256366	0	0	175305	0	0	189255	0	0	149447	314851	196657	58435	63085.1	49815.6
YDR303C	RSC3 SGDID:S000002711, Chr IV from 1071386-1068729, Genome Release 64-2-1, reverse complement, Verified ORF, Component of the RSC chromatin remodeling complex; essential gene required for maintenance of proper ploidy and regulation of ribosomal protein genes and the cell wall/stress response; RSC3 has a paralog, RSC30, that arose from the whole genome duplication""	Yeast	0.583333	1	0.333333	0.333333	0.666667	0	0	0	48493.6	0	38501	0	0	148553	0	0	211562	351562	425570	381043	0	28998.2	49517.6	70520.6	386058
YDL140C	RPO21 SGDID:S000002299, Chr IV from 210561-205360, Genome Release 64-2-1, reverse complement, Verified ORF, RNA polymerase II largest subunit B220; part of central core; phosphorylation of C-terminal heptapeptide repeat domain regulates association with transcription and splicing factors; similar to bacterial beta-prime""	Yeast	1	1	1	1	1	1.40099e+06	2.39243e+06	1.96999e+06	3.52363e+06	2.51383e+06	3.32662e+06	4.66043e+06	5.83099e+06	6.52331e+06	7.79126e+06	7.29646e+06	9.35802e+06	1.13597e+07	1.16705e+07	1.24164e+07	1.92114e+06	3.12136e+06	5.67158e+06	8.14858e+06	1.18155e+07
YGL197W	MDS3 SGDID:S000003165, Chr VII from 124698-129161, Genome Release 64-2-1, Verified ORF, Putative component of the TOR regulatory pathway; negative regulator of early meiotic gene expression; required, with Pmd1p, for growth under alkaline conditions; has an N-terminal kelch-like domain; MDS3 has a paralog, PMD1, that arose from the whole genome duplication""	Yeast	0	0	0	0	0	0	0	0	0	0	0	0	0	0	0	0	0	0	0	0	0	0	0	0	0
YHR051W	COX6 SGDID:S000001093, Chr VIII from 209705-210151, Genome Release 64-2-1, Verified ORF, Subunit VI of cytochrome c oxidase (Complex IV); Complex IV is the terminal member of the mitochondrial inner membrane electron transport chain; expression is regulated by oxygen levels""	Yeast	0.416667	0.333333	0.333333	0.333333	0.666667	0	0	0	1.63802e+06	0	1.49813e+06	0	0	3.07709e+06	0	0	4.49688e+06	0	0	6.35006e+06	0	1.04539e+06	1.0257e+06	1.49896e+06	2.11669e+06
YOR230W	WTM1 SGDID:S000005756, Chr XV from 770800-772113, Genome Release 64-2-1, Verified ORF, Transcriptional modulator; involved in regulation of meiosis, silencing, and expression of RNR genes; required for nuclear localization of the ribonucleotide reductase small subunit Rnr2p and Rnr4p; contains WD repeats""	Yeast	1	1	1	1	1	6.69398e+06	2.33999e+07	5.13277e+06	5.39102e+07	5.29906e+07	5.65161e+07	1.0682e+08	1.07379e+08	1.01068e+08	1.57413e+08	1.61181e+08	1.53168e+08	2.21935e+08	2.18947e+08	2.162e+08	1.17422e+07	5.44723e+07	1.05089e+08	1.57254e+08	2.19028e+08
YLL021W	SPA2 SGDID:S000003944, Chr XII from 100947-105347, Genome Release 64-2-1, Verified ORF, Component of the polarisome; functions in actin cytoskeletal organization during polarized growth; acts as a scaffold for Mkk1p and Mpk1p cell wall integrity signaling components; potential Cdc28p substrate; coding sequence contains length polymorphisms in different strains; SPA2 has a paralog, SPH1, that aros…	Yeast	0.583333	1	0.333333	0.333333	0.666667	890695	835303	836336	147131	0	261306	0	0	380723	0	0	541491	645135	543869	828556	854111	136146	126908	180497	672520
YMR237W	BCH1 SGDID:S000004850, Chr XIII from 743749-745923, Genome Release 64-2-1, Verified ORF, Member of the ChAPs family (Chs5p-Arf1p-binding proteins); members include Bch1p, Bch2p, Bud7p, and Chs6p; ChAPs family proteins form the exomer complex with Chs5p to mediate export of specific cargo proteins from the Golgi to the plasma membrane; may interact with ribosomes; protein abundance increases and f…	Yeast	0.75	1	1	0.666667	0.333333	0	0	0	0	0	282813	0	356016	583112	1.2111e+06	731507	1.02827e+06	2.19324e+06	1.12003e+06	1.63064e+06	0	94271.1	313043	990293	1.64797e+06
YBR281C	DUG2 SGDID:S000000485, Chr II from 767606-764970, Genome Release 64-2-1, reverse complement, Verified ORF, Component of glutamine amidotransferase (GATase II); forms a complex with Dug3p to degrade glutathione (GSH) and other peptides containing a gamma-glu-X bond in an alternative pathway to GSH degradation by gamma-glutamyl transpeptidase (Ecm38p)""	Yeast	0.25	0.333333	0.333333	0.333333	0	0	0	0	0	0	0	0	0	88872.3	0	0	122353	0	0	210679	0	0	29624.1	40784.3	70226.4
YBR205W	KTR3 SGDID:S000000409, Chr II from 633622-634836, Genome Release 64-2-1, Verified ORF, Putative alpha-1,2-mannosyltransferase; involved in O- and N-linked protein glycosylation; member of the KRE2/MNT1 mannosyltransferase family; Svp26p mediates uptake of Ktr3p into COPII vesicles; relocalizes from nucleus to vacuole upon DNA replication stress""	Yeast	0	0	0	0	0	0	0	0	0	0	0	0	0	0	0	0	0	0	0	0	0	0	0	0	0
YER101C	AST2 SGDID:S000000903, Chr V from 361794-360502, Genome Release 64-2-1, reverse complement, Verified ORF, Lipid raft associated protein; overexpression restores Pma1p localization to lipid rafts which is required for targeting of Pma1p to the plasma membrane; sometimes classified in the medium-chain dehydrogenase/reductases (MDRs) superfamily; AST2 has a paralog, AST1, that arose from the whole g…	Yeast	0	0	0	0	0	0	0	0	0	0	0	0	0	0	0	0	0	0	0	0	0	0	0	0	0
YDL056W	MBP1 SGDID:S000002214, Chr IV from 352877-355378, Genome Release 64-2-1, Verified ORF, Transcription factor; involved in regulation of cell cycle progression from G1 to S phase, forms a complex with Swi6p that binds to MluI cell cycle box regulatory element in promoters of DNA synthesis genes""	Yeast	0	0	0	0	0	0	0	0	0	0	0	0	0	0	0	0	0	0	0	0	0	0	0	0	0
YOR327C	SNC2 SGDID:S000005854, Chr XV from 931081-930734, Genome Release 64-2-1, reverse complement, Verified ORF, Vesicle membrane receptor protein (v-SNARE); involved in the fusion between Golgi-derived secretory vesicles with the plasma membrane; Snc2p levels regulated by Vps45p; member of the synaptobrevin/VAMP family of R-type v-SNARE proteins; SNC2 has a paralog, SNC1, that arose from the whole gen…	Yeast	0	0	0	0	0	0	0	0	0	0	0	0	0	0	0	0	0	0	0	0	0	0	0	0	0
YGR175C	ERG1 SGDID:S000003407, Chr VII from 848423-846933, Genome Release 64-2-1, reverse complement, Verified ORF, Squalene epoxidase; catalyzes the epoxidation of squalene to 2,3-oxidosqualene; plays an essential role in the ergosterol-biosynthesis pathway and is the specific target of the antifungal drug terbinafine""	Yeast	1	1	1	1	1	1.00276e+06	1.71532e+06	1.05029e+06	1.70786e+06	1.93434e+06	2.43552e+06	3.71018e+06	3.14597e+06	4.2863e+06	4.51665e+06	5.23383e+06	6.25023e+06	6.28021e+06	5.82432e+06	8.10442e+06	1.25612e+06	2.02591e+06	3.71415e+06	5.33357e+06	6.73632e+06
YCR077C	PAT1 SGDID:S000000673, Chr III from 252628-250238, Genome Release 64-2-1, reverse complement, Verified ORF, Deadenylation-dependent mRNA-decapping factor; also required for faithful chromosome transmission, maintenance of rDNA locus stability, and protection of mRNA 3'-UTRs from trimming; associated with topoisomerase II; binds to mRNAs under glucose starvation, most often in the 3' UTR; function…	Yeast	1	1	1	1	1	514776	520926	460828	335792	589388	813081	752174	821504	836778	710448	852134	1.27104e+06	1.54137e+06	1.43698e+06	1.34105e+06	498843	579420	803485	944542	1.4398e+06
YOR288C	MPD1 SGDID:S000005814, Chr XV from 853077-852121, Genome Release 64-2-1, reverse complement, Verified ORF, Member of the protein disulfide isomerase (PDI) family; interacts with and inhibits the chaperone activity of Cne1p; MPD1 overexpression in a pdi1 null mutant suppresses defects in Pdi1p functions such as carboxypeptidase Y maturation""	Yeast	0	0	0	0	0	0	0	0	0	0	0	0	0	0	0	0	0	0	0	0	0	0	0	0	0
YKL196C	YKT6 SGDID:S000001679, Chr XI from 75534-74932, Genome Release 64-2-1, reverse complement, Verified ORF, Vesicle membrane protein (v-SNARE) with acyltransferase activity; involved in trafficking to and within the Golgi, endocytic trafficking to the vacuole, and vacuolar fusion; membrane localization due to prenylation at the carboxy-terminus""	Yeast	1	1	1	1	1	1.37131e+06	1.30421e+06	1.05257e+06	1.99852e+06	1.35341e+06	2.12969e+06	3.88499e+06	3.22415e+06	4.41101e+06	6.73109e+06	6.35315e+06	6.31159e+06	1.02829e+07	1.30876e+07	1.01743e+07	1.2427e+06	1.82721e+06	3.84005e+06	6.46528e+06	1.11816e+07
YGR119C	NUP57 SGDID:S000003351, Chr VII from 729671-728046, Genome Release 64-2-1, reverse complement, Verified ORF, FG-nucleoporin component of central core of the nuclear pore complex; contributes directly to nucleocytoplasmic transport and maintenance of the nuclear pore complex (NPC) permeability barrier; found in stable complex with Nic96p and two other FG-nucleoproteins (Nsp1p and Nup49p)""	Yeast	0	0	0	0	0	0	0	0	0	0	0	0	0	0	0	0	0	0	0	0	0	0	0	0	0
YCR020W-B	HTL1 SGDID:S000006439, Chr III from 155320-155556, Genome Release 64-2-1, Verified ORF, Component of the RSC chromatin remodeling complex; RSC functions in transcriptional regulation and elongation, chromosome stability, and establishing sister chromatid cohesion; involved in telomere maintenance""	Yeast	0	0	0	0	0	0	0	0	0	0	0	0	0	0	0	0	0	0	0	0	0	0	0	0	0
YJL172W	CPS1 SGDID:S000003708, Chr X from 97737-99467, Genome Release 64-2-1, Verified ORF, Vacuolar carboxypeptidase S; expression is induced under low-nitrogen conditions""	Yeast	1	1	1	1	1	7.66417e+06	5.61266e+06	5.26736e+06	1.21817e+07	9.93591e+06	1.216e+07	2.03141e+07	2.29139e+07	2.39272e+07	3.18293e+07	3.06388e+07	3.53795e+07	4.77372e+07	4.21896e+07	5.22931e+07	6.1814e+06	1.14259e+07	2.23851e+07	3.26159e+07	4.74066e+07
YOR101W	RAS1 SGDID:S000005627, Chr XV from 515244-516173, Genome Release 64-2-1, Verified ORF, GTPase involved in G-protein signaling in adenylate cyclase activation; plays a role in cell proliferation; localized to the plasma membrane; homolog of mammalian RAS proto-oncogenes; relative distribution to the nucleus increases upon DNA replication stress; RAS1 has a paralog, RAS2, that arose from the whole …	Yeast	0.916667	1	1	0.666667	1	1.53792e+06	821171	1.38424e+06	1.7111e+06	1.08636e+06	2.09251e+06	2.06979e+06	0	3.22354e+06	2.74579e+06	3.39453e+06	3.81256e+06	4.98001e+06	5.22169e+06	5.15372e+06	1.24778e+06	1.62999e+06	1.76444e+06	3.31762e+06	5.11847e+06
YDR450W	RPS18A SGDID:S000002858, Chr IV from 1359923-1359969,1360405-1360798, Genome Release 64-2-1, Verified ORF, Protein component of the small (40S) ribosomal subunit; homologous to mammalian ribosomal protein S18 and bacterial S13; RPS18A has a paralog, RPS18B, that arose from the whole genome duplication; protein increases in abundance and relocalizes from cytoplasm to nuclear foci upon DNA replicat…	Yeast	1	1	1	1	1	9.67308e+06	8.77862e+06	1.43595e+07	1.40102e+08	1.11279e+08	1.31516e+08	2.44308e+08	2.33344e+08	2.51949e+08	3.69596e+08	3.71135e+08	3.9037e+08	5.39316e+08	4.77356e+08	5.14376e+08	1.09371e+07	1.27632e+08	2.432e+08	3.77034e+08	5.10349e+08
YGR135W	PRE9 SGDID:S000003367, Chr VII from 761392-762168, Genome Release 64-2-1, Verified ORF, Alpha 3 subunit of the 20S proteasome; the only nonessential 20S subunit; may be replaced by the alpha 4 subunit (Pre6p) under stress conditions to create a more active proteasomal isoform""	Yeast	1	1	1	1	1	2.30019e+06	1.15746e+06	1.02455e+06	9.57271e+06	6.5344e+06	9.84109e+06	1.53356e+07	1.65751e+07	1.94805e+07	2.45926e+07	2.87011e+07	3.03847e+07	3.71294e+07	4.23349e+07	4.16049e+07	1.49407e+06	8.6494e+06	1.71304e+07	2.78928e+07	4.03564e+07
YPL181W	CTI6 SGDID:S000006102, Chr XVI from 203421-204941, Genome Release 64-2-1, Verified ORF, Component of the Rpd3L histone deacetylase complex; relieves transcriptional repression by binding to the Cyc8p-Tup1p corepressor and recruiting the SAGA complex to the repressed promoter; contains a PHD finger domain""	Yeast	0	0	0	0	0	0	0	0	0	0	0	0	0	0	0	0	0	0	0	0	0	0	0	0	0
YML042W	CAT2 SGDID:S000004506, Chr XIII from 192788-194800, Genome Release 64-2-1, Verified ORF, Carnitine acetyl-CoA transferase; present in both mitochondria and peroxisomes; transfers activated acetyl groups to carnitine to form acetylcarnitine which can be shuttled across membranes""	Yeast	0.583333	0.666667	0.666667	0.333333	0.666667	136990	178275	109075	61069.9	0	47583.8	0	0	111943	184775	0	295495	179969	0	427950	141446	36217.9	37314.5	160090	202640
YPL049C	DIG1 SGDID:S000005970, Chr XVI from 463839-462481, Genome Release 64-2-1, reverse complement, Verified ORF, MAP kinase-responsive inhibitor of the Ste12p transcription factor; involved in the regulation of mating-specific genes and the invasive growth pathway; related regulators Dig1p and Dig2p bind to Ste12p; DIG1 has a paralog, DIG2, that arose from the whole genome duplication""	Yeast	0.583333	0.666667	0.333333	0.333333	1	1.0946e+06	946368	1.03681e+06	759573	748991	856520	0	0	652664	0	0	365004	700578	0	208034	1.02593e+06	788361	217555	121668	302871
YJR069C	HAM1 SGDID:S000003830, Chr X from 569399-568806, Genome Release 64-2-1, reverse complement, Verified ORF, Nucleoside triphosphate pyrophosphohydrolase; active against a wide range of substrates including ITP, dITP and XTP; mediates exclusion of noncanonical purines and pyrimidines from deoxyribonucleoside triphosphate pools; functions together with YJL055W to mediate resistance to 5-FU; specifica…	Yeast	1	1	1	1	1	5.40541e+06	5.37624e+06	4.87366e+06	5.01312e+06	3.29618e+06	4.89605e+06	6.18865e+06	5.51312e+06	6.3703e+06	6.61906e+06	6.46645e+06	1.03596e+07	8.76416e+06	8.85763e+06	1.28486e+07	5.21844e+06	4.40179e+06	6.02402e+06	7.81505e+06	1.01568e+07
YDR373W	FRQ1 SGDID:S000002781, Chr IV from 1222759-1223331, Genome Release 64-2-1, Verified ORF, N-myristoylated calcium-binding protein; may have a role in intracellular signaling through its regulation of the phosphatidylinositol 4-kinase Pik1p; member of the recoverin/frequenin branch of the EF-hand superfamily""	Yeast	0	0	0	0	0	0	0	0	0	0	0	0	0	0	0	0	0	0	0	0	0	0	0	0	0
YJL054W	TIM54 SGDID:S000003590, Chr X from 334265-335701, Genome Release 64-2-1, Verified ORF, Component of the mitochondrial TIM22 complex; involved in insertion of polytopic proteins into the inner membrane""	Yeast	0.333333	0.333333	0.333333	0.333333	0.333333	0	0	0	0	0	50520.8	0	0	89937.2	0	0	226441	0	0	130508	0	16840.3	29979.1	75480.4	43502.5
YKL104C	GFA1 SGDID:S000001587, Chr XI from 245373-243220, Genome Release 64-2-1, reverse complement, Verified ORF, Glutamine-fructose-6-phosphate amidotransferase; catalyzes the formation of glucosamine-6-P and glutamate from fructose-6-P and glutamine in the first step of chitin biosynthesis; GFA1 has a paralogous region, comprising ORFs YMR084W-YMR085W, that arose from the whole genome duplication""	Yeast	1	1	1	1	1	1.88061e+06	1.54405e+06	2.29364e+06	5.46217e+06	3.98537e+06	5.77091e+06	7.02836e+06	7.32087e+06	1.09768e+07	1.07242e+07	1.13215e+07	1.5917e+07	1.50566e+07	1.58521e+07	1.97736e+07	1.9061e+06	5.07282e+06	8.44201e+06	1.26542e+07	1.68941e+07
YBL024W	NCL1 SGDID:S000000120, Chr II from 172534-174588, Genome Release 64-2-1, Verified ORF, S-adenosyl-L-methionine-dependent tRNA: m5C-methyltransferase; methylates cytosine to m5C at several positions in tRNAs and intron-containing pre-tRNAs; increases proportion of tRNALeu(CAA) with m5C at wobble position in response to hydrogen peroxide, causing selective translation of mRNA from genes enriched in…	Yeast	1	1	1	1	1	1.31712e+06	1.5535e+06	1.47704e+06	494123	467974	681174	1.63466e+06	1.20012e+06	1.24691e+06	2.0811e+06	2.32448e+06	2.21288e+06	3.16801e+06	2.91577e+06	3.06661e+06	1.44922e+06	547757	1.36056e+06	2.20615e+06	3.05013e+06
YER148W	SPT15 SGDID:S000000950, Chr V from 465303-466025, Genome Release 64-2-1, Verified ORF, TATA-binding protein; general transcription factor that interacts with other factors to form the preinitiation complex at promoters, essential for viability""	Yeast	0.416667	0.333333	0.333333	0.333333	0.666667	808179	947600	447802	6.30332e+06	0	5.28e+06	0	0	9.97431e+06	0	0	1.70652e+07	0	0	2.34979e+07	734527	3.86111e+06	3.32477e+06	5.68841e+06	7.83262e+06
YAR002C-A	ERP1 SGDID:S000002129, Chr I from 154724-154065, Genome Release 64-2-1, reverse complement, Verified ORF, Member of the p24 family involved in ER to Golgi transport; role in misfolded protein quality control; forms heterotrimeric complex with Erp2p, Emp24p, and Erv25p; localized to COPII-coated vesicles; ERP1 has a paralog, ERP6, that arose from the whole genome duplication""	Yeast	0.916667	1	1	1	0.666667	361880	0	473719	759606	0	632817	1.66753e+06	1.54835e+06	1.62703e+06	3.57909e+06	1.12461e+06	2.47604e+06	6.01377e+06	2.44851e+06	4.07578e+06	278533	464141	1.6143e+06	2.39325e+06	4.17936e+06
YFL010C	WWM1 SGDID:S000001884, Chr VI from 115743-115108, Genome Release 64-2-1, reverse complement, Verified ORF, WW domain containing protein of unknown function; binds to Mca1p, a caspase-related protease that regulates H2O2-induced apoptosis; overexpression causes G1 phase growth arrest and clonal death that is suppressed by overexpression of MCA1""	Yeast	1	1	1	1	1	1.66684e+06	2.27351e+06	2.40638e+06	1.93104e+07	1.92836e+07	2.70855e+07	3.72182e+07	4.23398e+07	4.7352e+07	5.91427e+07	7.07982e+07	7.64489e+07	9.27359e+07	8.642e+07	1.06574e+08	2.11558e+06	2.18932e+07	4.23034e+07	6.87966e+07	9.52433e+07
YNL168C	FMP41 SGDID:S000005112, Chr XIV from 318809-318030, Genome Release 64-2-1, reverse complement, Uncharacterized ORF, Putative protein of unknown function; GFP-fusion protein is induced in response to the DNA-damaging agent MMS; the authentic, non-tagged protein is detected in highly purified mitochondria in high-throughput studies""	Yeast	0.916667	1	1	1	0.666667	325928	116084	0	551877	0	541632	956863	994036	1.15111e+06	944776	884904	1.74209e+06	2.0786e+06	3.78424e+06	2.24864e+06	147337	364503	1.034e+06	1.19059e+06	2.70383e+06
YPR190C	RPC82 SGDID:S000006394, Chr XVI from 919041-917077, Genome Release 64-2-1, reverse complement, Verified ORF, RNA polymerase III subunit C82""	Yeast	0	0	0	0	0	0	0	0	0	0	0	0	0	0	0	0	0	0	0	0	0	0	0	0	0
YIL022W	TIM44 SGDID:S000001284, Chr IX from 311165-312460, Genome Release 64-2-1, Verified ORF, Essential component of the TIM23 complex; tethers the import motor and regulatory factors (PAM complex) to the translocation channel (Tim23p-Tim17p core complex); TIM23 complex is short for the translocase of the inner mitochondrial membrane ""	Yeast	1	1	1	1	1	2.72923e+06	4.59172e+06	5.22541e+06	2.06867e+06	5.15357e+06	7.03267e+06	2.36376e+06	6.02515e+06	5.87814e+06	3.20487e+06	3.43959e+06	6.28274e+06	6.51657e+06	6.10934e+06	6.11566e+06	4.18212e+06	4.75163e+06	4.75568e+06	4.30907e+06	6.24719e+06
YIL137C	TMA108 SGDID:S000001399, Chr IX from 92788-89948, Genome Release 64-2-1, reverse complement, Verified ORF, Ribosome-associated protein that is involved in ribosome biogenesis; putative metalloprotease""	Yeast	0.916667	1	1	1	0.666667	0	0	143256	0	500530	229937	318555	581753	527521	521882	594487	774942	812525	812005	957549	47752	243489	475943	630437	860693
YBR123C	TFC1 SGDID:S000000327, Chr II from 486691-484742, Genome Release 64-2-1, reverse complement, Verified ORF, Subunit of RNA polymerase III transcription initiation factor complex; one of six subunits of the RNA polymerase III transcription initiation factor complex (TFIIIC); part of the TauA globular domain of TFIIIC that binds DNA at the BoxA promoter sites of tRNA and similar genes; human homolog…	Yeast	0	0	0	0	0	0	0	0	0	0	0	0	0	0	0	0	0	0	0	0	0	0	0	0	0
YKL110C	KTI12 SGDID:S000001593, Chr XI from 229880-228939, Genome Release 64-2-1, reverse complement, Verified ORF, Protein that plays a role in modification of tRNA wobble nucleosides; protein plays role in tRNA wobble nucleoside modification with Elongator complex; involved in sensitivity to G1 arrest induced by zymocin; interacts with chromatin throughout the genome; also interacts with Cdc19p""	Yeast	0.75	0.333333	0.666667	1	1	5.88268e+06	5.83983e+06	5.95373e+06	3.13001e+06	3.41317e+06	4.02757e+06	2.2199e+06	1.30627e+06	2.44254e+06	0	307131	913264	0	0	458562	5.89208e+06	3.52358e+06	1.98957e+06	406798	152854
YJR134C	SGM1 SGDID:S000003895, Chr X from 675852-673729, Genome Release 64-2-1, reverse complement, Verified ORF, Protein of unknown function; required for wild-type growth rate on galactose and mannose; localizes to COPI coated vesicles and the Golgi apparatus""	Yeast	0	0	0	0	0	0	0	0	0	0	0	0	0	0	0	0	0	0	0	0	0	0	0	0	0
YIL095W	PRK1 SGDID:S000001357, Chr IX from 183937-186369, Genome Release 64-2-1, Verified ORF, Protein serine/threonine kinase; regulates the organization and function of the actin cytoskeleton and reduces endocytic ability of cell through the phosphorylation of the Pan1p-Sla1p-End3p protein complex; PRK1 has a paralog, ARK1, that arose from the whole genome duplication""	Yeast	0	0	0	0	0	0	0	0	0	0	0	0	0	0	0	0	0	0	0	0	0	0	0	0	0
YMR217W	GUA1 SGDID:S000004830, Chr XIII from 701790-703367, Genome Release 64-2-1, Verified ORF, GMP synthase; highly conserved enzyme that catalyzes the second step in the biosynthesis of GMP from inosine 5'-phosphate (IMP); transcription is not subject to regulation by guanine but is negatively regulated by nutrient starvation; reduction-of-function mutation gua1-G388D causes changes in cellular guanin…	Yeast	1	1	1	1	1	9.33347e+06	2.14143e+07	2.12911e+07	4.50851e+06	4.80401e+06	4.53482e+06	5.92141e+06	7.02727e+06	1.02067e+07	1.24941e+07	1.05479e+07	1.62828e+07	1.62788e+07	1.61669e+07	2.35378e+07	1.73463e+07	4.61578e+06	7.71845e+06	1.31083e+07	1.86612e+07
YER082C	UTP7 SGDID:S000000884, Chr V from 325936-324272, Genome Release 64-2-1, reverse complement, Verified ORF, Nucleolar protein; component of the small subunit (SSU) processome containing the U3 snoRNA that is involved in processing of pre-18S rRNA""	Yeast	0	0	0	0	0	0	0	0	0	0	0	0	0	0	0	0	0	0	0	0	0	0	0	0	0
YLR270W	DCS1 SGDID:S000004260, Chr XII from 681186-682238, Genome Release 64-2-1, Verified ORF, Non-essential hydrolase involved in mRNA decapping; activates Xrn1p; may function in a feedback mechanism to regulate deadenylation, contains pyrophosphatase activity and a HIT (histidine triad) motif; acts as inhibitor of neutral trehalase Nth1p; required for growth on glycerol medium; protein abundance incre…	Yeast	1	1	1	1	1	4.77131e+07	4.39776e+07	4.52065e+07	6.60411e+07	4.81942e+07	6.35752e+07	5.6879e+07	6.7529e+07	7.94257e+07	7.81465e+07	5.43605e+07	1.02094e+08	1.01953e+08	1.1503e+08	1.25075e+08	4.56324e+07	5.92701e+07	6.79446e+07	7.82004e+07	1.14019e+08
YOR070C	GYP1 SGDID:S000005596, Chr XV from 457820-455907, Genome Release 64-2-1, reverse complement, Verified ORF, Cis-golgi GTPase-activating protein (GAP) for yeast Rabs; the Rab family members are Ypt1p (in vivo) and for Ypt1p, Sec4p, Ypt7p, and Ypt51p (in vitro); involved in vesicle docking and fusion""	Yeast	0	0	0	0	0	0	0	0	0	0	0	0	0	0	0	0	0	0	0	0	0	0	0	0	0
YJL124C	LSM1 SGDID:S000003660, Chr X from 187644-187126, Genome Release 64-2-1, reverse complement, Verified ORF, Lsm (Like Sm) protein; forms heteroheptameric complex (with Lsm2p, Lsm3p, Lsm4p, Lsm5p, Lsm6p, and Lsm7p) involved in degradation of cytoplasmic mRNAs; also enters the nucleus and positively regulates transcription initiation; unlike most Sm-like proteins, Lsm1p requires both its SM-domain an…	Yeast	0.916667	1	1	1	0.666667	1.34872e+06	1.50372e+06	1.79572e+06	2.45426e+06	0	1.13063e+06	3.51676e+06	3.35132e+06	3.85755e+06	3.81175e+06	4.07493e+06	4.73027e+06	4.32504e+06	4.08592e+06	6.50531e+06	1.54939e+06	1.19496e+06	3.57521e+06	4.20565e+06	4.97209e+06
YNL250W	RAD50 SGDID:S000005194, Chr XIV from 175410-179348, Genome Release 64-2-1, Verified ORF, Subunit of MRX complex with Mre11p and Xrs2p; complex is involved in processing double-strand DNA breaks in vegetative cells, initiation of meiotic DSBs, telomere maintenance, and nonhomologous end joining; forms nuclear foci upon DNA replication stress""	Yeast	0	0	0	0	0	0	0	0	0	0	0	0	0	0	0	0	0	0	0	0	0	0	0	0	0
YOR374W	ALD4 SGDID:S000005901, Chr XV from 1039840-1041399, Genome Release 64-2-1, Verified ORF, Mitochondrial aldehyde dehydrogenase; required for growth on ethanol and conversion of acetaldehyde to acetate; phosphorylated; activity is K+ dependent; utilizes NADP+ or NAD+ equally as coenzymes; expression is glucose repressed; can substitute for cytosolic NADP-dependent aldehyde dehydrogenase when direct…	Yeast	1	1	1	1	1	6.7082e+06	1.0506e+07	9.59859e+06	1.99144e+07	1.57309e+07	1.86673e+07	3.35919e+07	3.36348e+07	3.91765e+07	5.42406e+07	5.61892e+07	6.28174e+07	7.68314e+07	7.43957e+07	8.43232e+07	8.93759e+06	1.81042e+07	3.54678e+07	5.77491e+07	7.85168e+07
YGL122C	NAB2 SGDID:S000003090, Chr VII from 280523-278946, Genome Release 64-2-1, reverse complement, Verified ORF, Nuclear polyadenylated RNA-binding protein; required for nuclear mRNA export and poly(A) tail length control; binds nuclear pore protein Mlp1p; involved in forming export-competent mRNPs in the nucleus; autoregulates mRNA levels; related to human hnRNPs; nuclear localization sequence binds …	Yeast	0.916667	1	1	0.666667	1	1.03971e+06	2.09345e+06	877188	642320	1.53964e+06	945059	2.34475e+06	0	1.79624e+06	2.11817e+06	2.69557e+06	2.22441e+06	3.62711e+06	3.09316e+06	3.48213e+06	1.33679e+06	1.04234e+06	1.38033e+06	2.34605e+06	3.4008e+06
YDR216W	ADR1 SGDID:S000002624, Chr IV from 895035-899006, Genome Release 64-2-1, Verified ORF, Carbon source-responsive zinc-finger transcription factor; required for transcription of the glucose-repressed gene ADH2, of peroxisomal protein genes, and of genes required for ethanol, glycerol, and fatty acid utilization""	Yeast	0	0	0	0	0	0	0	0	0	0	0	0	0	0	0	0	0	0	0	0	0	0	0	0	0
YBR256C	RIB5 SGDID:S000000460, Chr II from 728102-727386, Genome Release 64-2-1, reverse complement, Verified ORF, Riboflavin synthase; catalyzes the last step of the riboflavin biosynthesis pathway""	Yeast	0	0	0	0	0	0	0	0	0	0	0	0	0	0	0	0	0	0	0	0	0	0	0	0	0
YLR345W	YLR345W SGDID:S000004337, Chr XII from 820511-822040, Genome Release 64-2-1, Uncharacterized ORF, Similar to 6-phosphofructo-2-kinase enzymes; mRNA expression is repressed by the Rfx1p-Tup1p-Ssn6p repressor complex; YLR345W is not an essential gene""	Yeast	0	0	0	0	0	0	0	0	0	0	0	0	0	0	0	0	0	0	0	0	0	0	0	0	0
YPL190C	NAB3 SGDID:S000006111, Chr XVI from 187725-185317, Genome Release 64-2-1, reverse complement, Verified ORF, RNA-binding protein, subunit of Nrd1 complex (Nrd1p-Nab3p-Sen1p); complex interacts with exosome to mediate 3'-end formation of some mRNAs, snRNAs, snoRNAs, and CUTs; required for termination of non-poly(A) transcripts and efficient splicing; Nrd1-Nab3 pathway appears to have a role in rapi…	Yeast	0.916667	1	1	1	0.666667	173730	230778	0	304074	0	261833	889653	903421	517661	1.05151e+06	652132	1.08654e+06	1.07058e+06	1.68501e+06	1.1764e+06	134836	188636	770245	930062	1.31066e+06
YDR182W	CDC1 SGDID:S000002590, Chr IV from 827582-829057, Genome Release 64-2-1, Verified ORF, Putative lipid phosphatase of the endoplasmic reticulum; shows Mn2+ dependence and may affect Ca2+ signaling; mutants display actin and general growth defects and pleiotropic defects in cell cycle progression and organelle distribution""	Yeast	0	0	0	0	0	0	0	0	0	0	0	0	0	0	0	0	0	0	0	0	0	0	0	0	0
YIL136W	OM45 SGDID:S000001398, Chr IX from 93619-94800, Genome Release 64-2-1, Verified ORF, Mitochondrial outer membrane protein of unknown function; major constituent of the outer membrane, located on the outer (cytosolic) face; interacts with porin (Por1p) and with Om14p; imported via the presequence pathway involving the TOM and TIM23 complexes, then assembled in the outer membrane by Mim1p; protein …	Yeast	1	1	1	1	1	1.09756e+07	9.60633e+06	8.86537e+06	3.05338e+07	9.72736e+06	8.14926e+06	1.63661e+07	1.99648e+07	1.92887e+07	2.18952e+07	1.55793e+07	2.38228e+07	3.07648e+07	1.69397e+07	3.06848e+07	9.81577e+06	1.61368e+07	1.85399e+07	2.04324e+07	2.61298e+07
YEL013W	VAC8 SGDID:S000000739, Chr V from 128825-130561, Genome Release 64-2-1, Verified ORF, Phosphorylated and palmitoylated vacuolar membrane protein; interacts with Atg13p, required for the cytoplasm-to-vacuole targeting (Cvt) pathway; interacts with Nvj1p to form nucleus-vacuole junctions""	Yeast	1	1	1	1	1	1.67679e+07	1.11397e+07	5.29311e+06	2.8174e+06	4.22793e+06	4.48331e+06	2.99941e+06	4.72677e+06	6.08763e+06	5.13243e+06	8.25683e+06	1.06727e+07	7.48957e+06	8.34744e+06	1.3005e+07	1.10669e+07	3.84288e+06	4.6046e+06	8.02066e+06	9.61401e+06
YER057C	HMF1 SGDID:S000000859, Chr V from 271126-270737, Genome Release 64-2-1, reverse complement, Verified ORF, Member of the p14.5 protein family; functionally complements Mmf1p function when targeted to mitochondria; heat shock inducible; high-dosage growth inhibitor; forms a homotrimer in vitro; HMF1 has a paralog, MMF1, that arose from the whole genome duplication""	Yeast	0	0	0	0	0	0	0	0	0	0	0	0	0	0	0	0	0	0	0	0	0	0	0	0	0
YOL005C	RPB11 SGDID:S000005365, Chr XV from 316175-315813, Genome Release 64-2-1, reverse complement, Verified ORF, RNA polymerase II subunit B12.5; part of central core; similar to Rpc19p and bacterial alpha subunit""	Yeast	0.833333	0.666667	1	1	0.666667	0	521701	279139	378236	0	917643	774943	956927	1.80642e+06	1.22969e+06	928665	2.23037e+06	0	2.25462e+06	3.97887e+06	266947	431960	1.17943e+06	1.46291e+06	2.07783e+06
YGR261C	APL6 SGDID:S000003493, Chr VII from 1016750-1014321, Genome Release 64-2-1, reverse complement, Verified ORF, Beta3-like subunit of the yeast AP-3 complex; functions in transport of alkaline phosphatase to the vacuole via the alternate pathway; exists in both cytosolic and peripherally associated membrane-bound pools""	Yeast	0.166667	0.333333	0.333333	0	0	0	0	0	0	0	0	0	0	0	0	0	250797	0	0	359612	0	0	0	83599.1	119871
YIL148W	RPL40A SGDID:S000001410, Chr IX from 68708-68715,69150-69528, Genome Release 64-2-1, Verified ORF, Ubiquitin-ribosomal 60S subunit protein L40A fusion protein; cleaved to yield ubiquitin and ribosomal protein L40A; ubiquitin may facilitate assembly of the ribosomal protein into ribosomes; homologous to mammalian ribosomal protein L40, no bacterial homolog; RPL40A has a paralog, RPL40B, that arose…	Yeast	0.5	0.666667	0.666667	0.333333	0.333333	346744	245910	327373	0	0	956263	0	0	1.46137e+06	0	2.83859e+06	2.90573e+06	0	2.24757e+06	1.77597e+06	306676	318754	487125	1.91477e+06	1.34118e+06
YBR117C	TKL2 SGDID:S000000321, Chr II from 476437-474392, Genome Release 64-2-1, reverse complement, Verified ORF, Transketolase; catalyzes conversion of xylulose-5-phosphate and ribose-5-phosphate to sedoheptulose-7-phosphate and glyceraldehyde-3-phosphate in the pentose phosphate pathway; needed for synthesis of aromatic amino acids; TKL2 has a paralog, TKL1, that arose from the whole genome duplicatio…	Yeast	1	1	1	1	1	0	0	0	2.81014e+06	1.7632e+06	2.32609e+06	4.02299e+06	3.84798e+06	4.42986e+06	7.42643e+06	4.94333e+06	6.63564e+06	9.02537e+06	7.73508e+06	7.78825e+06	0	2.29981e+06	4.10028e+06	6.33513e+06	8.1829e+06
YGR200C	ELP2 SGDID:S000003432, Chr VII from 902270-899904, Genome Release 64-2-1, reverse complement, Verified ORF, Subunit of Elongator complex; Elongator is required for modification of wobble nucleosides in tRNA; target of Kluyveromyces lactis zymocin""	Yeast	0.166667	0.333333	0.333333	0	0	0	0	0	0	0	0	0	0	0	478318	0	0	204735	0	0	0	0	0	159439	68245
YPL204W	HRR25 SGDID:S000006125, Chr XVI from 164276-165760, Genome Release 64-2-1, Verified ORF, Protein kinase; involved in regulating diverse events including vesicular trafficking, DNA repair, and chromosome segregation; binds the CTD of RNA pol II; phosphorylates the COPII coat; phosphorylates Tif6p which plays a critical role in 60S ribosomal subunit biogenesis; interacts with Sit4p phosphatase; hom…	Yeast	0	0	0	0	0	0	0	0	0	0	0	0	0	0	0	0	0	0	0	0	0	0	0	0	0
YER070W	RNR1 SGDID:S000000872, Chr V from 298950-301616, Genome Release 64-2-1, Verified ORF, Major isoform of large subunit of ribonucleotide-diphosphate reductase; the RNR complex catalyzes rate-limiting step in dNTP synthesis, regulated by DNA replication and DNA damage checkpoint pathways via localization of small subunits; relative distribution to the nucleus increases upon DNA replication stress; R…	Yeast	0	0	0	0	0	0	0	0	0	0	0	0	0	0	0	0	0	0	0	0	0	0	0	0	0
YKL192C	ACP1 SGDID:S000001675, Chr XI from 80537-80160, Genome Release 64-2-1, reverse complement, Verified ORF, Mitochondrial matrix acyl carrier protein; involved in biosynthesis of octanoate, which is a precursor to lipoic acid; activated by phosphopantetheinylation catalyzed by Ppt2p""	Yeast	0.416667	0.666667	0.333333	0.333333	0.333333	1.46462e+06	1.64392e+06	1.41257e+06	0	0	1.2866e+06	0	0	1.90376e+06	0	0	3.99164e+06	0	2.56986e+06	4.24216e+06	1.50704e+06	428867	634586	1.33055e+06	2.27067e+06
YAL012W	CYS3 SGDID:S000000010, Chr I from 130799-131983, Genome Release 64-2-1, Verified ORF, Cystathionine gamma-lyase; catalyzes one of the two reactions involved in the transsulfuration pathway that yields cysteine from homocysteine with the intermediary formation of cystathionine; protein abundance increases in response to DNA replication stress""	Yeast	1	1	1	1	1	3.34984e+06	4.17813e+06	7.17851e+06	2.59796e+07	2.1056e+07	2.66068e+07	4.20051e+07	4.27184e+07	5.16328e+07	6.85575e+07	6.84276e+07	7.95748e+07	9.17651e+07	8.65727e+07	1.08359e+08	4.90216e+06	2.45475e+07	4.54521e+07	7.21866e+07	9.55657e+07
YDR006C	SOK1 SGDID:S000002413, Chr IV from 461247-458542, Genome Release 64-2-1, reverse complement, Verified ORF, Protein of unknown function; overexpression suppresses the growth defect of mutants lacking protein kinase A activity; involved in cAMP-mediated signaling; localized to the nucleus; similar to the mouse testis-specific protein PBS13""	Yeast	0	0	0	0	0	0	0	0	0	0	0	0	0	0	0	0	0	0	0	0	0	0	0	0	0
YPL031C	PHO85 SGDID:S000005952, Chr XVI from 492918-492018,493037-493021, Genome Release 64-2-1, reverse complement, Verified ORF, Cyclin-dependent kinase; has ten cyclin partners; involved in regulating the cellular response to nutrient levels and environmental conditions and progression through the cell cycle; human lissencephaly-associated homolog CDK5 functionally complements null mutation""	Yeast	1	1	1	1	1	550043	632269	644137	1.08375e+06	1.11364e+06	1.02864e+06	2.55358e+06	2.36326e+06	3.14523e+06	3.2912e+06	3.13543e+06	4.26986e+06	4.42563e+06	5.45736e+06	5.73379e+06	608816	1.07535e+06	2.68736e+06	3.5655e+06	5.20559e+06
YIL034C	CAP2 SGDID:S000001296, Chr IX from 290089-289226, Genome Release 64-2-1, reverse complement, Verified ORF, Beta subunit of the capping protein heterodimer (Cap1p and Cap2p); capping protein (CP) binds to the barbed ends of actin filaments preventing further polymerization; localized predominantly to cortical actin patches; protein increases in abundance and relocalizes from bud neck to plasma mem…	Yeast	1	1	1	1	1	7.41906e+06	3.06812e+06	1.19792e+07	5.24888e+06	3.38421e+06	4.04023e+06	5.11222e+06	4.97429e+06	6.20525e+06	6.72586e+06	6.3858e+06	8.77048e+06	8.43861e+06	7.13673e+06	9.12695e+06	7.4888e+06	4.22444e+06	5.43059e+06	7.29405e+06	8.2341e+06
YPR114W	YPR114W SGDID:S000006318, Chr XVI from 753301-754248, Genome Release 64-2-1, Uncharacterized ORF, Putative protein of unknown function""	Yeast	0.25	0.333333	0.333333	0	0.333333	594877	565609	627864	0	0	317033	0	0	0	0	0	395977	0	0	1.13532e+06	596117	105678	0	131992	378438
YGR027C	RPS25A SGDID:S000003259, Chr VII from 534458-534132, Genome Release 64-2-1, reverse complement, Verified ORF, Protein component of the small (40S) ribosomal subunit; homologous to mammalian ribosomal protein S25, no bacterial homolog; RPS25A has a paralog, RPS25B, that arose from the whole genome duplication""	Yeast	1	1	1	1	1	7.41574e+06	8.36587e+06	1.02242e+07	1.35664e+08	1.22994e+08	1.31974e+08	2.53809e+08	2.43697e+08	2.84236e+08	3.81613e+08	3.61391e+08	4.0671e+08	4.91049e+08	4.95077e+08	5.59686e+08	8.66862e+06	1.3021e+08	2.60581e+08	3.83238e+08	5.15271e+08
YDL136W	RPL35B SGDID:S000002295, Chr IV from 217600-217602,218008-218367, Genome Release 64-2-1, Verified ORF, Ribosomal 60S subunit protein L35B; homologous to mammalian ribosomal protein L35 and bacterial L29; RPL35B has a paralog, RPL35A, that arose from the whole genome duplication""	Yeast	1	1	1	1	1	2.1572e+07	1.90968e+07	1.64514e+07	1.47857e+07	1.29379e+07	1.60319e+07	2.51724e+07	2.0689e+07	3.26427e+07	3.76774e+07	4.84945e+07	5.19138e+07	6.11276e+07	5.9648e+07	7.33476e+07	1.90401e+07	1.45851e+07	2.6168e+07	4.60285e+07	6.47077e+07
YGR167W	CLC1 SGDID:S000003399, Chr VII from 832456-833157, Genome Release 64-2-1, Verified ORF, Clathrin light chain; subunit of the major coat protein involved in intracellular protein transport and endocytosis; regulates endocytic progression; thought to regulate clathrin function; the clathrin triskelion is a trimeric molecule composed of three heavy chains that radiate from a vertex and three light c…	Yeast	1	1	1	1	1	8.27168e+06	8.33847e+06	1.15261e+07	1.35073e+07	1.18989e+07	1.196e+07	1.9541e+07	1.82963e+07	2.24809e+07	3.4332e+07	2.68206e+07	3.29891e+07	4.65934e+07	3.36162e+07	4.45004e+07	9.37875e+06	1.24554e+07	2.0106e+07	3.13806e+07	4.157e+07
YKR087C	OMA1 SGDID:S000001795, Chr XI from 604232-603195, Genome Release 64-2-1, reverse complement, Verified ORF, Metalloendopeptidase of the mitochondrial inner membrane; important for adaptive responses to various homeostatic insults and preservation of normal mitochondrial function under damage-eliciting conditions; involved in turnover of membrane-embedded proteins; mediates degradation of Cox1p in …	Yeast	0	0	0	0	0	0	0	0	0	0	0	0	0	0	0	0	0	0	0	0	0	0	0	0	0
YML109W	ZDS2 SGDID:S000004577, Chr XIII from 51640-54468, Genome Release 64-2-1, Verified ORF, Protein with a role in regulating Swe1p-dependent polarized growth; involved in maintenance of Cdc55p in the cytoplasm where it promotes mitotic entry; interacts with silencing proteins at the telomere; implicated in the mitotic exit network through regulation of Cdc14p localization; ZDS2 has a paralog, ZDS1, t…	Yeast	0	0	0	0	0	0	0	0	0	0	0	0	0	0	0	0	0	0	0	0	0	0	0	0	0
YGL195W	GCN1 SGDID:S000003163, Chr VII from 131525-139543, Genome Release 64-2-1, Verified ORF, Positive regulator of the Gcn2p kinase activity; forms a complex with Gcn20p; proposed to stimulate Gcn2p activation by an uncharged tRNA""	Yeast	1	1	1	1	1	1.19314e+06	927650	1.3639e+06	1.51564e+06	828647	1.41452e+06	2.0057e+06	1.89845e+06	2.59494e+06	2.69319e+06	2.72733e+06	3.96309e+06	3.71257e+06	3.81813e+06	4.97879e+06	1.16156e+06	1.25294e+06	2.16637e+06	3.12787e+06	4.16983e+06
YNL251C	NRD1 SGDID:S000005195, Chr XIV from 174315-172588, Genome Release 64-2-1, reverse complement, Verified ORF, RNA-binding subunit of Nrd1 complex; complex interacts with exosome to mediate 3'-end formation of some mRNAs, snRNAs, snoRNAs, and CUTs; interacts with CTD of RNA pol II large subunit Rpo21p at phosphorylated Ser5 to direct transcription termination of non-polyadenylated transcripts; H3K4 …	Yeast	0	0	0	0	0	0	0	0	0	0	0	0	0	0	0	0	0	0	0	0	0	0	0	0	0
YDR511W	SDH7 SGDID:S000002919, Chr IV from 1470017-1470418, Genome Release 64-2-1, Verified ORF, Mitochondrial protein involved in assembly of succinate dehydrogenase; has a role in maturation of the Sdh2p subunit; localized to the mitochondrial intermembrane space; required for acetate utilization and gluconeogenesis; mutation in Drosophila ortholog SDHAF3 causes reduced succinate dehydrogenase activity…	Yeast	0	0	0	0	0	0	0	0	0	0	0	0	0	0	0	0	0	0	0	0	0	0	0	0	0
YOR069W	VPS5 SGDID:S000005595, Chr XV from 453768-455795, Genome Release 64-2-1, Verified ORF, Nexin-1 homolog; required for localizing membrane proteins from a prevacuolar/late endosomal compartment back to late Golgi; structural component of retromer membrane coat complex; forms a retromer subcomplex with Vps17p; required for recruiting the retromer complex to the endosome membranes; VPS5 has a paralog…	Yeast	1	1	1	1	1	269180	0	0	8.69423e+06	8.18786e+06	8.89639e+06	1.60916e+07	1.55968e+07	1.85108e+07	8.65361e+06	2.59605e+07	3.13853e+07	3.77684e+07	3.06149e+07	6.24563e+06	89726.6	8.59283e+06	1.6733e+07	2.19998e+07	2.48763e+07
YER036C	ARB1 SGDID:S000000838, Chr V from 225199-223367, Genome Release 64-2-1, reverse complement, Verified ORF, ATPase of the ATP-binding cassette (ABC) family; involved in 40S and 60S ribosome biogenesis, has similarity to Gcn20p; shuttles from nucleus to cytoplasm, physically interacts with Tif6p, Lsg1p""	Yeast	1	1	1	1	1	6.93223e+06	3.58207e+06	4.59089e+06	1.21722e+07	9.29812e+06	1.42687e+07	1.81399e+07	2.29461e+07	2.94424e+07	3.37895e+07	3.60423e+07	4.54806e+07	5.21841e+07	5.57018e+07	6.39492e+07	5.03506e+06	1.1913e+07	2.35095e+07	3.84375e+07	5.72784e+07
YPL096W	PNG1 SGDID:S000006017, Chr XVI from 366927-368018, Genome Release 64-2-1, Verified ORF, Conserved peptide N-glycanase; required for deglycosylation of misfolded glycoproteins during proteasome-dependent degradation; localizes to the cytoplasm and nucleus; activity is enhanced by interaction with Rad23p""	Yeast	0	0	0	0	0	0	0	0	0	0	0	0	0	0	0	0	0	0	0	0	0	0	0	0	0
YPR029C	APL4 SGDID:S000006233, Chr XVI from 626967-624469, Genome Release 64-2-1, reverse complement, Verified ORF, Gamma-adaptin; large subunit of the clathrin-associated protein (AP-1) complex; binds clathrin; involved in vesicle mediated transport""	Yeast	0.0833333	0	0.333333	0	0	0	0	0	0	0	0	0	0	0	0	0	218325	0	0	0	0	0	0	72775	0
YDR234W	LYS4 SGDID:S000002642, Chr IV from 931129-933210, Genome Release 64-2-1, Verified ORF, Homoaconitase; catalyzes the conversion of homocitrate to homoisocitrate, which is a step in the lysine biosynthesis pathway""	Yeast	0	0	0	0	0	0	0	0	0	0	0	0	0	0	0	0	0	0	0	0	0	0	0	0	0
YHR064C	SSZ1 SGDID:S000001106, Chr VIII from 227141-225525, Genome Release 64-2-1, reverse complement, Verified ORF, Hsp70 protein that interacts with Zuo1p (a DnaJ homolog); interacts with Zuo1p to form a ribosome-associated complex that binds the ribosome via the Zuo1p subunit; also involved in pleiotropic drug resistance via sequential activation of PDR1 and PDR5; binds ATP""	Yeast	1	1	1	1	1	1.33215e+07	1.17212e+07	1.41207e+07	2.38811e+07	1.99642e+07	2.45477e+07	3.70323e+07	4.27578e+07	4.70003e+07	5.76649e+07	6.53049e+07	7.29064e+07	7.83014e+07	8.45952e+07	9.34886e+07	1.30545e+07	2.27977e+07	4.22635e+07	6.52921e+07	8.54617e+07
YIR007W	YIR007W SGDID:S000001446, Chr IX from 370704-372998, Genome Release 64-2-1, Uncharacterized ORF, Putative glycosidase; green fluorescent protein (GFP)-fusion protein localizes to the cytoplasm; YIR007W is a non-essential gene""	Yeast	0	0	0	0	0	0	0	0	0	0	0	0	0	0	0	0	0	0	0	0	0	0	0	0	0
YGR010W	NMA2 SGDID:S000003242, Chr VII from 511545-512732, Genome Release 64-2-1, Verified ORF, Nicotinic acid mononucleotide adenylyltransferase; catalyzes the transfer of the adenylyl moiety of ATP to nicotinamide mononucleotide to form NAD; involved in de novo and salvage synthesis of NAD(+); homolog of human NMNAT; NMA2 has a paralog, NMA1, that arose from the whole genome duplication""	Yeast	0	0	0	0	0	0	0	0	0	0	0	0	0	0	0	0	0	0	0	0	0	0	0	0	0
YNL006W	LST8 SGDID:S000004951, Chr XIV from 620067-620978, Genome Release 64-2-1, Verified ORF, Protein required for the transport of Gap1p; required for the transport of amino acid permease Gap1p from the Golgi to the cell surface; component of the TOR signaling pathway; associates with both Tor1p and Tor2p; contains a WD-repeat""	Yeast	0.333333	0.333333	0.333333	0.333333	0.333333	177347	217232	148235	0	0	106176	0	0	231093	0	0	505131	0	0	798924	180938	35391.9	77031	168377	266308
YOR004W	UTP23 SGDID:S000005530, Chr XV from 333592-334356, Genome Release 64-2-1, Verified ORF, Component of the small subunit processome; involved in 40S ribosomal subunit biogenesis; interacts with snR30 and is required for dissociation of snR30 from large pre-ribosomal particles; has homology to PINc domain protein Fcf1p, although the PINc domain of Utp23p is not required for function; essential prote…	Yeast	0	0	0	0	0	0	0	0	0	0	0	0	0	0	0	0	0	0	0	0	0	0	0	0	0
YBR103W	SIF2 SGDID:S000000307, Chr II from 447709-449316, Genome Release 64-2-1, Verified ORF, WD40 repeat-containing subunit of Set3C histone deacetylase complex; complex represses early/middle sporulation genes; antagonizes telomeric silencing; binds specifically to the Sir4p N-terminus""	Yeast	0	0	0	0	0	0	0	0	0	0	0	0	0	0	0	0	0	0	0	0	0	0	0	0	0
YHR196W	UTP9 SGDID:S000001239, Chr VIII from 491931-493658, Genome Release 64-2-1, Verified ORF, Nucleolar protein; component of the small subunit (SSU) processome containing the U3 snoRNA that is involved in processing of pre-18S rRNA""	Yeast	0.5	0.666667	0.666667	0.333333	0.333333	0	0	0	0	0	87617.3	0	0	216976	307336	0	297893	368085	0	478108	0	29205.8	72325.4	201743	282064
YOR375C	GDH1 SGDID:S000005902, Chr XV from 1043042-1041678, Genome Release 64-2-1, reverse complement, Verified ORF, NADP(+)-dependent glutamate dehydrogenase; synthesizes glutamate from ammonia and alpha-ketoglutarate; rate of alpha-ketoglutarate utilization differs from Gdh3p; expression regulated by nitrogen and carbon sources; GDH1 has a paralog, GDH3, that arose from the whole genome duplication""	Yeast	1	1	1	1	1	5.46403e+06	3.21914e+06	3.92895e+06	1.47467e+07	1.23264e+07	1.58948e+07	2.38242e+07	2.68646e+07	3.44282e+07	4.30854e+07	4.3336e+07	4.99157e+07	5.55781e+07	6.25409e+07	6.95641e+07	4.20404e+06	1.43226e+07	2.83724e+07	4.54457e+07	6.2561e+07
YPL235W	RVB2 SGDID:S000006156, Chr XVI from 103232-104647, Genome Release 64-2-1, Verified ORF, ATP-dependent DNA helicase, also known as reptin; member of the AAA+ and RuvB protein families, similar to Rvb1p; conserved component of multiple complexes including the INO80 complex, the Swr1 complex, and the R2TP complex (Rvb1-Rvb2-Tah1-Pih1); involved in multiple processes such as chromatin remodeling, box…	Yeast	1	1	1	1	1	2.66732e+06	3.54157e+06	5.5521e+06	7.76466e+06	4.28758e+06	8.5268e+06	1.14829e+07	1.3893e+07	1.5959e+07	1.78553e+07	2.20776e+07	2.73611e+07	2.79795e+07	2.76473e+07	3.48804e+07	3.92033e+06	6.85968e+06	1.37783e+07	2.24313e+07	3.01691e+07
YBR082C	UBC4 SGDID:S000000286, Chr II from 407027-406628,407169-407123, Genome Release 64-2-1, reverse complement, Verified ORF, Ubiquitin-conjugating enzyme (E2); key E2 partner with Ubc1p for the anaphase-promoting complex (APC); mediates degradation of abnormal or excess proteins, including calmodulin and histone H3; regulates levels of DNA Polymerase-{alpha} to promote efficient and accurate DNA repl…	Yeast	0	0	0	0	0	0	0	0	0	0	0	0	0	0	0	0	0	0	0	0	0	0	0	0	0
YLR021W	IRC25 SGDID:S000004011, Chr XII from 183623-184162, Genome Release 64-2-1, Verified ORF, Component of a heterodimeric Poc4p-Irc25p chaperone; involved in assembly of alpha subunits into the 20S proteasome; may regulate formation of proteasome isoforms with alternative subunits under different conditions""	Yeast	0	0	0	0	0	0	0	0	0	0	0	0	0	0	0	0	0	0	0	0	0	0	0	0	0
YOR270C	VPH1 SGDID:S000005796, Chr XV from 830574-828052, Genome Release 64-2-1, reverse complement, Verified ORF, Subunit a of vacuolar-ATPase V0 domain; one of two isoforms (Vph1p and Stv1p); Vph1p is located in V-ATPase complexes of the vacuole while Stv1p is located in V-ATPase complexes of the Golgi and endosomes; relative distribution to the vacuolar membrane decreases upon DNA replication stress""	Yeast	1	1	1	1	1	0	473507	520408	5.97187e+06	5.44196e+06	6.00931e+06	1.03312e+07	9.87719e+06	1.32003e+07	2.06751e+07	1.76046e+07	2.15038e+07	2.52934e+07	2.21992e+07	2.77142e+07	331305	5.80771e+06	1.11362e+07	1.99279e+07	2.50689e+07
YKL172W	EBP2 SGDID:S000001655, Chr XI from 125759-127042, Genome Release 64-2-1, Verified ORF, Required for 25S rRNA maturation and 60S ribosomal subunit assembly; localizes to the nucleolus and in foci along nuclear periphery; constituent of 66S pre-ribosomal particles; cooperates with Rrs1p and Mps3p to mediate telomere clustering by binding Sir4p, but is not involved in telomere tethering""	Yeast	1	1	1	1	1	2.22313e+06	2.82722e+06	1.00074e+06	1.901e+06	2.62835e+06	1.59651e+06	2.02439e+06	2.07744e+06	2.67588e+06	2.60258e+06	2.86608e+06	3.07153e+06	3.69321e+06	3.27426e+06	3.34503e+06	2.01703e+06	2.04195e+06	2.25923e+06	2.84673e+06	3.4375e+06
YGR244C	LSC2 SGDID:S000003476, Chr VII from 979319-978036, Genome Release 64-2-1, reverse complement, Verified ORF, Beta subunit of succinyl-CoA ligase; succinyl-CoA ligase is a mitochondrial enzyme of the TCA cycle that catalyzes the nucleotide-dependent conversion of succinyl-CoA to succinate""	Yeast	1	1	1	1	1	1.97826e+06	1.93526e+06	2.26008e+06	3.55335e+06	4.10713e+06	3.32634e+06	6.52202e+06	5.96839e+06	8.9426e+06	9.71868e+06	8.95602e+06	1.21104e+07	1.43266e+07	1.27378e+07	1.45771e+07	2.05787e+06	3.66228e+06	7.14434e+06	1.02617e+07	1.38805e+07
YKL021C	MAK11 SGDID:S000001504, Chr XI from 398750-397344, Genome Release 64-2-1, reverse complement, Verified ORF, Protein involved in an early step of 60S ribosomal subunit biogenesis; essential for cell growth and replication of killer M1 dsRNA virus; contains four beta-transducin repeats""	Yeast	1	1	1	1	1	0	0	0	888274	424670	763431	938731	1.25163e+06	1.60948e+06	2.12417e+06	2.53267e+06	2.77208e+06	3.76482e+06	4.217e+06	4.06945e+06	0	692125	1.26661e+06	2.47631e+06	4.01709e+06
YOL060C	MAM3 SGDID:S000005421, Chr XV from 216137-214017, Genome Release 64-2-1, reverse complement, Verified ORF, Protein required for normal mitochondrial morphology; has similarity to hemolysins""	Yeast	0.833333	1	1	0.666667	0.666667	355532	0	386242	330805	0	384938	0	1.06918e+06	672875	1.213e+06	895914	1.19093e+06	1.2659e+06	1.38291e+06	1.82112e+06	247258	238581	580683	1.09995e+06	1.48997e+06
YOR275C	RIM20 SGDID:S000005801, Chr XV from 841069-839084, Genome Release 64-2-1, reverse complement, Verified ORF, Protein involved in proteolytic activation of Rim101p; part of response to alkaline pH; PalA/AIP1/Alix family member; interaction with the ESCRT-III subunit Snf7p suggests a relationship between pH response and multivesicular body formation""	Yeast	1	1	1	1	1	1.11723e+06	1.32651e+06	1.0711e+06	3.5546e+07	3.55466e+07	3.50227e+07	6.91315e+07	7.00124e+07	6.21692e+07	9.88696e+07	1.06468e+08	9.54323e+07	1.21527e+08	1.22672e+08	1.30146e+08	1.17161e+06	3.53718e+07	6.71043e+07	1.00257e+08	1.24782e+08
YGL173C	XRN1 SGDID:S000003141, Chr VII from 180113-175527, Genome Release 64-2-1, reverse complement, Verified ORF, Evolutionarily-conserved 5'-3' exonuclease; component of cytoplasmic processing (P) bodies involved in mRNA decay; also enters the nucleus and positively regulates transcription initiation and elongation; plays a role in microtubule-mediated processes, filamentous growth, ribosomal RNA matu…	Yeast	1	1	1	1	1	3.68745e+06	3.45618e+06	3.54762e+06	2.70646e+06	2.9199e+06	3.19317e+06	4.12948e+06	3.59849e+06	6.25495e+06	5.75124e+06	5.77458e+06	9.01303e+06	1.01854e+07	7.13727e+06	1.14917e+07	3.56375e+06	2.93984e+06	4.66097e+06	6.84628e+06	9.60479e+06
YFR030W	MET10 SGDID:S000001926, Chr VI from 213312-216419, Genome Release 64-2-1, Verified ORF, Subunit alpha of assimilatory sulfite reductase; complex converts sulfite into sulfide""	Yeast	0	0	0	0	0	0	0	0	0	0	0	0	0	0	0	0	0	0	0	0	0	0	0	0	0
YOR119C	RIO1 SGDID:S000005645, Chr XV from 550246-548792, Genome Release 64-2-1, reverse complement, Verified ORF, Serine kinase involved in cell cycling and pre-rRNA processing; associated with late pre-40S particles via its conserved C-terminal domain and participates in late 40S biogenesis; association with pre-40S particles regulated by its catalytic ATPase site and likely occurs after the release of…	Yeast	0	0	0	0	0	0	0	0	0	0	0	0	0	0	0	0	0	0	0	0	0	0	0	0	0
YDR335W	MSN5 SGDID:S000002743, Chr IV from 1141168-1144842, Genome Release 64-2-1, Verified ORF, Karyopherin; involved in nuclear import and export of proteins, including import of replication protein A and export of Far1p and transcription factors Swi5p, Swi6p, Msn2p, and Pho4p; required for re-export of mature tRNAs after their retrograde import from the cytoplasm; exportin-5 homolog""	Yeast	0.416667	0.333333	0.333333	0.333333	0.666667	0	0	0	28463.2	0	27381.9	0	0	62251.3	0	0	127473	0	0	186686	0	18615	20750.4	42490.9	62228.8
YDR462W	MRPL28 SGDID:S000002870, Chr IV from 1386073-1386516, Genome Release 64-2-1, Verified ORF, Mitochondrial ribosomal protein of the large subunit; protein abundance increases in response to DNA replication stress""	Yeast	0	0	0	0	0	0	0	0	0	0	0	0	0	0	0	0	0	0	0	0	0	0	0	0	0
YPL061W	ALD6 SGDID:S000005982, Chr XVI from 432588-434090, Genome Release 64-2-1, Verified ORF, Cytosolic aldehyde dehydrogenase; activated by Mg2+ and utilizes NADP+ as the preferred coenzyme; required for conversion of acetaldehyde to acetate; constitutively expressed; locates to the mitochondrial outer surface upon oxidative stress""	Yeast	1	1	1	1	1	1.14764e+07	8.94099e+06	1.05406e+07	4.37948e+07	7.19346e+07	6.45338e+07	9.81433e+07	1.43598e+08	1.21596e+08	1.30914e+08	1.69763e+08	2.0843e+08	2.03092e+08	1.94921e+08	2.87601e+08	1.03193e+07	6.00877e+07	1.21112e+08	1.69702e+08	2.28538e+08
YOR184W	SER1 SGDID:S000005710, Chr XV from 679357-680544, Genome Release 64-2-1, Verified ORF, 3-phosphoserine aminotransferase; catalyzes the formation of phosphoserine from 3-phosphohydroxypyruvate, required for serine and glycine biosynthesis; regulated by the general control of amino acid biosynthesis mediated by Gcn4p; protein abundance increases in response to DNA replication stress""	Yeast	1	1	1	1	1	2.12468e+06	2.35457e+06	1.84665e+06	1.73092e+07	1.48154e+07	1.77967e+07	3.31528e+07	2.81239e+07	3.4617e+07	4.84387e+07	4.9783e+07	5.07893e+07	6.36036e+07	6.52041e+07	7.35213e+07	2.10863e+06	1.66404e+07	3.19646e+07	4.96703e+07	6.7443e+07
YLR208W	SEC13 SGDID:S000004198, Chr XII from 559551-560444, Genome Release 64-2-1, Verified ORF, Structural component of 3 distinct complexes; subunit of Nup84 nuclear pore sub-complex (NPC), COPII vesicle coat, and Seh1-associated (SEA) complex; COPII vesicle coat is required for ER to Golgi transport; the Nup84 subcomplex contributes to nucleocytoplasmic transport, NPC biogenesis and processes that may…	Yeast	1	1	1	1	1	5.87159e+07	7.015e+07	2.72259e+07	4.87326e+07	3.88985e+07	4.85596e+07	6.92866e+07	5.39602e+07	7.38523e+07	1.08626e+08	9.94226e+07	1.08416e+08	1.40031e+08	1.30245e+08	1.4679e+08	5.20306e+07	4.53969e+07	6.56997e+07	1.05488e+08	1.39022e+08
YJR123W	RPS5 SGDID:S000003884, Chr X from 651901-652578, Genome Release 64-2-1, Verified ORF, Protein component of the small (40S) ribosomal subunit; least basic of non-acidic ribosomal proteins; phosphorylated in vivo; essential for viability; homologous to mammalian ribosomal protein S5 and bacterial S7""	Yeast	1	1	1	1	1	1.26145e+08	1.1393e+08	1.84616e+08	8.43864e+07	6.26757e+07	8.98855e+07	9.91064e+07	9.86229e+07	1.29102e+08	1.46817e+08	1.30979e+08	1.51979e+08	3.79755e+08	3.47344e+08	1.96742e+08	1.41564e+08	7.89825e+07	1.08944e+08	1.43258e+08	3.07947e+08
YPR074C	TKL1 SGDID:S000006278, Chr XVI from 694838-692796, Genome Release 64-2-1, reverse complement, Verified ORF, Transketolase; catalyzes conversion of xylulose-5-phosphate and ribose-5-phosphate to sedoheptulose-7-phosphate and glyceraldehyde-3-phosphate in the pentose phosphate pathway; needed for synthesis of aromatic amino acids; TKL1 has a paralog, TKL2, that arose from the whole genome duplicati…	Yeast	1	1	1	1	1	1.99542e+06	2.18456e+06	2.84728e+06	2.93881e+07	3.04242e+07	3.72991e+07	4.82165e+07	5.59829e+07	6.93948e+07	7.76122e+07	8.91629e+07	1.07411e+08	1.06529e+08	1.18024e+08	1.45177e+08	2.34242e+06	3.23704e+07	5.78647e+07	9.13954e+07	1.23243e+08
YDR045C	RPC11 SGDID:S000002452, Chr IV from 548310-547978, Genome Release 64-2-1, reverse complement, Verified ORF, RNA polymerase III subunit C11; mediates pol III RNA cleavage activity and is important for termination of transcription; homologous to TFIIS""	Yeast	0	0	0	0	0	0	0	0	0	0	0	0	0	0	0	0	0	0	0	0	0	0	0	0	0
YGL049C	TIF4632 SGDID:S000003017, Chr VII from 409604-406860, Genome Release 64-2-1, reverse complement, Verified ORF, Translation initiation factor eIF4G; subunit of the mRNA cap-binding protein complex (eIF4F) that also contains eIF4E (Cdc33p); associates with the poly(A)-binding protein Pab1p, also interacts with eIF4A (Tif1p); TIF4632 has a paralog, TIF4631, that arose from the whole genome duplicati…	Yeast	1	1	1	1	1	0	109840	0	481430	488902	493113	973279	800450	1.18336e+06	1.19596e+06	1.54632e+06	1.82256e+06	1.49574e+06	2.17977e+06	2.18103e+06	36613.2	487815	985697	1.52161e+06	1.95218e+06
YDL168W	SFA1 SGDID:S000002327, Chr IV from 159604-160764, Genome Release 64-2-1, Verified ORF, Bifunctional alcohol dehydrogenase and formaldehyde dehydrogenase; formaldehyde dehydrogenase activity is glutathione-dependent; functions in formaldehyde detoxification and formation of long chain and complex alcohols, regulated by Hog1p-Sko1p; protein abundance increases in response to DNA replication stress""	Yeast	1	1	1	1	1	1.22464e+07	1.02671e+06	3.52348e+06	1.33261e+08	2.14817e+08	1.64941e+08	2.18844e+08	2.4095e+08	2.93629e+08	3.11495e+08	3.90651e+08	5.15406e+08	4.55638e+08	5.02401e+08	7.56525e+08	5.59888e+06	1.71006e+08	2.51141e+08	4.05851e+08	5.71522e+08
YOR179C	SYC1 SGDID:S000005705, Chr XV from 672411-671845, Genome Release 64-2-1, reverse complement, Verified ORF, Subunit of the APT subcomplex of cleavage and polyadenylation factor; may have a role in 3' end formation of both polyadenylated and non-polyadenylated RNAs; SYC1 has a paralog, YSH1, that arose from the whole genome duplication""	Yeast	0	0	0	0	0	0	0	0	0	0	0	0	0	0	0	0	0	0	0	0	0	0	0	0	0
YNL115C	YNL115C SGDID:S000005059, Chr XIV from 412053-410119, Genome Release 64-2-1, reverse complement, Uncharacterized ORF, Putative protein of unknown function; green fluorescent protein (GFP)-fusion protein localizes to mitochondria; YNL115C is not an essential gene""	Yeast	0	0	0	0	0	0	0	0	0	0	0	0	0	0	0	0	0	0	0	0	0	0	0	0	0
YLL026W	HSP104 SGDID:S000003949, Chr XII from 88623-91349, Genome Release 64-2-1, Verified ORF, Disaggregase; heat shock protein that cooperates with Ydj1p (Hsp40) and Ssa1p (Hsp70) to refold and reactivate previously denatured, aggregated proteins; responsive to stresses including: heat, ethanol, and sodium arsenite; involved in [PSI+] propagation; protein becomes more abundant and forms cytoplasmic foc…	Yeast	1	1	1	1	1	9.7826e+06	1.13757e+07	9.58456e+06	4.76018e+07	3.88947e+07	4.9491e+07	7.55356e+07	7.716e+07	8.60302e+07	1.23366e+08	1.19915e+08	1.3263e+08	1.66325e+08	1.53977e+08	1.7655e+08	1.02476e+07	4.53292e+07	7.95753e+07	1.25304e+08	1.65618e+08
YDL132W	CDC53 SGDID:S000002290, Chr IV from 224304-226751, Genome Release 64-2-1, Verified ORF, Cullin; structural protein of SCF complexes (which also contain Skp1p, Cdc34p, Hrt1p and an F-box protein) involved in ubiquitination; SCF promotes the G1-S transition by targeting G1 cyclins and the Cln-CDK inhibitor Sic1p for degradation""	Yeast	1	1	1	1	1	358119	481737	398194	482348	539393	374671	776662	915133	1.09716e+06	1.45307e+06	1.23494e+06	1.80788e+06	1.90344e+06	1.96396e+06	2.41575e+06	412683	465471	929653	1.49863e+06	2.09438e+06
YGR285C	ZUO1 SGDID:S000003517, Chr VII from 1063153-1061852, Genome Release 64-2-1, reverse complement, Verified ORF, Ribosome-associated chaperone; zuotin functions in ribosome biogenesis and, in partnership with Ssz1p and SSb1/2, as a chaperone for nascent polypeptide chains; contains a DnaJ domain and functions as a J-protein partner for Ssb1p and Ssb2p""	Yeast	1	1	1	1	1	3.9758e+07	4.55777e+07	3.32714e+07	9.79392e+06	1.18361e+07	1.21799e+07	1.76899e+07	1.80291e+07	2.3874e+07	3.00738e+07	3.18112e+07	3.74178e+07	4.39219e+07	4.50375e+07	5.37121e+07	3.95357e+07	1.12699e+07	1.98644e+07	3.31009e+07	4.75572e+07
YKL157W	APE2 SGDID:S000001640, Chr XI from 154991-155271,155655-158232, Genome Release 64-2-1, Verified ORF, Aminopeptidase yscII; may have a role in obtaining leucine from dipeptide substrates; APE2 has a paralog, AAP1, that arose from the whole genome duplication""	Yeast	1	1	1	1	1	4.33324e+06	4.187e+06	4.04876e+06	7.30323e+06	6.97911e+06	8.33305e+06	1.13137e+07	1.11017e+07	1.47134e+07	1.68804e+07	1.77751e+07	2.12285e+07	2.66738e+07	2.47849e+07	3.09218e+07	4.18967e+06	7.53846e+06	1.23763e+07	1.8628e+07	2.74602e+07
YNL100W	MIC27 SGDID:S000005044, Chr XIV from 437613-438317, Genome Release 64-2-1, Verified ORF, Component of the MICOS complex; MICOS (formerly MINOS or MitOS) is a mitochondrial inner membrane complex that extends into the intermembrane space and has a role in the maintenance of crista junctions, inner membrane architecture, and formation of contact sites to the outer membrane""	Yeast	0	0	0	0	0	0	0	0	0	0	0	0	0	0	0	0	0	0	0	0	0	0	0	0	0
YGL110C	CUE3 SGDID:S000003078, Chr VII from 303411-301537, Genome Release 64-2-1, reverse complement, Verified ORF, Protein of unknown function; has a CUE domain that binds ubiquitin, which may facilitate intramolecular monoubiquitination""	Yeast	0	0	0	0	0	0	0	0	0	0	0	0	0	0	0	0	0	0	0	0	0	0	0	0	0
YCR053W	THR4 SGDID:S000000649, Chr III from 216697-218241, Genome Release 64-2-1, Verified ORF, Threonine synthase; conserved protein that catalyzes formation of threonine from O-phosphohomoserine; expression is regulated by the GCN4-mediated general amino acid control pathway""	Yeast	1	1	1	1	1	3.822e+06	4.97986e+06	3.65163e+06	1.30332e+07	1.01131e+07	1.33828e+07	2.11635e+07	2.33042e+07	2.83142e+07	3.15382e+07	3.83618e+07	4.43745e+07	4.58532e+07	5.457e+07	6.23805e+07	4.15116e+06	1.21763e+07	2.42606e+07	3.80915e+07	5.42679e+07
YDR020C	DAS2 SGDID:S000002427, Chr IV from 486444-485746, Genome Release 64-2-1, reverse complement, Uncharacterized ORF, Putative protein of unknown function; non-essential gene identified in a screen for mutants with increased levels of rDNA transcription; weak similarity with uridine kinases and with phosphoribokinases""	Yeast	0	0	0	0	0	0	0	0	0	0	0	0	0	0	0	0	0	0	0	0	0	0	0	0	0
YNL258C	DSL1 SGDID:S000005202, Chr XIV from 160373-158109, Genome Release 64-2-1, reverse complement, Verified ORF, Peripheral membrane protein needed for Golgi-to-ER retrograde traffic; mediates Sey1p-independent homotypic ER fusion; forms a complex with Sec39p and Tip20p that interacts with ER SNAREs Sec20p and Use1p; component of the ER target site that interacts with coatomer; interacts with Cin5p; s…	Yeast	0	0	0	0	0	0	0	0	0	0	0	0	0	0	0	0	0	0	0	0	0	0	0	0	0
YDR310C	SUM1 SGDID:S000002718, Chr IV from 1084316-1081128, Genome Release 64-2-1, reverse complement, Verified ORF, Transcriptional repressor that regulates middle-sporulation genes; required for mitotic repression of middle sporulation-specific genes; also acts as general replication initiation factor; involved in telomere maintenance, chromatin silencing; regulated by pachytene checkpoint""	Yeast	0	0	0	0	0	0	0	0	0	0	0	0	0	0	0	0	0	0	0	0	0	0	0	0	0
YJR005W	APL1 SGDID:S000003765, Chr X from 445923-448025, Genome Release 64-2-1, Verified ORF, Beta-adaptin; large subunit of the clathrin associated protein complex (AP-2); involved in vesicle mediated transport; similar to mammalian beta-chain of the clathrin associated protein complex""	Yeast	0	0	0	0	0	0	0	0	0	0	0	0	0	0	0	0	0	0	0	0	0	0	0	0	0
YER145C	FTR1 SGDID:S000000947, Chr V from 461740-460526, Genome Release 64-2-1, reverse complement, Verified ORF, High affinity iron permease; involved in the transport of iron across the plasma membrane; forms complex with Fet3p; expression is regulated by iron; protein abundance increases in response to DNA replication stress""	Yeast	0	0	0	0	0	0	0	0	0	0	0	0	0	0	0	0	0	0	0	0	0	0	0	0	0
YCL057W	PRD1 SGDID:S000000562, Chr III from 24768-26906, Genome Release 64-2-1, Verified ORF, Zinc metalloendopeptidase; found in the cytoplasm and intermembrane space of mitochondria; with Cym1p, involved in degradation of mitochondrial proteins and of presequence peptides cleaved from imported proteins; protein abundance increases in response to DNA replication stress""	Yeast	1	1	1	1	1	178578	174101	0	911607	391330	931071	1.34968e+06	1.71588e+06	1.87073e+06	1.6539e+06	2.47119e+06	2.74771e+06	3.14858e+06	3.7901e+06	3.70669e+06	117559	744669	1.64543e+06	2.29094e+06	3.54846e+06
YGR061C	ADE6 SGDID:S000003293, Chr VII from 615965-611889, Genome Release 64-2-1, reverse complement, Verified ORF, Formylglycinamidine-ribonucleotide (FGAM)-synthetase; catalyzes a step in the 'de novo' purine nucleotide biosynthetic pathway""	Yeast	1	1	1	1	1	4.99464e+06	4.61329e+06	4.91964e+06	1.09052e+07	7.55367e+06	1.06241e+07	1.83728e+07	1.78889e+07	2.13708e+07	2.99753e+07	2.63821e+07	3.24565e+07	4.0806e+07	3.78349e+07	4.3081e+07	4.84252e+06	9.6943e+06	1.92108e+07	2.96047e+07	4.0574e+07
YDL173W	PAR32 SGDID:S000002332, Chr IV from 148191-149078, Genome Release 64-2-1, Verified ORF, Putative protein of unknown function; hyperphosphorylated upon rapamycin treatment in a Tap42p-dependent manner; green fluorescent protein (GFP)-fusion protein localizes to the cytoplasm; PAR32 is not an essential gene""	Yeast	1	1	1	1	1	2.49413e+06	1.90399e+06	0	1.35458e+07	1.2529e+07	1.43494e+07	1.86449e+07	3.36747e+07	3.24201e+07	3.97994e+07	3.0268e+07	4.84289e+07	6.05153e+07	5.08014e+07	6.17377e+07	1.46604e+06	1.34747e+07	2.82466e+07	3.94988e+07	5.76848e+07
YIR004W	DJP1 SGDID:S000001443, Chr IX from 363221-364519, Genome Release 64-2-1, Verified ORF, Cytosolic J-domain-containing protein; required for peroxisomal protein import and involved in peroxisome assembly, homologous to E. coli DnaJ""	Yeast	1	1	1	1	1	4.43929e+06	3.81783e+06	3.44547e+06	3.6504e+06	4.59703e+06	3.251e+06	2.00469e+06	2.31721e+06	635537	1.39939e+06	762916	764021	1.3066e+06	1.47883e+06	1.01839e+06	3.90087e+06	3.83281e+06	1.65248e+06	975443	1.26794e+06
YGL135W	RPL1B SGDID:S000003103, Chr VII from 254641-255294, Genome Release 64-2-1, Verified ORF, Ribosomal 60S subunit protein L1B; N-terminally acetylated; homologous to mammalian ribosomal protein L10A and bacterial L1; RPL1B has a paralog, RPL1A, that arose from the whole genome duplication; rpl1a rpl1b double null mutation is lethal""	Yeast	1	1	1	1	1	1.05967e+07	1.1905e+07	1.83332e+07	1.17014e+08	1.18472e+08	1.44729e+08	2.17644e+08	2.32801e+08	2.72023e+08	3.3313e+08	3.54246e+08	4.11859e+08	4.5957e+08	4.68098e+08	5.31649e+08	1.36116e+07	1.26738e+08	2.40823e+08	3.66411e+08	4.86439e+08
YNL212W	VID27 SGDID:S000005156, Chr XIV from 247461-249809, Genome Release 64-2-1, Verified ORF, Cytoplasmic protein of unknown function; possibly involved in vacuolar protein degradation; not essential for proteasome-dependent degradation of fructose-1,6-bisphosphatase (FBPase); null mutants exhibit normal growth""	Yeast	0	0	0	0	0	0	0	0	0	0	0	0	0	0	0	0	0	0	0	0	0	0	0	0	0
YCL001W	RER1 SGDID:S000000507, Chr III from 111916-112482, Genome Release 64-2-1, Verified ORF, Protein involved in retention of membrane proteins; including Sec12p, in the ER; localized to Golgi; functions as a retrieval receptor in returning membrane proteins to the ER""	Yeast	1	1	1	1	1	878517	816898	1.30791e+06	3.2227e+06	2.97833e+06	3.88052e+06	3.04634e+06	4.18139e+06	9.38216e+06	5.84351e+06	8.99903e+06	1.18495e+07	7.86445e+06	1.2826e+07	1.49117e+07	1.00111e+06	3.36051e+06	5.53663e+06	8.89734e+06	1.18674e+07
YKR035W-A	DID2 SGDID:S000006435, Chr XI from 507939-508553, Genome Release 64-2-1, Verified ORF, Class E protein of the vacuolar protein-sorting (Vps) pathway; binds Vps4p and directs it to dissociate ESCRT-III complexes; forms a functional and physical complex with Ist1p; human ortholog may be altered in breast tumors""	Yeast	0	0	0	0	0	0	0	0	0	0	0	0	0	0	0	0	0	0	0	0	0	0	0	0	0
YDR297W	SUR2 SGDID:S000002705, Chr IV from 1056551-1057600, Genome Release 64-2-1, Verified ORF, Sphinganine C4-hydroxylase; catalyses the conversion of sphinganine to phytosphingosine in sphingolipid biosyntheis""	Yeast	0	0	0	0	0	0	0	0	0	0	0	0	0	0	0	0	0	0	0	0	0	0	0	0	0
YDL086W	YDL086W SGDID:S000002244, Chr IV from 301413-302234, Genome Release 64-2-1, Uncharacterized ORF, Putative carboxymethylenebutenolidase; the authentic, non-tagged protein is detected in highly purified mitochondria in high-throughput studies; YDL086W is not an essential gene""	Yeast	0	0	0	0	0	0	0	0	0	0	0	0	0	0	0	0	0	0	0	0	0	0	0	0	0
YPL001W	HAT1 SGDID:S000005922, Chr XVI from 554605-555729, Genome Release 64-2-1, Verified ORF, Catalytic subunit of the Hat1p-Hat2p histone acetyltransferase complex; uses the cofactor acetyl coenzyme A to acetylate free nuclear and cytoplasmic histone H4; involved in telomeric silencing and DNA double-strand break repair""	Yeast	0	0	0	0	0	0	0	0	0	0	0	0	0	0	0	0	0	0	0	0	0	0	0	0	0
YOR211C	MGM1 SGDID:S000005737, Chr XV from 741569-738924, Genome Release 64-2-1, reverse complement, Verified ORF, Mitochondrial GTPase, present in complex with Ugo1p and Fzo1p; required for mitochondrial morphology, fusion, and genome maintenance; exists as long and short form with different distributions; ratio of long to short forms is regulated by Psd1p; homolog of human OPA1 involved in autosomal do…	Yeast	0	0	0	0	0	0	0	0	0	0	0	0	0	0	0	0	0	0	0	0	0	0	0	0	0
YOR293W	RPS10A SGDID:S000005819, Chr XV from 867098-867149,867587-867852, Genome Release 64-2-1, Verified ORF, Protein component of the small (40S) ribosomal subunit; homologous to mammalian ribosomal protein S10, no bacterial homolog; RPS10A has a paralog, RPS10B, that arose from the whole genome duplication""	Yeast	1	1	1	1	1	383317	1.07823e+06	3.24982e+06	5.20807e+07	4.73423e+07	5.06793e+07	1.04015e+08	9.56201e+07	9.9857e+07	1.54861e+08	1.53874e+08	1.46058e+08	2.07935e+08	2.12269e+08	1.95173e+08	1.57045e+06	5.00341e+07	9.98305e+07	1.51598e+08	2.05126e+08
YMR220W	ERG8 SGDID:S000004833, Chr XIII from 712316-713671, Genome Release 64-2-1, Verified ORF, Phosphomevalonate kinase; an essential cytosolic enzyme that acts in the biosynthesis of isoprenoids and sterols, including ergosterol, from mevalonate""	Yeast	0.166667	0.666667	0	0	0	0	0	0	0	0	0	0	0	0	0	0	0	647304	0	956063	0	0	0	0	534456
YKL205W	LOS1 SGDID:S000001688, Chr XI from 50051-53353, Genome Release 64-2-1, Verified ORF, Nuclear pore protein; involved in nuclear export of pre-tRNA and in re-export of mature tRNAs after their retrograde import from the cytoplasm""	Yeast	0	0	0	0	0	0	0	0	0	0	0	0	0	0	0	0	0	0	0	0	0	0	0	0	0
YGL111W	NSA1 SGDID:S000003079, Chr VII from 299978-301369, Genome Release 64-2-1, Verified ORF, Constituent of 66S pre-ribosomal particles; involved in 60S ribosomal subunit biogenesis""	Yeast	0	0	0	0	0	0	0	0	0	0	0	0	0	0	0	0	0	0	0	0	0	0	0	0	0
YER002W	NOP16 SGDID:S000000804, Chr V from 156803-157498, Genome Release 64-2-1, Verified ORF, Constituent of 66S pre-ribosomal particles; involved in 60S ribosomal subunit biogenesis""	Yeast	0	0	0	0	0	0	0	0	0	0	0	0	0	0	0	0	0	0	0	0	0	0	0	0	0
YGL119W	COQ8 SGDID:S000003087, Chr VII from 284442-285947, Genome Release 64-2-1, Verified ORF, Protein required for ubiquinone biosynthesis and respiratory growth; exhibits genetic interaction with COQ9, suggesting a common function; similar to prokaryotic proteins involved in early steps of ubiquinone biosynthesis; COQ8 has a paralog, YBR230W-A, that arose from the whole genome duplication""	Yeast	0	0	0	0	0	0	0	0	0	0	0	0	0	0	0	0	0	0	0	0	0	0	0	0	0
YNL298W	CLA4 SGDID:S000005242, Chr XIV from 68915-71443, Genome Release 64-2-1, Verified ORF, Cdc42p-activated signal transducing kinase; member of the PAK (p21-activated kinase) family, along with Ste20p and Skm1p; involved in septin ring assembly, vacuole inheritance, cytokinesis, sterol uptake regulation; phosphorylates Cdc3p and Cdc10p; CLA4 has a paralog, SKM1, that arose from the whole genome dupli…	Yeast	0	0	0	0	0	0	0	0	0	0	0	0	0	0	0	0	0	0	0	0	0	0	0	0	0
YGL023C	PIB2 SGDID:S000002991, Chr VII from 452104-450197, Genome Release 64-2-1, reverse complement, Verified ORF, Protein of unknown function; contains FYVE domain; similar to Fab1 and Vps27""	Yeast	0	0	0	0	0	0	0	0	0	0	0	0	0	0	0	0	0	0	0	0	0	0	0	0	0
YIL020C	HIS6 SGDID:S000001282, Chr IX from 314820-314035, Genome Release 64-2-1, reverse complement, Verified ORF, Enzyme that catalyzes the fourth step in the histidine pathway; Phosphoribosylformimino-5-aminoimidazole carboxamide ribotide isomerase; mutations cause histidine auxotrophy and sensitivity to Cu, Co, and Ni salts""	Yeast	0	0	0	0	0	0	0	0	0	0	0	0	0	0	0	0	0	0	0	0	0	0	0	0	0
YPL028W	ERG10 SGDID:S000005949, Chr XVI from 498096-499292, Genome Release 64-2-1, Verified ORF, Acetyl-CoA C-acetyltransferase (acetoacetyl-CoA thiolase); cytosolic enzyme that transfers an acetyl group from one acetyl-CoA molecule to another, forming acetoacetyl-CoA; involved in the first step in mevalonate biosynthesis""	Yeast	1	1	1	1	1	3.62965e+06	3.45149e+06	3.94685e+06	1.76508e+07	1.65409e+07	2.07416e+07	2.98502e+07	3.58607e+07	4.51704e+07	5.06975e+07	5.58775e+07	6.92302e+07	8.05938e+07	8.0275e+07	1.02787e+08	3.676e+06	1.83111e+07	3.69604e+07	5.86017e+07	8.78851e+07
YNL157W	IGO1 SGDID:S000005101, Chr XIV from 340352-340858, Genome Release 64-2-1, Verified ORF, Protein required for initiation of G0 program; prevents degradation of nutrient-regulated mRNAs via the 5'-3' mRNA decay pathway; phosphorylated by Rim15p; GFP protein localizes to the cytoplasm and nucleus; IGO1 has a paralog, IGO2, that arose from the whole genome duplication""	Yeast	0.916667	1	1	1	0.666667	0	0	0	1.82224e+06	0	2.67275e+06	1.87339e+06	3.03098e+06	3.53034e+06	5.81552e+06	4.05322e+06	7.93475e+06	7.08365e+06	6.29071e+06	1.06922e+07	0	1.49833e+06	2.81157e+06	5.9345e+06	8.02218e+06
YKL142W	MRP8 SGDID:S000001625, Chr XI from 178515-179174, Genome Release 64-2-1, Verified ORF, Protein of unknown function; undergoes sumoylation; transcription induced under cell wall stress; protein levels are reduced under anaerobic conditions; protein abundance increases in response to DNA replication stress; originally thought to be a mitochondrial ribosomal protein based on sequence analysis""	Yeast	1	1	1	1	1	3.71016e+06	5.5755e+06	3.67204e+06	3.10159e+07	2.37379e+07	3.17155e+07	5.97768e+07	5.75594e+07	6.50061e+07	9.00514e+07	9.05552e+07	1.03411e+08	1.28426e+08	1.2267e+08	1.44807e+08	4.31923e+06	2.88231e+07	6.07808e+07	9.46726e+07	1.31968e+08
YMR153W	NUP53 SGDID:S000004762, Chr XIII from 564435-565862, Genome Release 64-2-1, Verified ORF, FG-nucleoporin component of central core of nuclear pore complex (NPC); also part of the NPC nuclear basket; contributes directly to nucleocytoplasmic transport; involved in regulation of transcription and mitosis; induces membrane tubulation, which may contribute to nuclear pore assembly; NUP53 has a paralo…	Yeast	0.666667	1	0.333333	0.666667	0.666667	0	0	0	106258	0	102431	0	346509	236798	0	0	314436	887948	354886	450652	0	69562.9	194436	104812	564495
YER152C	YER152C SGDID:S000000954, Chr V from 473988-472657, Genome Release 64-2-1, reverse complement, Verified ORF, Protein with 2-aminoadipate transaminase activity; shares amino acid similarity with the aminotransferases Aro8p and Aro9p; YER152C is not an essential gene""	Yeast	0.166667	0.666667	0	0	0	0	0	0	0	0	0	0	0	0	0	0	0	377865	0	413958	0	0	0	0	263941
YDR005C	MAF1 SGDID:S000002412, Chr IV from 458017-456836,458103-458098, Genome Release 64-2-1, reverse complement, Verified ORF, Highly conserved negative regulator of RNA polymerase III; involved in tRNA processing and stability; inhibits tRNA degradation via rapid tRNA decay (RTD) pathway; binds N-terminal domain of Rpc160p subunit of Pol III to prevent closed-complex formation; localization and activi…	Yeast	0	0	0	0	0	0	0	0	0	0	0	0	0	0	0	0	0	0	0	0	0	0	0	0	0
YDR527W	RBA50 SGDID:S000002935, Chr IV from 1491094-1492413, Genome Release 64-2-1, Verified ORF, Protein involved in transcription; interacts with RNA polymerase II subunits Rpb2p, Rpb3, and Rpb11p; has similarity to human RPAP1""	Yeast	0	0	0	0	0	0	0	0	0	0	0	0	0	0	0	0	0	0	0	0	0	0	0	0	0
YOR321W	PMT3 SGDID:S000005848, Chr XV from 916030-918291, Genome Release 64-2-1, Verified ORF, Protein O-mannosyltransferase; transfers mannose residues from dolichyl phosphate-D-mannose to protein serine/threonine residues; acts in a complex with Pmt5p, can instead interact with Pmt1p in some conditions; antifungal drug target; PMT3 has a paralog, PMT2, that arose from the whole genome duplication""	Yeast	0	0	0	0	0	0	0	0	0	0	0	0	0	0	0	0	0	0	0	0	0	0	0	0	0
YHR077C	NMD2 SGDID:S000001119, Chr VIII from 255637-252374,255756-255751, Genome Release 64-2-1, reverse complement, Verified ORF, Protein involved in the nonsense-mediated mRNA decay (NMD) pathway; interacts with Nam7p and Upf3p; involved in telomere maintenance""	Yeast	0	0	0	0	0	0	0	0	0	0	0	0	0	0	0	0	0	0	0	0	0	0	0	0	0
YAL036C	RBG1 SGDID:S000000034, Chr I from 76152-75043, Genome Release 64-2-1, reverse complement, Verified ORF, Member of the DRG family of GTP-binding proteins; associates with translating ribosomes; interacts with Tma46p, Ygr250cp, Gir2p and Yap1p via two-hybrid""	Yeast	1	1	1	1	1	322622	492213	357065	220203	572712	183282	406947	1.03998e+06	403679	771106	1.38959e+06	537973	538748	1.77303e+06	573999	390633	325399	616868	899557	961925
YDL121C	YDL121C SGDID:S000002279, Chr IV from 245582-245133, Genome Release 64-2-1, reverse complement, Uncharacterized ORF, Putative protein of unknown function; green fluorescent protein (GFP)-fusion protein localizes to the endoplasmic reticulum; YDL121C is not an essential protein""	Yeast	0.916667	1	1	0.666667	1	480742	759386	749724	503374	788649	1.52214e+06	1.27028e+06	0	2.07206e+06	1.50237e+06	760405	2.92534e+06	1.95216e+06	2.48044e+06	2.75658e+06	663284	938053	1.11411e+06	1.72937e+06	2.39639e+06
YNL001W	DOM34 SGDID:S000004946, Chr XIV from 627456-628616, Genome Release 64-2-1, Verified ORF, Protein that facilitates ribosomal subunit dissociation; Dom34-Hbs1 complex and Rli1p have roles in dissociating inactive ribosomes to facilitate translation restart, particularly ribosomes stalled in 3' UTRs; required for RNA cleavage in no-go decay, but reports conflict on endonuclease activity; Pelota orth…	Yeast	0	0	0	0	0	0	0	0	0	0	0	0	0	0	0	0	0	0	0	0	0	0	0	0	0
YKL079W	SMY1 SGDID:S000001562, Chr XI from 286603-288573, Genome Release 64-2-1, Verified ORF, Kinesin-like myosin passenger-protein; interacts with Myo2p; controls actin cable structure and dynamics; proposed to be involved in exocytosis""	Yeast	0	0	0	0	0	0	0	0	0	0	0	0	0	0	0	0	0	0	0	0	0	0	0	0	0
YFR031C-A	RPL2A SGDID:S000002104, Chr VI from 221267-220507,221418-221415, Genome Release 64-2-1, reverse complement, Verified ORF, Ribosomal 60S subunit protein L2A; homologous to mammalian ribosomal protein L2 and bacterial L2; RPL2A has a paralog, RPL2B, that arose from the whole genome duplication""	Yeast	1	1	1	1	1	0	0	0	8.1452e+07	7.48406e+07	8.82392e+07	1.34664e+08	1.42048e+08	1.65186e+08	2.05241e+08	2.34062e+08	2.59736e+08	2.97541e+08	3.04262e+08	3.28114e+08	0	8.15106e+07	1.47299e+08	2.33013e+08	3.09972e+08
YPR137W	RRP9 SGDID:S000006341, Chr XVI from 802359-804080, Genome Release 64-2-1, Verified ORF, Protein involved in pre-rRNA processing; associated with U3 snRNP; component of small ribosomal subunit (SSU) processosome; ortholog of the human U3-55k protein""	Yeast	0	0	0	0	0	0	0	0	0	0	0	0	0	0	0	0	0	0	0	0	0	0	0	0	0
YER154W	OXA1 SGDID:S000000956, Chr V from 475020-476228, Genome Release 64-2-1, Verified ORF, Mitochondrial inner membrane insertase; mediates the insertion of both mitochondrial- and nuclear-encoded proteins from the matrix into the inner membrane; also has a role in insertion of carrier proteins into the inner membrane; acts as a voltage-gated ion channel, activated by substrate peptides; interacts wit…	Yeast	0.916667	1	1	1	0.666667	619319	767050	893627	443685	0	333426	1.75823e+06	1.5113e+06	381440	3.0611e+06	4.03545e+06	417466	2.27848e+06	934025	513890	759998	259037	1.21699e+06	2.50467e+06	1.24213e+06
YAL042W	ERV46 SGDID:S000000040, Chr I from 61316-62563, Genome Release 64-2-1, Verified ORF, Protein localized to COPII-coated vesicles; forms a complex with Erv41p; involved in the membrane fusion stage of transport""	Yeast	1	1	1	1	1	710292	724155	470154	1.36274e+06	1.64961e+06	2.1539e+06	1.99279e+06	2.9521e+06	3.92134e+06	5.17546e+06	5.00639e+06	5.3523e+06	6.68572e+06	5.65164e+06	7.2286e+06	634867	1.72209e+06	2.95541e+06	5.17805e+06	6.52199e+06
YGR209C	TRX2 SGDID:S000003441, Chr VII from 913227-912913, Genome Release 64-2-1, reverse complement, Verified ORF, Cytoplasmic thioredoxin isoenzyme; part of thioredoxin system which protects cells against oxidative and reductive stress; forms LMA1 complex with Pbi2p; acts as a cofactor for Tsa1p; required for ER-Golgi transport and vacuole inheritance; with Trx1p, facilitates mitochondrial import of sm…	Yeast	1	1	1	1	1	4.2454e+07	2.14247e+07	1.96351e+07	4.12339e+08	3.98589e+08	4.52194e+08	7.49315e+08	7.51124e+08	8.40749e+08	1.17089e+09	1.16888e+09	1.26465e+09	1.57806e+09	1.54684e+09	1.7814e+09	2.78379e+07	4.21041e+08	7.80396e+08	1.20147e+09	1.63543e+09
YJL020C	BBC1 SGDID:S000003557, Chr X from 402410-398937, Genome Release 64-2-1, reverse complement, Verified ORF, Protein possibly involved in assembly of actin patches; interacts with an actin assembly factor Las17p and with the SH3 domains of Type I myosins Myo3p and Myo5p; localized predominantly to cortical actin patches""	Yeast	1	1	1	1	1	3.79457e+06	5.40434e+06	5.0773e+06	4.0372e+06	3.85621e+06	4.80545e+06	6.59406e+06	7.02842e+06	9.13449e+06	1.21914e+07	1.19821e+07	1.41748e+07	1.46025e+07	1.61803e+07	1.9998e+07	4.75873e+06	4.23295e+06	7.58566e+06	1.27828e+07	1.6927e+07
YIL154C	IMP2' SGDID:S000001416, Chr IX from 55021-53981, Genome Release 64-2-1, reverse complement, Verified ORF, Transcriptional activator involved in maintenance of ion homeostasis; also involved in protection against DNA damage caused by bleomycin and other oxidants; contains a C-terminal leucine-rich repeat""	Yeast	0.666667	1	1	0.666667	0	0	0	0	0	0	0	194317	0	284143	557310	463433	472223	748812	980573	672510	0	0	159487	497655	800632
YDR057W	YOS9 SGDID:S000002464, Chr IV from 565927-567555, Genome Release 64-2-1, Verified ORF, ER quality-control lectin; integral subunit of the HRD ligase; participates in efficient ER retention of misfolded proteins by recognizing them and delivering them to Hrd1p; binds to glycans with terminal alpha-1,6 linked mannose on misfolded N-glycosylated proteins and participates in targeting proteins to ERA…	Yeast	0	0	0	0	0	0	0	0	0	0	0	0	0	0	0	0	0	0	0	0	0	0	0	0	0
YNL049C	SFB2 SGDID:S000004994, Chr XIV from 537911-535281, Genome Release 64-2-1, reverse complement, Verified ORF, Component of the Sec23p-Sfb2p heterodimer of the COPII vesicle coat; required for cargo selection during vesicle formation in ER to Golgi transport; homologous to Sfb3p; SFB2 has a paralog, SEC24, that arose from the whole genome duplication""	Yeast	0	0	0	0	0	0	0	0	0	0	0	0	0	0	0	0	0	0	0	0	0	0	0	0	0
YOR132W	VPS17 SGDID:S000005658, Chr XV from 573175-574830, Genome Release 64-2-1, Verified ORF, Subunit of the membrane-associated retromer complex; essential for endosome-to-Golgi retrograde protein transport; peripheral membrane protein that assembles onto the membrane with Vps5p to promote vesicle formation; required for recruiting the retromer complex to the endosome membranes""	Yeast	0	0	0	0	0	0	0	0	0	0	0	0	0	0	0	0	0	0	0	0	0	0	0	0	0
YBL067C	UBP13 SGDID:S000000163, Chr II from 95882-93639, Genome Release 64-2-1, reverse complement, Verified ORF, Ubiquitin-specific protease that cleaves Ub-protein fusions; UBP13 has a paralog, UBP9, that arose from the whole genome duplication""	Yeast	0	0	0	0	0	0	0	0	0	0	0	0	0	0	0	0	0	0	0	0	0	0	0	0	0
YDR487C	RIB3 SGDID:S000002895, Chr IV from 1428980-1428354, Genome Release 64-2-1, reverse complement, Verified ORF, 3,4-dihydroxy-2-butanone-4-phosphate synthase (DHBP synthase); required for riboflavin biosynthesis from ribulose-5-phosphate, also has an unrelated function in mitochondrial respiration""	Yeast	1	1	1	1	1	1.26031e+07	1.67239e+07	8.07576e+06	4.41805e+06	4.32283e+06	6.39184e+06	9.57263e+06	1.26146e+07	1.22858e+07	1.74144e+07	1.71323e+07	2.22243e+07	2.23673e+07	2.58596e+07	3.09505e+07	1.24676e+07	5.04424e+06	1.1491e+07	1.89237e+07	2.63925e+07
YMR076C	PDS5 SGDID:S000004681, Chr XIII from 420029-416196, Genome Release 64-2-1, reverse complement, Verified ORF, Cohesion maintenance factor; involved in sister chromatid condensation and cohesion; colocalizes with cohesin on chromosomes; performs its cohesin maintenance function in pre-anaphase cells by protecting the integrity of the cohesion complex; also required during meiosis; relocalizes to th…	Yeast	0	0	0	0	0	0	0	0	0	0	0	0	0	0	0	0	0	0	0	0	0	0	0	0	0
YMR102C	YMR102C SGDID:S000004708, Chr XIII from 472352-469848, Genome Release 64-2-1, reverse complement, Uncharacterized ORF, Protein of unknown function; transcription is activated by paralogous transcription factors Yrm1p and Yrr1p along with genes involved in multidrug resistance; mutant shows increased resistance to azoles; not an essential gene; YMR102C has a paralog, DGR2, that arose from the whol…	Yeast	0.583333	1	0.666667	0.333333	0.333333	0	0	0	0	0	22268.4	0	0	71453.5	161064	0	157337	77158.7	111615	223383	0	7422.81	23817.8	106134	137386
YMR091C	NPL6 SGDID:S000004697, Chr XIII from 451365-450058, Genome Release 64-2-1, reverse complement, Verified ORF, Component of the RSC chromatin remodeling complex; interacts with Rsc3p, Rsc30p, Ldb7p, and Htl1p to form a module important for a broad range of RSC functions; involved in nuclear protein import and maintenance of proper telomere length""	Yeast	0.416667	0.333333	0.666667	0.333333	0.333333	0	0	0	0	0	122955	0	0	166865	0	410791	234777	0	0	430363	0	40985.1	55621.7	215189	143454
YIL128W	MET18 SGDID:S000001390, Chr IX from 113806-116904, Genome Release 64-2-1, Verified ORF, Component of cytosolic iron-sulfur protein assembly (CIA) machinery; acts at a late step of Fe-S cluster assembly; forms the CIA targeting complex with Cia1p and Cia2p that directs Fe-S cluster incorporation into a subset of proteins involved in methionine biosynthesis, DNA replication and repair, transcriptio…	Yeast	0	0	0	0	0	0	0	0	0	0	0	0	0	0	0	0	0	0	0	0	0	0	0	0	0
YGR232W	NAS6 SGDID:S000003464, Chr VII from 953960-954646, Genome Release 64-2-1, Verified ORF, Assembly chaperone for the 19S proteasome regulatory particle base; proteasome-interacting protein involved in the assembly of the base subcomplex of the 19S proteasomal regulatory particle (RP); ortholog of human oncoprotein gankyrin, which interacts with the Rb tumor suppressor and CDK4/6""	Yeast	0.75	1	1	0.333333	0.666667	287841	327200	514856	647450	0	818961	0	0	1.23797e+06	1.24012e+06	1.27402e+06	2.6947e+06	2.72592e+06	2.07247e+06	3.59159e+06	376632	488804	412655	1.73628e+06	2.79666e+06
YDR379W	RGA2 SGDID:S000002787, Chr IV from 1230167-1233196, Genome Release 64-2-1, Verified ORF, GTPase-activating protein for polarity-establishment protein Cdc42p; implicated in control of septin organization, pheromone response, and haploid invasive growth; regulated by Pho85p and Cdc28p; RGA2 has a paralog, RGA1, that arose from the whole genome duplication""	Yeast	0	0	0	0	0	0	0	0	0	0	0	0	0	0	0	0	0	0	0	0	0	0	0	0	0
YCL054W	SPB1 SGDID:S000000559, Chr III from 31449-33974, Genome Release 64-2-1, Verified ORF, AdoMet-dependent methyltransferase; involved in rRNA processing and 60S ribosomal subunit maturation; methylates G2922 in the tRNA docking site of the large subunit rRNA and in the absence of snR52, U2921; suppressor of PAB1 mutants""	Yeast	0	0	0	0	0	0	0	0	0	0	0	0	0	0	0	0	0	0	0	0	0	0	0	0	0
YKL010C	UFD4 SGDID:S000001493, Chr XI from 425875-421424, Genome Release 64-2-1, reverse complement, Verified ORF, Ubiquitin-protein ligase (E3); interacts with Rpt4p and Rpt6p, two subunits of the 19S particle of the 26S proteasome; cytoplasmic E3 involved in the degradation of ubiquitin fusion proteins; relative distribution to the nucleus increases upon DNA replication stress""	Yeast	0.75	1	0.666667	1	0.333333	22749.5	0	21793.2	0	0	57070.5	120871	186847	115107	200063	0	185192	162059	177521	245363	14847.6	19023.5	140942	128418	194981
YML071C	COG8 SGDID:S000004536, Chr XIII from 131572-129749, Genome Release 64-2-1, reverse complement, Verified ORF, Component of the conserved oligomeric Golgi complex; a cytosolic tethering complex (Cog1p through Cog8p) that functions in protein trafficking to mediate fusion of transport vesicles to Golgi compartments""	Yeast	0.916667	1	0.666667	1	1	1.04334e+06	1.232e+06	1.14024e+06	1.06842e+06	728333	799768	385979	300709	736605	0	477448	730506	561970	292700	582964	1.13853e+06	865508	474431	402652	479211
YHR053C	CUP1-1 SGDID:S000001095, Chr VIII from 212720-212535, Genome Release 64-2-1, reverse complement, Verified ORF, Metallothionein; binds copper and mediates resistance to high concentrations of copper and cadmium; locus is variably amplified in different strains, with two copies, CUP1-1 and CUP1-2, in the genomic sequence reference strain S288C; CUP1-1 has a paralog, CUP1-2, that arose from a segmen…	Yeast	0.916667	1	1	1	0.666667	0	0	0	5.26038e+06	0	3.42059e+06	6.33883e+06	5.46618e+06	5.83332e+06	6.54854e+06	7.15543e+06	9.63393e+06	2.13774e+07	1.0329e+07	9.86563e+06	0	2.89366e+06	5.87944e+06	7.7793e+06	1.38573e+07
YGR132C	PHB1 SGDID:S000003364, Chr VII from 756452-755589, Genome Release 64-2-1, reverse complement, Verified ORF, Subunit of the prohibitin complex (Phb1p-Phb2p); prohibitin is a 1.2 MDa ring-shaped inner mitochondrial membrane chaperone that stabilizes newly synthesized proteins; determinant of replicative life span; involved in mitochondrial segregation; prohibitin deficiency induces a mitochondrial …	Yeast	1	1	1	1	1	3.77338e+06	2.36617e+06	1.52618e+06	6.00665e+06	5.07526e+06	4.08484e+06	4.59002e+06	5.81834e+06	6.89668e+06	8.74752e+06	1.04104e+07	1.08158e+07	1.49926e+07	1.29842e+07	1.50709e+07	2.55525e+06	5.05558e+06	5.76835e+06	9.99123e+06	1.43492e+07
YDR091C	RLI1 SGDID:S000002498, Chr IV from 628534-626708, Genome Release 64-2-1, reverse complement, Verified ORF, Essential Fe-S protein; required for ribosome biogenesis, translation initiation/termination; facilitates binding of multifactor complex (MFC) of initiation factors to small ribosomal subunit; Dom34-Hbs1 complex and Rli1p work in dissociating inactive ribosomes, thereby facilitating translat…	Yeast	1	1	1	1	1	3.02526e+06	2.51789e+06	3.46948e+06	1.61917e+06	2.19282e+06	1.99137e+06	2.68359e+06	2.55252e+06	3.44438e+06	3.18001e+06	3.69561e+06	4.57677e+06	5.74346e+06	5.147e+06	5.80918e+06	3.00421e+06	1.93445e+06	2.8935e+06	3.81746e+06	5.56655e+06
YER073W	ALD5 SGDID:S000000875, Chr V from 304030-305592, Genome Release 64-2-1, Verified ORF, Mitochondrial aldehyde dehydrogenase; involved in regulation or biosynthesis of electron transport chain components and acetate formation; activated by K+; utilizes NADP+ as the preferred coenzyme; constitutively expressed""	Yeast	1	1	1	1	1	4.95474e+06	5.90961e+06	5.72522e+06	1.5403e+06	3.17125e+06	2.08657e+06	2.71801e+06	2.34614e+06	3.37078e+06	2.38051e+06	2.32123e+06	3.33114e+06	4.21933e+06	3.60556e+06	4.64644e+06	5.52986e+06	2.26604e+06	2.81164e+06	2.67763e+06	4.15711e+06
YKL194C	MST1 SGDID:S000001677, Chr XI from 78646-77258, Genome Release 64-2-1, reverse complement, Verified ORF, Mitochondrial threonyl-tRNA synthetase; aminoacylates both the canonical threonine tRNA tT(UGU)Q1 and the unusual threonine tRNA tT(UAG)Q2 in vitro; lacks a typical editing domain, but has pre-transfer editing activity stimulated by the unusual tRNA-Thr""	Yeast	0	0	0	0	0	0	0	0	0	0	0	0	0	0	0	0	0	0	0	0	0	0	0	0	0
YGL078C	DBP3 SGDID:S000003046, Chr VII from 361859-360288, Genome Release 64-2-1, reverse complement, Verified ORF, RNA-Dependent ATPase, member of DExD/H-box family; involved in cleavage of site A3 within the ITS1 spacer during rRNA processing; not essential for growth, but deletion causes severe slow-growth phenotype""	Yeast	0	0	0	0	0	0	0	0	0	0	0	0	0	0	0	0	0	0	0	0	0	0	0	0	0
YKL057C	NUP120 SGDID:S000001540, Chr XI from 333969-330856, Genome Release 64-2-1, reverse complement, Verified ORF, Subunit of the Nup84p subcomplex of the nuclear pore complex (NPC); contributes to nucleocytoplasmic transport and NPC biogenesis and is involved in establishment of a normal nucleocytoplasmic concentration gradient of the GTPase Gsp1p; also plays roles in several processes that may requir…	Yeast	0	0	0	0	0	0	0	0	0	0	0	0	0	0	0	0	0	0	0	0	0	0	0	0	0
YHR038W	RRF1 SGDID:S000001080, Chr VIII from 184066-184758, Genome Release 64-2-1, Verified ORF, Mitochondrial ribosome recycling factor; essential for mitochondrial protein synthesis and for the maintenance of the respiratory function of mitochondria""	Yeast	0	0	0	0	0	0	0	0	0	0	0	0	0	0	0	0	0	0	0	0	0	0	0	0	0
YJR105W	ADO1 SGDID:S000003866, Chr X from 623581-624603, Genome Release 64-2-1, Verified ORF, Adenosine kinase; required for the utilization of S-adenosylmethionine (AdoMet); may be involved in recycling adenosine produced through the methyl cycle""	Yeast	1	1	1	1	1	1.7297e+06	1.79461e+06	1.95234e+06	2.31687e+07	2.8916e+07	2.74706e+07	4.83804e+07	5.65801e+07	5.06913e+07	5.0809e+07	8.39984e+07	8.59756e+07	7.71897e+07	1.04872e+08	1.14741e+08	1.82555e+06	2.65184e+07	5.18839e+07	7.35943e+07	9.89344e+07
YPR165W	RHO1 SGDID:S000006369, Chr XVI from 875368-875997, Genome Release 64-2-1, Verified ORF, GTP-binding protein of the rho subfamily of Ras-like proteins; involved in establishment of cell polarity; regulates protein kinase C (Pkc1p) and the cell wall synthesizing enzyme 1,3-beta-glucan synthase (Fks1p and Gsc2p)""	Yeast	0.916667	1	1	1	0.666667	0	0	0	1.00718e+06	0	1.08758e+06	960638	1.64304e+06	2.17441e+06	1.80129e+06	2.34803e+06	3.06927e+06	2.57047e+06	2.87764e+06	4.89717e+06	0	698254	1.59269e+06	2.4062e+06	3.44842e+06
YCR035C	RRP43 SGDID:S000000631, Chr III from 193018-191834, Genome Release 64-2-1, reverse complement, Verified ORF, Exosome non-catalytic core component; involved in 3'-5' RNA processing and degradation in both the nucleus and the cytoplasm; has similarity to E. coli RNase PH and to human hRrp43p (OIP2, EXOSC8); protein abundance increases in response to DNA replication stress""	Yeast	0.75	1	1	0.666667	0.333333	283212	475476	392286	0	0	423180	0	326078	676894	671059	490097	741789	761543	658220	967553	383658	141060	334324	634315	795772
YDR452W	PPN1 SGDID:S000002860, Chr IV from 1362878-1364902, Genome Release 64-2-1, Verified ORF, Vacuolar endopolyphosphatase with a role in phosphate metabolism; functions as a homodimer; relocalizes from vacuole to cytoplasm upon DNA replication stress""	Yeast	0.833333	1	0.333333	1	1	187335	0	0	285611	755061	205025	445640	584374	492369	0	0	689392	647472	630760	873610	62445	415232	507461	229797	717281
YGL029W	CGR1 SGDID:S000002997, Chr VII from 440063-440425, Genome Release 64-2-1, Verified ORF, Protein involved in nucleolar integrity and processing of pre-rRNA; has a role in processing rRNA for the 60S ribosome subunit; transcript is induced in response to cytotoxic stress but not genotoxic stress; relocalizes from nucleus to nucleolus upon DNA replication stress""	Yeast	0	0	0	0	0	0	0	0	0	0	0	0	0	0	0	0	0	0	0	0	0	0	0	0	0
YGL014W	PUF4 SGDID:S000002982, Chr VII from 466141-468807, Genome Release 64-2-1, Verified ORF, Member of the PUF protein family; PUF family is defined by the presence of Pumilio homology domains that confer RNA binding activity; preferentially binds mRNAs encoding nucleolar ribosomal RNA-processing factors""	Yeast	0	0	0	0	0	0	0	0	0	0	0	0	0	0	0	0	0	0	0	0	0	0	0	0	0
YOR090C	PTC5 SGDID:S000005616, Chr XV from 492841-491123, Genome Release 64-2-1, reverse complement, Verified ORF, Mitochondrial type 2C protein phosphatase (PP2C); involved in regulation of pyruvate dehydrogenase activity by dephosphorylating the serine 133 of the Pda1p subunit; localizes to the intermembrane space and is imported via the presequence pathway and processed by the inner membrane protease …	Yeast	0	0	0	0	0	0	0	0	0	0	0	0	0	0	0	0	0	0	0	0	0	0	0	0	0
YGR243W	MPC3 SGDID:S000003475, Chr VII from 977336-977776, Genome Release 64-2-1, Verified ORF, Highly conserved subunit of mitochondrial pyruvate carrier; more highly expressed in glucose-containing minimal medium than in lactate-containing medium; expression regulated by osmotic and alkaline stresses; protein abundance increases in response to DNA replication stress; MPC3 has a paralog, MPC2, that aros…	Yeast	0	0	0	0	0	0	0	0	0	0	0	0	0	0	0	0	0	0	0	0	0	0	0	0	0
YLR257W	YLR257W SGDID:S000004247, Chr XII from 658826-659791, Genome Release 64-2-1, Verified ORF, Protein of unknown function; protein abundance increases in response to DNA replication stress""	Yeast	1	1	1	1	1	2.4559e+06	5.31064e+06	4.19353e+06	1.92836e+06	2.50473e+06	2.67563e+06	5.8081e+06	7.03215e+06	4.96263e+06	5.72809e+06	1.194e+07	7.68174e+06	8.38047e+06	7.43981e+06	1.13563e+07	3.98669e+06	2.36957e+06	5.93429e+06	8.44995e+06	9.05887e+06
YKR014C	YPT52 SGDID:S000001722, Chr XI from 466071-465367, Genome Release 64-2-1, reverse complement, Verified ORF, Endosomal Rab family GTPase; required for vacuolar protein sorting, endocytosis and multivesicular body (MVB) biogenesis and sorting; required for localization of the CORVET complex to endosomes; involved in autophagy and ionic stress tolerance; similar to Vps21p and Ypt53p; mammalian Rab5 …	Yeast	1	1	1	1	1	7.11112e+06	4.21367e+06	1.08072e+07	4.92091e+06	1.05091e+07	6.72235e+06	4.60703e+06	5.887e+06	7.88624e+06	6.11642e+06	7.9216e+06	8.70103e+06	8.69629e+06	6.32664e+06	9.17933e+06	7.37734e+06	7.38413e+06	6.12676e+06	7.57968e+06	8.06742e+06
YER006W	NUG1 SGDID:S000000808, Chr V from 162723-164285, Genome Release 64-2-1, Verified ORF, GTPase that associates with nuclear 60S pre-ribosomes; required for export of 60S ribosomal subunits from the nucleus""	Yeast	1	1	1	1	1	1.23716e+06	1.16257e+06	897668	1.39915e+06	1.17571e+06	1.32325e+06	1.03598e+06	527679	1.36315e+06	1.52359e+06	2.18585e+06	2.00541e+06	2.23731e+06	2.88929e+06	2.73313e+06	1.09913e+06	1.29937e+06	975603	1.90495e+06	2.61991e+06
YJR118C	ILM1 SGDID:S000003879, Chr X from 644101-643490, Genome Release 64-2-1, reverse complement, Verified ORF, Protein of unknown function; may be involved in mitochondrial DNA maintenance; required for slowed DNA synthesis-induced filamentous growth""	Yeast	0	0	0	0	0	0	0	0	0	0	0	0	0	0	0	0	0	0	0	0	0	0	0	0	0
YGL030W	RPL30 SGDID:S000002998, Chr VII from 439091-439093,439324-439638, Genome Release 64-2-1, Verified ORF, Ribosomal 60S subunit protein L30; involved in pre-rRNA processing in the nucleolus; autoregulates splicing of its transcript; homologous to mammalian ribosomal protein L30, no bacterial homolog""	Yeast	1	1	1	1	1	3.01353e+07	2.85834e+07	2.89882e+07	2.78734e+07	3.23229e+07	3.96487e+07	4.78406e+07	6.79158e+07	8.97702e+07	8.41714e+07	9.68796e+07	1.20651e+08	8.90562e+07	1.49844e+08	1.71591e+08	2.92356e+07	3.32816e+07	6.85088e+07	1.00567e+08	1.3683e+08
YGL115W	SNF4 SGDID:S000003083, Chr VII from 292033-293001, Genome Release 64-2-1, Verified ORF, Activating gamma subunit of the AMP-activated Snf1p kinase complex; additional subunits of the complex are Snf1p and a Sip1p/Sip2p/Gal83p family member; activates glucose-repressed genes, represses glucose-induced genes; role in sporulation, and peroxisome biogenesis; protein abundance increases in response to…	Yeast	1	1	1	1	1	1.98405e+06	2.33833e+06	1.91566e+06	1.04621e+06	1.61725e+06	1.15274e+06	798398	511091	1.70962e+06	687659	732439	2.42016e+06	1.69091e+06	1.17552e+06	3.03283e+06	2.07935e+06	1.27207e+06	1.00637e+06	1.28009e+06	1.96642e+06
YBR014C	GRX7 SGDID:S000000218, Chr II from 267336-266725, Genome Release 64-2-1, reverse complement, Verified ORF, Cis-golgi localized monothiol glutaredoxin; more similar in activity to dithiol than other monothiol glutaredoxins; involved in the oxidative stress response; does not bind metal ions; GRX7 has a paralog, GRX6, that arose from the whole genome duplication""	Yeast	0	0	0	0	0	0	0	0	0	0	0	0	0	0	0	0	0	0	0	0	0	0	0	0	0
YBR037C	SCO1 SGDID:S000000241, Chr II from 311452-310565, Genome Release 64-2-1, reverse complement, Verified ORF, Copper-binding protein of mitochondrial inner membrane; required for cytochrome c oxidase activity and respiration; may function to deliver copper to cytochrome c oxidase; similar to thioredoxins; SCO1 has a paralog, SCO2, that arose from the whole genome duplication""	Yeast	0	0	0	0	0	0	0	0	0	0	0	0	0	0	0	0	0	0	0	0	0	0	0	0	0
YDR457W	TOM1 SGDID:S000002865, Chr IV from 1369790-1379596, Genome Release 64-2-1, Verified ORF, E3 ubiquitin ligase of the hect-domain class; has a role in mRNA export from the nucleus and may regulate transcriptional coactivators; involved in degradation of excess histones; interacts with Dia2p and is required for Dia2p degradation; required to target Cdc6p for ubiquitin-mediated destruction during G1 …	Yeast	1	1	1	1	1	1.22071e+07	1.25953e+07	1.27078e+07	9.74993e+06	70883.4	9.03212e+06	892876	93374.4	5.8984e+06	149768	154723	3.01616e+06	230193	313649	319983	1.25034e+07	6.28431e+06	2.29488e+06	1.10688e+06	287942
YBL064C	PRX1 SGDID:S000000160, Chr II from 101156-100371, Genome Release 64-2-1, reverse complement, Verified ORF, Mitochondrial peroxiredoxin with thioredoxin peroxidase activity; has a role in reduction of hydroperoxides; reactivation requires Trr2p and glutathione; induced during respiratory growth and oxidative stress; phosphorylated; protein abundance increases in response to DNA replication stress""	Yeast	1	1	1	1	1	2.20869e+06	2.16373e+06	1.36342e+06	2.90059e+06	4.52129e+06	3.34781e+06	4.12973e+06	5.26716e+06	7.47855e+06	7.92149e+06	6.98708e+06	1.12026e+07	1.15912e+07	1.0224e+07	1.69606e+07	1.91195e+06	3.5899e+06	5.62514e+06	8.70371e+06	1.29253e+07
YGR034W	RPL26B SGDID:S000003266, Chr VII from 555812-555830,556308-556672, Genome Release 64-2-1, Verified ORF, Ribosomal 60S subunit protein L26B; binds to 5.8S rRNA; non-essential even when paralog is also deleted; deletion has minimal affections on ribosome biosynthesis; homologous to mammalian ribosomal protein L26 and bacterial L24; RPL26B has a paralog, RPL26A, that arose from the whole genome dupl…	Yeast	1	1	1	1	1	1.24218e+07	5.48564e+06	2.65875e+07	2.27097e+08	2.01212e+08	2.26463e+08	3.99729e+08	4.2887e+08	4.69447e+08	6.06146e+08	6.32882e+08	7.23146e+08	8.54969e+08	8.47779e+08	9.86182e+08	1.48317e+07	2.18258e+08	4.32682e+08	6.54058e+08	8.9631e+08
YJR046W	TAH11 SGDID:S000003807, Chr X from 522048-523862, Genome Release 64-2-1, Verified ORF, DNA replication licensing factor; required for pre-replication complex assembly""	Yeast	0	0	0	0	0	0	0	0	0	0	0	0	0	0	0	0	0	0	0	0	0	0	0	0	0
YJL123C	MTC1 SGDID:S000003659, Chr X from 189440-188004, Genome Release 64-2-1, reverse complement, Verified ORF, Protein of unknown function that may interact with ribosomes; green fluorescent protein (GFP)-fusion protein localizes to the cytoplasm and to COPI-coated vesicles (early Golgi); mtc1 is synthetically lethal with cdc13-1""	Yeast	1	1	1	1	1	4.72148e+06	3.98077e+06	1.88134e+06	3.41779e+06	3.61613e+06	3.57523e+06	6.60882e+06	5.73421e+06	7.03823e+06	9.50603e+06	8.19613e+06	1.08509e+07	1.03965e+07	1.25067e+07	1.35052e+07	3.52786e+06	3.53638e+06	6.46042e+06	9.51768e+06	1.21361e+07
YLR454W	FMP27 SGDID:S000004446, Chr XII from 1043998-1051884, Genome Release 64-2-1, Uncharacterized ORF, Putative protein of unknown function; the authentic, non-tagged protein is detected in highly purified mitochondria in high-throughput studies""	Yeast	0	0	0	0	0	0	0	0	0	0	0	0	0	0	0	0	0	0	0	0	0	0	0	0	0
YLR179C	YLR179C SGDID:S000004169, Chr XII from 514713-514108, Genome Release 64-2-1, reverse complement, Verified ORF, Protein of unknown function with similarity to Tfs1p; transcription is activated by paralogous proteins Yrm1p and Yrr1p along with proteins involved in multidrug resistance; GFP-tagged protein localizes to the cytoplasm and nucleus""	Yeast	1	1	1	1	1	2.65247e+06	4.51483e+06	1.7462e+06	1.04388e+07	8.67387e+06	1.31619e+07	1.95005e+07	2.58305e+07	3.09832e+07	3.50854e+07	3.62833e+07	5.15338e+07	5.12073e+07	5.64561e+07	6.77205e+07	2.97117e+06	1.07582e+07	2.54381e+07	4.09675e+07	5.84613e+07
YNL189W	SRP1 SGDID:S000005133, Chr XIV from 284260-285888, Genome Release 64-2-1, Verified ORF, Karyopherin alpha homolog; forms a dimer with karyopherin beta Kap95p to mediate import of nuclear proteins, binds the nuclear localization signal of the substrate during import; involved in cotranslational protein degradation; binds ribosome-bound nascent polypeptides; Srp1p and Sts1p couple proteasomes to na…	Yeast	1	1	1	1	1	2.70708e+06	1.40074e+06	1.55957e+06	1.17391e+06	1.73309e+06	2.36031e+06	2.47138e+06	2.22681e+06	4.2546e+06	3.5136e+06	4.89323e+06	7.6185e+06	6.20211e+06	7.41536e+06	9.84822e+06	1.88913e+06	1.75577e+06	2.98427e+06	5.34178e+06	7.8219e+06
YDR481C	PHO8 SGDID:S000002889, Chr IV from 1420250-1418550, Genome Release 64-2-1, reverse complement, Verified ORF, Repressible vacuolar alkaline phosphatase; regulated by levels of Pi and by Pho4p, Pho9p, Pho80p, Pho81p and Pho85p; dephosphorylates phosphotyrosyl peptides; contributes to NAD+ metabolism by producing nicotinamide riboside from NMN""	Yeast	1	1	1	1	1	0	0	0	411293	381554	390780	229868	585548	827697	1.20255e+06	693327	1.12985e+06	1.38982e+06	2.08734e+06	1.93695e+06	0	394542	547704	1.00858e+06	1.80471e+06
YJR078W	BNA2 SGDID:S000003839, Chr X from 578860-580221, Genome Release 64-2-1, Verified ORF, Putative tryptophan 2,3-dioxygenase or indoleamine 2,3-dioxygenase; required for de novo biosynthesis of NAD from tryptophan via kynurenine; interacts genetically with telomere capping gene CDC13; regulated by Hst1p and Aftp""	Yeast	0	0	0	0	0	0	0	0	0	0	0	0	0	0	0	0	0	0	0	0	0	0	0	0	0
YOL090W	MSH2 SGDID:S000005450, Chr XV from 147382-150276, Genome Release 64-2-1, Verified ORF, Protein that binds to DNA mismatches; forms heterodimers with Msh3p and Msh6p that bind to DNA mismatches to initiate the mismatch repair process; contains a Walker ATP-binding motif required for repair activity and involved in interstrand cross-link repair; Msh2p-Msh6p binds to and hydrolyzes ATP""	Yeast	1	1	1	1	1	0	0	0	800420	731197	862996	1.47448e+06	1.68955e+06	1.87146e+06	2.37568e+06	2.21754e+06	2.85143e+06	3.32083e+06	3.36167e+06	3.53109e+06	0	798204	1.6785e+06	2.48155e+06	3.40453e+06
YGL246C	RAI1 SGDID:S000003215, Chr VII from 38780-37617, Genome Release 64-2-1, reverse complement, Verified ORF, Nuclear protein with decapping endonuclease activity; targets mRNAs with unmethylated 7-methylguanosine cap structures and 5'-triphosphates; binds to and stabilizes the exoribonuclease Rat1p; required for pre-rRNA processing; relocalizes to the cytosol in response to hypoxia; homologous to hu…	Yeast	0.75	1	0.666667	0.666667	0.666667	0	319655	514954	0	873301	971222	2.15504e+06	1.40755e+06	0	3.73919e+06	3.34034e+06	0	3.10753e+06	3.58322e+06	4.59828e+06	278203	614841	1.18753e+06	2.35984e+06	3.76301e+06
YPR072W	NOT5 SGDID:S000006276, Chr XVI from 690107-691789, Genome Release 64-2-1, Verified ORF, Subunit of CCR4-NOT global transcriptional regulator; involved intranscription initiation and elongation and in mRNA degradation; conserved lysine in human homolog of Not5p and Not3p is mutated in cancers""	Yeast	0.833333	1	1	0.333333	1	840566	689364	729431	299278	437864	720169	0	0	386414	1.77548e+06	566707	807840	1.6036e+06	1.75383e+06	1.11235e+06	753120	485771	128805	1.05001e+06	1.48993e+06
YKL112W	ABF1 SGDID:S000001595, Chr XI from 226570-228765, Genome Release 64-2-1, Verified ORF, DNA binding protein with possible chromatin-reorganizing activity; involved in transcriptional activation, gene silencing, and DNA replication and repair""	Yeast	0.75	1	1	0.333333	0.666667	0	0	0	251318	0	208465	0	0	369362	540284	1.11847e+06	904897	535222	597475	1.2192e+06	0	153261	123121	854551	783967
YBL040C	ERD2 SGDID:S000000136, Chr II from 142749-142112,142868-142847, Genome Release 64-2-1, reverse complement, Verified ORF, HDEL receptor; an integral membrane protein that binds to the HDEL motif in proteins destined for retention in the endoplasmic reticulum; has a role in maintenance of normal levels of ER-resident proteins""	Yeast	0.5	1	0.666667	0.333333	0	0	0	0	0	0	0	0	0	670767	0	811032	953824	2.00444e+06	1.03423e+06	1.50182e+06	0	0	223589	588285	1.51349e+06
YOR276W	CAF20 SGDID:S000005802, Chr XV from 841333-841818, Genome Release 64-2-1, Verified ORF, Phosphoprotein of the mRNA cap-binding complex; involved in translational control; repressor of cap-dependent translation initiation; competes with eIF4G for binding to eIF4E""	Yeast	1	1	1	1	1	369472	5.36122e+06	1.36578e+06	1.29544e+07	1.19027e+07	1.59536e+07	3.21882e+07	2.82443e+07	2.83084e+07	3.14424e+07	3.86018e+07	4.50108e+07	5.07034e+07	4.88038e+07	6.15331e+07	2.36549e+06	1.36035e+07	2.95803e+07	3.83517e+07	5.36801e+07
YMR027W	YMR027W SGDID:S000004629, Chr XIII from 325877-327289, Genome Release 64-2-1, Uncharacterized ORF, Putative protein of unknown function; green fluorescent protein (GFP)-fusion protein localizes to the nucleus and cytoplasm; YMR027W is not an essential gene""	Yeast	1	1	1	1	1	7.07076e+06	5.90708e+06	6.7789e+06	6.38642e+06	7.4766e+06	6.8512e+06	8.31712e+06	7.33098e+06	1.26703e+07	1.02184e+07	1.2646e+07	1.67054e+07	1.45957e+07	1.62388e+07	1.94671e+07	6.58558e+06	6.90474e+06	9.43948e+06	1.31899e+07	1.67672e+07
YLR206W	ENT2 SGDID:S000004196, Chr XII from 554578-556419, Genome Release 64-2-1, Verified ORF, Epsin-like protein required for endocytosis and actin patch assembly; functionally redundant with Ent1p; contains clathrin-binding motif at C-terminus; ENT2 has a paralog, ENT1, that arose from the whole genome duplication""	Yeast	1	1	1	1	1	651746	505906	598081	590212	416389	919573	664467	1.25483e+06	1.24772e+06	1.3657e+06	1.19956e+06	1.56315e+06	1.77397e+06	1.89131e+06	2.4552e+06	585245	642058	1.05567e+06	1.37614e+06	2.04016e+06
YNL232W	CSL4 SGDID:S000005176, Chr XIV from 214923-215801, Genome Release 64-2-1, Verified ORF, Exosome non-catalytic core component; involved in 3'-5' RNA processing and degradation in both the nucleus and the cytoplasm; predicted to contain an S1 RNA binding domain; has similarity to human hCsl4p (EXOSC1)""	Yeast	0	0	0	0	0	0	0	0	0	0	0	0	0	0	0	0	0	0	0	0	0	0	0	0	0
YBR230C	OM14 SGDID:S000000434, Chr II from 679942-679549,680050-680040, Genome Release 64-2-1, reverse complement, Verified ORF, Mitochondrial outer membrane receptor for cytosolic ribosomes; integral protein of the outer membrane that interacts with the nascent chain-associated complex (NAC) bound to ribosomes, contributing to co-translational mitochondrial import; interacts with porin (Por1p) and Om45p…	Yeast	1	1	1	1	1	0	0	0	3.51819e+06	5.61256e+06	4.14263e+06	8.83819e+06	8.20414e+06	8.93317e+06	1.34078e+07	1.17719e+07	1.10872e+07	1.83425e+07	1.91253e+07	1.71276e+07	0	4.42446e+06	8.6585e+06	1.20889e+07	1.81984e+07
YER067W	RGI1 SGDID:S000000869, Chr V from 292066-292551, Genome Release 64-2-1, Verified ORF, Protein of unknown function; involved in energy metabolism under respiratory conditions; protein abundance is increased upon intracellular iron depletion or in response to DNA replication stress; RGI1 has a paralog, RGI2, that arose from the whole genome duplication""	Yeast	1	1	1	1	1	2.62096e+06	2.77562e+06	2.72396e+06	1.28935e+07	1.22226e+07	1.70338e+07	2.39537e+07	2.92678e+07	3.3954e+07	3.30242e+07	4.22166e+07	4.89933e+07	5.0362e+07	6.67074e+07	7.07635e+07	2.70685e+06	1.405e+07	2.90585e+07	4.14114e+07	6.26109e+07
YDR059C	UBC5 SGDID:S000002466, Chr IV from 569633-569234,569770-569724, Genome Release 64-2-1, reverse complement, Verified ORF, Ubiquitin-conjugating enzyme; mediates selective degradation of short-lived, abnormal, or excess proteins, including histone H3; central component of the cellular stress response; expression is heat inducible; protein abundance increases in response to DNA replication stress; U…	Yeast	0.75	0.666667	1	0.666667	0.666667	482751	910449	939833	824796	0	411452	1.11026e+06	0	1.49865e+06	1.66823e+06	2.03744e+06	2.59572e+06	0	1.85712e+06	3.17185e+06	777677	412083	869635	2.10046e+06	1.67632e+06
YEL047C	FRD1 SGDID:S000000773, Chr V from 66797-65385, Genome Release 64-2-1, reverse complement, Verified ORF, Soluble fumarate reductase; required with isoenzyme Osm1p for anaerobic growth; may interact with ribosomes, based on co-purification experiments; authentic, non-tagged protein is detected in purified mitochondria in high-throughput studies; similar to Arxula adeninovorans fumarate reductase; p…	Yeast	1	1	1	1	1	2.94855e+06	4.42269e+06	4.39351e+06	5.60892e+06	4.92711e+06	7.62839e+06	1.32417e+07	1.21084e+07	1.56956e+07	1.99167e+07	2.1047e+07	2.51234e+07	3.09876e+07	2.73409e+07	3.53606e+07	3.92158e+06	6.05481e+06	1.36819e+07	2.2029e+07	3.12297e+07
YKL025C	PAN3 SGDID:S000001508, Chr XI from 392279-390240, Genome Release 64-2-1, reverse complement, Verified ORF, Essential subunit of the Pan2p-Pan3p poly(A)-ribonuclease complex; poly (A) mRNA binding subunit which recruits mRNA to the complex; the Pan2p-Pan3p complex controls poly(A) tail length and regulates the stoichiometry and activity of postreplication repair complexes""	Yeast	0.166667	0.333333	0.333333	0	0	0	0	0	0	0	0	0	0	0	0	0	525486	0	0	591612	0	0	0	175162	197204
YOL022C	TSR4 SGDID:S000005382, Chr XV from 281498-280272, Genome Release 64-2-1, reverse complement, Verified ORF, Cytoplasmic protein required for correct processing of 20S pre-rRNA; protein required for processing of the 20S pre-rRNA at site D to generate mature 18S rRNA; essential gene in S288C background but not in CEN.PK2""	Yeast	0	0	0	0	0	0	0	0	0	0	0	0	0	0	0	0	0	0	0	0	0	0	0	0	0
YGL242C	YGL242C SGDID:S000003211, Chr VII from 45197-44652, Genome Release 64-2-1, reverse complement, Verified ORF, Protein of unknown function; N-terminally propionylated in vivo; deletion mutant is viable""	Yeast	1	1	1	1	1	799499	1.42312e+06	1.41834e+06	4.42181e+06	4.66016e+06	4.38758e+06	1.10925e+07	1.05896e+07	1.12311e+07	1.78237e+07	1.76563e+07	1.91088e+07	2.81533e+07	2.79291e+07	2.71863e+07	1.21365e+06	4.48985e+06	1.0971e+07	1.81963e+07	2.77562e+07
YBR255C-A	YBR255C-A SGDID:S000007649, Chr II from 726917-726618,727074-727012, Genome Release 64-2-1, reverse complement, Uncharacterized ORF, Putative protein of unknown function; may interact with respiratory chain complexes III (ubiquinol-cytochrome c reductase) or IV (cytochrome c oxidase); identified by sequence comparison with hemiascomycetous yeast species""	Yeast	0	0	0	0	0	0	0	0	0	0	0	0	0	0	0	0	0	0	0	0	0	0	0	0	0
YFR019W	FAB1 SGDID:S000001915, Chr VI from 184502-191338, Genome Release 64-2-1, Verified ORF, 1-phosphatidylinositol-3-phosphate 5-kinase; vacuolar membrane kinase that generates phosphatidylinositol (3,5)P2, which is involved in vacuolar sorting and homeostasis""	Yeast	0	0	0	0	0	0	0	0	0	0	0	0	0	0	0	0	0	0	0	0	0	0	0	0	0
YAL003W	EFB1 SGDID:S000000003, Chr I from 142174-142253,142620-143160, Genome Release 64-2-1, Verified ORF, Translation elongation factor 1 beta; stimulates nucleotide exchange to regenerate EF-1 alpha-GTP for the next elongation cycle; part of the EF-1 complex, which facilitates binding of aminoacyl-tRNA to the ribosomal A site""	Yeast	1	1	1	1	1	0	0	0	1.35088e+07	9.27542e+06	1.22856e+07	2.29146e+07	2.05818e+07	2.54452e+07	3.70792e+07	3.25919e+07	3.90623e+07	4.77668e+07	4.84099e+07	5.63213e+07	0	1.16899e+07	2.29805e+07	3.62445e+07	5.08327e+07
YBR149W	ARA1 SGDID:S000000353, Chr II from 539987-541021, Genome Release 64-2-1, Verified ORF, NADP+ dependent arabinose dehydrogenase; involved in carbohydrate metabolism; purified as homodimer; naturally occurs with a N-terminus degradation product""	Yeast	1	1	1	1	1	914009	812032	603317	1.26024e+07	1.02026e+07	1.08179e+07	2.10891e+07	2.22285e+07	2.46439e+07	3.5252e+07	3.35249e+07	3.97563e+07	4.87012e+07	5.01476e+07	5.58496e+07	776453	1.12076e+07	2.26538e+07	3.61777e+07	5.15661e+07
YER122C	GLO3 SGDID:S000000924, Chr V from 404352-402871, Genome Release 64-2-1, reverse complement, Verified ORF, ADP-ribosylation factor GTPase activating protein (ARF GAP); involved in ER-Golgi transport; shares functional similarity with Gcs1p""	Yeast	0.666667	1	0.666667	0.333333	0.666667	0	66521.2	57787.8	221770	0	263819	0	0	851926	0	1.07329e+06	1.41482e+06	686403	1.31432e+06	1.6518e+06	41436.3	161863	283975	829368	1.21751e+06
YOR020C	HSP10 SGDID:S000005546, Chr XV from 370844-370524, Genome Release 64-2-1, reverse complement, Verified ORF, Mitochondrial matrix co-chaperonin; inhibits the ATPase activity of Hsp60p, a mitochondrial chaperonin; involved in protein folding and sorting in the mitochondria; 10 kD heat shock protein with similarity to E. coli groES""	Yeast	1	1	1	1	1	1.24812e+07	1.01e+07	1.01593e+07	3.04728e+07	2.70872e+07	3.68811e+07	4.45395e+07	5.8827e+07	7.37273e+07	7.10356e+07	8.16648e+07	1.06137e+08	9.46601e+07	1.01712e+08	1.41703e+08	1.09135e+07	3.14804e+07	5.90313e+07	8.62792e+07	1.12692e+08
YDR505C	PSP1 SGDID:S000002913, Chr IV from 1459220-1456695, Genome Release 64-2-1, reverse complement, Verified ORF, Asn and gln rich protein of unknown function; high-copy suppressor of POL1 (DNA polymerase alpha) and partial suppressor of CDC2 (polymerase delta) and CDC6 (pre-RC loading factor) mutations; overexpression results in growth inhibition; PSP1 has a paralog, YLR177W, that arose from the whol…	Yeast	0.25	0.333333	0.333333	0.333333	0	0	0	0	0	0	0	0	0	126209	0	0	104334	0	0	196559	0	0	42069.8	34777.8	65519.8
YKR084C	HBS1 SGDID:S000001792, Chr XI from 598890-597055, Genome Release 64-2-1, reverse complement, Verified ORF, GTPase with similarity to translation release factors; together with binding partner Dom34p, facilitates ribosomal subunit dissociation and peptidyl-tRNA release when translation is stalled, particularly in 3' UTRs; genetically implicated in mRNA no-go decay; HBS1 has a paralog, SKI7, that a…	Yeast	0.833333	1	0.666667	0.666667	1	232850	0	112182	217433	521237	288820	328692	0	481808	656897	0	760426	938134	702509	1.14675e+06	115011	342497	270167	472441	929132
YOR280C	FSH3 SGDID:S000005806, Chr XV from 845792-844992, Genome Release 64-2-1, reverse complement, Verified ORF, Putative serine hydrolase; likely target of Cyc8p-Tup1p-Rfx1p transcriptional regulation; sequence is similar to S. cerevisiae Fsh1p and Fsh2p and the human candidate tumor suppressor OVCA2""	Yeast	0.666667	1	0.333333	0.666667	0.666667	0	0	0	464789	0	581014	0	855094	697200	0	0	1.48769e+06	1.14651e+06	1.08927e+06	1.99439e+06	0	348601	517431	495898	1.41006e+06
YDL147W	RPN5 SGDID:S000002306, Chr IV from 190924-192261, Genome Release 64-2-1, Verified ORF, Subunit of the CSN and 26S proteasome lid complexes; similar to mammalian p55 subunit and to another S. cerevisiae regulatory subunit, Rpn7p; Rpn5p is an essential protein; the COP9 signalosome is also known as the CSN""	Yeast	1	1	1	1	1	2.63465e+06	2.17623e+06	2.34363e+06	1.88152e+06	1.4355e+06	2.77832e+06	7.13726e+06	5.64728e+06	4.44076e+06	7.27945e+06	4.89972e+06	6.57108e+06	1.08074e+07	7.02388e+06	7.74056e+06	2.38484e+06	2.03178e+06	5.74177e+06	6.25008e+06	8.52395e+06
YLR115W	CFT2 SGDID:S000004105, Chr XII from 377985-380564, Genome Release 64-2-1, Verified ORF, Subunit of the mRNA cleavage and polyadenlylation factor (CPF); required for pre-mRNA cleavage, polyadenylation and poly(A) site recognition, 43% similarity with the mammalian CPSF-100 protein.""	Yeast	0	0	0	0	0	0	0	0	0	0	0	0	0	0	0	0	0	0	0	0	0	0	0	0	0
YKR068C	BET3 SGDID:S000001776, Chr XI from 570909-570328, Genome Release 64-2-1, reverse complement, Verified ORF, Core component of transport protein particle (TRAPP) complexes I-III; TRAPP complexes are related multimeric guanine nucleotide-exchange factors for the GTPase Ypt1, regulating ER-Golgi traffic (TRAPPI), intra-Golgi traffic (TRAPPII), endosome-Golgi traffic (TRAPPII and III) and autophagy (T…	Yeast	0	0	0	0	0	0	0	0	0	0	0	0	0	0	0	0	0	0	0	0	0	0	0	0	0
YMR090W	YMR090W SGDID:S000004696, Chr XIII from 449245-449928, Genome Release 64-2-1, Uncharacterized ORF, Putative protein of unknown function; similar to DTDP-glucose 4,6-dehydratases; GFP-fusion protein localizes to the cytoplasm; up-regulated in response to the fungicide mancozeb; not essential for viability""	Yeast	0.5	1	1	0	0	0	0	0	0	0	0	0	0	0	7.78012e+06	8.468e+06	1.0507e+07	2.5276e+06	1.79289e+06	2.69515e+06	0	0	0	8.91838e+06	2.33855e+06
YOL143C	RIB4 SGDID:S000005503, Chr XV from 55104-54595, Genome Release 64-2-1, reverse complement, Verified ORF, Lumazine synthase (DMRL synthase); catalyzes synthesis of immediate precursor to riboflavin; DMRL synthase stands for 6,7-dimethyl-8-ribityllumazine synthase""	Yeast	1	1	1	1	1	2.31336e+06	207658	0	2.79018e+06	3.03207e+06	4.28439e+06	6.70852e+06	4.89403e+06	7.9021e+06	8.70038e+06	8.62615e+06	1.17706e+07	8.96984e+06	1.03879e+07	1.55925e+07	840339	3.36888e+06	6.50155e+06	9.69903e+06	1.16501e+07
YJL098W	SAP185 SGDID:S000003634, Chr X from 242082-245258, Genome Release 64-2-1, Verified ORF, Protein that forms a complex with the Sit4p protein phosphatase; required for Sit4p function; member of a family of similar proteins including Sap4p, Sap155p, and Sap190p; SAP185 has a paralog, SAP190, that arose from the whole genome duplication""	Yeast	0	0	0	0	0	0	0	0	0	0	0	0	0	0	0	0	0	0	0	0	0	0	0	0	0
YGL006W	PMC1 SGDID:S000002974, Chr VII from 485921-489442, Genome Release 64-2-1, Verified ORF, Vacuolar Ca2+ ATPase involved in depleting cytosol of Ca2+ ions; prevents growth inhibition by activation of calcineurin in the presence of elevated concentrations of calcium; similar to mammalian PMCA1a""	Yeast	1	1	1	1	1	998229	1.05534e+06	1.09089e+06	1.07226e+06	784488	1.12251e+06	897228	787473	1.22597e+06	777386	1.05184e+06	1.94239e+06	2.12976e+06	1.75164e+06	2.69495e+06	1.04815e+06	993086	970224	1.25721e+06	2.19211e+06
YJL190C	RPS22A SGDID:S000003726, Chr X from 75302-74910, Genome Release 64-2-1, reverse complement, Verified ORF, Protein component of the small (40S) ribosomal subunit; homologous to mammalian ribosomal protein S15A and bacterial S8; RPS22A has a paralog, RPS22B, that arose from the whole genome duplication""	Yeast	1	1	1	1	1	0	967359	2.29771e+06	7.09549e+07	6.2313e+07	6.688e+07	1.25725e+08	1.24102e+08	1.35062e+08	1.93467e+08	1.86276e+08	2.1898e+08	2.75064e+08	2.39813e+08	2.91209e+08	1.08836e+06	6.6716e+07	1.28296e+08	1.99575e+08	2.68695e+08
YPR060C	ARO7 SGDID:S000006264, Chr XVI from 675631-674861, Genome Release 64-2-1, reverse complement, Verified ORF, Chorismate mutase; catalyzes the conversion of chorismate to prephenate to initiate the tyrosine/phenylalanine-specific branch of aromatic amino acid biosynthesis""	Yeast	0.916667	1	1	1	0.666667	643326	729647	642044	806106	0	683434	770263	638092	1.01455e+06	964874	1.23415e+06	1.8278e+06	951206	1.08865e+06	1.71372e+06	671672	496513	807633	1.34227e+06	1.25119e+06
YLL029W	FRA1 SGDID:S000003952, Chr XII from 81461-83710, Genome Release 64-2-1, Verified ORF, Protein involved in negative regulation of iron regulon transcription; forms an iron independent complex with Fra2p, Grx3p, and Grx4p; cytosolic; mutant fails to repress transcription of iron regulon and is defective in spore formation""	Yeast	0.666667	1	0.666667	0.333333	0.666667	0	39984.4	35154.9	204047	0	193098	0	0	308562	338916	0	680249	421829	600937	747972	25046.4	132382	102854	339722	590246
YGL019W	CKB1 SGDID:S000002987, Chr VII from 458156-458992, Genome Release 64-2-1, Verified ORF, Beta regulatory subunit of casein kinase 2 (CK2); a Ser/Thr protein kinase with roles in cell growth and proliferation; CK2, comprised of CKA1, CKA2, CKB1 and CKB2, has many substrates including transcription factors and all RNA polymerases""	Yeast	0	0	0	0	0	0	0	0	0	0	0	0	0	0	0	0	0	0	0	0	0	0	0	0	0
YDL148C	NOP14 SGDID:S000002307, Chr IV from 190586-188154, Genome Release 64-2-1, reverse complement, Verified ORF, Nucleolar protein; forms a complex with Noc4p that mediates maturation and nuclear export of 40S ribosomal subunits; also present in the small subunit processome complex, which is required for processing of pre-18S rRNA""	Yeast	0	0	0	0	0	0	0	0	0	0	0	0	0	0	0	0	0	0	0	0	0	0	0	0	0
YDR036C	EHD3 SGDID:S000002443, Chr IV from 524713-523211, Genome Release 64-2-1, reverse complement, Verified ORF, 3-hydroxyisobutyryl-CoA hydrolase; member of a family of enoyl-CoA hydratase/isomerases; non-tagged protein is detected in highly purified mitochondria in high-throughput studies; phosphorylated; mutation affects fluid-phase endocytosis""	Yeast	0.583333	0.333333	0.333333	0.666667	1	786826	806737	565650	416452	263150	36496.4	166258	0	463986	0	0	250499	0	0	187170	719738	238699	210081	83499.7	62390
YGL167C	PMR1 SGDID:S000003135, Chr VII from 190468-187616, Genome Release 64-2-1, reverse complement, Verified ORF, High affinity Ca2+/Mn2+ P-type ATPase; required for Ca2+ and Mn2+ transport into Golgi; involved in Ca2+ dependent protein sorting and processing; D53A mutant (Mn2+ transporting) is rapamycin sensitive, Q783A mutant (Ca2+ transporting) is rapamycin resistant; Mn2+ transport into Golgi lumen…	Yeast	1	1	1	1	1	1.85832e+06	1.27814e+06	1.753e+06	1.31355e+06	711991	1.27739e+06	2.16505e+06	1.96429e+06	2.76215e+06	3.9408e+06	2.91982e+06	4.34592e+06	5.11023e+06	4.71543e+06	5.73548e+06	1.62982e+06	1.10098e+06	2.29716e+06	3.73551e+06	5.18705e+06
YNL272C	SEC2 SGDID:S000005216, Chr XIV from 129084-126805, Genome Release 64-2-1, reverse complement, Verified ORF, Guanyl-nucleotide exchange factor for the small G-protein Sec4p; essential for post-Golgi vesicle transport and for autophagy; associates with the exocyst, via exocyst subunit Sec15p, on secretory vesicles""	Yeast	0.333333	0.333333	1	0	0	0	0	0	0	0	0	0	0	0	254338	257968	122376	0	0	567383	0	0	0	211560	189128
YFR009W	GCN20 SGDID:S000001905, Chr VI from 162488-164746, Genome Release 64-2-1, Verified ORF, Positive regulator of the Gcn2p kinase activity; forms a complex with Gcn1p; proposed to stimulate Gcn2p activation by an uncharged tRNA""	Yeast	1	1	1	1	1	4.49548e+06	3.74466e+06	4.23923e+06	3.40867e+06	1.21669e+06	3.12328e+06	3.54122e+06	3.49499e+06	4.61581e+06	4.62804e+06	4.0092e+06	7.4788e+06	7.86276e+06	7.50978e+06	1.09681e+07	4.15979e+06	2.58288e+06	3.88401e+06	5.37201e+06	8.78022e+06
YJL191W	RPS14B SGDID:S000003727, Chr X from 73787-73796,74205-74611, Genome Release 64-2-1, Verified ORF, Protein component of the small (40S) ribosomal subunit; required for ribosome assembly and 20S pre-rRNA processing; mutations confer cryptopleurine resistance; homologous to mammalian ribosomal protein S14 and bacterial S11; RPS14B has a paralog, RPS14A, that arose from the whole genome duplication""	Yeast	1	1	1	1	1	5.01153e+06	2.01015e+06	5.35512e+06	1.65259e+07	1.23039e+07	2.01724e+07	3.41572e+07	2.66596e+07	3.98926e+07	3.56761e+07	3.72103e+07	6.85774e+07	4.91129e+07	5.18499e+07	9.61706e+07	4.1256e+06	1.63341e+07	3.35698e+07	4.71546e+07	6.57111e+07
YER083C	GET2 SGDID:S000000885, Chr V from 327031-326174, Genome Release 64-2-1, reverse complement, Verified ORF, Subunit of the GET complex; involved in insertion of proteins into the ER membrane; required for the retrieval of HDEL proteins from the Golgi to the ER in an ERD2 dependent fashion and for meiotic nuclear division""	Yeast	0.916667	1	1	1	0.666667	0	0	0	368741	0	625269	1.88644e+06	774434	981621	2.53055e+06	1.40872e+06	1.92876e+06	2.91004e+06	1.11955e+06	2.24656e+06	0	331337	1.21417e+06	1.95601e+06	2.09205e+06
YOR361C	PRT1 SGDID:S000005888, Chr XV from 1017652-1015361, Genome Release 64-2-1, reverse complement, Verified ORF, eIF3b subunit of the eukaryotic translation initiation factor 3 (eIF3); subunit of the core complex of eIF3; essential for translation; part of a subcomplex (Prt1p-Rpg1p-Nip1p) that stimulates binding of mRNA and tRNA(i)Met to ribosomes""	Yeast	1	1	1	1	1	3.95441e+06	4.04253e+06	3.81832e+06	3.18013e+06	2.91406e+06	3.86731e+06	4.94473e+06	4.73903e+06	7.49114e+06	7.4889e+06	7.48402e+06	1.11228e+07	1.30184e+07	1.16515e+07	1.63715e+07	3.93842e+06	3.3205e+06	5.72497e+06	8.69858e+06	1.36805e+07
YBR170C	NPL4 SGDID:S000000374, Chr II from 578086-576344, Genome Release 64-2-1, reverse complement, Verified ORF, Substrate-recruiting cofactor of the Cdc48p-Npl4p-Ufd1p segregase; assists Cdc48p in the dislocation of misfolded, polyubiquitinated ERAD substrates that are subsequently delivered to the proteasome for degradation; also involved in the regulated destruction of resident ER membrane proteins,…	Yeast	1	1	1	1	1	0	0	1.04148e+07	1.53765e+06	1.08268e+06	2.54195e+06	1.15869e+06	1.68215e+06	1.98691e+06	2.60644e+06	1.96652e+06	2.72879e+06	2.71049e+06	2.57229e+06	3.47985e+06	3.47161e+06	1.72076e+06	1.60925e+06	2.43391e+06	2.92088e+06
YGR194C	XKS1 SGDID:S000003426, Chr VII from 887875-886073, Genome Release 64-2-1, reverse complement, Verified ORF, Xylulokinase; converts D-xylulose and ATP to xylulose 5-phosphate and ADP; rate limiting step in fermentation of xylulose; required for xylose fermentation by recombinant S. cerevisiae strains""	Yeast	0.583333	1	0.333333	0.333333	0.666667	373637	443812	530250	260527	0	178035	0	0	226658	0	0	361297	402976	358768	575074	449233	146187	75552.5	120432	445606
YBR279W	PAF1 SGDID:S000000483, Chr II from 761257-762594, Genome Release 64-2-1, Verified ORF, Component of the Paf1p complex involved in transcription elongation; binds to and modulates the activity of RNA polymerases I and II; required for expression of a subset of genes, including cell cycle-regulated genes; involved in SER3 repression by helping to maintain SRG1 transcription-dependent nucleosome occ…	Yeast	0.5	1	0.333333	0.333333	0.333333	0	0	0	0	0	185813	0	0	273380	0	0	467288	935235	603537	680533	0	61937.7	91126.7	155763	739768
YMR033W	ARP9 SGDID:S000004636, Chr XIII from 337788-337817,337904-339277, Genome Release 64-2-1, Verified ORF, Component of both the SWI/SNF and RSC chromatin remodeling complexes; actin-related protein involved in transcriptional regulation""	Yeast	0	0	0	0	0	0	0	0	0	0	0	0	0	0	0	0	0	0	0	0	0	0	0	0	0
YBL004W	UTP20 SGDID:S000000100, Chr II from 227636-235117, Genome Release 64-2-1, Verified ORF, Component of the small-subunit (SSU) processome; SSU processome is involved in the biogenesis of the 18S rRNA""	Yeast	0	0	0	0	0	0	0	0	0	0	0	0	0	0	0	0	0	0	0	0	0	0	0	0	0
YIL005W	EPS1 SGDID:S000001267, Chr IX from 345692-347797, Genome Release 64-2-1, Verified ORF, ER protein with chaperone and co-chaperone activity; involved in retention of resident ER proteins; has a role in recognizing proteins targeted for ER-associated degradation (ERAD), member of the protein disulfide isomerase family""	Yeast	0.833333	1	1	0.666667	0.666667	364179	458209	522965	278397	0	335026	0	489137	465482	340117	365232	556110	553675	350910	766372	448451	204474	318206	420486	556985
YLR187W	SKG3 SGDID:S000004177, Chr XII from 524865-527945, Genome Release 64-2-1, Verified ORF, Protein of unknown function; green fluorescent protein (GFP)-fusion protein localizes to the cell periphery, cytoplasm, bud, and bud neck; potential Cdc28p substrate; similar to Skg4p; relocalizes from bud neck to cytoplasm upon DNA replication stress; SKG3 has a paralog, CAF120, that arose from the whole geno…	Yeast	1	1	1	1	1	53444.4	211691	150852	1.47475e+06	1.2833e+06	1.38902e+06	2.79906e+06	3.21469e+06	3.10651e+06	3.57733e+06	3.84748e+06	4.50321e+06	5.81092e+06	5.21746e+06	6.80415e+06	138662	1.38236e+06	3.04009e+06	3.97601e+06	5.94417e+06
YMR243C	ZRC1 SGDID:S000004856, Chr XIII from 756166-754838, Genome Release 64-2-1, reverse complement, Verified ORF, Vacuolar membrane zinc transporter; transports zinc from cytosol to vacuole for storage; also has role in resistance to zinc shock resulting from sudden influx of zinc into cytoplasm; human ortholog SLC30A10 functions as a Mn transporter and mutations in SLC30A10 cause neurotoxic accumulat…	Yeast	0.583333	1	0.333333	0.333333	0.666667	0	0	0	298565	0	689010	0	0	1.00968e+06	0	0	1.48985e+06	1.85338e+06	1.89376e+06	1.63967e+06	0	329192	336560	496617	1.7956e+06
YDL198C	GGC1 SGDID:S000002357, Chr IV from 104551-103649, Genome Release 64-2-1, reverse complement, Verified ORF, Mitochondrial GTP/GDP transporter; essential for mitochondrial genome maintenance; has a role in mitochondrial iron transport; member of the mitochondrial carrier family""	Yeast	0.583333	0.666667	0.666667	0.666667	0.333333	698968	686543	937079	0	0	641208	568204	0	461017	0	527022	690222	976884	0	784136	774197	213736	343074	405748	587006
YDR513W	GRX2 SGDID:S000002921, Chr IV from 1471017-1471448, Genome Release 64-2-1, Verified ORF, Cytoplasmic glutaredoxin; thioltransferase, glutathione-dependent disulfide oxidoreductase involved in maintaining redox state of target proteins, also exhibits glutathione peroxidase activity, expression induced in response to stress; GRX2 has two in-frame start codons resulting in a shorter isoform that is …	Yeast	1	1	1	1	1	0	907082	837381	1.89531e+07	6.41501e+06	1.67277e+07	2.8306e+07	2.59774e+07	3.54331e+07	5.63978e+07	4.81562e+07	4.97316e+07	6.56204e+07	7.08252e+07	7.01429e+07	581487	1.40319e+07	2.99055e+07	5.14285e+07	6.88628e+07
YDL131W	LYS21 SGDID:S000002289, Chr IV from 227393-228715, Genome Release 64-2-1, Verified ORF, Homocitrate synthase isozyme; catalyzes the condensation of acetyl-CoA and alpha-ketoglutarate to form homocitrate, which is the first step in the lysine biosynthesis pathway; LYS21 has a paralog, LYS20, that arose from the whole genome duplication""	Yeast	1	1	1	1	1	7.03501e+06	3.3799e+06	977960	6.71172e+06	3.52244e+06	6.68329e+06	8.09638e+06	9.60071e+06	1.42756e+07	1.59757e+07	1.52738e+07	2.393e+07	2.3646e+07	2.27563e+07	3.263e+07	3.79762e+06	5.63915e+06	1.06576e+07	1.83932e+07	2.63441e+07
YJL112W	MDV1 SGDID:S000003648, Chr X from 205305-207449, Genome Release 64-2-1, Verified ORF, Peripheral protein of cytosolic face of mitochondrial outer membrane; required for mitochondrial fission; interacts with Fis1p and with the dynamin-related GTPase Dnm1p; contains WD repeats; MDV1 has a paralog, CAF4, that arose from the whole genome duplication""	Yeast	0	0	0	0	0	0	0	0	0	0	0	0	0	0	0	0	0	0	0	0	0	0	0	0	0
YAL044C	GCV3 SGDID:S000000042, Chr I from 58462-57950, Genome Release 64-2-1, reverse complement, Verified ORF, H subunit of the mitochondrial glycine decarboxylase complex; glycine decarboxylase is required for the catabolism of glycine to 5,10-methylene-THF; also required for all protein lipoylation; expression is regulated by levels of 5,10-methylene-THF""	Yeast	1	1	1	1	1	871629	1.20243e+06	1.4097e+06	7.79357e+06	8.09083e+06	1.02634e+07	1.67593e+07	2.0228e+07	1.07096e+07	2.46651e+07	2.18343e+07	1.49947e+07	3.11834e+07	3.34557e+07	4.70581e+07	1.16125e+06	8.71594e+06	1.5899e+07	2.0498e+07	3.72324e+07
YBR029C	CDS1 SGDID:S000000233, Chr II from 297742-296369, Genome Release 64-2-1, reverse complement, Verified ORF, Phosphatidate cytidylyltransferase (CDP-diglyceride synthetase); an enzyme that catalyzes that conversion of CTP + phosphate into diphosphate + CDP-diaclglyerol, a critical step in the synthesis of all major yeast phospholipids""	Yeast	0.916667	1	1	1	0.666667	858027	889411	1.11831e+06	220417	0	962264	556754	633835	2.61444e+06	1.27791e+06	1.42131e+06	805514	789860	2.81658e+06	7.47272e+06	955251	394227	1.26834e+06	1.16824e+06	3.69305e+06
YBR260C	RGD1 SGDID:S000000464, Chr II from 734639-732639, Genome Release 64-2-1, reverse complement, Verified ORF, GTPase-activating protein (RhoGAP) for Rho3p and Rho4p; possibly involved in control of actin cytoskeleton organization""	Yeast	0	0	0	0	0	0	0	0	0	0	0	0	0	0	0	0	0	0	0	0	0	0	0	0	0
YHR141C	RPL42B SGDID:S000001183, Chr VIII from 382306-381990,382751-382748, Genome Release 64-2-1, reverse complement, Verified ORF, Ribosomal 60S subunit protein L42B; required for propagation of the killer toxin-encoding M1 double-stranded RNA satellite of the L-A double-stranded RNA virus; homologous to mammalian ribosomal protein L36A, no bacterial homolog; RPL42B has a paralog, RPL42A, that arose fr…	Yeast	0	0	0	0	0	0	0	0	0	0	0	0	0	0	0	0	0	0	0	0	0	0	0	0	0
YER063W	THO1 SGDID:S000000865, Chr V from 281710-282366, Genome Release 64-2-1, Verified ORF, Conserved nuclear RNA-binding protein; specifically binds to transcribed chromatin in a THO- and RNA-dependent manner, genetically interacts with shuttling hnRNP NAB2; overproduction suppresses transcriptional defect caused by hpr1 mutation""	Yeast	0	0	0	0	0	0	0	0	0	0	0	0	0	0	0	0	0	0	0	0	0	0	0	0	0
YPL273W	SAM4 SGDID:S000006194, Chr XVI from 25087-26064, Genome Release 64-2-1, Verified ORF, S-adenosylmethionine-homocysteine methyltransferase; functions along with Mht1p in the conversion of S-adenosylmethionine (AdoMet) to methionine to control the methionine/AdoMet ratio; SAM4 has a paralog, YMR321C, that arose from a single-locus duplication""	Yeast	0.916667	1	1	1	0.666667	4.20646e+06	6.12258e+06	5.24261e+06	5.33187e+06	0	5.69222e+06	3.37855e+06	3.10841e+06	6.40964e+06	5.54732e+06	6.61006e+06	9.08436e+06	9.42917e+06	1.00276e+07	1.26329e+07	5.19055e+06	3.6747e+06	4.29887e+06	7.08058e+06	1.06965e+07
YDR499W	LCD1 SGDID:S000002907, Chr IV from 1447830-1450073, Genome Release 64-2-1, Verified ORF, Essential protein required for the DNA integrity checkpoint pathways; interacts physically with Mec1p; putative homolog of S. pombe Rad26 and human ATRIP; forms nuclear foci upon DNA replication stress""	Yeast	0	0	0	0	0	0	0	0	0	0	0	0	0	0	0	0	0	0	0	0	0	0	0	0	0
YLR022C	SDO1 SGDID:S000004012, Chr XII from 184926-184174, Genome Release 64-2-1, reverse complement, Verified ORF, Guanine nucleotide exchange factor (GEF) for Ria1p; essential protein involved in ribosome maturation; with Ria1p, promotes release of Tif6p from 60S ribosomal subunits in the cytoplasm so that they can assemble with 40S subunits to generate mature ribosomes; ortholog of the human protein (…	Yeast	0.5	1	0.333333	0.333333	0.333333	0	140236	0	0	0	264456	0	0	818892	0	0	1.25784e+06	825360	1.45285e+06	1.63431e+06	46745.5	88151.9	272964	419279	1.30417e+06
YGR199W	PMT6 SGDID:S000003431, Chr VII from 897502-899781, Genome Release 64-2-1, Verified ORF, Protein O-mannosyltransferase; transfers mannose from dolichyl phosphate-D-mannose to protein serine/threonine residues of secretory proteins; reaction is essential for cell wall rigidity; member of a family of mannosyltransferases""	Yeast	0	0	0	0	0	0	0	0	0	0	0	0	0	0	0	0	0	0	0	0	0	0	0	0	0
YKL113C	RAD27 SGDID:S000001596, Chr XI from 225875-224727, Genome Release 64-2-1, reverse complement, Verified ORF, 5' to 3' exonuclease, 5' flap endonuclease; required for Okazaki fragment processing and maturation, for long-patch base-excision repair and large loop repair (LLR), ribonucleotide excision repair; member of the S. pombe RAD2/FEN1 family; relocalizes to the cytosol in response to hypoxia""	Yeast	0	0	0	0	0	0	0	0	0	0	0	0	0	0	0	0	0	0	0	0	0	0	0	0	0
YDR312W	SSF2 SGDID:S000002720, Chr IV from 1087581-1088942, Genome Release 64-2-1, Verified ORF, Protein required for ribosomal large subunit maturation; functionally redundant with Ssf1p; member of the Brix family; SSF2 has a paralog, SSF1, that arose from the whole genome duplication""	Yeast	0	0	0	0	0	0	0	0	0	0	0	0	0	0	0	0	0	0	0	0	0	0	0	0	0
YJR006W	POL31 SGDID:S000003766, Chr X from 449202-450665, Genome Release 64-2-1, Verified ORF, Subunit of DNA polymerase delta (polymerase III); essential for cell viability; involved in DNA replication and DNA repair; forms a complex with Rev3p, Rev7p and Pol32p; relocalizes to the cytosol in response to hypoxia""	Yeast	0	0	0	0	0	0	0	0	0	0	0	0	0	0	0	0	0	0	0	0	0	0	0	0	0
YGL100W	SEH1 SGDID:S000003068, Chr VII from 313234-314283, Genome Release 64-2-1, Verified ORF, Component of two distinct complexes; subunit of the Nup84 nuclear pore sub-complex (NPC) and the Seh1-associated (SEA) complex; the the NUP84 subcomplex contributes to nucleocytoplasmic transport and NPC biogenesis; the SEA complex is a coatamer-related complex that associates dynamically with the vacuole; hom…	Yeast	0.916667	1	1	1	0.666667	0	0	0	514632	0	468938	672705	653206	930161	1.29528e+06	1.22106e+06	1.41128e+06	1.72609e+06	1.32205e+06	1.91785e+06	0	327856	752024	1.30921e+06	1.65533e+06
YDR101C	ARX1 SGDID:S000002508, Chr IV from 657467-655686, Genome Release 64-2-1, reverse complement, Verified ORF, Nuclear export factor for the ribosomal pre-60S subunit; shuttling factor which directly binds FG rich nucleoporins and facilities translocation through the nuclear pore complex; interacts directly with Alb1p; responsible for Tif6p recycling defects in the absence of Rei1; associated with th…	Yeast	0.583333	0.666667	0.666667	0.333333	0.666667	180514	193954	167806	97319.5	0	95637.8	0	0	261775	400992	0	450760	0	252840	637101	180758	64319.1	87258.2	283917	296647
YJL128C	PBS2 SGDID:S000003664, Chr X from 180103-178097, Genome Release 64-2-1, reverse complement, Verified ORF, MAP kinase kinase of the HOG signaling pathway; activated under severe osmotic stress; mitophagy-specific regulator; plays a role in regulating Ty1 transposition""	Yeast	0.5	1	0.666667	0.333333	0	0	0	0	0	0	0	0	0	97148.6	144805	0	174111	181353	206296	244953	0	0	32382.9	106305	210868
YGR083C	GCD2 SGDID:S000003315, Chr VII from 646815-644860, Genome Release 64-2-1, reverse complement, Verified ORF, Delta subunit of the translation initiation factor eIF2B; the guanine-nucleotide exchange factor for eIF2; activity subsequently regulated by phosphorylated eIF2; first identified as a negative regulator of GCN4 expression""	Yeast	1	1	1	1	1	0	0	0	173803	92086.5	170944	286945	220386	389354	293171	514819	713607	966671	828498	948887	0	145611	298895	507199	914685
YHR188C	GPI16 SGDID:S000001231, Chr VIII from 483837-482005, Genome Release 64-2-1, reverse complement, Verified ORF, Subunit of the glycosylphosphatidylinositol transamidase complex; transmembrane protein; adds GPIs to newly synthesized proteins; human PIG-Tp homolog""	Yeast	0.666667	1	1	0.666667	0	0	0	0	0	0	0	617893	0	6.40476e+06	430923	917809	566629	1.15322e+06	489366	1.51815e+06	0	0	2.34088e+06	638454	1.05358e+06
YML022W	APT1 SGDID:S000004484, Chr XIII from 228937-229500, Genome Release 64-2-1, Verified ORF, Adenine phosphoribosyltransferase; catalyzes the formation of AMP from adenine and 5-phosphoribosylpyrophosphate; involved in the salvage pathway of purine nucleotide biosynthesis; APT1 has a paralog, APT2, that arose from the whole genome duplication""	Yeast	0	0	0	0	0	0	0	0	0	0	0	0	0	0	0	0	0	0	0	0	0	0	0	0	0
YGL253W	HXK2 SGDID:S000003222, Chr VII from 23935-25395, Genome Release 64-2-1, Verified ORF, Hexokinase isoenzyme 2; catalyzes phosphorylation of glucose in the cytosol; predominant hexokinase during growth on glucose; functions in the nucleus to repress expression of HXK1 and GLK1 and to induce expression of its own gene; antiapoptotic; phosphorylation/dephosphorylation at serine-14 by protein kinase S…	Yeast	1	1	1	1	1	3.52828e+07	5.25033e+07	4.72795e+07	8.47756e+07	7.47508e+07	8.53165e+07	1.64342e+08	1.45545e+08	1.63188e+08	2.47338e+08	2.33821e+08	2.52657e+08	3.12087e+08	3.30268e+08	3.56637e+08	4.50219e+07	8.16143e+07	1.57692e+08	2.44605e+08	3.32997e+08
YGL123W	RPS2 SGDID:S000003091, Chr VII from 277617-278381, Genome Release 64-2-1, Verified ORF, Protein component of the small (40S) subunit; essential for control of translational accuracy; phosphorylation by C-terminal domain kinase I (CTDK-I) enhances translational accuracy; methylated on one or more arginine residues by Hmt1p; homologous to mammalian ribosomal protein S2 and bacterial S5""	Yeast	1	1	1	1	1	3.29444e+06	3.13821e+06	4.44529e+06	3.45363e+07	3.31634e+07	3.10466e+07	6.71248e+07	5.4763e+07	6.65327e+07	1.0683e+08	9.79522e+07	1.03675e+08	1.31082e+08	1.32189e+08	1.47977e+08	3.62598e+06	3.29154e+07	6.28068e+07	1.02819e+08	1.37083e+08
YFL018C	LPD1 SGDID:S000001876, Chr VI from 103127-101628, Genome Release 64-2-1, reverse complement, Verified ORF, Dihydrolipoamide dehydrogenase; the lipoamide dehydrogenase component (E3) of the pyruvate dehydrogenase and 2-oxoglutarate dehydrogenase multi-enzyme complexes; PDH complex is concentrated in spots within the mitochondrial matrix, often near the ERMES complex and near peroxisomes; LPD1 has …	Yeast	1	1	1	1	1	1.34054e+07	1.31404e+07	9.18425e+06	2.11329e+07	1.45683e+07	1.94959e+07	2.91033e+07	2.62569e+07	3.13758e+07	4.65318e+07	3.90963e+07	4.53857e+07	6.02367e+07	5.30019e+07	5.85295e+07	1.191e+07	1.8399e+07	2.8912e+07	4.36713e+07	5.7256e+07
YBR118W	TEF2 SGDID:S000000322, Chr II from 477671-479047, Genome Release 64-2-1, Verified ORF, Translational elongation factor EF-1 alpha; also encoded by TEF1; functions in the binding reaction of aminoacyl-tRNA (AA-tRNA) to ribosomes; TEF2-RFP levels increase during replicative aging; may also have a role in tRNA re-export from the nucleus; TEF2 has a paralog, TEF1, that arose from the whole genome dup…	Yeast	1	1	1	1	1	7.14165e+07	1.52208e+08	8.07249e+07	6.72781e+08	6.44271e+08	7.5839e+08	1.21402e+09	1.29704e+09	1.35084e+09	1.831e+09	1.93145e+09	1.96253e+09	3.03198e+09	2.98512e+09	2.58638e+09	1.0145e+08	6.91814e+08	1.2873e+09	1.90833e+09	2.86782e+09
YNL139C	THO2 SGDID:S000005083, Chr XIV from 365717-360924, Genome Release 64-2-1, reverse complement, Verified ORF, Subunit of the THO complex; THO is required for efficient transcription elongation and involved in transcriptional elongation-associated recombination; required for LacZ RNA expression from certain plasmids""	Yeast	0	0	0	0	0	0	0	0	0	0	0	0	0	0	0	0	0	0	0	0	0	0	0	0	0
YPL110C	GDE1 SGDID:S000006031, Chr XVI from 344739-341068, Genome Release 64-2-1, reverse complement, Verified ORF, Glycerophosphocholine (GroPCho) phosphodiesterase; hydrolyzes GroPCho to choline and glycerolphosphate, for use as a phosphate source and as a precursor for phosphocholine synthesis; may interact with ribosomes""	Yeast	0	0	0	0	0	0	0	0	0	0	0	0	0	0	0	0	0	0	0	0	0	0	0	0	0
YGL005C	COG7 SGDID:S000002973, Chr VII from 490547-489708, Genome Release 64-2-1, reverse complement, Verified ORF, Component of the conserved oligomeric Golgi complex; a cytosolic tethering complex (Cog1p through Cog8p) that functions in protein trafficking to mediate fusion of transport vesicles to Golgi compartments""	Yeast	0	0	0	0	0	0	0	0	0	0	0	0	0	0	0	0	0	0	0	0	0	0	0	0	0
YER001W	MNN1 SGDID:S000000803, Chr V from 153520-155808, Genome Release 64-2-1, Verified ORF, Alpha-1,3-mannosyltransferase; integral membrane glycoprotein of the Golgi complex, required for addition of alpha1,3-mannose linkages to N-linked and O-linked oligosaccharides, one of five S. cerevisiae proteins of the MNN1 family""	Yeast	0	0	0	0	0	0	0	0	0	0	0	0	0	0	0	0	0	0	0	0	0	0	0	0	0
YCL050C	APA1 SGDID:S000000555, Chr III from 38801-37836, Genome Release 64-2-1, reverse complement, Verified ORF, AP4A phosphorylase; bifunctional diadenosine 5',5'''-P1,P4-tetraphosphate phosphorylase and ADP sulfurylase involved in catabolism of bis(5'-nucleosidyl) tetraphosphates; catalyzes phosphorolysis of dinucleoside oligophosphates, cleaving substrates' alpha/beta-anhydride bond and introducing P…	Yeast	1	1	1	1	1	1.01691e+06	2.57009e+06	2.01879e+06	3.4294e+06	4.70994e+06	5.83313e+06	7.57508e+06	7.93162e+06	9.04033e+06	1.10369e+07	1.25228e+07	1.35966e+07	1.56285e+07	1.71875e+07	1.84048e+07	1.8686e+06	4.65749e+06	8.18234e+06	1.23854e+07	1.70736e+07
YDR237W	MRPL7 SGDID:S000002645, Chr IV from 936615-937493, Genome Release 64-2-1, Verified ORF, Mitochondrial ribosomal protein of the large subunit; MRPL7 produces both YmL5 and YmL7, which are two different modified forms of the same protein""	Yeast	0	0	0	0	0	0	0	0	0	0	0	0	0	0	0	0	0	0	0	0	0	0	0	0	0
YHR088W	RPF1 SGDID:S000001130, Chr VIII from 281495-282382, Genome Release 64-2-1, Verified ORF, Protein involved in assembly and export of the large ribosomal subunit; nucleolar protein; constituent of 66S pre-ribosomal particles; contains a sigma(70)-like motif, which is thought to bind RNA""	Yeast	0	0	0	0	0	0	0	0	0	0	0	0	0	0	0	0	0	0	0	0	0	0	0	0	0
YPL215W	CBP3 SGDID:S000006136, Chr XVI from 147416-148423, Genome Release 64-2-1, Verified ORF, Mitochondrial protein required for assembly of cytochrome bc1 complex; forms a complex with Cbp6p that binds to mt ribosomes near the polypeptide tunnel exit and promotes efficient translation of the COB mRNA; Cbp3p-Cbp6p complex also interacts with newly synthesized cytochrome b (Cobp) and Cbp4p to promote as…	Yeast	0.166667	0.666667	0	0	0	0	0	0	0	0	0	0	0	0	0	0	0	1.44491e+06	606477	0	0	0	0	0	683797
YJR008W	MHO1 SGDID:S000003768, Chr X from 452430-453446, Genome Release 64-2-1, Verified ORF, Protein of unknown function; inhibits haploid invasive growth when overexpressed; synthetically lethal with phospholipase C (PLC1); expression induced by mild heat-stress on a non-fermentable carbon source, upon entry into stationary phase and upon nitrogen deprivation; repressed by inosine and choline in an Opi…	Yeast	0	0	0	0	0	0	0	0	0	0	0	0	0	0	0	0	0	0	0	0	0	0	0	0	0
YJR014W	TMA22 SGDID:S000003775, Chr X from 461829-462425, Genome Release 64-2-1, Verified ORF, Protein of unknown function; associates with ribosomes and has a putative RNA binding domain; interacts with Tma20p; similar to human GRAP and human DRP1, which interacts with human Tma20p homolog MCT-1; protein abundance increases in response to DNA replication stress""	Yeast	1	1	1	1	1	1.36751e+06	0	1.28793e+06	3.1479e+06	2.23128e+06	3.40532e+06	5.69705e+06	6.17686e+06	7.29388e+06	8.60525e+06	8.69645e+06	1.11994e+07	1.30998e+07	1.00975e+07	1.3781e+07	885148	2.92817e+06	6.38926e+06	9.50038e+06	1.23261e+07
YML105C	SEC65 SGDID:S000004573, Chr XIII from 58687-57866, Genome Release 64-2-1, reverse complement, Verified ORF, Subunit of the signal recognition particle (SRP); involved in protein targeting to the ER; interacts with Srp54p; homolog of mammalian SRP19""	Yeast	1	1	1	1	1	2.67032e+06	8.52519e+06	8.65322e+06	2.98017e+06	2.33245e+06	4.56212e+06	6.59791e+06	6.17512e+06	7.32769e+06	9.52885e+06	9.1632e+06	1.26219e+07	1.38334e+07	1.18302e+07	1.60338e+07	6.61624e+06	3.29158e+06	6.70024e+06	1.0438e+07	1.38991e+07
YOR092W	ECM3 SGDID:S000005618, Chr XV from 495127-496968, Genome Release 64-2-1, Verified ORF, Non-essential protein of unknown function; involved in signal transduction and the genotoxic response; induced rapidly in response to treatment with 8-methoxypsoralen and UVA irradiation; relocalizes from ER to cytoplasm upon DNA replication stress; ECM3 has a paralog, YNL095C, that arose from the whole genome …	Yeast	0	0	0	0	0	0	0	0	0	0	0	0	0	0	0	0	0	0	0	0	0	0	0	0	0
YHR127W	YHR127W SGDID:S000001169, Chr VIII from 360913-361644, Genome Release 64-2-1, Verified ORF, Protein of unknown function; localizes to the nucleus; required for asymmetric localization of Kar9p during mitosis""	Yeast	0	0	0	0	0	0	0	0	0	0	0	0	0	0	0	0	0	0	0	0	0	0	0	0	0
YGL020C	GET1 SGDID:S000002988, Chr VII from 457870-457163, Genome Release 64-2-1, reverse complement, Verified ORF, Subunit of the GET complex; involved in insertion of proteins into the ER membrane; required for the retrieval of HDEL proteins from the Golgi to the ER in an ERD2 dependent fashion and for normal mitochondrial morphology and inheritance""	Yeast	0.916667	1	1	0.666667	1	1.54802e+06	1.31848e+06	1.73527e+06	1.45843e+06	1.73609e+06	1.8843e+06	0	2.08992e+06	3.92709e+06	3.46348e+06	4.1447e+06	5.72875e+06	3.80239e+06	3.48151e+06	5.34859e+06	1.53392e+06	1.69294e+06	2.00567e+06	4.44565e+06	4.21083e+06
YLR305C	STT4 SGDID:S000004296, Chr XII from 743863-738161, Genome Release 64-2-1, reverse complement, Verified ORF, Phosphatidylinositol-4-kinase; functions in the Pkc1p protein kinase pathway; required for normal vacuole morphology, cell wall integrity, and actin cytoskeleton organization""	Yeast	0	0	0	0	0	0	0	0	0	0	0	0	0	0	0	0	0	0	0	0	0	0	0	0	0
YLR441C	RPS1A SGDID:S000004433, Chr XII from 1018908-1018141, Genome Release 64-2-1, reverse complement, Verified ORF, Ribosomal protein 10 (rp10) of the small (40S) subunit; homologous to mammalian ribosomal protein S3A, no bacterial homolog; RPS1A has a paralog, RPS1B, that arose from the whole genome duplication""	Yeast	1	1	1	1	1	1.96175e+06	3.82038e+06	1.57816e+06	9.74401e+07	8.29536e+07	9.75189e+07	1.77685e+08	1.65362e+08	1.82811e+08	2.67416e+08	2.44801e+08	2.87513e+08	3.50366e+08	3.26052e+08	4.0729e+08	2.45343e+06	9.26375e+07	1.75286e+08	2.66576e+08	3.61236e+08
YGR241C	YAP1802 SGDID:S000003473, Chr VII from 976581-974875, Genome Release 64-2-1, reverse complement, Verified ORF, Protein of the AP180 family, involved in clathrin cage assembly; binds Pan1p and clathrin; YAP1802 has a paralog, YAP1801, that arose from the whole genome duplication""	Yeast	0	0	0	0	0	0	0	0	0	0	0	0	0	0	0	0	0	0	0	0	0	0	0	0	0
YBR199W	KTR4 SGDID:S000000403, Chr II from 618909-620303, Genome Release 64-2-1, Verified ORF, Putative mannosyltransferase involved in protein glycosylation; member of the KRE2/MNT1 mannosyltransferase family of type II membrane proteins with a short cytoplasmic N-terminus, a membrane-spanning region and a highly conserved catalytic lumenal domain""	Yeast	0	0	0	0	0	0	0	0	0	0	0	0	0	0	0	0	0	0	0	0	0	0	0	0	0
YDR266C	HEL2 SGDID:S000002674, Chr IV from 1002023-1000104, Genome Release 64-2-1, reverse complement, Verified ORF, RING finger ubiquitin ligase (E3); involved in ubiquitylation and degradation of excess histones; interacts with Ubc4p and Rad53p; null mutant sensitive to hydroxyurea (HU); green fluorescent protein (GFP)-fusion protein localizes to the cytoplasm; computational analysis suggests a role as…	Yeast	0.75	1	0.666667	0.666667	0.666667	0	0	0	52783.7	0	36262.3	64960.2	0	85314.6	62304.3	0	136517	179126	117708	141649	0	29682	50091.6	66273.8	146161
YHR108W	GGA2 SGDID:S000001150, Chr VIII from 328303-330060, Genome Release 64-2-1, Verified ORF, Protein that regulates Arf1p, Arf2p to facilitate Golgi trafficking; binds phosphatidylinositol 4-phosphate, which plays a role in TGN localization; has homology to gamma-adaptin; GGA2 has a paralog, GGA1, that arose from the whole genome duplication""	Yeast	1	1	1	1	1	0	0	0	1.1511e+06	1.15819e+06	1.30894e+06	1.88638e+06	1.88355e+06	2.38037e+06	3.335e+06	2.23457e+06	3.69962e+06	4.49344e+06	3.61693e+06	5.59267e+06	0	1.20608e+06	2.0501e+06	3.08973e+06	4.56768e+06
YBR222C	PCS60 SGDID:S000000426, Chr II from 668351-666720, Genome Release 64-2-1, reverse complement, Verified ORF, Oxalyl-CoA synthetase; capable of catalyzing conversion of oxalate to oxalyl-CoA; catalyzes first step in pathway of oxalate degradation that functions to protect yeast from inhibitory effects of oxalate; peroxisomal protein that binds mRNA; localizes to both peroxisomal peripheral membrane…	Yeast	1	1	1	1	1	0	78949.7	0	712534	531557	856262	1.19496e+06	403973	1.4764e+06	997013	833215	2.37708e+06	1.33993e+06	962856	1.51815e+06	26316.6	700118	1.02511e+06	1.40243e+06	1.27365e+06
YHR013C	ARD1 SGDID:S000001055, Chr VIII from 131446-130730, Genome Release 64-2-1, reverse complement, Verified ORF, Subunit of protein N-terminal acetyltransferase NatA; NatA is comprised of Nat1p, Ard1p, and Nat5p; acetylates many proteins and thus affects telomeric silencing, cell cycle, heat-shock resistance, mating, and sporulation; human Ard1p levels are elevated in cancer cells; protein abundance …	Yeast	1	1	1	1	1	9.39754e+06	9.31691e+06	8.72746e+06	4.5417e+06	9.9791e+06	5.58962e+06	7.95734e+06	7.62042e+06	7.98665e+06	8.78131e+06	8.33332e+06	1.10426e+07	1.21436e+07	9.25719e+06	1.21042e+07	9.1473e+06	6.70348e+06	7.8548e+06	9.38574e+06	1.11683e+07
YAR071W	PHO11 SGDID:S000000094, Chr I from 225460-226863, Genome Release 64-2-1, Verified ORF, One of three repressible acid phosphatases; glycoprotein that is transported to the cell surface by the secretory pathway; induced by phosphate starvation and coordinately regulated by PHO4 and PHO2; PHO11 has a paralog, PHO12, that arose from a segmental duplication""	Yeast	0	0	0	0	0	0	0	0	0	0	0	0	0	0	0	0	0	0	0	0	0	0	0	0	0
YJL177W	RPL17B SGDID:S000003713, Chr X from 90786-91094,91412-91657, Genome Release 64-2-1, Verified ORF, Ribosomal 60S subunit protein L17B; homologous to mammalian ribosomal protein L17 and bacterial L22; RPL17B has a paralog, RPL17A, that arose from the whole genome duplication""	Yeast	1	1	1	1	1	3.09715e+07	3.50707e+07	3.21476e+07	1.5846e+08	1.50758e+08	1.74431e+08	2.83127e+08	2.93176e+08	3.21407e+08	4.06441e+08	4.3967e+08	4.87982e+08	5.34153e+08	5.83722e+08	6.75035e+08	3.27299e+07	1.61216e+08	2.99237e+08	4.44697e+08	5.97637e+08
YGR229C	SMI1 SGDID:S000003461, Chr VII from 950899-949382, Genome Release 64-2-1, reverse complement, Verified ORF, Protein involved in the regulation of cell wall synthesis; proposed to be involved in coordinating cell cycle progression with cell wall integrity""	Yeast	0.916667	1	1	1	0.666667	0	70440.5	84342.6	254339	0	517076	2.08549e+06	1.18514e+06	1.08938e+06	2.23714e+06	1.98461e+06	1.44338e+06	3.26686e+06	2.80378e+06	1.79971e+06	51594.4	257138	1.45334e+06	1.88838e+06	2.62345e+06
YEL020W-A	TIM9 SGDID:S000007256, Chr V from 117211-117474, Genome Release 64-2-1, Verified ORF, Essential protein of the mitochondrial intermembrane space; forms a complex with Tim10p (TIM10 complex) that delivers hydrophobic proteins to the TIM22 complex for insertion into the inner membrane""	Yeast	1	1	1	1	1	919207	771814	1.1372e+06	1.64281e+06	1.3554e+06	2.22623e+06	3.75664e+06	2.76701e+06	4.11681e+06	6.11925e+06	5.45563e+06	6.83207e+06	7.85533e+06	7.82365e+06	1.06863e+07	942740	1.74148e+06	3.54682e+06	6.13565e+06	8.78841e+06
YFL021W	GAT1 SGDID:S000001873, Chr VI from 95966-97498, Genome Release 64-2-1, Verified ORF, Transcriptional activator of nitrogen catabolite repression genes; contains a GATA-1-type zinc finger DNA-binding motif; activity and localization regulated by nitrogen limitation and Ure2p; different translational starts produce two major and two minor isoforms that are differentially regulated and localized""	Yeast	0	0	0	0	0	0	0	0	0	0	0	0	0	0	0	0	0	0	0	0	0	0	0	0	0
YLR106C	MDN1 SGDID:S000004096, Chr XII from 363738-349006, Genome Release 64-2-1, reverse complement, Verified ORF, Huge dynein-related AAA-type ATPase (midasin); forms extended pre-60S particle with the Rix1 complex (Rix1p-Ipi1p-Ipi3p); acts in removal of ribosomal biogenesis factors at successive steps of pre-60S assembly and export from nucleus""	Yeast	0.166667	0.333333	0.333333	0	0	0	0	0	0	0	0	0	0	0	45875.3	0	0	0	0	71048.1	0	0	0	15291.8	23682.7
YHR114W	BZZ1 SGDID:S000001156, Chr VIII from 338083-339984, Genome Release 64-2-1, Verified ORF, SH3 domain protein implicated in regulating actin polymerization; able to recruit actin polymerization machinery through its SH3 domains; colocalizes with cortical actin patches and Las17p; interacts with type I myosins""	Yeast	0	0	0	0	0	0	0	0	0	0	0	0	0	0	0	0	0	0	0	0	0	0	0	0	0
YHR169W	DBP8 SGDID:S000001212, Chr VIII from 442181-443476, Genome Release 64-2-1, Verified ORF, ATPase, putative RNA helicase of the DEAD-box family; component of 90S preribosome complex involved in production of 18S rRNA and assembly of 40S small ribosomal subunit; ATPase activity stimulated by association with Esf2p""	Yeast	0	0	0	0	0	0	0	0	0	0	0	0	0	0	0	0	0	0	0	0	0	0	0	0	0
YDR434W	GPI17 SGDID:S000002842, Chr IV from 1331237-1332841, Genome Release 64-2-1, Verified ORF, Transmembrane protein; subunit of the glycosylphosphatidylinositol transamidase complex that adds GPIs to newly synthesized proteins; human PIG-S homolog""	Yeast	0	0	0	0	0	0	0	0	0	0	0	0	0	0	0	0	0	0	0	0	0	0	0	0	0
YNL055C	POR1 SGDID:S000005000, Chr XIV from 518845-517994, Genome Release 64-2-1, reverse complement, Verified ORF, Mitochondrial porin (voltage-dependent anion channel); outer membrane protein required for maintenance of mitochondrial osmotic stability and mitochondrial membrane permeability; couples the glutathione pools of the intermembrane space (IMS) and the cytosol; interacts with Om45 and Om14 in …	Yeast	1	1	1	1	1	2.4203e+06	4.93017e+06	6.98033e+06	6.30902e+07	5.63602e+07	7.11699e+07	1.14618e+08	1.22925e+08	1.38804e+08	1.85467e+08	1.98629e+08	2.07478e+08	2.40733e+08	2.63308e+08	2.88947e+08	4.77694e+06	6.35401e+07	1.25449e+08	1.97191e+08	2.64329e+08
YDL212W	SHR3 SGDID:S000002371, Chr IV from 78426-79058, Genome Release 64-2-1, Verified ORF, Endoplasmic reticulum packaging chaperone; required for incorporation of amino acid permeases into COPII coated vesicles for transport to the cell surface""	Yeast	0	0	0	0	0	0	0	0	0	0	0	0	0	0	0	0	0	0	0	0	0	0	0	0	0
YJR051W	OSM1 SGDID:S000003812, Chr X from 529861-531366, Genome Release 64-2-1, Verified ORF, Fumarate reductase, catalyzes the reduction of fumarate to succinate; required for the reoxidation of intracellular NADH under anaerobic conditions; mutations cause osmotic sensitivity; has two translation start sites, one at the annotated start codon which produces an ER-targeted form required for anaerobic gro…	Yeast	0.75	1	0.666667	0.666667	0.666667	0	0	0	162911	0	192194	332343	0	358392	0	205751	596834	307869	255491	746278	0	118368	230245	267528	436546
YLR172C	DPH5 SGDID:S000004162, Chr XII from 502162-501260, Genome Release 64-2-1, reverse complement, Verified ORF, Methyltransferase required for synthesis of diphthamide; diphthamide is a modified histidine residue of translation elongation factor 2 (Eft1p or Eft2p); not essential for viability; GFP-Dph5p fusion protein localizes to the cytoplasm""	Yeast	1	1	1	1	1	0	0	0	2.14704e+06	1.98787e+06	1.31177e+06	3.32378e+06	1.19112e+06	3.07583e+06	1.77887e+06	1.99407e+06	4.80717e+06	3.59424e+06	1.39461e+07	5.988e+06	0	1.81556e+06	2.53024e+06	2.86004e+06	7.84277e+06
YOR120W	GCY1 SGDID:S000005646, Chr XV from 551114-552052, Genome Release 64-2-1, Verified ORF, Glycerol dehydrogenase; involved in an alternative pathway for glycerol catabolism used under microaerobic conditions; also has mRNA binding activity; member of the aldo-keto reductase (AKR) family; protein abundance increases in response to DNA replication stress; GCY1 has a paralog, YPR1, that arose from the …	Yeast	1	1	1	1	1	919324	1.31966e+06	1.50483e+06	1.64362e+06	623265	517813	1.02741e+06	1.35715e+06	1.56204e+06	1.67648e+06	1.39649e+06	2.3734e+06	2.99766e+06	1.73628e+06	3.37368e+06	1.24794e+06	928232	1.31553e+06	1.81546e+06	2.70254e+06
YER029C	SMB1 SGDID:S000000831, Chr V from 213177-212587, Genome Release 64-2-1, reverse complement, Verified ORF, Core Sm protein Sm B; part of heteroheptameric complex (with Smd1p, Smd2p, Smd3p, Sme1p, Smx3p, and Smx2p) that is part of the spliceosomal U1, U2, U4, and U5 snRNPs; homolog of human Sm B and Sm B'""	Yeast	0.416667	1	0.333333	0.333333	0	0	0	0	0	0	0	0	0	565396	0	0	1.01959e+06	975805	942825	1.6503e+06	0	0	188465	339865	1.18964e+06
YLR149C	YLR149C SGDID:S000004139, Chr XII from 439823-437631, Genome Release 64-2-1, reverse complement, Verified ORF, Protein of unknown function; overexpression causes a cell cycle delay or arrest; null mutation results in a decrease in plasma membrane electron transport; YLR149C is not an essential gene; protein abundance increases in response to DNA replication stress""	Yeast	0	0	0	0	0	0	0	0	0	0	0	0	0	0	0	0	0	0	0	0	0	0	0	0	0
YGR184C	UBR1 SGDID:S000003416, Chr VII from 865753-859901, Genome Release 64-2-1, reverse complement, Verified ORF, E3 ubiquitin ligase (N-recognin); heterodimerizes with Rad6p to ubiquitinate substrates in the N-end rule pathway; role in endoplasmic reticulum-associated protein degradation (ERAD) in the absence of canonical ER membrane ligases or after stress; major role in targeting misfolded cytosolic…	Yeast	0	0	0	0	0	0	0	0	0	0	0	0	0	0	0	0	0	0	0	0	0	0	0	0	0
YLR180W	SAM1 SGDID:S000004170, Chr XII from 515262-516410, Genome Release 64-2-1, Verified ORF, S-adenosylmethionine synthetase; catalyzes transfer of the adenosyl group of ATP to the sulfur atom of methionine; SAM1 has a paralog, SAM2, that arose from the whole genome duplication""	Yeast	1	1	1	1	1	1.92541e+07	2.37023e+07	2.05555e+07	5.845e+07	4.85456e+07	5.4897e+07	1.04311e+08	9.59928e+07	1.11327e+08	1.61486e+08	1.39279e+08	1.58805e+08	2.07222e+08	1.95041e+08	2.17813e+08	2.11706e+07	5.39642e+07	1.03877e+08	1.5319e+08	2.06692e+08
YER010C	YER010C SGDID:S000000812, Chr V from 173338-172634, Genome Release 64-2-1, reverse complement, Verified ORF, Bifunctional HMG aldolase/oxaloacetate decarboxylase; requires divalent metal ions for activity; competitively inhibited by oxalate; forms a ring-shaped homotrimer; similar to members of the prokaryotic RraA family of class II (divalent metal ion dependent) pyruvate aldolases from the meta…	Yeast	0	0	0	0	0	0	0	0	0	0	0	0	0	0	0	0	0	0	0	0	0	0	0	0	0
YDL097C	RPN6 SGDID:S000002255, Chr IV from 286695-285391, Genome Release 64-2-1, reverse complement, Verified ORF, Essential, non-ATPase regulatory subunit of the 26S proteasome lid; required for the assembly and activity of the 26S proteasome; the human homolog (S9 protein) partially rescues Rpn6p depletion; protein abundance increases in response to DNA replication stress""	Yeast	1	1	1	1	1	1.98771e+06	1.88318e+06	350680	1.65103e+06	2.87386e+06	1.74979e+06	3.82667e+06	5.51136e+06	2.80311e+06	6.94097e+06	3.80764e+06	2.72625e+06	3.91502e+06	4.49018e+06	6.06467e+06	1.40719e+06	2.09156e+06	4.04705e+06	4.49162e+06	4.82329e+06
YOR171C	LCB4 SGDID:S000005697, Chr XV from 653884-652010, Genome Release 64-2-1, reverse complement, Verified ORF, Sphingoid long-chain base kinase; responsible for synthesis of long-chain base phosphates, which function as signaling molecules, regulates synthesis of ceramide from exogenous long-chain bases, localizes to the Golgi and late endosomes; LCB4 has a paralog, LCB5, that arose from the whole ge…	Yeast	0	0	0	0	0	0	0	0	0	0	0	0	0	0	0	0	0	0	0	0	0	0	0	0	0
YLR460C	YLR460C SGDID:S000004452, Chr XII from 1060887-1059757, Genome Release 64-2-1, reverse complement, Uncharacterized ORF, Member of the quinone oxidoreductase family; up-regulated in response to the fungicide mancozeb; possibly up-regulated by iodine""	Yeast	0	0	0	0	0	0	0	0	0	0	0	0	0	0	0	0	0	0	0	0	0	0	0	0	0
YBR084W	MIS1 SGDID:S000000288, Chr II from 411054-413981, Genome Release 64-2-1, Verified ORF, Mitochondrial C1-tetrahydrofolate synthase; involved in interconversion between different oxidation states of tetrahydrofolate (THF); provides activities of formyl-THF synthetase, methenyl-THF cyclohydrolase, and methylene-THF dehydrogenase""	Yeast	1	1	1	1	1	3.02366e+06	3.77639e+06	3.62493e+06	1.07566e+06	2.02109e+06	841714	2.15013e+06	3.30256e+06	2.05425e+06	3.832e+06	3.80437e+06	635404	5.14041e+06	5.76668e+06	366725	3.47499e+06	1.31282e+06	2.50231e+06	2.75726e+06	3.75794e+06
YLR163C	MAS1 SGDID:S000004153, Chr XII from 493254-491866, Genome Release 64-2-1, reverse complement, Verified ORF, Beta subunit of the mitochondrial processing protease (MPP); essential processing enzyme that cleaves the N-terminal targeting sequences from mitochondrially imported proteins""	Yeast	0	0	0	0	0	0	0	0	0	0	0	0	0	0	0	0	0	0	0	0	0	0	0	0	0
YNL161W	CBK1 SGDID:S000005105, Chr XIV from 332597-334867, Genome Release 64-2-1, Verified ORF, Serine/threonine protein kinase of the the RAM signaling network; Ndr/LATS family member; binds regulatory subunit Mob2p; involved in regulation of cellular morphogenesis, polarized growth, and septum destruction; phosphorylation by Cbk1p regulates localization and activity of Ace2p transcription factor and Ss…	Yeast	0	0	0	0	0	0	0	0	0	0	0	0	0	0	0	0	0	0	0	0	0	0	0	0	0
YEL030W	ECM10 SGDID:S000000756, Chr V from 94644-96578, Genome Release 64-2-1, Verified ORF, Heat shock protein of the Hsp70 family; localized in mitochondrial nucleoids, plays a role in protein translocation, interacts with Mge1p in an ATP-dependent manner; overexpression induces extensive mitochondrial DNA aggregations; ECM10 has a paralog, SSC1, that arose from the whole genome duplication""	Yeast	1	1	1	1	1	0	0	0	1.74106e+06	2.30037e+06	3.68091e+06	3.23586e+06	5.22253e+06	7.32789e+06	3.77067e+06	7.49488e+06	1.00471e+07	3.44903e+06	1.03535e+07	1.12971e+07	0	2.57411e+06	5.2621e+06	7.10422e+06	8.36651e+06
YDR471W	RPL27B SGDID:S000002879, Chr IV from 1401770-1401800,1402185-1402564, Genome Release 64-2-1, Verified ORF, Ribosomal 60S subunit protein L27B; homologous to mammalian ribosomal protein L27, no bacterial homolog; RPL27B has a paralog, RPL27A, that arose from the whole genome duplication""	Yeast	1	1	1	1	1	4.98743e+06	4.09878e+06	4.72297e+06	3.7658e+08	3.58559e+08	3.88291e+08	6.74413e+08	7.25145e+08	7.54898e+08	1.0866e+09	1.06447e+09	1.18594e+09	1.49462e+09	1.45922e+09	1.57713e+09	4.60306e+06	3.74477e+08	7.18152e+08	1.11234e+09	1.51033e+09
YLR248W	RCK2 SGDID:S000004238, Chr XII from 634252-636084, Genome Release 64-2-1, Verified ORF, Protein kinase involved in response to oxidative and osmotic stress; identified as suppressor of S. pombe cell cycle checkpoint mutations; similar to CaM (calmodulin) kinases; RCK2 has a paralog, RCK1, that arose from the whole genome duplication""	Yeast	0	0	0	0	0	0	0	0	0	0	0	0	0	0	0	0	0	0	0	0	0	0	0	0	0
YOR298C-A	MBF1 SGDID:S000007253, Chr XV from 877685-877230, Genome Release 64-2-1, reverse complement, Verified ORF, Transcriptional coactivator; bridges the DNA-binding region of Gcn4p and TATA-binding protein Spt15p; suppressor of frameshift mutations; protein abundance increases in response to DNA replication stress""	Yeast	1	1	1	1	1	1.5756e+07	1.6841e+07	1.87092e+07	5.81735e+07	4.86396e+07	6.29439e+07	1.1349e+08	1.06104e+08	1.26105e+08	1.79434e+08	1.64851e+08	1.96445e+08	2.31508e+08	2.44157e+08	2.71055e+08	1.71021e+07	5.65856e+07	1.15233e+08	1.80243e+08	2.48907e+08
YPL137C	GIP3 SGDID:S000006058, Chr XVI from 296647-292817, Genome Release 64-2-1, reverse complement, Verified ORF, Cytoplasmic protein that regulates protein phosphatase 1 Glc7p; overexpression relocalizes Glc7p from the nucleus and prevents chromosome segregation; may interact with ribosomes, based on co-purification experiments; GIP3 has a paralog, HER1, that arose from the whole genome duplication""	Yeast	0	0	0	0	0	0	0	0	0	0	0	0	0	0	0	0	0	0	0	0	0	0	0	0	0
YOR188W	MSB1 SGDID:S000005714, Chr XV from 685767-689180, Genome Release 64-2-1, Verified ORF, Protein of unknown function; may be involved in positive regulation of 1,3-beta-glucan synthesis and the Pkc1p-MAPK pathway; multicopy suppressor of temperature-sensitive mutations in CDC24 and CDC42, and of mutations in BEM4; potential Cdc28p substrate; relocalizes from bud neck to cytoplasm upon DNA replicati…	Yeast	0	0	0	0	0	0	0	0	0	0	0	0	0	0	0	0	0	0	0	0	0	0	0	0	0
YER004W	FMP52 SGDID:S000000806, Chr V from 159580-160275, Genome Release 64-2-1, Verified ORF, Protein of unknown function; localized to the mitochondrial outer membrane; induced by treatment with 8-methoxypsoralen and UVA irradiation""	Yeast	1	1	1	1	1	1.65726e+07	3.064e+07	5.52955e+06	1.11482e+07	9.81614e+06	1.78023e+07	1.07521e+07	1.24859e+07	1.4373e+07	9.50552e+06	1.14582e+07	1.37172e+07	6.85834e+06	5.92242e+06	3.66793e+06	1.75807e+07	1.29222e+07	1.2537e+07	1.15603e+07	5.4829e+06
YGL039W	YGL039W SGDID:S000003007, Chr VII from 423961-425007, Genome Release 64-2-1, Verified ORF, Oxidoreductase shown to reduce carbonyl compounds to chiral alcohols""	Yeast	1	1	1	1	1	2.58856e+06	1.79966e+06	3.94448e+06	3.29197e+06	1.11431e+06	3.01326e+06	4.0776e+06	1.67343e+06	3.48843e+06	3.7928e+06	3.19639e+06	4.90056e+06	4.7371e+06	4.94222e+06	6.16989e+06	2.77757e+06	2.47318e+06	3.07982e+06	3.96325e+06	5.28307e+06
YDR284C	DPP1 SGDID:S000002692, Chr IV from 1031419-1030550, Genome Release 64-2-1, reverse complement, Verified ORF, Diacylglycerol pyrophosphate (DGPP) phosphatase; zinc-regulated vacuolar membrane-associated lipid phosphatase, dephosphorylates DGPP to phosphatidate (PA) and Pi, then PA to diacylglycerol; involved in lipid signaling and cell metabolism""	Yeast	0	0	0	0	0	0	0	0	0	0	0	0	0	0	0	0	0	0	0	0	0	0	0	0	0
YBR119W	MUD1 SGDID:S000000323, Chr II from 479338-479345,479435-480323, Genome Release 64-2-1, Verified ORF, U1 snRNP A protein; homolog of human U1-A; involved in nuclear mRNA splicing""	Yeast	0	0	0	0	0	0	0	0	0	0	0	0	0	0	0	0	0	0	0	0	0	0	0	0	0
YHR165C	PRP8 SGDID:S000001208, Chr VIII from 436948-429707, Genome Release 64-2-1, reverse complement, Verified ORF, Component of U4/U6-U5 snRNP complex; involved in second catalytic step of splicing; participates in spliceosomal assembly through its interaction with U1 snRNA; largest and most evolutionarily conserved protein of the spliceosome; mutations in its human ortholog, PRPF8, cause Retinitis pig…	Yeast	0	0	0	0	0	0	0	0	0	0	0	0	0	0	0	0	0	0	0	0	0	0	0	0	0
YOR274W	MOD5 SGDID:S000005800, Chr XV from 837674-838960, Genome Release 64-2-1, Verified ORF, Delta 2-isopentenyl pyrophosphate:tRNA isopentenyl transferase; required for biosynthesis of isopentenyladenosine in mitochondrial and cytoplasmic tRNAs; also has a role in tRNA gene-mediated silencing; gene encodes two isozymic forms; converts to a prion form, prion conversion contributes to azole antifungal r…	Yeast	0	0	0	0	0	0	0	0	0	0	0	0	0	0	0	0	0	0	0	0	0	0	0	0	0
YJL121C	RPE1 SGDID:S000003657, Chr X from 191090-190374, Genome Release 64-2-1, reverse complement, Verified ORF, D-ribulose-5-phosphate 3-epimerase; catalyzes a reaction in the non-oxidative part of the pentose-phosphate pathway; mutants are sensitive to oxidative stress""	Yeast	1	1	1	1	1	3.21418e+06	3.41845e+06	4.49939e+06	8.8776e+06	6.18426e+06	7.74039e+06	1.06389e+07	1.12437e+07	1.29304e+07	1.91106e+07	2.0418e+07	1.94165e+07	2.78803e+07	2.63526e+07	2.92589e+07	3.71068e+06	7.60075e+06	1.16043e+07	1.96484e+07	2.78306e+07
YER026C	CHO1 SGDID:S000000828, Chr V from 208474-207644, Genome Release 64-2-1, reverse complement, Verified ORF, Phosphatidylserine synthase; functions in phospholipid biosynthesis; catalyzes the reaction CDP-diaclyglycerol + L-serine = CMP + L-1-phosphatidylserine, transcriptionally repressed by myo-inositol and choline""	Yeast	1	1	1	1	1	2.86669e+06	2.13805e+06	2.15405e+06	1.71676e+06	1.08955e+06	2.08423e+06	1.88591e+06	2.89885e+06	3.91773e+06	4.89208e+06	3.38995e+06	6.77167e+06	7.05511e+06	5.7045e+06	8.38005e+06	2.38626e+06	1.63018e+06	2.90083e+06	5.0179e+06	7.04655e+06
YDR127W	ARO1 SGDID:S000002534, Chr IV from 704484-709250, Genome Release 64-2-1, Verified ORF, Pentafunctional arom protein; catalyzes steps 2 through 6 in the biosynthesis of chorismate, which is a precursor to aromatic amino acids""	Yeast	1	1	1	1	1	7.62659e+06	6.5089e+06	7.5595e+06	5.1822e+06	3.81894e+06	5.82298e+06	8.55984e+06	7.42344e+06	1.00188e+07	1.20121e+07	1.05303e+07	1.64629e+07	1.6996e+07	1.75865e+07	2.34895e+07	7.23166e+06	4.94138e+06	8.66734e+06	1.30017e+07	1.93573e+07
YPR181C	SEC23 SGDID:S000006385, Chr XVI from 899667-897361, Genome Release 64-2-1, reverse complement, Verified ORF, GTPase-activating protein, stimulates the GTPase activity of Sar1p; component of the Sec23p-Sec24p heterodimer of the COPII vesicle coat, involved in ER to Golgi transport; substrate of Ubp3/Bre5 complex; ubiquitylated by Ub-ligase Rsp5p; proteasome-mediated degradation of Sec23p is regula…	Yeast	1	1	1	1	1	2.29077e+06	2.65054e+06	2.57541e+06	4.85513e+06	4.45506e+06	5.65986e+06	7.65582e+06	7.63458e+06	9.60157e+06	1.30898e+07	1.2338e+07	1.49036e+07	1.75991e+07	1.72112e+07	2.00328e+07	2.50557e+06	4.99002e+06	8.29733e+06	1.34438e+07	1.8281e+07
YDL167C	NRP1 SGDID:S000002326, Chr IV from 163154-160995, Genome Release 64-2-1, reverse complement, Verified ORF, Putative RNA binding protein of unknown function; localizes to stress granules induced by glucose deprivation; predicted to be involved in ribosome biogenesis""	Yeast	0	0	0	0	0	0	0	0	0	0	0	0	0	0	0	0	0	0	0	0	0	0	0	0	0
YKL002W	DID4 SGDID:S000001485, Chr XI from 437778-437837,437906-438544, Genome Release 64-2-1, Verified ORF, Class E Vps protein of the ESCRT-III complex; required for sorting of integral membrane proteins into lumenal vesicles of multivesicular bodies, and for delivery of newly synthesized vacuolar enzymes to the vacuole, involved in endocytosis""	Yeast	0.416667	1	0.333333	0.333333	0	0	0	711535	0	0	0	0	0	425194	0	0	552947	853503	1.30674e+06	1.00663e+06	237178	0	141731	184316	1.05562e+06
YGR250C	YGR250C SGDID:S000003482, Chr VII from 993521-991176, Genome Release 64-2-1, reverse complement, Verified ORF, Putative RNA binding protein; localizes to stress granules induced by glucose deprivation; interacts with Rbg1p in a two-hybrid assay; protein abundance increases in response to DNA replication stress""	Yeast	0	0	0	0	0	0	0	0	0	0	0	0	0	0	0	0	0	0	0	0	0	0	0	0	0
YDL213C	NOP6 SGDID:S000002372, Chr IV from 77966-77289, Genome Release 64-2-1, reverse complement, Verified ORF, rRNA-binding protein required for 40S ribosomal subunit biogenesis; contains an RNA recognition motif (RRM); hydrophilin essential to overcome the stress of the desiccation-rehydration process; NOP6 may be a fungal-specific gene as no homologs have been yet identified in higher eukaryotes""	Yeast	0.666667	1	1	0.666667	0	0	0	0	0	0	0	0	684368	540926	1.74653e+06	673792	973068	1.12329e+06	1.21369e+06	2.69039e+06	0	0	408431	1.13113e+06	1.67579e+06
YIL138C	TPM2 SGDID:S000001400, Chr IX from 89715-89230, Genome Release 64-2-1, reverse complement, Verified ORF, Minor isoform of tropomyosin; binds to and stabilizes actin cables and filaments, which direct polarized cell growth and the distribution of several organelles; appears to have distinct and also overlapping functions with Tpm1p; TPM2 has a paralog, TPM1, that arose from the whole genome duplic…	Yeast	1	1	1	1	1	4.47304e+06	4.24426e+06	3.50518e+06	1.08691e+07	1.21854e+07	1.0965e+07	1.87212e+07	2.04328e+07	2.24042e+07	2.98747e+07	3.25248e+07	3.55767e+07	4.80463e+07	4.47819e+07	4.38563e+07	4.07416e+06	1.13398e+07	2.05194e+07	3.26587e+07	4.55615e+07
YHR037W	PUT2 SGDID:S000001079, Chr VIII from 181977-183704, Genome Release 64-2-1, Verified ORF, Delta-1-pyrroline-5-carboxylate dehydrogenase; nuclear-encoded mitochondrial protein involved in utilization of proline as sole nitrogen source; deficiency of the human homolog ALDH4A1 causes type II hyperprolinemia (HPII), an autosomal recessive inborn error of metabolism""	Yeast	1	1	1	1	1	204304	0	271273	1.36882e+06	437442	1.02458e+06	2.21416e+06	2.1436e+06	2.61147e+06	4.5434e+06	3.68274e+06	4.13652e+06	5.98665e+06	6.19269e+06	5.98092e+06	158526	943612	2.32308e+06	4.12088e+06	6.05342e+06
YJR055W	HIT1 SGDID:S000003816, Chr X from 538772-539266, Genome Release 64-2-1, Verified ORF, Protein involved in C/D snoRNP assembly; regulates abundance of Rsa1p; required for growth at high temperature; similar to human ZNHIT3""	Yeast	0	0	0	0	0	0	0	0	0	0	0	0	0	0	0	0	0	0	0	0	0	0	0	0	0
YCL029C	BIK1 SGDID:S000000534, Chr III from 69921-68599, Genome Release 64-2-1, reverse complement, Verified ORF, Microtubule-associated protein; component of the interface between microtubules and kinetochore, involved in sister chromatid separation; essential in polyploid cells but not in haploid or diploid cells; ortholog of mammalian CLIP-170""	Yeast	0	0	0	0	0	0	0	0	0	0	0	0	0	0	0	0	0	0	0	0	0	0	0	0	0
YDL160C	DHH1 SGDID:S000002319, Chr IV from 171930-170410, Genome Release 64-2-1, reverse complement, Verified ORF, Cytoplasmic DExD/H-box helicase, stimulates mRNA decapping; coordinates distinct steps in mRNA function and decay, interacts with both the decapping and deadenylase complexes, role in translational repression, mRNA decay, and processing body dynamics; may have a role in mRNA export; C-termin…	Yeast	0.833333	1	1	1	0.333333	0	0	0	567540	0	0	1.19862e+06	1.41318e+06	1.1529e+06	1.14989e+06	1.12187e+06	1.66681e+06	1.49085e+06	1.83356e+06	2.3028e+06	0	189180	1.2549e+06	1.31286e+06	1.87574e+06
YGR223C	HSV2 SGDID:S000003455, Chr VII from 942215-940869, Genome Release 64-2-1, reverse complement, Verified ORF, Phosphatidylinositol 3,5-bisphosphate-binding protein; plays a role in micronucleophagy; belongs to the PROPPIN family of proteins; predicted to fold as a seven-bladed beta-propeller; displays punctate cytoplasmic localization""	Yeast	0	0	0	0	0	0	0	0	0	0	0	0	0	0	0	0	0	0	0	0	0	0	0	0	0
YBR221C	PDB1 SGDID:S000000425, Chr II from 666253-665153, Genome Release 64-2-1, reverse complement, Verified ORF, E1 beta subunit of the pyruvate dehydrogenase (PDH) complex; PDH is an evolutionarily conserved multi-protein complex found in mitochondria""	Yeast	1	1	1	1	1	2.38042e+06	2.87171e+06	2.8575e+06	4.52254e+06	7.76853e+06	5.7838e+06	1.175e+07	1.68886e+07	1.42015e+07	2.63672e+07	1.65889e+07	2.49474e+07	2.35475e+07	2.27246e+07	3.33489e+07	2.70321e+06	6.02496e+06	1.42801e+07	2.26345e+07	2.65403e+07
YJL039C	NUP192 SGDID:S000003576, Chr X from 373799-368748, Genome Release 64-2-1, reverse complement, Verified ORF, Essential subunit of the inner ring of the nuclear pore complex (NPC); contributes to nucleocytoplasmic transport; homologous to human NUP205""	Yeast	0	0	0	0	0	0	0	0	0	0	0	0	0	0	0	0	0	0	0	0	0	0	0	0	0
YKR025W	RPC37 SGDID:S000001733, Chr XI from 487770-488618, Genome Release 64-2-1, Verified ORF, RNA polymerase III subunit C37""	Yeast	0	0	0	0	0	0	0	0	0	0	0	0	0	0	0	0	0	0	0	0	0	0	0	0	0
YPR052C	NHP6A SGDID:S000006256, Chr XVI from 665974-665693, Genome Release 64-2-1, reverse complement, Verified ORF, High-mobility group (HMG) protein; binds to and remodels nucleosomes; involved in recruiting FACT and other chromatin remodelling complexes to chromosomes; functionally redundant with Nhp6Bp; required for transcriptional initiation fidelity of some tRNA genes; homologous to mammalian HMGB1…	Yeast	0	0	0	0	0	0	0	0	0	0	0	0	0	0	0	0	0	0	0	0	0	0	0	0	0
YMR105C	PGM2 SGDID:S000004711, Chr XIII from 477606-475897, Genome Release 64-2-1, reverse complement, Verified ORF, Phosphoglucomutase; catalyzes the conversion from glucose-1-phosphate to glucose-6-phosphate, which is a key step in hexose metabolism; functions as the acceptor for a Glc-phosphotransferase; protein abundance increases in response to DNA replication stress; PGM2 has a paralog, PGM1, that …	Yeast	1	1	1	1	1	4.77983e+06	5.70061e+06	5.88207e+06	3.15597e+07	2.42716e+07	3.03408e+07	5.22006e+07	5.61617e+07	6.25332e+07	8.29919e+07	8.04521e+07	8.26371e+07	1.12705e+08	1.0379e+08	1.24046e+08	5.45417e+06	2.8724e+07	5.69652e+07	8.2027e+07	1.13514e+08
YPR156C	TPO3 SGDID:S000006360, Chr XVI from 839777-837909, Genome Release 64-2-1, reverse complement, Verified ORF, Polyamine transporter of the major facilitator superfamily; member of the 12-spanner drug:H(+) antiporter DHA1 family; specific for spermine; localizes to the plasma membrane; TPO3 has a paralog, TPO2, that arose from the whole genome duplication""	Yeast	0.5	1	1	0	0	0	0	0	0	0	0	0	0	0	583106	812105	757607	735623	1.70584e+06	2.55884e+06	0	0	0	717606	1.66677e+06
YOR166C	SWT1 SGDID:S000005692, Chr XV from 648502-647126, Genome Release 64-2-1, reverse complement, Verified ORF, RNA endoribonuclease involved in perinuclear mRNP quality control; involved in perinuclear mRNP quality control via the turnover of aberrant, unprocessed pre-mRNAs; interacts with subunits of THO/TREX, TREX-2, and RNA polymerase II; contains a PIN (PilT N terminus) domain""	Yeast	1	1	1	1	1	3.49646e+06	3.47629e+06	2.83955e+06	2.27209e+06	2.12581e+06	2.18479e+06	1.35266e+06	1.19029e+06	1.22109e+06	670460	316517	540467	57104.9	54973.5	79523.9	3.27076e+06	2.19423e+06	1.25468e+06	509148	63867.4
YOL098C	YOL098C SGDID:S000005458, Chr XV from 135838-132725, Genome Release 64-2-1, reverse complement, Uncharacterized ORF, Putative metalloprotease""	Yeast	1	1	1	1	1	647511	842602	1.18671e+06	257789	474546	310324	329373	1.04121e+06	117315	915551	1.04893e+06	356459	620173	1.24497e+06	482591	892276	347553	495965	773647	782578
YMR236W	TAF9 SGDID:S000004849, Chr XIII from 742971-743444, Genome Release 64-2-1, Verified ORF, Subunit (17 kDa) of TFIID and SAGA complexes; involved in RNA polymerase II transcription initiation and in chromatin modification, similar to histone H3""	Yeast	0.583333	0.666667	0.333333	0.333333	1	3.16219e+06	2.50836e+06	2.68494e+06	568908	1.27304e+06	381945	0	0	1.13747e+06	0	0	1.98737e+06	0	1.12998e+06	1.98393e+06	2.78516e+06	741299	379156	662457	1.03797e+06
YBR227C	MCX1 SGDID:S000000431, Chr II from 675134-673572, Genome Release 64-2-1, reverse complement, Verified ORF, Mitochondrial matrix protein; putative ATP-binding chaperone with non-proteolytic function; similar to bacterial ClpX proteins""	Yeast	0	0	0	0	0	0	0	0	0	0	0	0	0	0	0	0	0	0	0	0	0	0	0	0	0
YLR218C	COA4 SGDID:S000004208, Chr XII from 573918-573466, Genome Release 64-2-1, reverse complement, Verified ORF, Twin Cx(9)C protein involved in cytochrome c oxidase organization; organization includes assembly or stability; localizes to the mitochondrial intermembrane space via the Mia40p-Erv1p system; interacts genetically with CYC1 and with cytochrome c oxidase assembly factors""	Yeast	0	0	0	0	0	0	0	0	0	0	0	0	0	0	0	0	0	0	0	0	0	0	0	0	0
YPL082C	MOT1 SGDID:S000006003, Chr XVI from 404083-398480, Genome Release 64-2-1, reverse complement, Verified ORF, Essential protein involved in regulation of transcription; removes Spt15p (TBP) from DNA via its C-terminal ATPase activity; may have a role in ensuring that soluble TBP is available to bind TATA-less promoters; forms a complex with TBP that binds TATA DNA with high affinity but with altere…	Yeast	0	0	0	0	0	0	0	0	0	0	0	0	0	0	0	0	0	0	0	0	0	0	0	0	0
YDL053C	PBP4 SGDID:S000002211, Chr IV from 362256-361699, Genome Release 64-2-1, reverse complement, Verified ORF, Pbp1p binding protein; interacts strongly with Pab1p-binding protein 1 (Pbp1p) in the yeast two-hybrid system; also interacts with Lsm12p in a copurification assay; relative distribution to the nucleus increases upon DNA replication stress""	Yeast	0	0	0	0	0	0	0	0	0	0	0	0	0	0	0	0	0	0	0	0	0	0	0	0	0
YGR089W	NNF2 SGDID:S000003321, Chr VII from 656960-659770, Genome Release 64-2-1, Verified ORF, Protein that exhibits physical and genetic interactions with Rpb8p; Rpb8p is a subunit of RNA polymerases I, II, and III; computational analysis of large-scale protein-protein interaction data suggests a role in chromosome segregation""	Yeast	0.333333	0.666667	0.333333	0.333333	0	0	0	0	0	0	0	0	0	30288.1	0	0	99369.7	0	78879.7	98151.9	0	0	10096	33123.2	59010.5
YKL122C	SRP21 SGDID:S000001605, Chr XI from 212998-212495, Genome Release 64-2-1, reverse complement, Verified ORF, Subunit of the signal recognition particle (SRP); SRP functions in protein targeting to the endoplasmic reticulum membrane; not found in mammalian SRP; forms a pre-SRP structure in the nucleolus that is translocated to the cytoplasm""	Yeast	0	0	0	0	0	0	0	0	0	0	0	0	0	0	0	0	0	0	0	0	0	0	0	0	0
YCL031C	RRP7 SGDID:S000000536, Chr III from 65568-64675, Genome Release 64-2-1, reverse complement, Verified ORF, Essential protein involved in rRNA processing and ribosome biogenesis; protein abundance increases in response to DNA replication stress""	Yeast	0	0	0	0	0	0	0	0	0	0	0	0	0	0	0	0	0	0	0	0	0	0	0	0	0
YDR238C	SEC26 SGDID:S000002646, Chr IV from 940816-937895, Genome Release 64-2-1, reverse complement, Verified ORF, Essential beta-coat protein of the COPI coatomer; involved in ER-to-Golgi protein trafficking and maintenance of normal ER morphology; shares 43% sequence identity with mammalian beta-coat protein (beta-COP)""	Yeast	1	1	1	1	1	367140	584516	327047	1.18853e+06	1.21561e+06	1.67172e+06	2.60315e+06	2.17266e+06	3.20978e+06	4.23679e+06	5.73869e+06	4.88606e+06	5.90306e+06	6.07656e+06	7.09439e+06	426234	1.35862e+06	2.66187e+06	4.95385e+06	6.358e+06
YFR006W	YFR006W SGDID:S000001902, Chr VI from 156145-157752, Genome Release 64-2-1, Uncharacterized ORF, Putative X-Pro aminopeptidase; green fluorescent protein (GFP)-fusion protein localizes to the cytoplasm; YFR006W is not an essential gene""	Yeast	0.916667	1	1	1	0.666667	182611	194454	191701	836334	0	735184	1.46034e+06	718855	1.36056e+06	1.95582e+06	1.91159e+06	2.21858e+06	2.30396e+06	2.02495e+06	2.68627e+06	189589	523839	1.17992e+06	2.02866e+06	2.33839e+06
YFL048C	EMP47 SGDID:S000001846, Chr VI from 40180-38843, Genome Release 64-2-1, reverse complement, Verified ORF, Integral membrane component of ER-derived COPII-coated vesicles; functionS in ER to Golgi transport; EMP47 has a paralog, EMP46, that arose from the whole genome duplication""	Yeast	1	1	1	1	1	1.59351e+07	1.58115e+07	1.71596e+07	7.66207e+06	8.1308e+06	1.01721e+07	1.00428e+07	9.15671e+06	1.30711e+07	1.87688e+07	1.30293e+07	1.91666e+07	1.61798e+07	2.38484e+07	2.42981e+07	1.6302e+07	8.655e+06	1.07569e+07	1.69883e+07	2.14421e+07
YAL049C	AIM2 SGDID:S000000047, Chr I from 52595-51855, Genome Release 64-2-1, reverse complement, Verified ORF, Cytoplasmic protein involved in mitochondrial function or organization; null mutant displays reduced frequency of mitochondrial genome loss; potential Hsp82p interactor""	Yeast	1	1	1	1	1	194668	2.15714e+06	291728	1.91188e+06	1.43832e+06	3.52153e+06	1.92415e+06	4.84862e+06	4.51266e+06	7.11377e+06	7.32669e+06	8.05426e+06	1.10079e+07	1.41776e+07	8.26631e+06	881180	2.29058e+06	3.76181e+06	7.49824e+06	1.11506e+07
YMR258C	ROY1 SGDID:S000004871, Chr XIII from 784281-782620, Genome Release 64-2-1, reverse complement, Verified ORF, GTPase inhibitor with similarity to F-box proteins; inhibits Ypt52p GTPase activity by preventing Ypt52p from binding GTP; involved in regulating intracellular trafficking; physically interacts with Skp1p""	Yeast	1	1	1	1	1	6.41061e+06	6.28553e+06	5.60118e+06	4.45357e+06	4.30436e+06	4.26748e+06	3.70792e+06	3.40981e+06	3.22432e+06	1.36882e+06	1.73766e+06	2.10944e+06	959962	905612	674655	6.09911e+06	4.34181e+06	3.44735e+06	1.73864e+06	846743
YLR200W	YKE2 SGDID:S000004190, Chr XII from 549012-549356, Genome Release 64-2-1, Verified ORF, Subunit of the heterohexameric Gim/prefoldin protein complex; involved in the folding of alpha-tubulin, beta-tubulin, and actin; prefoldin complex also localizes to chromatin of actively transcribed genes in the nucleus and facilitates transcriptional elongation""	Yeast	1	1	1	1	1	2.73007e+07	1.09738e+07	4.76727e+07	1.34668e+07	1.16846e+07	2.01286e+07	1.51119e+07	2.02351e+07	2.03257e+07	1.37068e+07	1.74141e+07	1.84268e+07	1.11248e+07	1.07267e+07	9.7519e+06	2.86491e+07	1.50933e+07	1.85576e+07	1.65159e+07	1.05345e+07
YPL180W	TCO89 SGDID:S000006101, Chr XVI from 205248-207647, Genome Release 64-2-1, Verified ORF, Subunit of TORC1 (Tor1p or Tor2p-Kog1p-Lst8p-Tco89p); regulates global H3K56ac; TORC1 complex regulates growth in response to nutrient availability; cooperates with Ssd1p in the maintenance of cellular integrity; deletion strains are hypersensitive to rapamycin""	Yeast	0	0	0	0	0	0	0	0	0	0	0	0	0	0	0	0	0	0	0	0	0	0	0	0	0
YGR159C	NSR1 SGDID:S000003391, Chr VII from 807656-806412, Genome Release 64-2-1, reverse complement, Verified ORF, Nucleolar protein that binds nuclear localization sequences; required for pre-rRNA processing and ribosome biogenesis""	Yeast	1	1	1	1	1	898929	860484	453440	2.51285e+06	2.76738e+06	4.33648e+06	4.81518e+06	6.51372e+06	6.44305e+06	6.88401e+06	6.96588e+06	1.04534e+07	1.0442e+07	9.78748e+06	1.50803e+07	737617	3.20557e+06	5.92398e+06	8.10111e+06	1.17699e+07
YGL022W	STT3 SGDID:S000002990, Chr VII from 452404-454560, Genome Release 64-2-1, Verified ORF, Subunit of the oligosaccharyltransferase complex of the ER lumen; complex catalyzes asparagine-linked glycosylation of newly synthesized proteins; forms a subcomplex with Ost3p and Ost4p and is directly involved in catalysis""	Yeast	0.916667	1	1	1	0.666667	370862	235672	375956	895055	0	940795	1.41742e+06	1.53715e+06	2.23195e+06	3.13917e+06	2.85616e+06	3.93463e+06	3.76937e+06	3.27671e+06	5.77002e+06	327496	611950	1.72884e+06	3.30999e+06	4.27203e+06
YER151C	UBP3 SGDID:S000000953, Chr V from 472424-469686, Genome Release 64-2-1, reverse complement, Verified ORF, Ubiquitin-specific protease involved in transport and osmotic response; interacts with Bre5p to co-regulate anterograde and retrograde transport between the ER and Golgi; involved in transcription elongation in response to osmostress through phosphorylation at Ser695 by Hog1p; inhibitor of ge…	Yeast	1	1	1	1	1	419947	440467	459265	203933	218298	286933	472624	352664	467915	603385	551739	676097	1.0731e+06	1.04877e+06	907756	439893	236388	431067	610407	1.00988e+06
YKL018W	SWD2 SGDID:S000001501, Chr XI from 404102-405091, Genome Release 64-2-1, Verified ORF, Subunit of the COMPASS (Set1C) histone H3K4 methyltransferase complex; required for Set1C stability and optimal activity; COMPASS methylates histone H3 on lys 4 and is involved in telomeric silencing; subunit of CPF (cleavage and polyadenylation factor), a complex involved in RNAP II transcription termination""	Yeast	0.666667	0.666667	1	0.333333	0.666667	70351.1	46891.3	0	169382	0	169525	0	0	317973	299143	447955	481605	0	493457	730743	39080.8	112969	105991	409568	408067
YOR008C	SLG1 SGDID:S000005534, Chr XV from 342414-341278, Genome Release 64-2-1, reverse complement, Verified ORF, Sensor-transducer of the stress-activated PKC1-MPK1 kinase pathway; involved in maintenance of cell wall integrity; required for mitophagy; involved in organization of the actin cytoskeleton; secretory pathway Wsc1p is required for the arrest of secretion response""	Yeast	0	0	0	0	0	0	0	0	0	0	0	0	0	0	0	0	0	0	0	0	0	0	0	0	0
YBR096W	YBR096W SGDID:S000000300, Chr II from 436021-436713, Genome Release 64-2-1, Uncharacterized ORF, Putative protein of unknown function; green fluorescent protein (GFP)-fusion protein localizes to the ER""	Yeast	0	0	0	0	0	0	0	0	0	0	0	0	0	0	0	0	0	0	0	0	0	0	0	0	0
YOL126C	MDH2 SGDID:S000005486, Chr XV from 82920-81787, Genome Release 64-2-1, reverse complement, Verified ORF, Cytoplasmic malate dehydrogenase; one of three isozymes that catalyze interconversion of malate and oxaloacetate; involved in the glyoxylate cycle and gluconeogenesis during growth on two-carbon compounds; interacts with Pck1p and Fbp1""	Yeast	1	1	1	1	1	151308	246547	412837	700055	2.40165e+06	678286	1.21634e+06	1.27372e+06	1.92258e+06	2.60166e+06	1.90572e+06	2.7305e+06	3.25803e+06	6.2018e+06	4.37872e+06	270231	1.26e+06	1.47088e+06	2.41262e+06	4.61285e+06
YLR359W	ADE13 SGDID:S000004351, Chr XII from 844282-845730, Genome Release 64-2-1, Verified ORF, Adenylosuccinate lyase; catalyzes two steps in the 'de novo' purine nucleotide biosynthetic pathway; expression is repressed by adenine and activated by Bas1p and Pho2p; mutations in human ortholog ADSL cause adenylosuccinase deficiency""	Yeast	1	1	1	1	1	2.83703e+07	2.53515e+07	2.72596e+07	7.998e+06	3.28623e+06	5.22774e+06	1.04506e+07	1.00529e+07	1.1197e+07	1.56751e+07	1.59159e+07	1.78814e+07	2.22039e+07	2.25346e+07	2.56726e+07	2.69938e+07	5.50399e+06	1.05668e+07	1.64908e+07	2.34704e+07
YDL055C	PSA1 SGDID:S000002213, Chr IV from 356759-355674, Genome Release 64-2-1, reverse complement, Verified ORF, GDP-mannose pyrophosphorylase (mannose-1-phosphate guanyltransferase); synthesizes GDP-mannose from GTP and mannose-1-phosphate in cell wall biosynthesis; required for normal cell wall structure""	Yeast	1	1	1	1	1	1.75863e+06	1.28159e+06	1.18771e+06	4.84061e+07	4.46738e+07	5.04399e+07	8.2964e+07	8.07366e+07	9.96387e+07	1.31591e+08	1.38163e+08	1.47947e+08	1.76994e+08	1.81267e+08	2.062e+08	1.40931e+06	4.78399e+07	8.77798e+07	1.39233e+08	1.88154e+08
YGR082W	TOM20 SGDID:S000003314, Chr VII from 644044-644595, Genome Release 64-2-1, Verified ORF, Component of the TOM (translocase of outer membrane) complex; responsible for recognition and initial import steps for all mitochondrially directed proteins; acts as a receptor for incoming precursor proteins""	Yeast	0.916667	1	1	1	0.666667	0	0	0	1.07423e+06	0	1.39808e+06	1.28859e+06	2.03592e+06	4.46951e+06	4.76757e+06	4.27302e+06	6.09577e+06	8.307e+06	6.18624e+06	8.65184e+06	0	824105	2.59801e+06	5.04545e+06	7.71503e+06
YDR389W	SAC7 SGDID:S000002797, Chr IV from 1252537-1254501, Genome Release 64-2-1, Verified ORF, GTPase activating protein (GAP) for Rho1p; regulator of a Tor2p-mediated, Rho1p GTPase switch that controls organization of the actin cytoskeleton; negative regulator of the RHO1-PKC1-MAPK cell integrity (CWI) and membrane fluidity homeostasis signaling pathways; potential Cdc28p substrate; SAC7 has a paralog…	Yeast	0	0	0	0	0	0	0	0	0	0	0	0	0	0	0	0	0	0	0	0	0	0	0	0	0
YNL064C	YDJ1 SGDID:S000005008, Chr XIV from 507097-505868, Genome Release 64-2-1, reverse complement, Verified ORF, Type I HSP40 co-chaperone; involved in regulation of HSP90 and HSP70 functions; critical for determining cell size at Start as a function of growth rate; involved in protein translocation across membranes; member of the DnaJ family""	Yeast	1	1	1	1	1	9.25583e+06	9.25752e+06	8.96917e+06	1.9087e+07	1.45552e+07	1.96851e+07	3.6852e+07	3.29133e+07	3.72128e+07	5.53605e+07	5.15473e+07	5.80559e+07	7.45299e+07	7.12428e+07	7.88225e+07	9.16084e+06	1.77758e+07	3.56593e+07	5.49879e+07	7.48651e+07
YMR275C	BUL1 SGDID:S000004888, Chr XIII from 818581-815651, Genome Release 64-2-1, reverse complement, Verified ORF, Ubiquitin-binding component of the Rsp5p E3-ubiquitin ligase complex; disruption causes temperature-sensitive growth, overexpression causes missorting of amino acid permeases; BUL1 has a paralog, BUL2, that arose from the whole genome duplication""	Yeast	0	0	0	0	0	0	0	0	0	0	0	0	0	0	0	0	0	0	0	0	0	0	0	0	0
YMR196W	YMR196W SGDID:S000004809, Chr XIII from 655076-658342, Genome Release 64-2-1, Uncharacterized ORF, Putative protein of unknown function; green fluorescent protein (GFP)-fusion protein localizes to the cytoplasm; YMR196W is not an essential gene""	Yeast	0.916667	1	1	1	0.666667	211357	406480	237463	439978	0	510435	751152	694770	942184	749277	923946	1.41511e+06	1.1236e+06	1.23827e+06	1.94781e+06	285100	316804	796035	1.02944e+06	1.43656e+06
YDR432W	NPL3 SGDID:S000002840, Chr IV from 1328783-1330027, Genome Release 64-2-1, Verified ORF, RNA-binding protein; promotes elongation, regulates termination, and carries poly(A) mRNA from nucleus to cytoplasm; represses translation initiation by binding eIF4G; required for pre-mRNA splicing; interacts with E3 ubiquitin ligase Bre1p, linking histone ubiquitination to mRNA processing; may have role in …	Yeast	1	1	1	1	1	3.44061e+06	3.31838e+06	2.64401e+06	5.49106e+06	2.73276e+06	4.95222e+06	8.51523e+06	9.77893e+06	9.36963e+06	1.20789e+07	1.40235e+07	1.59478e+07	2.12635e+07	1.8783e+07	2.20638e+07	3.13433e+06	4.39201e+06	9.22126e+06	1.40167e+07	2.07034e+07
YJR034W	PET191 SGDID:S000003795, Chr X from 496683-497009, Genome Release 64-2-1, Verified ORF, Protein required for assembly of cytochrome c oxidase; exists as an oligomer; described as both an integral mitochondrial inner membrane protein facing the intermembrane space (IMS) and as a soluble IMS protein; contains a twin Cx9C motif; imported into the IMS via the MIA import machinery""	Yeast	0	0	0	0	0	0	0	0	0	0	0	0	0	0	0	0	0	0	0	0	0	0	0	0	0
YLR388W	RPS29A SGDID:S000004380, Chr XII from 898651-898821, Genome Release 64-2-1, Verified ORF, Protein component of the small (40S) ribosomal subunit; homologous to mammalian ribosomal protein S29 and bacterial S14; RPS29A has a paralog, RPS29B, that arose from the whole genome duplication""	Yeast	1	1	1	1	1	7.61145e+06	7.7942e+06	1.11775e+07	9.21952e+07	8.09485e+07	9.41851e+07	1.63356e+08	1.5773e+08	1.95995e+08	2.5783e+08	2.63803e+08	2.92373e+08	3.30737e+08	3.39353e+08	4.03766e+08	8.86106e+06	8.91096e+07	1.7236e+08	2.71335e+08	3.57952e+08
YPL101W	ELP4 SGDID:S000006022, Chr XVI from 360209-361579, Genome Release 64-2-1, Verified ORF, Subunit of hexameric RecA-like ATPase Elp456 Elongator subcomplex; which is required for modification of wobble nucleosides in tRNA; required for Elongator structural integrity""	Yeast	0	0	0	0	0	0	0	0	0	0	0	0	0	0	0	0	0	0	0	0	0	0	0	0	0
YGR012W	YGR012W SGDID:S000003244, Chr VII from 513159-514340, Genome Release 64-2-1, Verified ORF, Putative cysteine synthase; localized to the mitochondrial outer membrane""	Yeast	0	0	0	0	0	0	0	0	0	0	0	0	0	0	0	0	0	0	0	0	0	0	0	0	0
YEL011W	GLC3 SGDID:S000000737, Chr V from 133120-135234, Genome Release 64-2-1, Verified ORF, Glycogen branching enzyme, involved in glycogen accumulation; green fluorescent protein (GFP)-fusion protein localizes to the cytoplasm in a punctate pattern; relocalizes from nucleus to cytoplasmic foci upon DNA replication stress""	Yeast	0.916667	1	1	0.666667	1	734726	948108	553474	827338	1.04111e+06	934303	0	1.38578e+06	1.36659e+06	2.1085e+06	2.12183e+06	2.36354e+06	3.08452e+06	2.63522e+06	3.14487e+06	745436	934251	917457	2.19796e+06	2.95487e+06
YBR077C	SLM4 SGDID:S000000281, Chr II from 392293-391805, Genome Release 64-2-1, reverse complement, Verified ORF, Component of the EGO and GSE complexes; essential for integrity and function of EGO; EGO is involved in the regulation of microautophagy and GSE is required for proper sorting of amino acid permease Gap1p; gene exhibits synthetic genetic interaction with MSS4""	Yeast	0.333333	0.333333	0.333333	0.333333	0.333333	0	0	0	0	0	219840	0	0	691785	0	0	857833	0	0	1.8293e+06	0	73280.1	230595	285944	609767
YER042W	MXR1 SGDID:S000000844, Chr V from 234937-235491, Genome Release 64-2-1, Verified ORF, Methionine-S-sulfoxide reductase; involved in the response to oxidative stress; protects iron-sulfur clusters from oxidative inactivation along with MXR2; involved in the regulation of lifespan; reduced activity of human homolog implicated in Alzheimer disease""	Yeast	0	0	0	0	0	0	0	0	0	0	0	0	0	0	0	0	0	0	0	0	0	0	0	0	0
YPR143W	RRP15 SGDID:S000006347, Chr XVI from 818323-819075, Genome Release 64-2-1, Verified ORF, Nucleolar protein; constituent of pre-60S ribosomal particles; required for proper processing of the 27S pre-rRNA at the A3 and B1 sites to yield mature 5.8S and 25S rRNAs""	Yeast	0	0	0	0	0	0	0	0	0	0	0	0	0	0	0	0	0	0	0	0	0	0	0	0	0
[truncated: 6,069 more rows]

## Sheet: E - iso1 Human 50-100ng MBR
Rank according to abundance in 100ng sample	50ng H iso1 AVERAGE	100ng H iso1 AVERAGE	Fold change	Log2 FC		Expected fold change	2
1	2.47402e+09	4.72781e+09	1.91099	0.934318
2	1.50274e+09	3.13518e+09	2.08631	1.06096
3	6.81206e+08	1.30816e+09	1.92036	0.941373
4	2.79655e+08	6.01776e+08	2.15185	1.10558
5	2.48709e+08	5.73486e+08	2.30585	1.2053
6	2.51229e+08	5.2393e+08	2.08547	1.06037
7	2.14717e+08	4.7065e+08	2.19196	1.13222
8	2.19556e+08	4.54705e+08	2.07102	1.05034
[truncated: 1,362 more rows]

## Sheet: F - iso1 Human 50-150ng MBR
Rank according to abundance in 150ng sample	50ng H iso1 AVERAGE	150ng H iso1 AVERAGE	Fold change	Log2 FC		Expected fold change	3
[truncated: 1,385 more rows]

[truncated: 11 more sheets: G - iso1 Human 50-200ng MBR, H - iso1 Yeast 50-100ng MBR, I - iso1 Yeast 50-150ng MBR, J - iso1 Yeast 50-200ng MBR, K - 20231006_HY_iso4_NormQuant, L - iso4 Human 50-100ng MBR, M - iso4 Human 50-150ng MBR, N - iso4 Human 50-200ng MBR, O - iso4 Yeast 50-100ng MBR, P - iso4 Yeast 50-150ng MBR, Q - iso4 Yeast 50-200ng MBR]
