# Supplementary material for: Micropillar arrays, wide window acquisition and AI-based data analysis improve comprehensiveness in multiple proteomic applications
Source: Nat Commun. 2024 Feb 3;15:1019. doi: 10.1038/s41467-024-45391-z (PMC10838342; doi:10.1038/s41467-024-45391-z)
Supplement: Supplementary file 7 — Supplementary Data 4 [file 41467_2024_45391_MOESM7_ESM.xlsx]

## Sheet: Summary - A
Supplementary Data 4. Reanalysis of Furlan et al. 2019 raw data using CHIMERYS and apQuant and comparison to originally identified interactors. AP-MS data from Furlan et al. 2019 was reanalyzed to assess the bioinformatic part of the proposed advanced analytical workflow. Therefore, raw data was downloaded from PRIDE repository with the accession number PXD012800. Raw files for the bait proteins …
Bait protein	Sample input	Interactors identified by Furlan et al @1% FDR	Interactors identified by CHIMERYS & apQuant @1% FDR	Common interactors	Overlap in %
SMC1A	4ug	6	6	6	1
SMC1A	12,000 cells	6	6	6	1
CDK8	25,000 cells	21	23	16	0.727273

## Sheet: Furlan SMC1A 4ug - B
Majority.protein.IDs	Protein.IDs	Gene.names	Protein.names	LFQ.intensity.SMC1A_4ug_2_3	LFQ.intensity.SMC1A_4ug_2_2	LFQ.intensity.SMC1A_4ug_2_1	LFQ.intensity.SMC1A_4ug_1_3	LFQ.intensity.SMC1A_4ug_1_2	LFQ.intensity.SMC1A_4ug_1_1	LFQ.intensity.HeLaK_4ug_2_3	LFQ.intensity.HeLaK_4ug_2_2	LFQ.intensity.HeLaK_4ug_2_1	LFQ.intensity.HeLaK_4ug_1_3	LFQ.intensity.HeLaK_4ug_1_2	LFQ.intensity.HeLaK_4ug_1_1	Student's T-test Significant SMC1A_4ug_HeLaK_4ug	Student's T-test significant	Peptides	Intensity	Unique.peptides.SMC1A_4ug_2_3	Unique.peptides.SMC1A_4ug_2_2	Unique.peptides.SMC1A_4ug_2_1	Unique.peptides.SMC1A_4ug_1_3	Unique.peptides.SMC1A_4ug_1_2	Unique.peptides.SMC1A_4ug_1_1	Unique.peptides.HeLaK_4ug_2_3	Unique.peptides.HeLaK_4ug_2_2	Unique.peptides.HeLaK_4ug_2_1	Unique.peptides.HeLaK_4ug_1_3	Unique.peptides.HeLaK_4ug_1_2	Unique.peptides.HeLaK_4ug_1_1	Peptides.SMC1A_4ug_2_3	Peptides.SMC1A_4ug_2_2	Peptides.SMC1A_4ug_2_1	Peptides.SMC1A_4ug_1_3	Peptides.SMC1A_4ug_1_2	Peptides.SMC1A_4ug_1_1	Peptides.HeLaK_4ug_2_3	Peptides.HeLaK_4ug_2_2	Peptides.HeLaK_4ug_2_1	Peptides.HeLaK_4ug_1_3	Peptides.HeLaK_4ug_1_2	Peptides.HeLaK_4ug_1_1	Unique.peptides	Razor...unique.peptides	Number.of.proteins	iBAQ	-Log Student's T-test p-value SMC1A_4ug_HeLaK_4ug	Student's T-test q-value SMC1A_4ug_HeLaK_4ug
O60216	O60216;Q9H4I0	RAD21	Double-strand-break repair protein rad21 homolog	27.2348	27.3852	27.2175	26.2389	27.6808	27.1792	21.6156	19.2865	19.9374	19.0519	20.3378	20.5227	+	SMC1A_4ug_HeLaK_4ug	22	787060000	16	15	15	15	18	16	0	0	0	0	0	0	16	15	15	15	18	16	0	0	0	0	0	0	22	22	2	30272000	7.83716	0
Q14683	Q14683	SMC1A	Structural maintenance of chromosomes protein 1A	30.0946	30.5102	30.8826	28.0413	30.1231	29.8328	19.3748	21.2485	21.3028	19.4759	19.1753	19.1327	+	SMC1A_4ug_HeLaK_4ug	89	5808500000	79	77	76	72	78	70	5	3	3	3	3	6	79	77	76	72	78	70	5	3	3	3	3	6	89	89	1	80673000	7.99732	0
Q8N3U4	Q8N3U4;Q9UJ98	STAG2	Cohesin subunit SA-2	26.5125	27.5848	27.0843	25.8205	27.275	26.6792	20.7124	20.4648	19.9807	19.2626	19.9699	19.4783	+	SMC1A_4ug_HeLaK_4ug	29	670970000	13	13	13	18	23	17	1	0	0	0	0	0	16	15	15	22	27	21	2	0	0	0	0	0	24	29	2	10822000	8.67091	0
Q8WVM7	Q8WVM7	STAG1	Cohesin subunit SA-1	24.3257	25.1991	24.9874	23.1181	24.652	24.1863	21.7587	21.2706	20.8557	20.9845	20.2272	21.5955	+	SMC1A_4ug_HeLaK_4ug	18	117420000	13	13	13	5	6	6	1	1	0	0	1	1	16	15	15	9	10	10	2	1	0	0	1	1	13	13	1	1924900	5.26178	0.00266667
Q99714	Q99714	HSD17B10	3-hydroxyacyl-CoA dehydrogenase type-2	23.0478	22.608	23.3754	23.805	22.4194	23.4631	20.7006	20.4495	20.7264	20.2975	20.0954	20.2005	+	SMC1A_4ug_HeLaK_4ug	5	50903000	4	4	4	5	5	4	1	2	0	3	2	2	4	4	4	5	5	4	1	2	0	3	2	2	5	5	1	3635900	6.2561	0
Q9UQE7	Q9UQE7	SMC3	Structural maintenance of chromosomes protein 3	29.6523	30.0149	30.7738	28.5176	29.8285	29.4889	21.3801	20.492	20.2862	19.8803	17.5963	17.2209	+	SMC1A_4ug_HeLaK_4ug	81	4841800000	68	68	67	65	70	66	2	1	0	1	2	2	68	68	67	65	70	66	2	1	0	1	2	2	81	81	1	74489000	7.07208	0
[truncated: 2 more columns]

## Sheet: CHIMERYS SMC1A 4ug - C
Master	Accession	Gene Symbol	Description	Number of PSMs	Number of Peptides	Number of Isoforms	Number of Unique Peptides	Coverage in Percent	apQuant Area 20161212_Fusion1_SA_CF_28um_M270_GFPnanobody_HeLaK_4ug_M_1	apQuant Area 20161212_Fusion1_SA_CF_28um_M270_GFPnanobody_HeLaK_4ug_N_2	apQuant Area 20161212_Fusion1_SA_CF_28um_M270_GFPnanobody_HeLaK_4ug_O_3	apQuant Area 20161212_Fusion1_SA_CF_28um_M270_GFPnanobody_SMC1a_4ug_P_1	apQuant Area 20161212_Fusion1_SA_CF_28um_M270_GFPnanobody_SMC1a_4ug_Q_2	apQuant Area 20161212_Fusion1_SA_CF_28um_M270_GFPnanobody_SMC1a_4ug_R_3	apQuant Area 20170218_Fusion1_SA_CF_28um_M270_old_GFPnanobody_HeLaK_4ug_A_1	apQuant Area 20170218_Fusion1_SA_CF_28um_M270_old_GFPnanobody_HeLaK_4ug_B_2	apQuant Area 20170218_Fusion1_SA_CF_28um_M270_old_GFPnanobody_HeLaK_4ug_C_3	apQuant Area 20170218_Fusion1_SA_CF_28um_M270_old_GFPnanobody_SMC1a_4ug_D_1	apQuant Area 20170218_Fusion1_SA_CF_28um_M270_old_GFPnanobody_SMC1a_4ug_E_2	apQuant Area 20170218_Fusion1_SA_CF_28um_M270_old_GFPnanobody_SMC1a_4ug_F_3	Max apQuant Areas	Imputed Normalised apQuant Area 20161212_Fusion1_SA_CF_28um_M270_GFPnanobody_HeLaK_4ug_M_1	Imputed Normalised apQuant Area 20161212_Fusion1_SA_CF_28um_M270_GFPnanobody_HeLaK_4ug_N_2	Imputed Normalised apQuant Area 20161212_Fusion1_SA_CF_28um_M270_GFPnanobody_HeLaK_4ug_O_3	Imputed Normalised apQuant Area 20161212_Fusion1_SA_CF_28um_M270_GFPnanobody_SMC1a_4ug_P_1	Imputed Normalised apQuant Area 20161212_Fusion1_SA_CF_28um_M270_GFPnanobody_SMC1a_4ug_Q_2	Imputed Normalised apQuant Area 20161212_Fusion1_SA_CF_28um_M270_GFPnanobody_SMC1a_4ug_R_3	Imputed Normalised apQuant Area 20170218_Fusion1_SA_CF_28um_M270_old_GFPnanobody_HeLaK_4ug_A_1	Imputed Normalised apQuant Area 20170218_Fusion1_SA_CF_28um_M270_old_GFPnanobody_HeLaK_4ug_B_2	Imputed Normalised apQuant Area 20170218_Fusion1_SA_CF_28um_M270_old_GFPnanobody_HeLaK_4ug_C_3	Imputed Normalised apQuant Area 20170218_Fusion1_SA_CF_28um_M270_old_GFPnanobody_SMC1a_4ug_D_1	Imputed Normalised apQuant Area 20170218_Fusion1_SA_CF_28um_M270_old_GFPnanobody_SMC1a_4ug_E_2	Imputed Normalised apQuant Area 20170218_Fusion1_SA_CF_28um_M270_old_GFPnanobody_SMC1a_4ug_F_3	Max Imputed Normalised apQuant Areas	log2Fold change imputed SMC1A ctrl	MaxAbs log2Fold change imputed	Exp q-value Combined	Sum PEP Score	Number of Peptides by Search Engine CHIMERYS Identification	Fold change SMC1A ctrl	log2Fold change SMC1A ctrl	MaxAbs log2Fold change	Fold change imputed SMC1A ctrl	Mean intensity SMC1A ctrl	Mean intensity imputed SMC1A ctrl	Imputation rate SMC1A ctrl	Identified by 20161212_Fusion1_SA_CF_28um_M270_GFPnanobody_HeLaK_4ug_M_1	Identified by 20161212_Fusion1_SA_CF_28um_M270_GFPnanobody_HeLaK_4ug_N_2	Identified by 20161212_Fusion1_SA_CF_28um_M270_GFPnanobody_HeLaK_4ug_O_3
IsMasterProtein	Q8WVM7	STAG1	Cohesin subunit SA-1	137	29	34	21	24	15581.8	16904.9	21112.7	201926	296215	69291.6	35782.4	18477.6	28941.5	219559	228831	262028	296215	15581.8	16904.9	21112.7	201926	296215	69291.6	35782.4	18477.6	28941.5	219559	228831	262028	296215	3.161	3.161	0	119.723	29	8.946	3.161	3.161	8.946	4.81	4.81	0	MBR	MBR	MBR
IsMasterProtein	Q99714	HSD17B10	3-hydroxyacyl-CoA dehydrogenase type-2	35	8	9	8	47	79452.6	49377	71969	320484	330830	313040	20642.9	39177.6	64594.1	268734	169170	306983	330830	79452.6	49377	71969	320484	330830	313040	20642.9	39177.6	64594.1	268734	169170	306983	330830	2.49	2.49	0	38.959	8	5.617	2.49	2.49	5.617	5.07	5.07	0	MS/MS	MBR	MBR
IsMasterProtein	Q14683	SMC1A	Structural maintenance of chromosomes protein 1A	677	110	129	110	68	239737	169860	378325	5.21917e+06	7.61452e+06	2.00067e+06	226073	201977	237536	5.33959e+06	5.84174e+06	7.75358e+06	7.75358e+06	239737	169860	378325	5.21917e+06	7.61452e+06	2.00067e+06	226073	201977	237536	5.33959e+06	5.84174e+06	7.75358e+06	7.75358e+06	4.463	4.463	0	645.022	110	22.055	4.463	4.463	22.055	6.04	6.04	0	MBR	MBR	MBR
IsMasterProtein	Q9UQE7	SMC3	Structural maintenance of chromosomes protein 3	621	102	117	102	66	141665	101433	164649	4.18406e+06	5.67966e+06	1.52567e+06	135385	106886	95547.9	3.68644e+06	3.94636e+06	5.40965e+06	5.67966e+06	141665	101433	164649	4.18406e+06	5.67966e+06	1.52567e+06	135385	106886	95547.9	3.68644e+06	3.94636e+06	5.40965e+06	5.67966e+06	4.95	4.95	0	592.531	102	30.911	4.95	4.95	30.911	5.83	5.83	0	MBR	MBR	MBR
IsMasterProtein	O60216	RAD21	Double-strand-break repair protein rad21 homolog	153	26	31	26	42	87844.1	25235.7	138692	1.65585e+06	2.44961e+06	577880	76029.5	99741.6	73548	1.71972e+06	1.80346e+06	2.80574e+06	2.80574e+06	87844.1	25235.7	138692	1.65585e+06	2.44961e+06	577880	76029.5	99741.6	73548	1.71972e+06	1.80346e+06	2.80574e+06	2.80574e+06	4.471	4.471	0	155.246	26	22.177	4.471	4.471	22.177	5.55	5.55	0	MBR	MBR	MBR
IsMasterProtein	Q8N3U4	STAG2	Cohesin subunit SA-2	173	35	43	27	27	202421	154756	195511	829847	1.09683e+06	276326	73630.4	91056.2	76436.9	877288	914650	965773	1.09683e+06	202421	154756	195511	829847	1.09683e+06	276326	73630.4	91056.2	76436.9	877288	914650	965773	1.09683e+06	2.654	2.654	0	173.997	35	6.293	2.654	2.654	6.293	5.48	5.48	0	MBR	MBR	MBR
[truncated: 21 more columns]

## Sheet: SMC1A 4ug summary - D
Interactors CHIMERYS	Interactors Furlan	Identified as interactor in both @ 1% FDR	Unique to CHIMERYS	Unique to Furlan	Known interactor
HSD17B10	HSD17B10	+			+
RAD21	RAD21	+			+
SMC1A	SMC1A	+			+
SMC3	SMC3	+			+
STAG1	STAG1	+			+
STAG2	STAG2	+			+

## Sheet: Furlan SMC1A 12k - E
Majority.protein.IDs	Protein.IDs	Gene.names	Protein.names	LFQ.intensity.SMC1A_12k_2_3	LFQ.intensity.SMC1A_12k_2_2	LFQ.intensity.SMC1A_12k_2_1	LFQ.intensity.SMC1A_12k_1_3	LFQ.intensity.SMC1A_12k_1_2	LFQ.intensity.SMC1A_12k_1_1	LFQ.intensity.HeLaK_12k_2_3	LFQ.intensity.HeLaK_12k_2_2	LFQ.intensity.HeLaK_12k_2_1	LFQ.intensity.HeLaK_12k_1_3	LFQ.intensity.HeLaK_12k_1_2	LFQ.intensity.HeLaK_12k_1_1	Student's T-test Significant SMC1A_12k_HeLaK_12k	Student's T-test significant	Peptides	Intensity	Unique.peptides.SMC1A_12k_2_3	Unique.peptides.SMC1A_12k_2_2	Unique.peptides.SMC1A_12k_2_1	Unique.peptides.SMC1A_12k_1_3	Unique.peptides.SMC1A_12k_1_2	Unique.peptides.SMC1A_12k_1_1	Unique.peptides.HeLaK_12k_2_3	Unique.peptides.HeLaK_12k_2_2	Unique.peptides.HeLaK_12k_2_1	Unique.peptides.HeLaK_12k_1_3	Unique.peptides.HeLaK_12k_1_2	Unique.peptides.HeLaK_12k_1_1	Peptides.SMC1A_12k_2_3	Peptides.SMC1A_12k_2_2	Peptides.SMC1A_12k_2_1	Peptides.SMC1A_12k_1_3	Peptides.SMC1A_12k_1_2	Peptides.SMC1A_12k_1_1	Peptides.HeLaK_12k_2_3	Peptides.HeLaK_12k_2_2	Peptides.HeLaK_12k_2_1	Peptides.HeLaK_12k_1_3	Peptides.HeLaK_12k_1_2	Peptides.HeLaK_12k_1_1	Unique.peptides	Razor...unique.peptides	Number.of.proteins	iBAQ	-Log Student's T-test p-value SMC1A_12k_HeLaK_12k	Student's T-test q-value SMC1A_12k_HeLaK_12k
O60216	O60216;Q9H4I0	RAD21	Double-strand-break repair protein rad21 homolog	25.7558	25.8751	25.3198	25.7917	26.1928	26.078	19.651	19.2839	19.8652	19.4904	20.4655	19.846	+	SMC1A_12k_HeLaK_12k	13	410040000	9	9	9	11	12	12	0	0	0	0	0	0	9	9	9	11	12	12	0	0	0	0	0	0	13	13	2	15771000	10.2966	0
Q14683	Q14683	SMC1A	Structural maintenance of chromosomes protein 1A	29.179	28.9619	28.6387	29.3876	29.7203	29.9843	19.1826	18.9513	19.8168	20.1837	19.965	23.3164	+	SMC1A_12k_HeLaK_12k	66	4410900000	52	52	51	56	60	58	1	4	10	0	1	2	52	52	51	56	60	58	1	4	10	0	1	2	66	66	1	61263000	6.99439	0
Q8N3U4	Q8N3U4;Q9UJ98	STAG2	Cohesin subunit SA-2	26.298	26.4251	25.8334	26.4745	26.6721	26.4952	19.0074	20.0742	19.2866	19.8584	19.2329	20.6961	+	SMC1A_12k_HeLaK_12k	15	562550000	11	11	12	9	9	9	0	0	0	0	0	0	12	12	13	11	11	11	0	0	0	0	0	0	12	15	2	9073400	9.33742	0
Q8WVM7	Q8WVM7	STAG1	Cohesin subunit SA-1	23.8099	23.7677	23.4583	23.5416	23.8557	23.7013	18.5197	20.2532	19.8232	19.6504	19.9313	20.1901	+	SMC1A_12k_HeLaK_12k	13	82129000	8	7	8	5	4	5	0	0	0	0	1	1	9	8	9	7	6	7	0	0	0	0	1	1	10	10	1	1346400	7.41946	0
Q99714	Q99714	HSD17B10	3-hydroxyacyl-CoA dehydrogenase type-2	23.7811	23.7314	23.7487	22.3814	23.3811	22.7298	20.3774	20.8661	20.2336	20.0533	20.5693	20.5397	+	SMC1A_12k_HeLaK_12k	4	77585000	4	4	4	3	3	3	3	3	3	1	2	3	4	4	4	3	3	3	3	3	3	1	2	3	4	4	1	5541800	6.00784	0
Q9UQE7	Q9UQE7	SMC3	Structural maintenance of chromosomes protein 3	28.2309	29.0188	28.774	28.0777	29.8826	29.3129	19.6208	19.7136	19.4418	20.5522	19.7005	20.0768	+	SMC1A_12k_HeLaK_12k	59	3450300000	45	44	44	48	46	49	1	1	8	0	3	1	45	44	44	48	46	49	1	1	8	0	3	1	59	59	1	53082000	10.1256	0
[truncated: 2 more columns]

## Sheet: CHIMERYS SMC1A 12k - F
Master	Accession	Gene Symbol	Description	Number of PSMs	Number of Peptides	Number of Isoforms	Number of Unique Peptides	Coverage in Percent	apQuant Area 20170408_Fusion1_SA_CF_28um_M270_GFPnanobody_HeLaK_12000cells_4ug_D_1	apQuant Area 20170408_Fusion1_SA_CF_28um_M270_GFPnanobody_HeLaK_12000cells_4ug_E_2	apQuant Area 20170408_Fusion1_SA_CF_28um_M270_GFPnanobody_HeLaK_12000cells_4ug_F_3	apQuant Area 20170408_Fusion1_SA_CF_28um_M270_GFPnanobody_SMC1A_12000cells_4ug_G_1	apQuant Area 20170408_Fusion1_SA_CF_28um_M270_GFPnanobody_SMC1A_12000cells_4ug_H_2	apQuant Area 20170408_Fusion1_SA_CF_28um_M270_GFPnanobody_SMC1A_12000cells_4ug_I_3	apQuant Area 20170729_Fusion1_SA_CF_28um_M270_GFPnanobody_HeLaK_12000cells_4ug_A_1	apQuant Area 20170729_Fusion1_SA_CF_28um_M270_GFPnanobody_HeLaK_12000cells_4ug_B_2	apQuant Area 20170729_Fusion1_SA_CF_28um_M270_GFPnanobody_HeLaK_12000cells_4ug_C_3	apQuant Area 20170729_Fusion1_SA_CF_28um_M270_GFPnanobody_SMC1A_12000cells_4ug_V_2	apQuant Area 20170729_Fusion1_SA_CF_28um_M270_GFPnanobody_SMC1A_12000cells_4ug_W_1	apQuant Area 20170729_Fusion1_SA_CF_28um_M270_GFPnanobody_SMC1A_12000cells_4ug_X_3	Max apQuant Areas	Imputed Normalised apQuant Area 20170408_Fusion1_SA_CF_28um_M270_GFPnanobody_HeLaK_12000cells_4ug_D_1	Imputed Normalised apQuant Area 20170408_Fusion1_SA_CF_28um_M270_GFPnanobody_HeLaK_12000cells_4ug_E_2	Imputed Normalised apQuant Area 20170408_Fusion1_SA_CF_28um_M270_GFPnanobody_HeLaK_12000cells_4ug_F_3	Imputed Normalised apQuant Area 20170408_Fusion1_SA_CF_28um_M270_GFPnanobody_SMC1A_12000cells_4ug_G_1	Imputed Normalised apQuant Area 20170408_Fusion1_SA_CF_28um_M270_GFPnanobody_SMC1A_12000cells_4ug_H_2	Imputed Normalised apQuant Area 20170408_Fusion1_SA_CF_28um_M270_GFPnanobody_SMC1A_12000cells_4ug_I_3	Imputed Normalised apQuant Area 20170729_Fusion1_SA_CF_28um_M270_GFPnanobody_HeLaK_12000cells_4ug_A_1	Imputed Normalised apQuant Area 20170729_Fusion1_SA_CF_28um_M270_GFPnanobody_HeLaK_12000cells_4ug_B_2	Imputed Normalised apQuant Area 20170729_Fusion1_SA_CF_28um_M270_GFPnanobody_HeLaK_12000cells_4ug_C_3	Imputed Normalised apQuant Area 20170729_Fusion1_SA_CF_28um_M270_GFPnanobody_SMC1A_12000cells_4ug_V_2	Imputed Normalised apQuant Area 20170729_Fusion1_SA_CF_28um_M270_GFPnanobody_SMC1A_12000cells_4ug_W_1	Imputed Normalised apQuant Area 20170729_Fusion1_SA_CF_28um_M270_GFPnanobody_SMC1A_12000cells_4ug_X_3	Max Imputed Normalised apQuant Areas	log2Fold change imputed SMC1A ctrl	MaxAbs log2Fold change imputed	Exp q-value Combined	Sum PEP Score	Number of Peptides by Search Engine CHIMERYS Identification	Fold change SMC1A ctrl	log2Fold change SMC1A ctrl	MaxAbs log2Fold change	Fold change imputed SMC1A ctrl	Mean intensity SMC1A ctrl	Mean intensity imputed SMC1A ctrl	Imputation rate SMC1A ctrl	Identified by 20170408_Fusion1_SA_CF_28um_M270_GFPnanobody_HeLaK_12000cells_4ug_D_1	Identified by 20170408_Fusion1_SA_CF_28um_M270_GFPnanobody_HeLaK_12000cells_4ug_E_2	Identified by 20170408_Fusion1_SA_CF_28um_M270_GFPnanobody_HeLaK_12000cells_4ug_F_3
IsMasterProtein	Q8WVM7	STAG1	Cohesin subunit SA-1	73	21	22	15	15	36586.6	25698.2	17041.9	412705	336664	355980	21384.8	12532.6	10932.3	169067	161605	122866	412705	36000.4	26499.5	15210.1	329434	289951	294805	21820.5	10669.6	11113.2	195620	184112	212220	329434	3.742	3.742	0	62.709	21	13.378	3.742	3.742	13.378	4.83	4.83	0	MBR	MBR	MBR
IsMasterProtein	Q9UQE7	SMC3	Structural maintenance of chromosomes protein 3	319	69	78	69	52	137784	176035	186907	4.16673e+06	3.30361e+06	3.27734e+06	103985	68304	42650.4	1.83711e+06	1.98113e+06	1.45535e+06	4.16673e+06	135576	181524	166817	3.32601e+06	2.84523e+06	2.71414e+06	106103	58150.6	43356.5	2.12564e+06	2.25704e+06	2.51374e+06	3.32601e+06	4.679	4.679	0	314.734	69	25.609	4.679	4.679	25.609	5.71	5.71	0	MBR	MBR	MBR
IsMasterProtein	Q14683	SMC1A	Structural maintenance of chromosomes protein 1A	359	75	83	75	56	226755	657950	1.02341e+06	8.40229e+06	7.52499e+06	6.93336e+06	195543	213322	143752	3.33499e+06	3.72752e+06	2.63774e+06	8.40229e+06	223121	678464	913411	6.70696e+06	6.48088e+06	5.74188e+06	199527	181612	146132	3.85877e+06	4.24666e+06	4.55602e+06	6.70696e+06	4.1	4.1	0	357.528	75	17.151	4.1	4.1	17.151	6.09	6.09	0	MBR	MBR	MBR
IsMasterProtein	O60216	RAD21	Double-strand-break repair protein rad21 homolog	88	15	19	15	24	46603.9	31244.6	69977.6	2.47585e+06	1.87843e+06	1.84165e+06	72409.3	56114.6	31489.3	1.45947e+06	1.56793e+06	1.17241e+06	2.47585e+06	45857.1	32218.8	62456	1.9763e+06	1.6178e+06	1.52517e+06	73884.6	47773.2	32010.6	1.68868e+06	1.7863e+06	2.02503e+06	2.02503e+06	5.235	5.235	0	91.346	15	37.669	5.235	5.235	37.669	5.46	5.46	0	MBR	MBR	MBR
IsMasterProtein	Q99714	HSD17B10	3-hydroxyacyl-CoA dehydrogenase type-2	38	7	8	7	39	50988.2	80227	53015	289457	272799	204353	93380.5	65446.9	40860.9	540758	433535	237614	540758	50171.1	82728.4	47316.7	231054	234948	169235	95283	55718.2	41537.4	625686	493914	410416	625686	2.453	2.453	0	38.105	7	5.474	2.453	2.453	5.474	5.14	5.14	0	MBR	MS/MS	MS/MS
IsMasterProtein	Q8N3U4	STAG2	Cohesin subunit SA-2	79	20	22	14	14	48622	21910.9	36869.9	797884	625802	725638	50228.4	48573.4	49755.4	409167	499302	306119	797884	47842.9	22594.1	32907	636895	538970	600939	51251.8	41353	50579.1	473429	568841	528741	636895	3.813	3.813	0	69.518	20	14.053	3.813	3.813	14.053	5.17	5.17	0	MBR	MBR	MBR
[truncated: 21 more columns]

## Sheet: SMC1A 12k summary - G
Interactors CHIMERYS	Interactors Furlan	Identified as interactor in both @ 1% FDR	Unique to CHIMERYS	Unique to Furlan	Known interactor
HSD17B10	HSD17B10	+			+
RAD21	RAD21	+			+
SMC1A	SMC1A	+			+
SMC3	SMC3	+			+
STAG1	STAG1	+			+
STAG2	STAG2	+			+

## Sheet: Furlan CDK8 25k - H
Majority.protein.IDs	Protein.IDs	Gene.names	Protein.names	LFQ.intensity.HeLaK_25k_3	LFQ.intensity.HeLaK_25k_2	LFQ.intensity.HeLaK_25k_1	LFQ.intensity.CDK8_25k_3	LFQ.intensity.CDK8_25k_2	LFQ.intensity.CDK8_25k_1	Student's T-test Significant CDK8_25k_HeLaK_25k	Student's T-test significant	Peptides	Intensity	Unique.peptides.HeLaK_25k_3	Unique.peptides.HeLaK_25k_2	Unique.peptides.HeLaK_25k_1	Unique.peptides.CDK8_25k_3	Unique.peptides.CDK8_25k_2	Unique.peptides.CDK8_25k_1	Peptides.HeLaK_25k_3	Peptides.HeLaK_25k_2	Peptides.HeLaK_25k_1	Peptides.CDK8_25k_3	Peptides.CDK8_25k_2	Peptides.CDK8_25k_1	Unique.peptides	Razor...unique.peptides	Number.of.proteins	iBAQ	-Log Student's T-test p-value CDK8_25k_HeLaK_25k	Student's T-test q-value CDK8_25k_HeLaK_25k	Student's T-test Difference CDK8_25k_HeLaK_25k	Student's T-test Test statistic CDK8_25k_HeLaK_25k
P24863	P24863	CCNC	Cyclin-C	18.8837	19.9583	19.536	24.476	24.1347	24.8921	+	CDK8_25k_HeLaK_25k	5	126740000	0	0	0	5	5	5	0	0	0	5	5	5	5	5	1	8449000	3.72177	0	5.04157	13.2092
P49336	P49336;Q9BWU1	CDK8	Cyclin-dependent kinase 8	18.722	19.766	18.3274	26.6196	26.3315	27.2132	+	CDK8_25k_HeLaK_25k	19	637920000	0	0	0	18	18	16	0	0	0	18	18	16	19	19	2	30377000	3.99709	0	7.78298	15.5177
Q15648	Q15648	MED1	Mediator of RNA polymerase II transcription subunit 1	18.2847	18.3049	18.3902	25.2585	25.1856	25.681	+	CDK8_25k_HeLaK_25k	32	219630000	0	0	0	32	30	31	0	0	0	32	30	31	32	32	1	2815800	5.82365	0	7.04839	44.6774
Q9BTT4	Q9BTT4	MED10	Mediator of RNA polymerase II transcription subunit 10	19.2643	18.8713	18.2039	22.7296	22.6	23.043	+	CDK8_25k_HeLaK_25k	5	37368000	0	0	0	5	4	4	0	0	0	5	4	4	5	5	1	4671000	3.54811	0	4.01104	11.9274
Q9P086	Q9P086	MED11	Mediator of RNA polymerase II transcription subunit 11	18.5832	19.4113	18.5174	22.6264	22.5196	22.918	+	CDK8_25k_HeLaK_25k	3	35439000	0	0	0	3	3	2	0	0	0	3	3	2	3	3	1	5062700	3.6099	0	3.8507	12.3692
Q71F56	Q71F56	MED13L	Mediator of RNA polymerase II transcription subunit 13-like	19.9587	18.9976	19.1885	24.1053	23.8802	24.459	+	CDK8_25k_HeLaK_25k	20	98828000	0	0	0	17	17	15	0	0	0	18	18	16	19	19	1	1176500	3.83015	0	4.76653	14.0753
O60244	O60244	MED14	Mediator of RNA polymerase II transcription subunit 14	19.0217	18.6777	19.2466	25.2383	25.1403	25.6564	+	CDK8_25k_HeLaK_25k	28	231290000	1	0	0	26	25	23	1	0	0	26	25	23	28	28	1	3352000	5.00141	0	6.36298	27.7942
Q96RN5	Q96RN5	MED15	Mediator of RNA polymerase II transcription subunit 15	19.3797	19.2802	18.5615	22.2768	21.9623	22.9211	+	CDK8_25k_HeLaK_25k	6	28050000	0	0	0	6	6	6	0	0	0	6	6	6	6	6	1	1476300	3.01117	0.00647619	3.31294	8.66833
Q9Y2X0	Q9Y2X0	MED16	Mediator of RNA polymerase II transcription subunit 16	19.326	19.5939	18.7623	22.2857	22.339	22.8642	+	CDK8_25k_HeLaK_25k	6	29702000	0	0	0	6	6	6	0	0	0	6	6	6	6	6	1	675030	3.35691	0	3.26887	10.6535
Q9NVC6	Q9NVC6	MED17	Mediator of RNA polymerase II transcription subunit 17	18.7351	18.9646	19.534	25.0883	24.7241	25.3744	+	CDK8_25k_HeLaK_25k	16	180070000	0	0	0	16	15	13	0	0	0	16	15	13	16	16	1	5808700	4.41142	0	5.98437	19.749
Q9H944	Q9H944	MED20	Mediator of RNA polymerase II transcription subunit 20	18.0173	19.4736	19.1698	24.1818	24.0622	24.5786	+	CDK8_25k_HeLaK_25k	7	109800000	0	0	0	7	7	6	0	0	0	7	7	6	7	7	1	12200000	3.47996	0	5.3873	11.4576
Q13503	Q13503	MED21	Mediator of RNA polymerase II transcription subunit 21	19.3085	18.0716	18.7244	23.414	23.1391	23.4684	+	CDK8_25k_HeLaK_25k	5	59632000	0	0	0	5	4	2	0	0	0	5	4	2	5	5	1	9938700	3.62608	0	4.63903	12.4874
Q15528	Q15528	MED22	Mediator of RNA polymerase II transcription subunit 22	18.8061	19.3344	18.637	23.5075	23.3652	24.3811	+	CDK8_25k_HeLaK_25k	5	76265000	0	0	0	5	4	5	0	0	0	5	4	5	5	5	1	10895000	3.65123	0	4.82538	12.6734
O75448	O75448	MED24	Mediator of RNA polymerase II transcription subunit 24	18.6184	19.3475	17.7493	23.0734	22.5975	23.2694	+	CDK8_25k_HeLaK_25k	11	42956000	0	0	0	10	10	10	0	0	0	10	10	10	11	11	1	842280	3.02885	0.00715789	4.40835	8.76088
Q6P2C8	Q6P2C8	MED27	Mediator of RNA polymerase II transcription subunit 27	18.8629	19.7997	18.0627	23.3519	23.2826	23.6667	+	CDK8_25k_HeLaK_25k	5	58501000	0	0	0	5	5	5	0	0	0	5	5	5	5	5	1	3250100	3.03157	0.00755556	4.52529	8.77521
Q9H204	Q9H204	MED28	Mediator of RNA polymerase II transcription subunit 28	18.7337	20.0688	18.8933	23.0907	23.159	23.6195	+	CDK8_25k_HeLaK_25k	3	54122000	0	0	0	3	3	2	0	0	0	3	3	2	3	3	1	9020300	3.0675	0.008	4.05778	8.96638
Q9NX70	Q9NX70	MED29	Mediator of RNA polymerase II transcription subunit 29	18.9621	19.348	18.1649	22.6988	22.3332	23.3303	+	CDK8_25k_HeLaK_25k	3	38035000	0	1	0	3	3	3	0	1	0	3	3	3	3	3	1	3457700	3.02239	0.0068	3.96244	8.72697
Q96HR3	Q96HR3	MED30	Mediator of RNA polymerase II transcription subunit 30	19.0867	19.7868	19.0483	22.8889	22.4558	22.943	+	CDK8_25k_HeLaK_25k	3	35982000	0	0	0	3	3	2	0	0	0	3	3	2	3	3	1	3598200	3.57416	0	3.45528	12.1118
Q9Y3C7	Q9Y3C7	MED31	Mediator of RNA polymerase II transcription subunit 31	18.7516	19.3435	19.509	23.5936	23.7479	24.2991	+	CDK8_25k_HeLaK_25k	5	76468000	1	0	0	5	5	5	1	0	0	5	5	5	5	5	1	10924000	3.92659	0	4.67879	14.8919
Q9NPJ6	Q9NPJ6	MED4	Mediator of RNA polymerase II transcription subunit 4	18.0452	19.7555	18.999	24.6361	24.4947	24.9597	+	CDK8_25k_HeLaK_25k	12	146130000	0	0	1	12	12	12	0	0	1	12	12	12	12	12	1	9741900	3.44482	0	5.76358	11.2223
O75586	O75586	MED6	Mediator of RNA polymerase II transcription subunit 6	19.19	19.6885	19.077	23.7829	23.2925	24.3353	+	CDK8_25k_HeLaK_25k	6	76263000	0	0	1	6	6	6	0	0	1	6	6	6	6	6	1	5866400	3.646	0	4.48505	12.6345

## Sheet: CHIMERYS CDK8 25k - I
Master	Accession	Gene Symbol	Description	Number of PSMs	Number of Peptides	Number of Isoforms	Number of Unique Peptides	Coverage in Percent	apQuant Area 20190130_Fusion1_SA_CF_28um_M270_GFPnb_Phoenix_CDK8_25k_J	apQuant Area 20190130_Fusion1_SA_CF_28um_M270_GFPnb_Phoenix_CDK8_25k_K	apQuant Area 20190130_Fusion1_SA_CF_28um_M270_GFPnb_Phoenix_CDK8_25k_L	apQuant Area 20190130_Fusion1_SA_CF_28um_M270_GFPnb_Phoenix_HeLaK_25k_G	apQuant Area 20190130_Fusion1_SA_CF_28um_M270_GFPnb_Phoenix_HeLaK_25k_H	apQuant Area 20190130_Fusion1_SA_CF_28um_M270_GFPnb_Phoenix_HeLaK_25k_I	Max apQuant Areas	Imputed Normalised apQuant Area 20190130_Fusion1_SA_CF_28um_M270_GFPnb_Phoenix_CDK8_25k_J	Imputed Normalised apQuant Area 20190130_Fusion1_SA_CF_28um_M270_GFPnb_Phoenix_CDK8_25k_K	Imputed Normalised apQuant Area 20190130_Fusion1_SA_CF_28um_M270_GFPnb_Phoenix_CDK8_25k_L	Imputed Normalised apQuant Area 20190130_Fusion1_SA_CF_28um_M270_GFPnb_Phoenix_HeLaK_25k_G	Imputed Normalised apQuant Area 20190130_Fusion1_SA_CF_28um_M270_GFPnb_Phoenix_HeLaK_25k_H	Imputed Normalised apQuant Area 20190130_Fusion1_SA_CF_28um_M270_GFPnb_Phoenix_HeLaK_25k_I	Max Imputed Normalised apQuant Areas	log2Fold change imputed CDK8 ctrl	MaxAbs log2Fold change imputed	Exp q-value Combined	Sum PEP Score	Number of Peptides by Search Engine CHIMERYS Identification	Fold change CDK8 ctrl	log2Fold change CDK8 ctrl	MaxAbs log2Fold change	Fold change imputed CDK8 ctrl	Mean intensity CDK8 ctrl	Mean intensity imputed CDK8 ctrl	Imputation rate CDK8 ctrl	Identified by 20190130_Fusion1_SA_CF_28um_M270_GFPnb_Phoenix_CDK8_25k_J	Identified by 20190130_Fusion1_SA_CF_28um_M270_GFPnb_Phoenix_CDK8_25k_K	Identified by 20190130_Fusion1_SA_CF_28um_M270_GFPnb_Phoenix_CDK8_25k_L	Identified by 20190130_Fusion1_SA_CF_28um_M270_GFPnb_Phoenix_HeLaK_25k_G	Identified by 20190130_Fusion1_SA_CF_28um_M270_GFPnb_Phoenix_HeLaK_25k_H	Identified by 20190130_Fusion1_SA_CF_28um_M270_GFPnb_Phoenix_HeLaK_25k_I	Score CHIMERYS Identification CHIMERYS Identification	Biological Process	Cellular Component	Molecular Function	Pfam IDs	WikiPathways	Reactome Pathways	Number of Protein Pathway Groups	p-Value imputed CDK8 ctrl
IsMasterProtein	P24863	CCNC	Cyclin-C	26	6	7	6	22	1.15657e+06	1.57441e+06	1.67741e+06	112461	98584.5	97808.5	1.67741e+06	1.43908e+06	1.18783e+06	1.43464e+06	125665	105622	91698.4	1.43908e+06	3.659	3.659	0	27.036	6	12.63	3.659	3.659	12.63	5.58	5.58	0	MS/MS	MS/MS	MS/MS	MBR	MBR	MBR	14.73	cell cycle OR cell proliferation;other biological processes	nucleus;other cell component	other molecular function	Pf00134	Vitamin D receptor pathway	PPARA activates gene expression; Transcriptional regulation of white adipocyte differentiation; Generic Transcription Pathway; Constitutive Signaling by NOTCH1 PEST Domain Mutants; Constitutive Signaling by NOTCH1 HD+PEST Domain Mutants; SMAD2/SMAD3:SMAD4 heterotrimer regulates transcription; NOTCH1 Intracellular Domain Regulates Transcription	8	3.93929e-06
IsMasterProtein	P49336	CDK8	Cyclin-dependent kinase 8	91	22	25	22	43	2.66914e+06	3.47881e+06	3.90209e+06	136461	103696	141065	3.90209e+06	3.32113e+06	2.62461e+06	3.33733e+06	152484	111099	132252	3.33733e+06	4.555	4.555	0	114.532	22	23.504	4.555	4.555	23.504	5.8	5.8	0	MS/MS	MS/MS	MS/MS	MBR	MBR	MBR	47.44	protein metabolism;other metabolic processes;other biological processes	nucleus;other cell component	kinase activity;other molecular function	Pf00069	Sterol regulatory element-binding proteins (SREBP) signaling; H19 action Rb-E2F1 signaling and CDK-Beta-catenin activity; lncRNA in canonical Wnt signaling and colorectal cancer	PPARA activates gene expression; Transcriptional regulation of white adipocyte differentiation; Generic Transcription Pathway; Constitutive Signaling by NOTCH1 PEST Domain Mutants; Constitutive Signaling by NOTCH1 HD+PEST Domain Mutants; SMAD2/SMAD3:SMAD4 heterotrimer regulates transcription; NOTCH1 Intracellular Domain Regulates Transcription	10	6.68203e-07
IsMasterProtein	Q9P086	MED11	Mediator of RNA polymerase II transcription subunit 11	7	3	3	3	41	240318	358657	434327	0	0	0	434327	299021	270592	371467	5730.47	3257.98	4012.55	371467	6.205	6.205	0	11.93	3				73.755		4.56	0.5	MS/MS	MS/MS	MS/MS	MBR	MBR	MBR	2.05	cell organization and biogenesis;protein metabolism;RNA metabolism OR transcription;other metabolic processes;other biological processes	nucleus;other cell component	other molecular function	Pf10280		PPARA activates gene expression; Transcriptional regulation of white adipocyte differentiation	2	8.31147e-08
IsMasterProtein	Q93074	MED12	Mediator of RNA polymerase II transcription subunit 12	231	70	78	70	39	777465	1.17942e+06	1.28497e+06	290779	156181	143582	1.28497e+06	967379	889819	1.099e+06	324920	167331	134612	1.099e+06	2.338	2.338	0	322.09	70	5.056	2.338	2.338	5.056	5.64	5.64	0	MS/MS	MS/MS	MS/MS	MBR	MBR	MBR	90.55	cell-cell signaling;protein metabolism;RNA metabolism OR transcription;other metabolic processes;developmental processes;signal transduction;other biological processes	nucleus;other cell component	nucleic acid binding activity;other molecular function	Pf09497, Pf12144, Pf12145		PPARA activates gene expression; Transcriptional regulation of white adipocyte differentiation; Generic Transcription Pathway	3	0.000488836
IsMasterProtein	Q9UHV7	MED13	Mediator of RNA polymerase II transcription subunit 13	128	45	49	44	28	278593	400928	456916	65946.6	36550.2	49345.3	456916	346645	302483	390786	73689.7	39159.5	46262.7	390786	2.754	2.754	0	187.391	45	6.746	2.754	2.754	6.746	5.12	5.12	0	MS/MS	MS/MS	MS/MS	MBR	MBR	MBR	47.61	RNA metabolism OR transcription;other biological processes	nucleus	other molecular function	Pf06333, Pf18296		PPARA activates gene expression; Transcriptional regulation of white adipocyte differentiation; Generic Transcription Pathway	3	7.85018e-05
IsMasterProtein	O60244	MED14	Mediator of RNA polymerase II transcription subunit 14	143	45	51	45	40	416183	637380	682622	130363	50631.3	133687	682622	517844	480876	583826	145669	54245.8	125335	583826	2.399	2.399	0	188.342	45	5.275	2.399	2.399	5.275	5.36	5.36	0	MS/MS	MS/MS	MS/MS	MBR	MBR	MBR	62.4	cell organization and biogenesis;RNA metabolism OR transcription;other metabolic processes;other biological processes	nucleus	other molecular function	Pf08638	Vitamin D in inflammatory diseases	PPARA activates gene expression; Transcriptional regulation of white adipocyte differentiation; Generic Transcription Pathway	4	0.000593458
IsMasterProtein	Q96RN5	MED15	Mediator of RNA polymerase II transcription subunit 15	33	10	11	10	17	91139	149686	175527	9818.82	17994.6	25517.3	175527	113402	112932	150123	10971.7	19279.2	23923.3	150123	2.857	2.857	0	39.346	10	7.243	2.857	2.857	7.243	4.66	4.66	0	MS/MS	MS/MS	MS/MS	MBR	MBR	MBR	13.08	cell organization and biogenesis;RNA metabolism OR transcription;other metabolic processes;other biological processes	nucleus;other cell component	other molecular function	Pf09606	Sterol regulatory element-binding proteins (SREBP) signaling; SREBF and miR33 in cholesterol and lipid homeostasis; 22q11.2 copy number variation syndrome	PPARA activates gene expression; Transcriptional regulation of white adipocyte differentiation; Generic Transcription Pathway	6	9.24692e-05
IsMasterProtein	Q9Y2X0	MED16	Mediator of RNA polymerase II transcription subunit 16	30	13	14	13	17	81116.1	110083	125987	19817.7	10935.1	17012.4	125987	100931	83052.8	107753	22144.6	11715.7	15949.6	107753	2.59	2.59	0	40.252	13	6.021	2.59	2.59	6.021	4.6	4.6	0	MS/MS	MS/MS	MS/MS	MBR	MBR	MBR	13.36	cell organization and biogenesis;RNA metabolism OR transcription;other metabolic processes;other biological processes	nucleus	other molecular function	Pf11635		PPARA activates gene expression; Transcriptional regulation of white adipocyte differentiation; Generic Transcription Pathway	3	0.000121379
IsMasterProtein	Q9NVC6	MED17	Mediator of RNA polymerase II transcription subunit 17	60	23	23	23	39	598687	887280	991709	37361.9	74906.2	103339	991709	744929	669415	848178	41748.7	80253.8	96883.8	848178	3.449	3.449	0	82.204	23	10.922	3.449	3.449	10.922	5.36	5.36	0	MS/MS	MS/MS	MS/MS	MBR	MBR	MBR	26.24	cell organization and biogenesis;protein metabolism;RNA metabolism OR transcription;other metabolic processes;other biological processes	nucleus;other cell component	other molecular function	Pf10156		PPARA activates gene expression; Transcriptional regulation of white adipocyte differentiation; Generic Transcription Pathway	3	2.43717e-05
IsMasterProtein	A0JLT2	MED19	Mediator of RNA polymerase II transcription subunit 19	13	5	7	5	36	115464	239801	353724	0	0	0	353724	143668	180919	302529	5730.47	3257.98	4012.55	302529	5.56	5.56	0	17.532	5				47.172		4.46	0.5	MBR	MS/MS	MS/MS	MBR	MBR	MBR	2.6	cell organization and biogenesis;RNA metabolism OR transcription;other metabolic processes;other biological processes	nucleus	other molecular function	Pf10278		PPARA activates gene expression; Transcriptional regulation of white adipocyte differentiation	2	5.27083e-07
IsMasterProtein	Q9H944	MED20	Mediator of RNA polymerase II transcription subunit 20	20	7	8	7	42	446729	661813	647760	13904.3	29778.1	0	661813	555852	499310	554009	15536.8	31904	4012.55	555852	5.413	5.413	0	28.468	7	24.063	4.589	4.589	42.6	5.04	4.91	0.17	MS/MS	MS/MS	MS/MS	MBR	MBR	MBR	8.34	cell organization and biogenesis;RNA metabolism OR transcription;other metabolic processes;other biological processes	nucleus	other molecular function	Pf08612		PPARA activates gene expression; Transcriptional regulation of white adipocyte differentiation; Generic Transcription Pathway	3	2.48494e-05
IsMasterProtein	Q15528	MED22	Mediator of RNA polymerase II transcription subunit 22	29	9	10	9	39	617295	999838	1.13449e+06	69919.7	70712.9	400277	1.13449e+06	768083	754335	970296	78129.3	75761	375271	970296	2.661	2.661	0	41.743	9	6.325	2.661	2.661	6.325	5.52	5.52	0	MS/MS	MS/MS	MS/MS	MBR	MBR	MBR	14.52	cell organization and biogenesis;RNA metabolism OR transcription;other metabolic processes;other biological processes	nucleus;other cell component	other molecular function	Pf06179		Transcriptional regulation of white adipocyte differentiation; PPARA activates gene expression	2	0.00212281
IsMasterProtein	O75448	MED24	Mediator of RNA polymerase II transcription subunit 24	33	13	14	13	17	67973.1	91427.2	106965	11401.9	12510.6	9535.82	106965	84577	68977.9	91483.7	12740.7	13403.8	8940.11	91483.7	2.816	2.816	0	45.476	13	7.044	2.816	2.816	7.044	4.49	4.49	0	MS/MS	MS/MS	MS/MS	MBR	MBR	MBR	11.51	cell organization and biogenesis;protein metabolism;RNA metabolism OR transcription;other metabolic processes;other biological processes	nucleus;other cell component	other molecular function	Pf11277		PPARA activates gene expression; Transcriptional regulation of white adipocyte differentiation; Generic Transcription Pathway	3	4.34884e-05
IsMasterProtein	Q9H204	MED28	Mediator of RNA polymerase II transcription subunit 28	10	3	3	3	17	622352	980188	966103	80981.8	22288	178662	980188	774375	739510	826278	90490.2	23879.2	167501	826278	3.451	3.451	0	9.912	3	10.934	3.451	3.451	10.934	5.37	5.37	0	MS/MS	MS/MS	MS/MS	MBR	MBR	MBR	4.35	cell organization and biogenesis;RNA metabolism OR transcription;other metabolic processes;other biological processes	other membranes;cytoskeleton;nucleus	cytoskeletal activity	Pf11594		PPARA activates gene expression; Transcriptional regulation of white adipocyte differentiation	2	0.000535779
IsMasterProtein	Q9NX70	MED29	Mediator of RNA polymerase II transcription subunit 29	11	3	3	3	31	153340	206014	251712	44081.5	20253.2	4696.9	251712	190796	155429	215281	49257.3	21699.1	4403.49	215281	3.469	3.469	0	15.91	3	11.07	3.469	3.469	11.07	4.75	4.75	0	MS/MS	MS/MS	MS/MS	MBR	MBR	MBR	2.78	cell organization and biogenesis;RNA metabolism OR transcription;other metabolic processes;other biological processes	nucleus	other molecular function	Pf11568		PPARA activates gene expression; Transcriptional regulation of white adipocyte differentiation	2	0.00154827
IsMasterProtein	Q96HR3	MED30	Mediator of RNA polymerase II transcription subunit 30	10	4	4	4	21	72579.7	152222	141332	0	0	0	152222	90308.8	114845	120877	5730.47	3257.98	4012.55	120877	4.677	4.677	0	15.927	4				25.579		4.33	0.5	MS/MS	MS/MS	MS/MS	MBR	MBR	MBR	5.87	cell organization and biogenesis;protein metabolism;RNA metabolism OR transcription;other metabolic processes;other biological processes	nucleus;other cell component	other molecular function	Pf11315		PPARA activates gene expression; Transcriptional regulation of white adipocyte differentiation; Generic Transcription Pathway	3	9.24991e-07
IsMasterProtein	Q9Y3C7	MED31	Mediator of RNA polymerase II transcription subunit 31	6	3	3	3	25	244318	397392	397076	46259.6	24654.6	0	397392	303998	299815	339607	51691.1	26414.6	4012.55	339607	4.155	4.155	0	14.813	3	8.497	3.087	3.087	17.81	5.03	4.87	0.17	MS/MS	MS/MS	MS/MS	MBR	MBR	MBR	3.75	cell organization and biogenesis;protein metabolism;RNA metabolism OR transcription;other metabolic processes;developmental processes;other biological processes	nucleus;other cell component	other molecular function	Pf05669		PPARA activates gene expression; Transcriptional regulation of white adipocyte differentiation; Generic Transcription Pathway	3	0.000672396
IsMasterProtein	Q9NPJ6	MED4	Mediator of RNA polymerase II transcription subunit 4	45	12	14	12	48	547318	1.03545e+06	1.07473e+06	50110.1	19549	22827.4	1.07473e+06	681013	781199	919182	55993.8	20944.6	21401.3	919182	4.75	4.75	0	58.404	12	26.908	4.75	4.75	26.908	5.18	5.18	0	MS/MS	MS/MS	MS/MS	MBR	MBR	MBR	19.73	cell organization and biogenesis;RNA metabolism OR transcription;other metabolic processes;other biological processes	nucleus	other molecular function	Pf10018		Generic Transcription Pathway; Transcriptional regulation of white adipocyte differentiation; PPARA activates gene expression	3	3.92883e-06
IsMasterProtein	O75586	MED6	Mediator of RNA polymerase II transcription subunit 6	30	8	9	8	39	483447	789629	732024	48433.6	21763.6	116953	789629	601540	595741	626078	54120.4	23317.3	109647	626078	3.554	3.554	0	33.563	8	11.748	3.554	3.554	11.748	5.25	5.25	0	MS/MS	MS/MS	MS/MS	MBR	MBR	MBR	10.38	cell organization and biogenesis;RNA metabolism OR transcription;other metabolic processes;other biological processes	nucleus	nucleic acid binding activity;other molecular function	Pf04934		PPARA activates gene expression; Transcriptional regulation of white adipocyte differentiation; Generic Transcription Pathway	3	0.000130943
IsMasterProtein	O43513	MED7	Mediator of RNA polymerase II transcription subunit 7	12	5	5	5	31	248580	306720	448983	42924	15870.9	8261.38	448983	309301	231407	384002	47963.9	17003.9	7745.29	384002	4.029	4.029	0	17.71	5	16.325	4.029	4.029	16.325	4.87	4.87	0	MS/MS	MS/MS	MS/MS	MBR	MBR	MBR	2.79	cell organization and biogenesis;protein metabolism;RNA metabolism OR transcription;other metabolic processes;other biological processes	nucleus;other cell component	other molecular function	Pf05983		PPARA activates gene expression; Transcriptional regulation of white adipocyte differentiation; Generic Transcription Pathway	3	0.000136142
IsMasterProtein	Q96G25	MED8	Mediator of RNA polymerase II transcription subunit 8	19	7	7	7	34	241953	360762	423516	43734.6	0	18767.8	423516	301056	272180	362220	48869.6	3257.98	17595.4	362220	4.457	4.457	0	31.634	7	10.559	3.4	3.4	21.963	4.98	4.82	0.17	MS/MS	MS/MS	MS/MS	MBR	MBR	MBR	5.71	cell organization and biogenesis;protein metabolism;RNA metabolism OR transcription;other metabolic processes;other biological processes	nucleus	nucleic acid binding activity;other molecular function	Pf10232		PPARA activates gene expression; Transcriptional regulation of white adipocyte differentiation; Generic Transcription Pathway	3	0.000506712
IsMasterProtein	Q9NWA0	MED9	Mediator of RNA polymerase II transcription subunit 9	17	5	6	5	45	243827	432356	400117	15556.2	0	0	432356	303387	326194	342207	17382.7	3257.98	4012.55	342207	5.728	5.728	0	20.085	5	18.612	4.218	4.218	53.018	4.88	4.65	0.33	MS/MS	MS/MS	MS/MS	MBR	MBR	MBR	4.26	cell organization and biogenesis;RNA metabolism OR transcription;other metabolic processes;other biological processes	nucleus	other molecular function	Pf07544	Vitamin D receptor pathway	PPARA activates gene expression; Transcriptional regulation of white adipocyte differentiation	3	6.9928e-06
IsMasterProtein	P43686	PSMC4	26S proteasome regulatory subunit 6B	2	1	1	1	2	32102	26511.3	22197.6	0	0	0	32102	39943.6	20001.6	18984.9	5730.47	3257.98	4012.55	39943.6	2.554	2.554	0.009	2.645	1				5.872		4.01	0.5	MBR	MS/MS	MS/MS	MBR	MBR	MBR	0.8	protein metabolism;other metabolic processes;developmental processes;other biological processes	cytosol;nucleus;other cell component	other molecular function	Pf00004, Pf16450, Pf17862	Proteasome degradation; Alzheimer's disease and miRNA effects; Parkin-ubiquitin proteasomal system pathway; Ciliary landscape; Alzheimer's disease	Regulation of RAS by GAPs; ER-Phagosome pathway; Regulation of expression of SLITs and ROBOs; FCERI mediated NF-kB activation; Downstream TCR signaling; Antigen processing: Ubiquitination & Proteasome degradation; Activation of NF-kappaB in B cells; Oxygen-dependent proline hydroxylation of Hypoxia-inducible Factor Alpha; Cross-presentation of soluble exogenous antigens (endosomes); SCF-beta-TrCP…	63	0.000311923
[truncated: 3 more columns]

## Sheet: CDK8 25k summary - J
Interactors CHIMERYS	Interactors Furlan	Identified as interactor in both @ 1% FDR	Unique to CHIMERYS	Unique to Furlan	Known interactor
CCNC	CCNC	+			+
CDK8	CDK8	+			+
MED11	MED11	+			+
MED14	MED14	+			+
MED15	MED15	+			+
MED16	MED16	+			+
MED17	MED17	+			+
MED20	MED20	+			+
MED22	MED22	+			+
MED24	MED24	+			+
MED28	MED28	+			+
MED29	MED29	+			+
MED30	MED30	+			+
MED31	MED31	+			+
MED4	MED4	+			+
MED6	MED6	+			+
-	MED1			+	+
-	MED10			+	+
MED12	-		+		+
MED13	-		+		+
-	MED13L			+	+
MED19	-		+		+
-	MED21			+	+
-	MED27			+	+
MED7	-		+		+
MED8	-		+		+
MED9	-		+		+
PSMC4	-		+

[truncated: 1 more sheets: Peptides per protein - K]
