# Supplementary material for: Micropillar arrays, wide window acquisition and AI-based data analysis improve comprehensiveness in multiple proteomic applications
Source: Nat Commun. 2024 Feb 3;15:1019. doi: 10.1038/s41467-024-45391-z (PMC10838342; doi:10.1038/s41467-024-45391-z)
Supplement: Supplementary file 8 — Supplementary Data 5 [file 41467_2024_45391_MOESM8_ESM.xlsx]

## Sheet: A -Smarca5 interactors overview
Supplementary Data 5. Co-immunoprecipitation analysis to identify novel interactors of mouse Smarca5 in mouse embryonic fibroblasts. Excel file with 5 tabs listing all identified proteins for the classical analysis workflow (tab B) and the advanced analysis workflow (tab C). Proteins with significantly higher abundance in the flag-tagged co-IP samples (5% FDR) are denoted as potential Smarca5 int…
All potential Smarca5 interactors as identified with the classical analysis workflow (MS Amanda 2.0, isolation width 1, packed bed column) and/or the advanced analysis workflow (CHIMERYS, isolation width 4, µPAC)
Uniprot accession number of interactor candidate	Identified as interactor via	Protein name	Gene name	Known association with Smarca5	Only a single peptide quantified for this protein?	Fold change classical workflow	Fold change advanced workflow
Q9CQR2	advanced workflow	40S ribosomal protein S21	Rps21	-	-	-	142.714
O54941	advanced workflow	SWI/SNF-related matrix-associated actin-dependent regulator of chromatin subfamily E member 1	Smarce1	STRING high confidence (0.7)	-	-	79.2735
Q61103	advanced workflow	Zinc finger protein ubi-d4	Dpf2	-	-	-	73.6811
Q9Z207	advanced workflow	Protein diaphanous homolog 3	Diaph3	-	-	-	61.6095
P63276	advanced workflow	40S ribosomal protein S17	Rps17	-	-	-	61.0859
A2BH40	advanced workflow	AT-rich interactive domain-containing protein 1A	Arid1a	STRING medium confidence (0.4) max 200 interactors in first shell	-	-	54.8884
Q99L28	advanced workflow	Probable ribosome biogenesis protein RLP24	Rsl24d1	-	-	-	48.0657
Q9D6T0	advanced workflow	Nitric oxide synthase-interacting protein	Nosip	-	-	-	45.1202
P14148	advanced workflow	60S ribosomal protein L7	Rpl7	-	-	-	37.1234
Q9Z2N8	advanced workflow	Actin-like protein 6A	Actl6a	STRING medium confidence (0.4) max 200 interactors in first shell	-	-	33.6659
Q3TV65	advanced workflow	MPN domain-containing protein	Mpnd	-	-	-	25.1845
Q8R2N0	advanced workflow	Thyroid transcription factor 1-associated protein 26	Ccdc59	-	-	-	24.6087
O35658	advanced workflow	Complement component 1 Q subcomponent-binding protein, mitochondrial	C1qbp	-	-	-	23.5505
Q63850	advanced workflow	Nuclear pore glycoprotein p62	Nup62	-	-	-	23.4695
Q921K9	advanced workflow	B-cell CLL/lymphoma 7 protein family member B	Bcl7b	-	-	-	21.7557
A2AUY4	advanced workflow	Bromodomain adjacent to zinc finger domain protein 2B	Baz2b	BRF-5 ISWI chromatin-remodeling complex	-	-	20.5471
Q0VG62	advanced workflow	Ribosomal biogenesis factor	Rbis	-	-	-	20.4455
Q99JR8	advanced workflow	SWI/SNF-related matrix-associated actin-dependent regulator of chromatin subfamily D member 2	Smarcd2	-	-	-	19.5192
P97461	advanced workflow	40S ribosomal protein S5	Rps5	-	-	-	14.8694
P14869	advanced workflow	60S acidic ribosomal protein P0	Rplp0	-	-	-	14.1319
Q9CQF8	advanced workflow	Ribosomal protein 63, mitochondrial	Mrpl57	-	-	-	13.4256
Q8VEM8	advanced workflow	Phosphate carrier protein, mitochondrial	Slc25a3	-	-	-	11.7048
O55142	advanced workflow	60S ribosomal protein L35a	Rpl35a	-	-	-	11.4895
Q8BHY2	advanced workflow	Nucleolar complex protein 4 homolog	Noc4l	-	-	-	6.34042
O70133	advanced workflow	ATP-dependent RNA helicase A	Dhx9	-	-	-	5.54463
Q68FE8	advanced workflow	Zinc finger protein 280D	Znf280d	-	+	-	45.8521
Q6ZWY3	advanced workflow	40S ribosomal protein S27-like	Rps27l	-	+	-	45.2234
Q62280	advanced workflow	Protein SSXT	Ss18	-	+	-	43.0993
Q6PGH1	advanced workflow	Protein BUD31 homolog	Bud31	STRING medium confidence (0.4) max 200 interactors in first shell	+	-	16.9506
P14206	advanced workflow	40S ribosomal protein SA	Rpsa	-	+	-	12.3274
Q80Z64	advanced workflow	Homeobox protein NANOG	Nanog	STRING high confidence (0.7) max 200 interactors in first shell	+	-	7.19118
P26350	advanced workflow	Prothymosin alpha	Ptma	-	+	-	6.9201
Q9DCT6	both workflows	Chromatin complexes subunit BAP18	Bap18	+ from STRING	-	296.163	2695.2
E9PWW9	both workflows	Remodeling and spacing factor 1	Rsf1	RSF-5 ISWI chromatin-remodeling complex (also called the RSF complex)	-	164.28	454.474
A2A654	both workflows	Bromodomain PHD finger transcription factor	Bptf	NURF-5 ISWI chromatin-remodeling complex	-	160.879	943.687
Q91ZW3	both workflows	SWI/SNF-related matrix-associated actin-dependent regulator of chromatin subfamily A member 5	Smarca5	BAIT	-	158.386	86.5814
Q91YE5	both workflows	Bromodomain adjacent to zinc finger domain protein 2A	Baz2a	NoRC-5 ISWI chromatin-remodeling complex	-	155.354	134.882
E9Q2Z1	both workflows	Chromatin remodeling regulator CECR2	Cecr2	CERF-5 ISWI chromatin-remodeling complex	-	97.069	646.811
O88379	both workflows	Bromodomain adjacent to zinc finger domain protein 1A	Baz1a	ACF-5 ISWI chromatin-remodeling complex (also called the ACF/WCRF complex) CHRAC ISWI chromatin-remodeling complex	-	42.529	11.414
Q80Y32	both workflows	HMG box domain-containing 4	Hmgxb4	-	-	41.128	19.9438
P97496	both workflows	SWI/SNF complex subunit SMARCC1	Smarcc1	STRING medium confidence (0.4)	-	23.855	7.77112
P14131	both workflows	40S ribosomal protein S16	Rps16	-	-	19.968	6.08192
P62858	both workflows	40S ribosomal protein S28	Rps28	-	-	19.104	40.8978
Q60972	both workflows	Histone-binding protein RBBP4	Rbbp4	Interacts with the NuRD complex components HDAC2, RBBP4 and CHD4	-	13.034	9.80935
Q9CZX8	both workflows	40S ribosomal protein S19	Rps19	-	-	12.746	41.4866
Q61466	both workflows	SWI/SNF-related matrix-associated actin-dependent regulator of chromatin subfamily D member 1	Smarcd1	STRING high confidence (0.7) - no more than 50 interactors	-	7.242	39.9606
Q9Z277	both workflows	Tyrosine-protein kinase BAZ1B	Baz1b	WICH-5 ISWI chromatin-remodeling complex (also called the WICH complex) B-WICH complex	-	6.312	74.6328
Q99LT0	both workflows	Protein dpy-30 homolog	Dpy30	-	+	81.63	383.5
O70333	both workflows	Cysteine-rich PDZ-binding protein	Cript	-	+	22.188	7.41489
P63323	both workflows	40S ribosomal protein S12	Rps12	-	+	11.243	145.215
Q9Z0H3	both workflows	SWI/SNF-related matrix-associated actin-dependent regulator of chromatin subfamily B member 1	Smarcb1	STRING high confidence (0.7) - no more than 200 interactors	+	6.599	63.9508
A0A1Y7VKY1	classical workflow	40S ribosomal protein S18	Rps18-ps5	-	-	41.146	-
O89086	classical workflow	RNA-binding protein 3	Rbm3	-	-	40.711	-
Q99N87	classical workflow	28S ribosomal protein S5, mitochondrial	Mrps	-	-	24.506	-
P62908	classical workflow	40S ribosomal protein S3	Rps3	-	-	18.144	-
Q6ZWN5	classical workflow	40S ribosomal protein S9	Rps9	-	-	10.063	-
P62702	classical workflow	40S ribosomal protein S4, X isoform	Rps4	-	-	5.41	-
O09167	classical workflow	60S ribosomal protein L21	Rpl2	-	-	5.01	-
P48024	classical workflow	Eukaryotic translation initiation factor 1	Eif1	-	+	10.831	-

## Sheet: B - all prot IDs classical WF
List of proteins identified for the Smarca5 mouse co-IP samples using the classical workflow. Samples were analyzed with the classical workflow featuring a packed bed LC column, a percursor isolation with of 1 Da and MS Amanda 2.0 for data analysis. 901 proteins were identified at an FDR of 1%.
Protein FDR Confidence Combined	Accession	Protein description	Number of PSMs	Number of Peptides	Number of Isoforms	Number of Unique Peptides	Coverage in Percent	MW in kDa	log2Fold change imputed smpl ctrl	Exp q-value Combined	Contaminant	Sum PEP Score	Score MS Amanda 2.0	Number of Peptides by Search Engine MS Amanda 20	Normalised apQuant Area control_rep1	Normalised apQuant Area control_rep2	Normalised apQuant Area control_rep3	Normalised apQuant Area Smarca5_Flag_rep1	Normalised apQuant Area Smarca5_Flag_rep2	Normalised apQuant Area Smarca5_Flag_rep3	Imputed Normalised apQuant Area control_rep1	Imputed Normalised apQuant Area control_rep2	Imputed Normalised apQuant Area control_rep3	Imputed Normalised apQuant Area Smarca5_Flag_rep1	Imputed Normalised apQuant Area Smarca5_Flag_rep2	Imputed Normalised apQuant Area Smarca5_Flag_rep3	Fold change imputed smpl ctrl	Mean intensity imputed smpl ctrl	Identified by control_rep1	Identified by control_rep2	Identified by control_rep3	Identified by Smarca5_Flag_rep1	Identified by Smarca5_Flag_rep2	Identified by Smarca5_Flag_rep3	Modifications	p-Value imputed smpl ctrl	min p-Value imputed	Adjusted p-Value imputed smpl ctrl	Significance imputed smpl ctrl 1…significant at 1% FDR 5…significant at 5% FDR
High	A2A654	Bromodomain PHD finger transcription factor OS=Mus musculus OX=10090 GN=Bptf PE=1 SV=1	320	77	84	77	28	333	7.33	0	FALSE	430.019	67506.7	77	0	0	0	4.50606e+06	4.62017e+06	4.06211e+06	31134.8	31058.9	21002.9	4.50606e+06	4.62017e+06	4.06211e+06	160.879	5.54	Unknown	Unknown	Unknown	MS/MS	MS/MS	MS/MS	Methylthio [C346; C405; C457; C518; C529; C582; C674; C1093; C1307; C1503; C1747; C1970; C2878]	6.85071e-08	6.85071e-08	1.24557e-05	1
High	Q91ZW3	SWI/SNF-related matrix-associated actin-dependent regulator of chromatin subfamily A member 5 OS=Mus musculus OX=10090 GN=Smarca5 PE=1 SV=1	697	52	64	52	43	121.6	7.307	0	FALSE	391.551	158338	52	399843	495159	419283	6.31326e+07	7.81149e+07	6.68812e+07	399843	495159	419283	6.31326e+07	7.81149e+07	6.68812e+07	158.386	6.74	MS/MS	MS/MS	MS/MS	MS/MS	MS/MS	MS/MS	Methylthio [C164; C258; C890; C956; C1000]	2.19107e-08	2.19107e-08	1.24557e-05	1
High	P01027	Complement C3 OS=Mus musculus OX=10090 GN=C3 PE=1 SV=3	360	48	48	48	33	186.4	-0.072	0	FALSE	266.434	83270.6	48	3.94236e+06	4.48421e+06	4.14959e+06	3.94651e+06	4.24639e+06	3.77099e+06	3.94236e+06	4.48421e+06	4.14959e+06	3.94651e+06	4.24639e+06	3.77099e+06	0.952	6.61	MS/MS	MS/MS	MS/MS	MS/MS	MS/MS	MS/MS	Methylthio [C559; C626; C873; C1389; C1458; C1489; C1537; C1637]	0.647723	0.647723	0.770328
High	Q01320	DNA topoisomerase 2-alpha OS=Mus musculus OX=10090 GN=Top2a PE=1 SV=2	348	43	48	31	28	172.7	-0.191	0	FALSE	228.408	72180.4	43	2.71124e+06	3.59459e+06	2.80438e+06	2.54645e+06	2.51095e+06	2.87306e+06	2.71124e+06	3.59459e+06	2.80438e+06	2.54645e+06	2.51095e+06	2.87306e+06	0.876	6.45	MS/MS	MS/MS	MS/MS	MS/MS	MS/MS	MS/MS	Methylthio [C169; C391; C454; C732]	0.331443	0.331443	0.51645
High	cont_P04264	Keratin, type II cytoskeletal 1 OS=Homo sapiens GN=KRT1 PE=1 SV=6	633	39	45	29	43	66	-2.747	0	TRUE	294.114	159415	39	2.15115e+08	1.0802e+08	8.59545e+06	2.84154e+06	1.36519e+07	1.70294e+07	2.15115e+08	1.0802e+08	8.59545e+06	2.84154e+06	1.36519e+07	1.70294e+07	0.149	7.35	MS/MS	MS/MS	MS/MS	MS/MS	MS/MS	MS/MS	Methylthio [C49]	0.0927931	0.0927931	0.234982
High	E9PWW9	Remodeling and spacing factor 1 OS=Mus musculus OX=10090 GN=Rsf1 PE=1 SV=2	165	38	43	38	31	161.7	7.36	0	FALSE	260.068	38074.4	38	0	0	0	4.48174e+06	4.8242e+06	4.16482e+06	31134.8	31058.9	21002.9	4.48174e+06	4.8242e+06	4.16482e+06	164.28	5.54	Unknown	Unknown	Unknown	MS/MS	MS/MS	MS/MS	Methylthio [C270; C429; C469; C566; C588; C751; C897; C1313]	6.84314e-08	6.84314e-08	1.24557e-05	1
High	cont_P35908	Keratin, type II cytoskeletal 2 epidermal OS=Homo sapiens GN=KRT2 PE=1 SV=2	330	38	41	30	49	65.4	-5.029	0	TRUE	267.565	79210.8	38	5.89175e+07	2.81629e+07	2.12001e+06	0	1.8762e+06	2.3045e+06	5.89175e+07	2.81629e+07	2.12001e+06	23364	1.8762e+06	2.3045e+06	0.031	6.43	MS/MS	MS/MS	MS/MS	MS/MS	MS/MS	MS/MS	Methylthio [C42; C489]	0.0617915	0.0617915	0.179708	5
High	Q04750	DNA topoisomerase 1 OS=Mus musculus OX=10090 GN=Top1 PE=1 SV=2	637	35	42	35	38	90.8	0.17	0	FALSE	232.44	149544	35	3.02482e+07	4.27178e+07	3.38433e+07	4.07124e+07	3.69026e+07	4.1487e+07	3.02482e+07	4.27178e+07	3.38433e+07	4.07124e+07	3.69026e+07	4.1487e+07	1.125	7.57	MS/MS	MS/MS	MS/MS	MS/MS	MS/MS	MS/MS	Methylthio [C302; C388; C632; C735]	0.400318	0.400318	0.583023
High	Q3V3R1	Monofunctional C1-tetrahydrofolate synthase, mitochondrial OS=Mus musculus OX=10090 GN=Mthfd1l PE=1 SV=2	264	32	34	32	32	105.7	0.461	0	FALSE	173.265	57312.9	32	5.26579e+06	5.84037e+06	4.29333e+06	6.99876e+06	6.83523e+06	7.19435e+06	5.26579e+06	5.84037e+06	4.29333e+06	6.99876e+06	6.83523e+06	7.19435e+06	1.376	6.78	MS/MS	MS/MS	MS/MS	MS/MS	MS/MS	MS/MS	Methylthio [C197; C450; C813; C827]	0.040228	0.040228	0.133798
High	cont_P02538	Keratin, type II cytoskeletal 6A OS=Homo sapiens GN=KRT6A PE=1 SV=3	186	32	34	2	43	60	-1.909	0	TRUE	165.648	42268.4	32	5.10892e+06	2.20829e+06	413409	0	741365	5.0867e+06	5.10892e+06	2.20829e+06	413409	23364	741365	5.0867e+06	0.266	5.94	MS/MS	MS/MS	MS/MS	MS/MS	MS/MS	MS/MS	Methylthio [C77; C402; C474]	0.39892	0.39892	0.583023
High	P07724	Albumin OS=Mus musculus OX=10090 GN=Alb PE=1 SV=3	712	31	33	27	47	68.6	-0.125	0	FALSE	234.569	176901	31	1.02298e+08	1.25576e+08	1.04136e+08	1.06263e+08	9.07457e+07	1.06976e+08	1.02298e+08	1.25576e+08	1.04136e+08	1.06263e+08	9.07457e+07	1.06976e+08	0.917	8.02	MS/MS	MS/MS	MS/MS	MS/MS	MS/MS	MS/MS	Methylthio [C58; C99; C125; C201; C289; C416; C472; C485; C511; C538; C591]	0.490246	0.490246	0.654534
High	Q569Z5	Probable ATP-dependent RNA helicase DDX46 OS=Mus musculus OX=10090 GN=Ddx46 PE=1 SV=2	413	31	38	31	31	117.4	0.36	0	FALSE	197.123	95884.3	31	1.17035e+07	1.17717e+07	1.11612e+07	1.49749e+07	1.42163e+07	1.52753e+07	1.17035e+07	1.17717e+07	1.11612e+07	1.49749e+07	1.42163e+07	1.52753e+07	1.284	7.12	MS/MS	MS/MS	MS/MS	MS/MS	MS/MS	MS/MS		0.0432859	0.0432859	0.141402
High	cont_P13647	Keratin, type II cytoskeletal 5 OS=Homo sapiens GN=KRT5 PE=1 SV=3	223	31	34	20	44	62.3	-2.838	0	TRUE	156.81	50086.2	31	8.1695e+06	3.70404e+06	613829	0	1.02982e+06	2.10969e+06	8.1695e+06	3.70404e+06	613829	23364	1.02982e+06	2.10969e+06	0.14	6	MS/MS	MS/MS	MS/MS	MS/MS	MS/MS	MS/MS	Methylthio [C55; C407; C479]	0.19178	0.19178	0.362857
High	cont_P04259	Keratin, type II cytoskeletal 6B OS=Homo sapiens GN=KRT6B PE=1 SV=5	211	31	33	2	41	60		0	TRUE	164.313	49537.8	31	788459	0	0	0	0	615144	788459	31058.9	21002.9	23364	42311.7	615144			MS/MS	MS/MS	MS/MS	MS/MS	MS/MS	MS/MS	Methylthio [C77; C402; C474]
High	cont_P48668	Keratin, type II cytoskeletal 6C OS=Homo sapiens GN=KRT6C PE=1 SV=3	187	31	33	1	41	60		0	TRUE	160.857	42482.1	31	0	0	0	0	0	0	0	0	0	0	0	0			MS/MS	MS/MS	MS/MS	MS/MS	MS/MS	MS/MS	Methylthio [C77; C402; C474]
High	Q91YE5	Bromodomain adjacent to zinc finger domain protein 2A OS=Mus musculus OX=10090 GN=Baz2a PE=1 SV=2	167	30	34	30	19	209.5	7.279	0	FALSE	175.199	36226.2	30	0	0	0	3.70642e+06	4.63664e+06	4.43122e+06	31134.8	31058.9	21002.9	3.70642e+06	4.63664e+06	4.43122e+06	155.354	5.53	Unknown	Unknown	Unknown	MS/MS	MS/MS	MS/MS	Methylthio [C908; C993; C1526; C1539]	9.35114e-08	9.35114e-08	1.24557e-05	1
High	O88379	Bromodomain adjacent to zinc finger domain protein 1A OS=Mus musculus OX=10090 GN=Baz1a PE=1 SV=3	104	30	30	30	21	178.3	5.41	0	FALSE	130.759	22108.3	30	0	0	122638	2.17895e+06	2.09845e+06	1.99507e+06	31134.8	31058.9	122638	2.17895e+06	2.09845e+06	1.99507e+06	42.529	5.51	MS/MS	Unknown	MS/MS	MS/MS	MS/MS	MS/MS	Methylthio [C622; C932]	9.63162e-05	9.63162e-05	0.00246718	1
High	Q921I1	Serotransferrin OS=Mus musculus OX=10090 GN=Tf PE=1 SV=1	358	30	30	29	42	76.7	0.042	0	FALSE	219.907	92552.8	30	1.24667e+07	1.72281e+07	1.46877e+07	1.48427e+07	1.37763e+07	1.68336e+07	1.24667e+07	1.72281e+07	1.46877e+07	1.48427e+07	1.37763e+07	1.68336e+07	1.029	7.17	MS/MS	MS/MS	MS/MS	MS/MS	MS/MS	MS/MS	Methylthio [C28; C67; C246; C350; C363; C373; C583; C597; C692]	0.83255	0.83255	0.90601
High	Q61838	Pregnancy zone protein OS=Mus musculus OX=10090 GN=Pzp PE=1 SV=3	335	30	30	30	20	165.7	-0.043	0	FALSE	166.117	75037.8	30	1.18704e+07	1.43661e+07	1.31591e+07	1.23513e+07	1.29487e+07	1.28263e+07	1.18704e+07	1.43661e+07	1.31591e+07	1.23513e+07	1.29487e+07	1.28263e+07	0.971	7.11	MS/MS	MS/MS	MS/MS	MS/MS	MS/MS	MS/MS		0.786258	0.786258	0.866967
High	E9Q557	Desmoplakin OS=Mus musculus OX=10090 GN=Dsp PE=1 SV=1	40	30	30	30	9	332.7	-1.361	0	FALSE	96.53	8739.59	30	391540	106148	0	0	0	52112.9	391540	106148	21002.9	23364	42311.7	52112.9	0.389	4.78	MS/MS	MS/MS	Unknown	Unknown	Unknown	MS/MS	Methylthio [C966; C1081]	0.250808	0.250808	0.432741
High	Q920B9	FACT complex subunit SPT16 OS=Mus musculus OX=10090 GN=Supt16h PE=1 SV=2	186	29	30	29	30	119.7	0.124	0	FALSE	137.275	42268.5	29	2.32252e+06	3.02613e+06	2.46746e+06	2.75815e+06	2.80097e+06	2.90412e+06	2.32252e+06	3.02613e+06	2.46746e+06	2.75815e+06	2.80097e+06	2.90412e+06	1.09	6.43	MS/MS	MS/MS	MS/MS	MS/MS	MS/MS	MS/MS	Methylthio [C153; C283; C574; C889]	0.488277	0.488277	0.654534
High	Q9JIK5	Nucleolar RNA helicase 2 OS=Mus musculus OX=10090 GN=Ddx21 PE=1 SV=3	218	29	31	29	38	93.5	0.117	0	FALSE	172.748	41344.3	29	2.225e+06	2.83113e+06	2.45436e+06	2.5997e+06	2.47039e+06	3.06899e+06	2.225e+06	2.83113e+06	2.45436e+06	2.5997e+06	2.47039e+06	3.06899e+06	1.084	6.41	MS/MS	MS/MS	MS/MS	MS/MS	MS/MS	MS/MS	Methylthio [C531; C754]	0.537038	0.537038	0.679976
High	Q05D44	Eukaryotic translation initiation factor 5B OS=Mus musculus OX=10090 GN=Eif5b PE=1 SV=2	140	28	28	28	24	137.5	0.2	0	FALSE	144.413	30682.4	28	670980	893011	814191	905275	796038	1.02627e+06	670980	893011	814191	905275	796038	1.02627e+06	1.149	5.93	MS/MS	MS/MS	MS/MS	MS/MS	MS/MS	MS/MS	Methylthio [C631; C745; C849; C1088; C1154]	0.336478	0.336478	0.51994
High	cont_P13645	Keratin, type I cytoskeletal 10 OS=Homo sapiens GN=KRT10 PE=1 SV=6	413	27	29	23	39	58.8	-4.207	0	TRUE	184.835	92543.8	27	2.8139e+08	9.06793e+07	1.53688e+07	790784	8.61085e+06	9.14816e+06	2.8139e+08	9.06793e+07	1.53688e+07	790784	8.61085e+06	9.14816e+06	0.054	7.23	MS/MS	MS/MS	MS/MS	MS/MS	MS/MS	MS/MS	Methylthio [C25; C427]	0.0258709	0.0258709	0.0973255	5
High	Q61656	Probable ATP-dependent RNA helicase DDX5 OS=Mus musculus OX=10090 GN=Ddx5 PE=1 SV=2	272	27	31	19	39	69.2	-0.155	0	FALSE	124.474	59738.2	27	1.22108e+07	1.6251e+07	1.33127e+07	1.15998e+07	1.16727e+07	1.41231e+07	1.22108e+07	1.6251e+07	1.33127e+07	1.15998e+07	1.16727e+07	1.41231e+07	0.898	7.12	MS/MS	MS/MS	MS/MS	MS/MS	MS/MS	MS/MS	Methylthio [C170; C200; C221; C234]	0.4379	0.4379	0.615278
High	P28665	Murinoglobulin-1 OS=Mus musculus OX=10090 GN=Mug1 PE=1 SV=3	170	27	28	27	21	165.2	0.008	0	FALSE	157.49	38578.4	27	1.65395e+06	2.24815e+06	1.87188e+06	1.8161e+06	1.94644e+06	2.00292e+06	1.65395e+06	2.24815e+06	1.87188e+06	1.8161e+06	1.94644e+06	2.00292e+06	1.006	6.28	MS/MS	MS/MS	MS/MS	MS/MS	MS/MS	MS/MS	Methylthio [C251; C1129]	0.964416	0.964416	0.98483
High	cont_P08779	Keratin, type I cytoskeletal 16 OS=Homo sapiens GN=KRT16 PE=1 SV=4	221	26	29	14	50	51.2	-1.654	0	TRUE	145.278	49075.9	26	1.08351e+07	2.43301e+06	432971	0	1.4655e+06	1.06925e+07	1.08351e+07	2.43301e+06	432971	23364	1.4655e+06	1.06925e+07	0.318	6.1	MS/MS	MS/MS	MS/MS	MS/MS	MS/MS	MS/MS	Methylthio [C18; C40]	0.524808	0.524808	0.672791
High	P09405	Nucleolin OS=Mus musculus OX=10090 GN=Ncl PE=1 SV=2	446	24	26	24	34	76.7	0.009	0	FALSE	122.251	110686	24	3.81154e+07	5.35032e+07	4.04147e+07	4.21921e+07	4.26798e+07	4.66572e+07	3.81154e+07	5.35032e+07	4.04147e+07	4.21921e+07	4.26798e+07	4.66572e+07	1.006	7.64	MS/MS	MS/MS	MS/MS	MS/MS	MS/MS	MS/MS	Methylthio [C544]	0.962603	0.962603	0.98483
High	cont_P02533	Keratin, type I cytoskeletal 14 OS=Homo sapiens GN=KRT14 PE=1 SV=4	229	23	27	7	40	51.5	-1.461	0	TRUE	130.399	49824.1	23	2.93416e+06	1.22396e+06	114260	0	381887	2.20563e+06	2.93416e+06	1.22396e+06	114260	23364	381887	2.20563e+06	0.363	5.65	MS/MS	MS/MS	MS/MS	MS/MS	MS/MS	MS/MS	Methylthio [C18; C40; C389]	0.48914	0.48914	0.654534
High	Q9Z315	U4/U6.U5 tri-snRNP-associated protein 1 OS=Mus musculus OX=10090 GN=Sart1 PE=1 SV=1	132	23	26	23	32	90.8	1.106	0	FALSE	136.656	30154.6	23	1.34583e+06	981214	1.35316e+06	2.55395e+06	2.31344e+06	3.01397e+06	1.34583e+06	981214	1.35316e+06	2.55395e+06	2.31344e+06	3.01397e+06	2.152	6.25	MS/MS	MS/MS	MS/MS	MS/MS	MS/MS	MS/MS	Methylthio [C566; C680]	0.00205268	0.00205268	0.0173049
High	Q569Z6	Thyroid hormone receptor-associated protein 3 OS=Mus musculus OX=10090 GN=Thrap3 PE=1 SV=1	163	22	24	21	28	108.1	-0.485	0	FALSE	152.438	37039.5	22	2.95606e+06	4.35936e+06	2.93429e+06	2.58847e+06	2.33497e+06	2.28392e+06	2.95606e+06	4.35936e+06	2.93429e+06	2.58847e+06	2.33497e+06	2.28392e+06	0.715	6.45	MS/MS	MS/MS	MS/MS	MS/MS	MS/MS	MS/MS		0.06478	0.06478	0.18275
High	Q62167	ATP-dependent RNA helicase DDX3X OS=Mus musculus OX=10090 GN=Ddx3x PE=1 SV=3	142	22	25	4	34	73.1	0.091	0	FALSE	114.255	30166.5	22	1.79838e+06	2.56765e+06	2.07838e+06	2.21881e+06	2.0453e+06	2.55619e+06	1.79838e+06	2.56765e+06	2.07838e+06	2.21881e+06	2.0453e+06	2.55619e+06	1.065	6.34	MS/MS	MS/MS	MS/MS	MS/MS	MS/MS	MS/MS	Methylthio [C223; C341]	0.665157	0.665157	0.784061
High	E9Q2Z1	Cat eye syndrome critical region protein 2 homolog OS=Mus musculus OX=10090 GN=Cecr2 PE=1 SV=1	124	21	25	21	15	161.4	6.601	0	FALSE	118.966	26770.9	21	0	0	0	2.60612e+06	2.89777e+06	2.45977e+06	31134.8	31058.9	21002.9	2.60612e+06	2.89777e+06	2.45977e+06	97.069	5.43	Unknown	Unknown	Unknown	MS/MS	MS/MS	MS/MS	Methylthio [C181; C957; C978]	1.33632e-07	1.33632e-07	1.48332e-05	1
High	Q8VEK3	Heterogeneous nuclear ribonucleoprotein U OS=Mus musculus OX=10090 GN=Hnrnpu PE=1 SV=1	591	21	28	21	22	87.9	0.043	0	FALSE	145.591	130394	21	1.04797e+08	1.00314e+08	1.14376e+08	1.03867e+08	1.10247e+08	1.1481e+08	1.04797e+08	1.00314e+08	1.14376e+08	1.03867e+08	1.10247e+08	1.1481e+08	1.03	8.03	MS/MS	MS/MS	MS/MS	MS/MS	MS/MS	MS/MS	Methylthio [C473; C538; C570; C583]	0.781239	0.781239	0.866967
High	P32067	Lupus La protein homolog OS=Mus musculus OX=10090 GN=Ssb PE=1 SV=1	237	21	23	21	47	47.7	-0.069	0	FALSE	126.954	55414.3	21	1.5126e+07	2.06724e+07	1.58377e+07	1.67905e+07	1.47024e+07	1.73762e+07	1.5126e+07	2.06724e+07	1.58377e+07	1.67905e+07	1.47024e+07	1.73762e+07	0.953	7.22	MS/MS	MS/MS	MS/MS	MS/MS	MS/MS	MS/MS	Methylthio [C18; C244]	0.7282	0.7282	0.839068
High	P42932	T-complex protein 1 subunit theta OS=Mus musculus OX=10090 GN=Cct8 PE=1 SV=3	119	20	21	20	38	59.5	-0.44	0	FALSE	111.232	29990.6	20	1.37975e+06	1.78769e+06	1.53043e+06	1.14436e+06	1.09263e+06	1.2103e+06	1.37975e+06	1.78769e+06	1.53043e+06	1.14436e+06	1.09263e+06	1.2103e+06	0.737	6.13	MS/MS	MS/MS	MS/MS	MS/MS	MS/MS	MS/MS		0.0403806	0.0403806	0.133798
High	Q02257	Junction plakoglobin OS=Mus musculus OX=10090 GN=Jup PE=1 SV=3	42	20	21	20	30	81.7	-1.638	0	FALSE	77.749	8143.88	20	746818	624047	0	0	0	328304	746818	624047	21002.9	23364	42311.7	328304	0.321	5.08	MS/MS	MS/MS	Unknown	Unknown	Unknown	MS/MS	Methylthio [C204; C457]	0.374268	0.374268	0.563293
High	P16381	Putative ATP-dependent RNA helicase Pl10 OS=Mus musculus OX=10090 GN=D1Pas1 PE=1 SV=1	124	19	22	1	30	73.1		0	FALSE	103.012	26455.8	19	0	0	0	0	0	0	0	0	0	0	0	0			MS/MS	MS/MS	MS/MS	MS/MS	MS/MS	MS/MS	Methylthio [C222; C340]
High	P11103	Poly [ADP-ribose] polymerase 1 OS=Mus musculus OX=10090 GN=Parp1 PE=1 SV=3	91	19	19	19	20	113	-0.717	0	FALSE	95.404	19790.1	19	865568	1.20243e+06	958310	540120	638893	651159	865568	1.20243e+06	958310	540120	638893	651159	0.608	5.89	MS/MS	MS/MS	MS/MS	MS/MS	MS/MS	MS/MS	Methylthio [C256; C298]	0.010621	0.010621	0.0556974
High	A2A4P0	ATP-dependent RNA helicase DHX8 OS=Mus musculus OX=10090 GN=Dhx8 PE=2 SV=1	86	19	19	19	15	142.5	-0.475	0	FALSE	68.493	17467.8	19	362520	506353	386076	291673	281228	321649	362520	506353	386076	291673	281228	321649	0.719	5.55	MS/MS	MS/MS	MS/MS	MS/MS	MS/MS	MS/MS	Methylthio [C639; C675]	0.0476929	0.0476929	0.149124
High	P54276	DNA mismatch repair protein Msh6 OS=Mus musculus OX=10090 GN=Msh6 PE=1 SV=3	90	19	19	19	14	151	0.625	0	FALSE	73.81	17357.9	19	453072	588803	531227	758214	727366	942598	453072	588803	531227	758214	727366	942598	1.542	5.81	MS/MS	MS/MS	MS/MS	MS/MS	MS/MS	MS/MS	Methylthio [C1035]	0.0176733	0.0176733	0.078996
High	cont_P35527	Keratin, type I cytoskeletal 9 OS=Homo sapiens GN=KRT9 PE=1 SV=3	304	18	23	17	27	62	-1.475	0	TRUE	121.041	67811.6	18	2.96923e+07	3.55166e+07	5.62853e+06	2.69602e+06	8.44084e+06	1.21536e+07	2.96923e+07	3.55166e+07	5.62853e+06	2.69602e+06	8.44084e+06	1.21536e+07	0.36	7.04	MS/MS	MS/MS	MS/MS	MS/MS	MS/MS	MS/MS		0.1551	0.1551	0.319803
High	cont_Q04695	Keratin, type I cytoskeletal 17 OS=Homo sapiens GN=KRT17 PE=1 SV=2	132	18	19	8	32	48.1		0	TRUE	74.035	26421.3	18	255559	0	0	0	0	654599	255559	31058.9	21002.9	23364	42311.7	654599			MS/MS	MS/MS	MS/MS	MS/MS	MS/MS	MS/MS	Methylthio [C40; C358]
High	O88569	Heterogeneous nuclear ribonucleoproteins A2/B1 OS=Mus musculus OX=10090 GN=Hnrnpa2b1 PE=1 SV=2	329	17	18	13	43	37.4	0.197	0	FALSE	144.907	78324.1	17	3.73014e+07	5.61397e+07	3.68657e+07	4.5549e+07	4.35172e+07	5.86818e+07	3.73014e+07	5.61397e+07	3.68657e+07	4.5549e+07	4.35172e+07	5.86818e+07	1.146	7.66	MS/MS	MS/MS	MS/MS	MS/MS	MS/MS	MS/MS	Methylthio [C50]	0.447536	0.447536	0.623053
High	Q8BGD9	Eukaryotic translation initiation factor 4B OS=Mus musculus OX=10090 GN=Eif4b PE=1 SV=1	204	17	17	17	29	68.8	0.543	0	FALSE	126.668	50278.6	17	1.05046e+07	1.34408e+07	9.36032e+06	1.58311e+07	1.62359e+07	1.5915e+07	1.05046e+07	1.34408e+07	9.36032e+06	1.58311e+07	1.62359e+07	1.5915e+07	1.457	7.12	MS/MS	MS/MS	MS/MS	MS/MS	MS/MS	MS/MS	Methylthio [C457; C543]	0.0283985	0.0283985	0.10279
High	Q8K019	Bcl-2-associated transcription factor 1 OS=Mus musculus OX=10090 GN=Bclaf1 PE=1 SV=2	127	17	19	16	24	105.9	-0.168	0	FALSE	102.491	26612.6	17	2.30698e+06	1.9403e+06	1.77197e+06	1.91348e+06	1.67021e+06	1.7484e+06	2.30698e+06	1.9403e+06	1.77197e+06	1.91348e+06	1.67021e+06	1.7484e+06	0.89	6.27	MS/MS	MS/MS	MS/MS	MS/MS	MS/MS	MS/MS		0.365024	0.365024	0.552513
High	F7BJB9	MORC family CW-type zinc finger protein 3 OS=Mus musculus OX=10090 GN=Morc3 PE=1 SV=1	89	17	17	17	20	106.5	-0.179	0	FALSE	98.312	21744.4	17	1.02368e+06	928825	1.18224e+06	914061	814537	1.03964e+06	1.02368e+06	928825	1.18224e+06	914061	814537	1.03964e+06	0.883	5.99	MS/MS	MS/MS	MS/MS	MS/MS	MS/MS	MS/MS	Methylthio [C15; C446; C790; C854]	0.36076	0.36076	0.549808
High	Q61147	Ceruloplasmin OS=Mus musculus OX=10090 GN=Cp PE=1 SV=2	83	17	17	17	18	121.1	-0.198	0	FALSE	81.183	17689.1	17	535118	717954	591817	545874	486350	566954	535118	717954	591817	545874	486350	566954	0.872	5.76	MS/MS	MS/MS	MS/MS	MS/MS	MS/MS	MS/MS	Methylthio [C529]	0.31313	0.31313	0.49891
High	Q9CU62	Structural maintenance of chromosomes protein 1A OS=Mus musculus OX=10090 GN=Smc1a PE=1 SV=4	66	17	17	17	13	143.1	0.223	0	FALSE	58.175	11529.8	17	151333	81491.5	95418.9	127672	127634	114708	151333	81491.5	95418.9	127672	127634	114708	1.167	5.06	MS/MS	MS/MS	MS/MS	MS/MS	MS/MS	MS/MS	Methylthio [C933]	0.434024	0.434024	0.611121
High	Q7TNC4	Putative RNA-binding protein Luc7-like 2 OS=Mus musculus OX=10090 GN=Luc7l2 PE=1 SV=1	420	16	22	11	31	46.6	-0.301	0	FALSE	133.073	107533	16	5.31497e+07	7.47012e+07	5.23954e+07	5.03064e+07	4.45048e+07	4.97347e+07	5.31497e+07	7.47012e+07	5.23954e+07	5.03064e+07	4.45048e+07	4.97347e+07	0.812	7.73	MS/MS	MS/MS	MS/MS	MS/MS	MS/MS	MS/MS	Methylthio [C59]	0.185721	0.185721	0.355432
High	Q9R020	Zinc finger Ran-binding domain-containing protein 2 OS=Mus musculus OX=10090 GN=Zranb2 PE=1 SV=2	166	16	16	16	39	37.3	0.755	0	FALSE	127.144	44229.3	16	2.60196e+07	2.08283e+07	2.70952e+07	4.2119e+07	4.0736e+07	4.11656e+07	2.60196e+07	2.08283e+07	2.70952e+07	4.2119e+07	4.0736e+07	4.11656e+07	1.688	7.5	MS/MS	MS/MS	MS/MS	MS/MS	MS/MS	MS/MS	Methylthio [C15; C20; C71; C74]	0.00454718	0.00454718	0.0309023
High	Q62318	Transcription intermediary factor 1-beta OS=Mus musculus OX=10090 GN=Trim28 PE=1 SV=3	118	16	19	16	21	88.8	0.845	0	FALSE	80.974	27001.2	16	1.59956e+06	1.84987e+06	1.49427e+06	2.81645e+06	2.81222e+06	3.23273e+06	1.59956e+06	1.84987e+06	1.49427e+06	2.81645e+06	2.81222e+06	3.23273e+06	1.796	6.34	MS/MS	MS/MS	MS/MS	MS/MS	MS/MS	MS/MS	Methylthio [C210; C233]	0.0024576	0.0024576	0.0202069
High	Q8BG81	Polymerase delta-interacting protein 3 OS=Mus musculus OX=10090 GN=Poldip3 PE=1 SV=1	109	16	18	16	40	46.1	1.211	0	FALSE	108.361	25192.4	16	1.65829e+06	1.54767e+06	1.48278e+06	3.75995e+06	3.1555e+06	3.9798e+06	1.65829e+06	1.54767e+06	1.48278e+06	3.75995e+06	3.1555e+06	3.9798e+06	2.315	6.38	MS/MS	MS/MS	MS/MS	MS/MS	MS/MS	MS/MS		0.000385006	0.000385006	0.00630786
High	Q501J6	Probable ATP-dependent RNA helicase DDX17 OS=Mus musculus OX=10090 GN=Ddx17 PE=1 SV=1	108	16	17	8	26	72.4	-0.689	0	FALSE	69.972	23199	16	233814	293572	291360	162052	142899	206242	233814	293572	291360	162052	142899	206242	0.62	5.33	MS/MS	MS/MS	MS/MS	MS/MS	MS/MS	MS/MS	Methylthio [C168; C198; C219; C240]	0.0171347	0.0171347	0.0776307
High	P24788	Cyclin-dependent kinase 11B OS=Mus musculus OX=10090 GN=Cdk11b PE=1 SV=2	89	16	16	16	16	91.5	1.146	0	FALSE	66.625	20662.9	16	1.24016e+06	1.06757e+06	1.28602e+06	2.75756e+06	2.399e+06	2.79134e+06	1.24016e+06	1.06757e+06	1.28602e+06	2.75756e+06	2.399e+06	2.79134e+06	2.214	6.25	MS/MS	MS/MS	MS/MS	MS/MS	MS/MS	MS/MS	Methylthio [C429]	0.00049016	0.00049016	0.00666218
High	Q8VHM5	Heterogeneous nuclear ribonucleoprotein R OS=Mus musculus OX=10090 GN=Hnrnpr PE=1 SV=1	94	16	17	12	28	70.8	-0.423	0	FALSE	87.663	20203.2	16	2.10324e+06	2.69198e+06	2.0994e+06	1.66496e+06	1.50834e+06	1.96452e+06	2.10324e+06	2.69198e+06	2.0994e+06	1.66496e+06	1.50834e+06	1.96452e+06	0.746	6.29	MS/MS	MS/MS	MS/MS	MS/MS	MS/MS	MS/MS	Methylthio [C99; C226; C292]	0.0716588	0.0716588	0.195593
High	P63017	Heat shock cognate 71 kDa protein OS=Mus musculus OX=10090 GN=Hspa8 PE=1 SV=1	97	16	17	13	29	70.8	0.35	0	FALSE	74.46	20068.8	16	1.04011e+06	1.49394e+06	936342	1.41123e+06	1.34084e+06	1.59331e+06	1.04011e+06	1.49394e+06	936342	1.41123e+06	1.34084e+06	1.59331e+06	1.275	6.11	MS/MS	MS/MS	MS/MS	MS/MS	MS/MS	MS/MS	Methylthio [C574; C603]	0.174224	0.174224	0.340316
High	Q99KG3	RNA-binding protein 10 OS=Mus musculus OX=10090 GN=Rbm10 PE=1 SV=1	91	16	16	15	20	103.4	-0.129	0	FALSE	84.45	19818.5	16	859919	712937	920651	763175	690339	819752	859919	712937	920651	763175	690339	819752	0.915	5.9	MS/MS	MS/MS	MS/MS	MS/MS	MS/MS	MS/MS	Methylthio [C219; C222]	0.489598	0.489598	0.654534
High	Q8BG79	CWF19-like protein 2 OS=Mus musculus OX=10090 GN=Cwf19l2 PE=1 SV=1	82	16	16	16	17	103.1	-0.347	0	FALSE	90.57	18869.6	16	766248	923719	782376	667833	587072	687125	766248	923719	782376	667833	587072	687125	0.786	5.86	MS/MS	MS/MS	MS/MS	MS/MS	MS/MS	MS/MS	Methylthio [C141; C211; C412]	0.0807455	0.0807455	0.214837
High	Q8C176	Transcription initiation factor TFIID subunit 2 OS=Mus musculus OX=10090 GN=Taf2 PE=2 SV=2	63	16	16	16	15	126.9	-0.958	0	FALSE	63.221	13073.8	16	430883	509542	432834	228820	219336	258547	430883	509542	432834	228820	219336	258547	0.515	5.52	MS/MS	MS/MS	MS/MS	MS/MS	MS/MS	MS/MS	Methylthio [C582]	0.00121445	0.00121445	0.0132594
High	P49312	Heterogeneous nuclear ribonucleoprotein A1 OS=Mus musculus OX=10090 GN=Hnrnpa1 PE=1 SV=2	394	15	17	11	43	34.2	1.202	0	FALSE	169.442	96977.7	15	1.85441e+07	1.85593e+07	2.41285e+07	3.96613e+07	4.3874e+07	5.80547e+07	1.85441e+07	1.85593e+07	2.41285e+07	3.96613e+07	4.3874e+07	5.80547e+07	2.3	7.49	MS/MS	MS/MS	MS/MS	MS/MS	MS/MS	MS/MS	Methylthio [C43; C175]	0.00177835	0.00177835	0.0157918
High	Q9JHJ0	Tropomodulin-3 OS=Mus musculus OX=10090 GN=Tmod3 PE=1 SV=1	215	15	17	15	42	39.5	-1.221	0	FALSE	83.314	47678.8	15	3.35507e+07	3.47358e+07	3.05336e+07	1.31342e+07	1.60037e+07	1.33617e+07	3.35507e+07	3.47358e+07	3.05336e+07	1.31342e+07	1.60037e+07	1.33617e+07	0.429	7.33	MS/MS	MS/MS	MS/MS	MS/MS	MS/MS	MS/MS		0.000344928	0.000344928	0.00617229
High	Q9CXG3	Peptidyl-prolyl cis-trans isomerase-like 4 OS=Mus musculus OX=10090 GN=Ppil4 PE=1 SV=2	137	15	16	15	28	57.2	0.619	0	FALSE	94.259	32440.1	15	4.73308e+06	4.76115e+06	4.84767e+06	6.92131e+06	6.81607e+06	8.39661e+06	4.73308e+06	4.76115e+06	4.84767e+06	6.92131e+06	6.81607e+06	8.39661e+06	1.536	6.77	MS/MS	MS/MS	MS/MS	MS/MS	MS/MS	MS/MS	Methylthio [C25; C40]	0.00846506	0.00846506	0.0479031
High	Q3UEB3	Poly(U)-binding-splicing factor PUF60 OS=Mus musculus OX=10090 GN=Puf60 PE=1 SV=2	110	15	16	15	25	60.2	0.461	0	FALSE	81.081	22239	15	1.83985e+06	1.79229e+06	2.29521e+06	2.62911e+06	2.44714e+06	3.06689e+06	1.83985e+06	1.79229e+06	2.29521e+06	2.62911e+06	2.44714e+06	3.06689e+06	1.376	6.36	MS/MS	MS/MS	MS/MS	MS/MS	MS/MS	MS/MS	Methylthio [C492]	0.0475267	0.0475267	0.149124
High	Q7TMK9	Heterogeneous nuclear ribonucleoprotein Q OS=Mus musculus OX=10090 GN=Syncrip PE=1 SV=2	94	15	16	11	27	69.6	0	0	FALSE	91.925	21873.8	15	1.43934e+06	2.02613e+06	1.63755e+06	1.49775e+06	1.59576e+06	1.99771e+06	1.43934e+06	2.02613e+06	1.63755e+06	1.49775e+06	1.59576e+06	1.99771e+06	1	6.23	MS/MS	MS/MS	MS/MS	MS/MS	MS/MS	MS/MS	Methylthio [C96; C289]	0.999645	0.999645	0.999645
High	Q9ESZ8	General transcription factor II-I OS=Mus musculus OX=10090 GN=Gtf2i PE=1 SV=3	75	15	15	15	16	112.2	0.511	0	FALSE	59.492	15510	15	325923	332108	274046	456110	419015	449037	325923	332108	274046	456110	419015	449037	1.425	5.57	MS/MS	MS/MS	MS/MS	MS/MS	MS/MS	MS/MS		0.01863	0.01863	0.0809066
High	P80315	T-complex protein 1 subunit delta OS=Mus musculus OX=10090 GN=Cct4 PE=1 SV=3	72	15	15	15	25	58	-0.31	0	FALSE	51.007	13985.1	15	1.0247e+06	882377	969443	820132	737336	760683	1.0247e+06	882377	969443	820132	737336	760683	0.807	5.93	MS/MS	MS/MS	MS/MS	MS/MS	MS/MS	MS/MS	Methylthio [C337; C379]	0.0866827	0.0866827	0.225511
High	Q8BTM8	Filamin-A OS=Mus musculus OX=10090 GN=Flna PE=1 SV=5	56	15	15	14	7	281	-0.601	0	FALSE	61.411	9817.67	15	19870.6	34041.6	15891.3	16603.9	13300.7	13961	19870.6	34041.6	15891.3	16603.9	13300.7	13961	0.659	4.25	MS/MS	MS/MS	MS/MS	MS/MS	MS/MS	MS/MS	Methylthio [C1018; C2378; C2582]	0.106661	0.106661	0.251902
High	P97496	SWI/SNF complex subunit SMARCC1 OS=Mus musculus OX=10090 GN=Smarcc1 PE=1 SV=2	48	14	15	14	15	122.8	4.576	0	FALSE	74.468	9883.68	14	0	0	0	616921	670519	666481	31134.8	31058.9	21002.9	616921	670519	666481	23.855	5.12	MS/MS	Unknown	MS/MS	MS/MS	MS/MS	MS/MS	Methylthio [C118; C656; C844]	9.39253e-07	9.39253e-07	7.81928e-05	1
High	P01869	Ig gamma-1 chain C region, membrane-bound form OS=Mus musculus OX=10090 GN=Ighg1 PE=1 SV=2	1426	14	14	12	24	43.4	-0.132	0	TRUE	117.404	359485	14	2.43019e+09	3.31181e+09	2.46487e+09	2.44056e+09	2.42569e+09	2.54469e+09	2.43019e+09	3.31181e+09	2.46487e+09	2.44056e+09	2.42569e+09	2.54469e+09	0.912	9.41	MS/MS	MS/MS	MS/MS	MS/MS	MS/MS	MS/MS	Methylthio [C138; C198]	0.497484	0.497484	0.657389
High	Q9CYI4	Putative RNA-binding protein Luc7-like 1 OS=Mus musculus OX=10090 GN=Luc7l PE=1 SV=2	375	14	18	9	31	43.9	-0.151	0	FALSE	123.234	97788.6	14	2.59939e+07	3.9508e+07	2.71848e+07	2.7687e+07	2.57613e+07	2.85768e+07	2.59939e+07	3.9508e+07	2.71848e+07	2.7687e+07	2.57613e+07	2.85768e+07	0.9	7.46	MS/MS	MS/MS	MS/MS	MS/MS	MS/MS	MS/MS	Methylthio [C59]	0.504576	0.504576	0.660006
High	P35550	rRNA 2'-O-methyltransferase fibrillarin OS=Mus musculus OX=10090 GN=Fbl PE=1 SV=2	289	14	17	14	41	34.3	-0.01	0	FALSE	164.205	77982.9	14	3.42007e+07	4.63919e+07	3.60559e+07	3.75757e+07	3.70327e+07	4.03038e+07	3.42007e+07	4.63919e+07	3.60559e+07	3.75757e+07	3.70327e+07	4.03038e+07	0.993	7.58	MS/MS	MS/MS	MS/MS	MS/MS	MS/MS	MS/MS	Methylthio [C105; C274]	0.959384	0.959384	0.98483
High	Q7TNV0	Protein DEK OS=Mus musculus OX=10090 GN=Dek PE=1 SV=1	222	14	16	14	32	43.1	0.175	0	FALSE	85.026	57776.2	14	1.87309e+07	3.01431e+07	2.39883e+07	2.56405e+07	2.49589e+07	3.04632e+07	1.87309e+07	3.01431e+07	2.39883e+07	2.56405e+07	2.49589e+07	3.04632e+07	1.129	7.4	MS/MS	MS/MS	MS/MS	MS/MS	MS/MS	MS/MS	Methylthio [C165]	0.469895	0.469895	0.64393
High	Q8BK67	Protein RCC2 OS=Mus musculus OX=10090 GN=Rcc2 PE=1 SV=1	235	14	14	14	28	55.9	0.272	0	FALSE	97.187	53148.4	14	3.74516e+07	5.69803e+07	5.24535e+07	5.60035e+07	5.2878e+07	6.65353e+07	3.74516e+07	5.69803e+07	5.24535e+07	5.60035e+07	5.2878e+07	6.65353e+07	1.207	7.72	MS/MS	MS/MS	MS/MS	MS/MS	MS/MS	MS/MS	Methylthio [C207; C303; C335; C426]	0.267485	0.267485	0.453295
High	Q9CY58	Plasminogen activator inhibitor 1 RNA-binding protein OS=Mus musculus OX=10090 GN=Serbp1 PE=1 SV=2	142	14	15	14	33	44.7	-1.617	0	FALSE	109.346	29189.6	14	3.99393e+06	5.10721e+06	4.15573e+06	1.57803e+06	1.22559e+06	1.51847e+06	3.99393e+06	5.10721e+06	4.15573e+06	1.57803e+06	1.22559e+06	1.51847e+06	0.326	6.4	MS/MS	MS/MS	MS/MS	MS/MS	MS/MS	MS/MS	Methylthio [C11]	0.00017397	0.00017397	0.00362075
High	P07759	Serine protease inhibitor A3K OS=Mus musculus OX=10090 GN=Serpina3k PE=1 SV=2	97	14	14	12	35	46.9	0.016	0	FALSE	78.508	21169.6	14	5.89152e+06	7.09079e+06	6.43433e+06	6.32513e+06	6.11547e+06	7.1779e+06	5.89152e+06	7.09079e+06	6.43433e+06	6.32513e+06	6.11547e+06	7.1779e+06	1.011	6.81	MS/MS	MS/MS	MS/MS	MS/MS	MS/MS	MS/MS	Methylthio [C260]	0.926257	0.926257	0.968426
High	P11983	T-complex protein 1 subunit alpha OS=Mus musculus OX=10090 GN=Tcp1 PE=1 SV=3	90	14	14	14	26	60.4	-0.25	0	FALSE	71.387	18911.7	14	1.42847e+06	2.02024e+06	1.56265e+06	1.36298e+06	1.27586e+06	1.54099e+06	1.42847e+06	2.02024e+06	1.56265e+06	1.36298e+06	1.27586e+06	1.54099e+06	0.841	6.18	MS/MS	MS/MS	MS/MS	MS/MS	MS/MS	MS/MS	Methylthio [C76; C147; C236; C357]	0.250628	0.250628	0.432741
High	E9Q5C9	Nucleolar and coiled-body phosphoprotein 1 OS=Mus musculus OX=10090 GN=Nolc1 PE=1 SV=1	89	14	14	14	19	73.7	0.139	0	FALSE	59.708	18749.7	14	1.04116e+06	1.31214e+06	857799	1.19087e+06	1.13456e+06	1.15761e+06	1.04116e+06	1.31214e+06	857799	1.19087e+06	1.13456e+06	1.15761e+06	1.101	6.04	MS/MS	MS/MS	MS/MS	MS/MS	MS/MS	MS/MS		0.517133	0.517133	0.66969
High	Q9Z1X4	Interleukin enhancer-binding factor 3 OS=Mus musculus OX=10090 GN=Ilf3 PE=1 SV=2	63	14	15	14	17	96	-0.811	0	FALSE	65.406	13131	14	545065	807493	669886	404440	328790	410387	545065	807493	669886	404440	328790	410387	0.57	5.7	MS/MS	MS/MS	MS/MS	MS/MS	MS/MS	MS/MS		0.00915999	0.00915999	0.0508379
High	P11031	Activated RNA polymerase II transcriptional coactivator p15 OS=Mus musculus OX=10090 GN=Sub1 PE=1 SV=3	772	13	18	13	62	14.4	0.311	0	FALSE	113.551	249438	13	5.32339e+08	1.0632e+09	6.11075e+08	8.72025e+08	8.30816e+08	9.11347e+08	5.32339e+08	1.0632e+09	6.11075e+08	8.72025e+08	8.30816e+08	9.11347e+08	1.241	8.89	MS/MS	MS/MS	MS/MS	MS/MS	MS/MS	MS/MS		0.326214	0.326214	0.51483
High	P97376	Protein FRG1 OS=Mus musculus OX=10090 GN=Frg1 PE=1 SV=2	153	13	14	13	50	29.1	0.415	0	FALSE	96.636	36992.3	13	1.31218e+07	1.90308e+07	1.44135e+07	2.00667e+07	1.73411e+07	2.44982e+07	1.31218e+07	1.90308e+07	1.44135e+07	2.00667e+07	1.73411e+07	2.44982e+07	1.333	7.25	MS/MS	MS/MS	MS/MS	MS/MS	MS/MS	MS/MS	Methylthio [C155; C159; C205]	0.11775	0.11775	0.268568
High	C0HKD9	Microfibrillar-associated protein 1B OS=Mus musculus OX=10090 GN=Mfap1b PE=1 SV=1	100	13	19	13	33	51.9	0.712	0	FALSE	106.67	23475.3	13	3.60065e+06	4.00488e+06	3.84021e+06	6.41989e+06	6.00279e+06	6.32211e+06	3.60065e+06	4.00488e+06	3.84021e+06	6.41989e+06	6.00279e+06	6.32211e+06	1.639	6.69	MS/MS	MS/MS	MS/MS	MS/MS	MS/MS	MS/MS		0.00278101	0.00278101	0.02179
High	Q61646	Haptoglobin OS=Mus musculus OX=10090 GN=Hp PE=1 SV=1	90	13	14	13	38	38.7	-0.145	0	FALSE	63.539	20204.9	13	2.96004e+06	4.77268e+06	3.63009e+06	3.40598e+06	3.35604e+06	3.31681e+06	2.96004e+06	4.77268e+06	3.63009e+06	3.40598e+06	3.35604e+06	3.31681e+06	0.904	6.55	MS/MS	MS/MS	MS/MS	MS/MS	MS/MS	MS/MS	Methylthio [C207; C322]	0.525177	0.525177	0.672791
High	P80317	T-complex protein 1 subunit zeta OS=Mus musculus OX=10090 GN=Cct6a PE=1 SV=3	93	13	14	13	22	58	-0.568	0	FALSE	49.123	19544.2	13	2.0139e+06	2.71607e+06	2.0472e+06	1.60698e+06	1.33448e+06	1.60329e+06	2.0139e+06	2.71607e+06	2.0472e+06	1.60698e+06	1.33448e+06	1.60329e+06	0.675	6.26	MS/MS	MS/MS	MS/MS	MS/MS	MS/MS	MS/MS		0.0274912	0.0274912	0.101155
High	Q99MR6	Serrate RNA effector molecule homolog OS=Mus musculus OX=10090 GN=Srrt PE=1 SV=1	85	13	15	13	13	100.4	-0.366	0	FALSE	65.471	19355.6	13	1.01755e+06	1.39729e+06	1.04172e+06	905381	809848	942907	1.01755e+06	1.39729e+06	1.04172e+06	905381	809848	942907	0.776	6	MS/MS	MS/MS	MS/MS	MS/MS	MS/MS	MS/MS	Methylthio [C714]	0.105339	0.105339	0.249665
High	Q64511	DNA topoisomerase 2-beta OS=Mus musculus OX=10090 GN=Top2b PE=1 SV=2	91	13	14	1	8	181.8		0	FALSE	51.279	16051	13	0	0	0	0	0	0	0	0	0	0	0	0			MS/MS	MS/MS	MS/MS	MS/MS	MS/MS	MS/MS	Methylthio [C179; C742]
High	O08784	Treacle protein OS=Mus musculus OX=10090 GN=Tcof1 PE=1 SV=1	73	13	13	13	11	134.9	-1.576	0	FALSE	58.892	13853.7	13	1.36632e+06	1.67337e+06	1.23092e+06	658496	512668	314613	1.36632e+06	1.67337e+06	1.23092e+06	658496	512668	314613	0.335	5.91	MS/MS	MS/MS	MS/MS	MS/MS	MS/MS	MS/MS		0.00267477	0.00267477	0.0212071
High	P43247	DNA mismatch repair protein Msh2 OS=Mus musculus OX=10090 GN=Msh2 PE=1 SV=1	63	13	13	13	14	104.1	0.632	0	FALSE	56.449	12797.7	13	271520	370397	319550	490485	462973	527102	271520	370397	319550	490485	462973	527102	1.55	5.6	MS/MS	MS/MS	MS/MS	MS/MS	MS/MS	MS/MS		0.0132041	0.0132041	0.0646614
High	Q3TKT4	Transcription activator BRG1 OS=Mus musculus OX=10090 GN=Smarca4 PE=1 SV=1	55	13	13	13	10	181.3	2.294	0	FALSE	81.372	11377.5	13	0	0	64582.7	460214	209954	76249	31134.8	31058.9	64582.7	460214	209954	76249	4.904	4.94	MS/MS	MS/MS	MS/MS	MS/MS	MS/MS	MS/MS		0.018305	0.018305	0.0806827
High	A2AKX3	Probable helicase senataxin OS=Mus musculus OX=10090 GN=Setx PE=1 SV=1	40	13	13	13	5	297.4	-0.092	0	FALSE	45.712	8412.41	13	80840.4	113291	73192.9	75493.9	92927.6	78964.2	80840.4	113291	73192.9	75493.9	92927.6	78964.2	0.938	4.93	MS/MS	MS/MS	MS/MS	MS/MS	MS/MS	MS/MS		0.69491	0.69491	0.810526
High	G5E870	E3 ubiquitin-protein ligase TRIP12 OS=Mus musculus OX=10090 GN=Trip12 PE=1 SV=1	39	13	13	13	8	224	-1.336	0	FALSE	41.528	6729.24	13	67488.1	74670.5	63346.8	16995.6	0	27572.1	67488.1	74670.5	63346.8	16995.6	42311.7	27572.1	0.396	4.63	MS/MS	MS/MS	MS/MS	MS/MS	MS/MS	MS/MS		0.00940618	0.00940618	0.0517729
High	Q8VH51	RNA-binding protein 39 OS=Mus musculus OX=10090 GN=Rbm39 PE=1 SV=2	152	12	14	12	25	59.4	0	0	FALSE	83.618	39226.4	12	8.98802e+06	8.26432e+06	8.89256e+06	7.93626e+06	8.87345e+06	9.37523e+06	8.98802e+06	8.26432e+06	8.89256e+06	7.93626e+06	8.87345e+06	9.37523e+06	1	6.94	MS/MS	MS/MS	MS/MS	MS/MS	MS/MS	MS/MS	Methylthio [C157; C454; C478]	0.998838	0.998838	0.999645
High	Q6P542	ATP-binding cassette sub-family F member 1 OS=Mus musculus OX=10090 GN=Abcf1 PE=1 SV=1	62	12	13	12	16	94.9	0.216	0	FALSE	65.038	13578.3	12	510805	745278	522789	679701	644767	712324	510805	745278	522789	679701	644767	712324	1.162	5.8	MS/MS	MS/MS	MS/MS	MS/MS	MS/MS	MS/MS	Methylthio [C750]	0.328806	0.328806	0.51645
High	Q7TPV4	Myb-binding protein 1A OS=Mus musculus OX=10090 GN=Mybbp1a PE=1 SV=2	58	12	12	12	11	151.9	0.117	0	FALSE	56.085	10534.6	12	172883	245558	182778	220404	210556	213143	172883	245558	182778	220404	210556	213143	1.084	5.31	MS/MS	MS/MS	MS/MS	MS/MS	MS/MS	MS/MS		0.560848	0.560848	0.699485
High	P23116	Eukaryotic translation initiation factor 3 subunit A OS=Mus musculus OX=10090 GN=Eif3a PE=1 SV=5	42	12	12	12	9	161.8	-0.337	0	FALSE	32.746	7159.43	12	43454.4	89075	47667.2	52807	0	40974	43454.4	89075	47667.2	52807	42311.7	40974	0.792	4.7	MS/MS	MS/MS	MS/MS	MS/MS	MS/MS	MS/MS		0.331444	0.331444	0.51645
High	A2AUY4	Bromodomain adjacent to zinc finger domain protein 2B OS=Mus musculus OX=10090 GN=Baz2b PE=1 SV=1	35	12	12	12	6	233.9	1.748	0	FALSE	43.112	6769.02	12	0	0	0	121415	82202.5	77057.2	31134.8	31058.9	21002.9	121415	82202.5	77057.2	3.358	4.7	Unknown	Unknown	Unknown	MS/MS	MS/MS	MS/MS	Methylthio [C1454]	0.000742616	0.000742616	0.00883182
High	Q9CW03	Structural maintenance of chromosomes protein 3 OS=Mus musculus OX=10090 GN=Smc3 PE=1 SV=2	32	12	12	12	12	141.5	0.694	0	FALSE	41.594	6036.58	12	28448.6	46406.6	34679.1	59505	51030.8	63839.4	28448.6	46406.6	34679.1	59505	51030.8	63839.4	1.618	4.66	MS/MS	MS/MS	MS/MS	MS/MS	MS/MS	MS/MS		0.0255837	0.0255837	0.0973255
High	Q60972	Histone-binding protein RBBP4 OS=Mus musculus OX=10090 GN=Rbbp4 PE=1 SV=5	78	11	12	11	24	47.6	3.704	0	FALSE	54.729	17032.2	11	676192	1.10618e+06	810908	1.02783e+07	1.18733e+07	1.10055e+07	676192	1.10618e+06	810908	1.02783e+07	1.18733e+07	1.10055e+07	13.034	6.49	MS/MS	MS/MS	MS/MS	MS/MS	MS/MS	MS/MS	Methylthio [C167]	4.62924e-06	4.62924e-06	0.000256923	1
High	Q3U9G9	Delta(14)-sterol reductase LBR OS=Mus musculus OX=10090 GN=Lbr PE=1 SV=2	100	11	11	11	16	71.4	-2.684	0	FALSE	49.764	20413.8	11	1.40729e+07	1.81441e+07	1.22136e+07	2.56347e+06	2.21283e+06	2.0727e+06	1.40729e+07	1.81441e+07	1.22136e+07	2.56347e+06	2.21283e+06	2.0727e+06	0.156	6.76	MS/MS	MS/MS	MS/MS	MS/MS	MS/MS	MS/MS		1.83683e-05	1.83683e-05	0.000719606	5
High	Q9Z277	Tyrosine-protein kinase BAZ1B OS=Mus musculus OX=10090 GN=Baz1b PE=1 SV=2	31	11	11	11	9	170.5	2.658	0	FALSE	51.693	6441.18	11	0	0	0	230842	127100	174072	31134.8	31058.9	21002.9	230842	127100	174072	6.312	4.84	Unknown	Unknown	Unknown	MS/MS	MS/MS	MS/MS	Methylthio [C498; C954; C1006]	0.000127495	0.000127495	0.00303316	5
High	Q8BG05	Heterogeneous nuclear ribonucleoprotein A3 OS=Mus musculus OX=10090 GN=Hnrnpa3 PE=1 SV=1	366	11	13	9	25	39.6	0.461	0	FALSE	114.351	99316.4	11	2.39174e+07	4.83009e+07	4.46737e+07	4.21039e+07	4.60195e+07	6.95311e+07	2.39174e+07	4.83009e+07	4.46737e+07	4.21039e+07	4.60195e+07	6.95311e+07	1.377	7.64	MS/MS	MS/MS	MS/MS	MS/MS	MS/MS	MS/MS	Methylthio [C64; C196]	0.240557	0.240557	0.420761
High	Q91VJ4	Serine/threonine-protein kinase 38 OS=Mus musculus OX=10090 GN=Stk38 PE=1 SV=1	88	11	13	11	28	54.1	-1.071	0	FALSE	74.495	18617.4	11	2.50439e+06	2.36269e+06	2.18312e+06	1.08292e+06	1.2073e+06	1.06466e+06	2.50439e+06	2.36269e+06	2.18312e+06	1.08292e+06	1.2073e+06	1.06466e+06	0.476	6.21	MS/MS	MS/MS	MS/MS	MS/MS	MS/MS	MS/MS	Methylthio [C234]	0.000477926	0.000477926	0.00666218
High	Q9DBF7	Pre-mRNA-splicing factor CWC25 homolog OS=Mus musculus OX=10090 GN=Cwc25 PE=2 SV=2	88	11	12	11	21	48.8	0.466	0	FALSE	53.452	18539.7	11	3.24297e+06	3.94939e+06	3.03323e+06	4.92668e+06	4.5592e+06	4.55588e+06	3.24297e+06	3.94939e+06	3.03323e+06	4.92668e+06	4.5592e+06	4.55588e+06	1.381	6.6	MS/MS	MS/MS	MS/MS	MS/MS	MS/MS	MS/MS		0.0342013	0.0342013	0.117822
High	Q99JF8	PC4 and SFRS1-interacting protein OS=Mus musculus OX=10090 GN=Psip1 PE=1 SV=1	73	11	11	10	26	59.7	-0.23	0	FALSE	55.2	14283.1	11	2.7342e+06	3.96983e+06	2.74259e+06	2.55589e+06	2.53764e+06	2.84625e+06	2.7342e+06	3.96983e+06	2.74259e+06	2.55589e+06	2.53764e+06	2.84625e+06	0.853	6.46	MS/MS	MS/MS	MS/MS	MS/MS	MS/MS	MS/MS		0.309535	0.309535	0.494365
High	Q8BGC0	HIV Tat-specific factor 1 homolog OS=Mus musculus OX=10090 GN=Htatsf1 PE=1 SV=1	65	11	12	11	16	86.2	-0.262	0	FALSE	49.486	12551.7	11	333622	113444	353084	202986	180314	211827	333622	113444	353084	202986	180314	211827	0.834	5.34	MS/MS	MS/MS	MS/MS	MS/MS	MS/MS	MS/MS	Methylthio [C477; C659]	0.596861	0.596861	0.7348
High	A2AQ19	RNA polymerase-associated protein RTF1 homolog OS=Mus musculus OX=10090 GN=Rtf1 PE=1 SV=1	52	11	11	11	14	80.7	-0.017	0	FALSE	49.631	11897.6	11	354349	404592	372389	395082	350698	371788	354349	404592	372389	395082	350698	371788	0.988	5.57	MS/MS	MS/MS	MS/MS	MS/MS	MS/MS	MS/MS		0.912178	0.912178	0.961283
High	P06728	Apolipoprotein A-IV OS=Mus musculus OX=10090 GN=Apoa4 PE=1 SV=3	51	11	11	11	31	45	0.022	0	FALSE	48.099	11553.2	11	492599	654843	527496	500158	539219	660453	492599	654843	527496	500158	539219	660453	1.015	5.75	MS/MS	MS/MS	MS/MS	MS/MS	MS/MS	MS/MS		0.915095	0.915095	0.961283
High	B2RY56	RNA-binding protein 25 OS=Mus musculus OX=10090 GN=Rbm25 PE=1 SV=2	54	11	11	11	16	99.5	0.327	0	FALSE	52.668	11418.8	11	396355	520448	431323	564542	543934	571542	396355	520448	431323	564542	543934	571542	1.254	5.7	MS/MS	MS/MS	MS/MS	MS/MS	MS/MS	MS/MS		0.101145	0.101145	0.242312
High	Q5NCR9	Nuclear speckle splicing regulatory protein 1 OS=Mus musculus OX=10090 GN=Nsrp1 PE=1 SV=1	53	11	11	11	22	63.8	0.45	0	FALSE	54.611	10640.5	11	747335	1.02577e+06	791635	1.12994e+06	1.00222e+06	1.36495e+06	747335	1.02577e+06	791635	1.12994e+06	1.00222e+06	1.36495e+06	1.366	6	MS/MS	MS/MS	MS/MS	MS/MS	MS/MS	MS/MS		0.0771548	0.0771548	0.208037
High	P80316	T-complex protein 1 subunit epsilon OS=Mus musculus OX=10090 GN=Cct5 PE=1 SV=1	65	11	12	11	23	59.6	-0.454	0	FALSE	49.824	10303.1	11	444345	721082	539405	379178	430146	411835	444345	721082	539405	379178	430146	411835	0.73	5.68	MS/MS	MS/MS	MS/MS	MS/MS	MS/MS	MS/MS	Methylthio [C253; C493]	0.0877736	0.0877736	0.22746
High	Q8K2F0	Bromodomain-containing protein 3 OS=Mus musculus OX=10090 GN=Brd3 PE=1 SV=2	56	11	12	7	17	79.7	-0.131	0	FALSE	47.192	10217.5	11	336173	240617	256405	247392	226450	282216	336173	240617	256405	247392	226450	282216	0.913	5.42	MS/MS	MS/MS	MS/MS	MS/MS	MS/MS	MS/MS		0.536712	0.536712	0.679976
High	Q99L45	Eukaryotic translation initiation factor 2 subunit 2 OS=Mus musculus OX=10090 GN=Eif2s2 PE=1 SV=1	52	11	11	11	34	38.1	0.382	0	FALSE	42.544	9944.42	11	654962	848218	599753	877772	852220	986373	654962	848218	599753	877772	852220	986373	1.303	5.9	MS/MS	MS/MS	MS/MS	MS/MS	MS/MS	MS/MS	Methylthio [C307]	0.0957125	0.0957125	0.236719
High	P20029	Endoplasmic reticulum chaperone BiP OS=Mus musculus OX=10090 GN=Hspa5 PE=1 SV=3	46	11	11	9	20	72.4	1.064	0	FALSE	46.7	8889	11	0	0	79182.5	97023.6	71690.5	100707	31134.8	31058.9	79182.5	97023.6	71690.5	100707	2.091	4.79	MS/MS	MS/MS	MS/MS	MS/MS	MS/MS	MS/MS		0.0455855	0.0455855	0.146666
High	P97351	40S ribosomal protein S3a OS=Mus musculus OX=10090 GN=Rps3a PE=1 SV=3	44	11	11	11	41	29.9	0.052	0	FALSE	41.891	8457.54	11	940494	880683	711505	912541	789502	910873	940494	880683	711505	912541	789502	910873	1.037	5.93	MS/MS	MS/MS	MS/MS	MS/MS	MS/MS	MS/MS	Methylthio [C139; C201]	0.782529	0.782529	0.866967
High	Q921I2	Kelch domain-containing protein 4 OS=Mus musculus OX=10090 GN=Klhdc4 PE=2 SV=2	42	11	12	11	21	64.8	0.149	0	FALSE	45.686	7774.29	11	456418	349402	212623	435810	297824	356269	456418	349402	212623	435810	297824	356269	1.109	5.53	MS/MS	MS/MS	MS/MS	MS/MS	MS/MS	MS/MS	Methylthio [C430; C571]	0.666821	0.666821	0.784633
High	Q9Z0U1	Tight junction protein ZO-2 OS=Mus musculus OX=10090 GN=Tjp2 PE=1 SV=2	32	11	11	11	10	131.2	-0.054	0	FALSE	37.258	6323.44	11	96546.9	99205.7	89409.4	97708.8	80384.8	97551.3	96546.9	99205.7	89409.4	97708.8	80384.8	97551.3	0.964	4.97	MS/MS	MS/MS	MS/MS	MS/MS	MS/MS	MS/MS		0.751168	0.751168	0.84997
High	cont_Q8N1N4.2	RecName: Full=Keratin, type II cytoskeletal 78; AltName: Full=Cytokeratin-78; Short=CK-78; AltName: Full=Keratin-5b; AltName: Full=Keratin-78; Short=K78; AltName: Full=Type-II keratin Kb40	24	11	11	9	22	56.8	-1.592	0	TRUE	38.375	4291.71	11	200822	147977	0	0	0	0	200822	147977	21002.9	23364	42311.7	23054.7	0.332	4.69	MS/MS	MS/MS	MS/MS	Unknown	Unknown	MS/MS	Methylthio [C47; C422]	0.127318	0.127318	0.283592
High	cont_P15636	Protease 1 OS=Achromobacter lyticus PE=1 SV=1	4676	10	10	10	12	68.1	0.416	0	TRUE	280.259	1.2884e+06	10	2.35471e+09	2.17206e+09	2.23229e+09	2.86812e+09	3.81169e+09	2.48161e+09	2.35471e+09	2.17206e+09	2.23229e+09	2.86812e+09	3.81169e+09	2.48161e+09	1.334	9.42	MS/MS	MS/MS	MS/MS	MS/MS	MS/MS	MS/MS	Methylthio [C241; C421]	0.0910381	0.0910381	0.233198
High	P01837	Immunoglobulin kappa constant OS=Mus musculus OX=10090 GN=Igkc PE=1 SV=2	2358	10	12	10	60	11.9	0.128	0	TRUE	174.136	570290	10	4.27868e+09	3.38205e+09	4.14937e+09	4.41376e+09	4.14416e+09	4.28737e+09	4.27868e+09	3.38205e+09	4.14937e+09	4.41376e+09	4.14416e+09	4.28737e+09	1.093	9.61	MS/MS	MS/MS	MS/MS	MS/MS	MS/MS	MS/MS	Methylthio [C87]	0.463465	0.463465	0.637744
High	P62806	Histone H4 OS=Mus musculus OX=10090 GN=H4f16 PE=1 SV=2	246	10	12	10	58	11.4	0.839	0	FALSE	94.003	64824.3	10	1.50748e+08	1.87377e+08	1.83825e+08	3.02468e+08	3.01016e+08	3.26732e+08	1.50748e+08	1.87377e+08	1.83825e+08	3.02468e+08	3.01016e+08	3.26732e+08	1.789	8.36	MS/MS	MS/MS	MS/MS	MS/MS	MS/MS	MS/MS		0.00235361	0.00235361	0.0195938
High	Q91X72	Hemopexin OS=Mus musculus OX=10090 GN=Hpx PE=1 SV=2	223	10	10	10	20	51.3	0.029	0	FALSE	44.132	45127.9	10	1.66987e+07	2.44744e+07	1.90035e+07	1.89174e+07	1.90384e+07	2.29212e+07	1.66987e+07	2.44744e+07	1.90035e+07	1.89174e+07	1.90384e+07	2.29212e+07	1.021	7.3	MS/MS	MS/MS	MS/MS	MS/MS	MS/MS	MS/MS	Methylthio [C153; C406]	0.891458	0.891458	0.947989
High	P10126	Elongation factor 1-alpha 1 OS=Mus musculus OX=10090 GN=Eef1a1 PE=1 SV=3	140	10	11	10	22	50.1	0.289	0	FALSE	71.457	32091.2	10	7.73287e+06	9.64071e+06	7.16671e+06	9.47424e+06	9.85121e+06	1.04419e+07	7.73287e+06	9.64071e+06	7.16671e+06	9.47424e+06	9.85121e+06	1.04419e+07	1.222	6.95	MS/MS	MS/MS	MS/MS	MS/MS	MS/MS	MS/MS		0.153717	0.153717	0.317936
High	P63158	High mobility group protein B1 OS=Mus musculus OX=10090 GN=Hmgb1 PE=1 SV=2	120	10	14	9	35	24.9	0.71	0	FALSE	105.312	29339.8	10	1.42827e+07	2.19836e+07	1.67435e+07	2.74737e+07	2.58292e+07	3.24617e+07	1.42827e+07	2.19836e+07	1.67435e+07	2.74737e+07	2.58292e+07	3.24617e+07	1.636	7.35	MS/MS	MS/MS	MS/MS	MS/MS	MS/MS	MS/MS	Methylthio [C23]	0.0187081	0.0187081	0.0809066
High	P24369	Peptidyl-prolyl cis-trans isomerase B OS=Mus musculus OX=10090 GN=Ppib PE=1 SV=2	115	10	13	10	47	23.7	0.009	0	FALSE	61.902	26717.4	10	9.0976e+06	1.15848e+07	9.2441e+06	1.03434e+07	9.50356e+06	1.01061e+07	9.0976e+06	1.15848e+07	9.2441e+06	1.03434e+07	9.50356e+06	1.01061e+07	1.007	7	MS/MS	MS/MS	MS/MS	MS/MS	MS/MS	MS/MS		0.957357	0.957357	0.98483
High	Q5SUF2	Luc7-like protein 3 OS=Mus musculus OX=10090 GN=Luc7l3 PE=1 SV=1	120	10	13	10	23	51.4	-0.022	0	FALSE	53.537	26024.5	10	7.0717e+06	8.5781e+06	7.67446e+06	7.68667e+06	7.14428e+06	8.09408e+06	7.0717e+06	8.5781e+06	7.67446e+06	7.68667e+06	7.14428e+06	8.09408e+06	0.985	6.89	MS/MS	MS/MS	MS/MS	MS/MS	MS/MS	MS/MS	Methylthio [C35; C58]	0.892476	0.892476	0.947989
High	P60710	Actin, cytoplasmic 1 OS=Mus musculus OX=10090 GN=Actb PE=1 SV=1	95	10	12	3	31	41.7	0.161	0	TRUE	62.847	22404.4	10	5.67435e+06	6.57744e+06	5.29144e+06	6.05693e+06	6.93847e+06	6.56552e+06	5.67435e+06	6.57744e+06	5.29144e+06	6.05693e+06	6.93847e+06	6.56552e+06	1.118	6.79	MS/MS	MS/MS	MS/MS	MS/MS	MS/MS	MS/MS		0.36363	0.36363	0.551657
High	Q62376	U1 small nuclear ribonucleoprotein 70 kDa OS=Mus musculus OX=10090 GN=Snrnp70 PE=1 SV=2	93	10	11	10	22	52	-0.41	0	FALSE	64.667	20965.7	10	3.94764e+06	6.30724e+06	4.68349e+06	3.70869e+06	3.47103e+06	3.86505e+06	3.94764e+06	6.30724e+06	4.68349e+06	3.70869e+06	3.47103e+06	3.86505e+06	0.753	6.63	MS/MS	MS/MS	MS/MS	MS/MS	MS/MS	MS/MS		0.109486	0.109486	0.254957
High	O08677	Kininogen-1 OS=Mus musculus OX=10090 GN=Kng1 PE=1 SV=1	67	10	10	10	15	73.1	-0.027	0	FALSE	44.781	17701.5	10	1.17609e+06	1.57889e+06	1.41316e+06	1.32624e+06	1.26642e+06	1.47695e+06	1.17609e+06	1.57889e+06	1.41316e+06	1.32624e+06	1.26642e+06	1.47695e+06	0.981	6.14	MS/MS	MS/MS	MS/MS	MS/MS	MS/MS	MS/MS	Methylthio [C125; C339; C369]	0.885132	0.885132	0.943764
High	Q8K363	ATP-dependent RNA helicase DDX18 OS=Mus musculus OX=10090 GN=Ddx18 PE=1 SV=1	79	10	11	10	19	74.1	-0.038	0	FALSE	55.999	17414.7	10	1.36928e+06	2.13173e+06	1.77197e+06	1.7417e+06	1.56628e+06	1.75187e+06	1.36928e+06	2.13173e+06	1.77197e+06	1.7417e+06	1.56628e+06	1.75187e+06	0.974	6.23	MS/MS	MS/MS	MS/MS	MS/MS	MS/MS	MS/MS	Methylthio [C138; C319]	0.862575	0.862575	0.92807
High	P11440	Cyclin-dependent kinase 1 OS=Mus musculus OX=10090 GN=Cdk1 PE=1 SV=3	75	10	12	9	34	34.1	0.185	0	FALSE	64.446	16580	10	1.18612e+06	1.46141e+06	1.23696e+06	1.4722e+06	1.32347e+06	1.61776e+06	1.18612e+06	1.46141e+06	1.23696e+06	1.4722e+06	1.32347e+06	1.61776e+06	1.137	6.14	MS/MS	MS/MS	MS/MS	MS/MS	MS/MS	MS/MS		0.320988	0.320988	0.508995
High	P80313	T-complex protein 1 subunit eta OS=Mus musculus OX=10090 GN=Cct7 PE=1 SV=1	66	10	10	10	19	59.6	-0.524	0	FALSE	46.72	14111.2	10	1.12301e+06	1.35785e+06	1.02634e+06	821511	779233	822224	1.12301e+06	1.35785e+06	1.02634e+06	821511	779233	822224	0.695	5.99	MS/MS	MS/MS	MS/MS	MS/MS	MS/MS	MS/MS	Methylthio [C364]	0.0224452	0.0224452	0.0889794
High	Q8BVY0	Ribosomal L1 domain-containing protein 1 OS=Mus musculus OX=10090 GN=Rsl1d1 PE=1 SV=1	75	10	11	10	27	50.4	0.063	0	FALSE	47.786	13612.9	10	1.39803e+06	1.72398e+06	1.53781e+06	1.56795e+06	1.41978e+06	1.89701e+06	1.39803e+06	1.72398e+06	1.53781e+06	1.56795e+06	1.41978e+06	1.89701e+06	1.044	6.2	MS/MS	MS/MS	MS/MS	MS/MS	MS/MS	MS/MS	Methylthio [C96; C196]	0.746209	0.746209	0.849394
High	Q3TWW8	Serine/arginine-rich splicing factor 6 OS=Mus musculus OX=10090 GN=Srsf6 PE=1 SV=1	55	10	10	7	26	39	0.298	0	FALSE	41.069	13215.8	10	6.15122e+06	8.15456e+06	6.20071e+06	7.9614e+06	8.33119e+06	8.71443e+06	6.15122e+06	8.15456e+06	6.20071e+06	7.9614e+06	8.33119e+06	8.71443e+06	1.229	6.88	MS/MS	MS/MS	MS/MS	MS/MS	MS/MS	MS/MS	Methylthio [C121]	0.147752	0.147752	0.31042
High	Q7JJ13	Bromodomain-containing protein 2 OS=Mus musculus OX=10090 GN=Brd2 PE=1 SV=1	56	10	10	8	11	88	-0.686	0	FALSE	48.487	12413.3	10	321590	374220	329495	228169	218745	190740	321590	374220	329495	228169	218745	190740	0.622	5.43	MS/MS	MS/MS	MS/MS	MS/MS	MS/MS	MS/MS		0.00577275	0.00577275	0.035272
High	P80318	T-complex protein 1 subunit gamma OS=Mus musculus OX=10090 GN=Cct3 PE=1 SV=1	58	10	10	10	19	60.6	-0.368	0	FALSE	46.49	12320.3	10	596944	1.04929e+06	853241	630710	540503	729350	596944	1.04929e+06	853241	630710	540503	729350	0.775	5.85	MS/MS	MS/MS	MS/MS	MS/MS	MS/MS	MS/MS	Methylthio [C398]	0.211121	0.211121	0.385584
High	Q922P9	Putative oxidoreductase GLYR1 OS=Mus musculus OX=10090 GN=Glyr1 PE=1 SV=1	49	10	11	10	20	59.7	-1.104	0	FALSE	52.529	11010	10	2.12952e+06	2.44734e+06	2.16773e+06	1.05529e+06	1.10846e+06	971824	2.12952e+06	2.44734e+06	2.16773e+06	1.05529e+06	1.10846e+06	971824	0.465	6.18	MS/MS	MS/MS	MS/MS	MS/MS	MS/MS	MS/MS		0.000424714	0.000424714	0.00642863
High	Q8R1B4	Eukaryotic translation initiation factor 3 subunit C OS=Mus musculus OX=10090 GN=Eif3c PE=1 SV=1	46	10	10	10	13	105.5	0.066	0	FALSE	51.798	10856	10	239958	235973	262183	268990	234936	269211	239958	235973	262183	268990	234936	269211	1.046	5.4	MS/MS	MS/MS	MS/MS	MS/MS	MS/MS	MS/MS		0.680774	0.680774	0.799639
High	P80314	T-complex protein 1 subunit beta OS=Mus musculus OX=10090 GN=Cct2 PE=1 SV=4	43	10	10	10	24	57.4	-0.55	0	FALSE	49.011	10502.3	10	628859	823801	648761	512190	441840	473188	628859	823801	648761	512190	441840	473188	0.683	5.76	MS/MS	MS/MS	MS/MS	MS/MS	MS/MS	MS/MS		0.0223596	0.0223596	0.0889794
High	O88477	Insulin-like growth factor 2 mRNA-binding protein 1 OS=Mus musculus OX=10090 GN=Igf2bp1 PE=1 SV=1	44	10	10	9	19	63.4	-0.091	0	FALSE	40.044	8039.86	10	178141	320074	213140	213318	178791	263656	178141	320074	213140	213318	178791	263656	0.939	5.35	MS/MS	MS/MS	MS/MS	MS/MS	MS/MS	MS/MS		0.758829	0.758829	0.855127
High	Q91VR5	ATP-dependent RNA helicase DDX1 OS=Mus musculus OX=10090 GN=Ddx1 PE=1 SV=1	42	10	10	10	14	82.4	-0.778	0	FALSE	35.301	7700.21	10	98148.8	117361	97809.4	48067.4	0	109879	98148.8	117361	97809.4	48067.4	42311.7	109879	0.583	4.9	MS/MS	MS/MS	MS/MS	MS/MS	MS/MS	MS/MS		0.0957958	0.0957958	0.236719
High	Q6PDQ2	Chromodomain-helicase-DNA-binding protein 4 OS=Mus musculus OX=10090 GN=Chd4 PE=1 SV=1	35	10	10	10	7	217.6	1.336	0	FALSE	46.477	6599.87	10	8856.9	19326.5	11765.2	29896.7	29727.3	36428.5	8856.9	19326.5	11765.2	29896.7	29727.3	36428.5	2.524	4.3	MS/MS	MS/MS	MS/MS	MS/MS	MS/MS	MS/MS		0.0060647	0.0060647	0.036719
High	Q8CI11	Guanine nucleotide-binding protein-like 3 OS=Mus musculus OX=10090 GN=Gnl3 PE=1 SV=2	29	10	10	10	17	60.7	-0.19	0	FALSE	41.543	6410.29	10	183212	242645	236399	199505	177107	200312	183212	242645	236399	199505	177107	200312	0.877	5.31	MS/MS	MS/MS	MS/MS	MS/MS	MS/MS	MS/MS		0.332957	0.332957	0.516898
High	Q6PDM2	Serine/arginine-rich splicing factor 1 OS=Mus musculus OX=10090 GN=Srsf1 PE=1 SV=3	349	9	10	9	35	27.7	-0.259	0	FALSE	53.428	79653.3	9	1.0031e+08	1.46098e+08	1.11549e+08	9.79264e+07	9.74567e+07	1.00055e+08	1.0031e+08	1.46098e+08	1.11549e+08	9.79264e+07	9.74567e+07	1.00055e+08	0.836	8.03	MS/MS	MS/MS	MS/MS	MS/MS	MS/MS	MS/MS	Methylthio [C16; C148]	0.227164	0.227164	0.403444
High	P30681	High mobility group protein B2 OS=Mus musculus OX=10090 GN=Hmgb2 PE=1 SV=3	245	9	11	8	30	24.1	0.374	0	FALSE	113.074	60774	9	6.02599e+07	8.85497e+07	6.25931e+07	8.94761e+07	8.04809e+07	1.01017e+08	6.02599e+07	8.85497e+07	6.25931e+07	8.94761e+07	8.04809e+07	1.01017e+08	1.296	7.9	MS/MS	MS/MS	MS/MS	MS/MS	MS/MS	MS/MS	Methylthio [C23]	0.13464	0.13464	0.293244
High	Q61937	Nucleophosmin OS=Mus musculus OX=10090 GN=Npm1 PE=1 SV=1	158	9	11	9	32	32.5	-0.133	0	FALSE	64.994	35462.9	9	3.55702e+07	3.79321e+07	3.15667e+07	3.25046e+07	2.96521e+07	3.35238e+07	3.55702e+07	3.79321e+07	3.15667e+07	3.25046e+07	2.96521e+07	3.35238e+07	0.912	7.52	MS/MS	MS/MS	MS/MS	MS/MS	MS/MS	MS/MS		0.430346	0.430346	0.60819
High	P61979	Heterogeneous nuclear ribonucleoprotein K OS=Mus musculus OX=10090 GN=Hnrnpk PE=1 SV=1	92	9	11	9	23	50.9	-0.177	0	FALSE	51.041	21269	9	2.79924e+06	4.60815e+06	2.85345e+06	2.76499e+06	2.81937e+06	3.26761e+06	2.79924e+06	4.60815e+06	2.85345e+06	2.76499e+06	2.81937e+06	3.26761e+06	0.885	6.5	MS/MS	MS/MS	MS/MS	MS/MS	MS/MS	MS/MS	Methylthio [C145]	0.501038	0.501038	0.658169
High	cont_P05787	Keratin, type II cytoskeletal 8 OS=Homo sapiens GN=KRT8 PE=1 SV=7	87	9	10	1	11	53.7		0	TRUE	45.369	19706.3	9	0	0	0	0	0	107991	31134.8	31058.9	21002.9	23364	42311.7	107991			MS/MS	MS/MS	MS/MS	MS/MS	MS/MS	MS/MS
High	Q6NV83	U2 snRNP-associated SURP motif-containing protein OS=Mus musculus OX=10090 GN=U2surp PE=1 SV=3	64	9	9	9	10	118.2	-0.404	0	FALSE	55.088	16031.4	9	1.39784e+06	4.58965e+06	1.31125e+06	1.60828e+06	1.45921e+06	1.5479e+06	1.39784e+06	4.58965e+06	1.31125e+06	1.60828e+06	1.45921e+06	1.5479e+06	0.756	6.25	MS/MS	MS/MS	MS/MS	MS/MS	MS/MS	MS/MS		0.459225	0.459225	0.633216
High	cont_P02768	Serum albumin OS=Homo sapiens GN=ALB PE=1 SV=2	76	9	9	3	13	69.3	-1.51	0	TRUE	40.728	15312.8	9	102087	245388	0	0	0	0	102087	245388	21002.9	23364	42311.7	23054.7	0.351	4.68	MS/MS	MS/MS	MS/MS	MS/MS	MS/MS	MS/MS	Methylthio [C125]	0.149409	0.149409	0.310957
High	Q8VIJ6	Splicing factor, proline- and glutamine-rich OS=Mus musculus OX=10090 GN=Sfpq PE=1 SV=1	48	9	10	8	14	75.4	0.37	0	FALSE	49.677	11495.5	9	652305	676873	589454	900264	609891	1.02251e+06	652305	676873	589454	900264	609891	1.02251e+06	1.292	5.86	MS/MS	MS/MS	MS/MS	MS/MS	MS/MS	MS/MS		0.170584	0.170584	0.336121
High	Q8R0A0	General transcription factor IIF subunit 2 OS=Mus musculus OX=10090 GN=Gtf2f2 PE=1 SV=1	51	9	9	9	37	28.4	0.223	0	FALSE	38.284	10492	9	657361	909008	683962	836265	809061	960947	657361	909008	683962	836265	809061	960947	1.167	5.9	MS/MS	MS/MS	MS/MS	MS/MS	MS/MS	MS/MS		0.294386	0.294386	0.479366
High	Q5SFM8	RNA-binding protein 27 OS=Mus musculus OX=10090 GN=Rbm27 PE=1 SV=3	43	9	9	9	8	118.5	0.025	0	FALSE	38.16	9248.64	9	163948	164075	158339	172151	148305	175711	163948	164075	158339	172151	148305	175711	1.017	5.21	MS/MS	MS/MS	MS/MS	MS/MS	MS/MS	MS/MS		0.874228	0.874228	0.937358
High	P47911	60S ribosomal protein L6 OS=Mus musculus OX=10090 GN=Rpl6 PE=1 SV=3	43	9	9	9	22	33.5	0.697	0	FALSE	25.235	8301.81	9	488892	731425	525907	1.01806e+06	887096	887697	488892	731425	525907	1.01806e+06	887096	887697	1.621	5.86	MS/MS	MS/MS	MS/MS	MS/MS	MS/MS	MS/MS		0.0166259	0.0166259	0.0763645
High	Q9CWX9	Probable ATP-dependent RNA helicase DDX47 OS=Mus musculus OX=10090 GN=Ddx47 PE=2 SV=2	40	9	10	9	20	50.6	-0.136	0	FALSE	44.831	7960.05	9	448601	565575	628372	474661	482999	524291	448601	565575	628372	474661	482999	524291	0.91	5.71	MS/MS	MS/MS	MS/MS	MS/MS	MS/MS	MS/MS		0.490722	0.490722	0.654534
High	Q9R1C7	Pre-mRNA-processing factor 40 homolog A OS=Mus musculus OX=10090 GN=Prpf40a PE=1 SV=1	43	9	9	9	10	108.4	-0.422	0	FALSE	32.37	7854.02	9	464513	594325	448286	375061	372638	367993	464513	594325	448286	375061	372638	367993	0.746	5.63	MS/MS	MS/MS	MS/MS	MS/MS	MS/MS	MS/MS		0.0517533	0.0517533	0.159296
High	Q8BMK4	Cytoskeleton-associated protein 4 OS=Mus musculus OX=10090 GN=Ckap4 PE=1 SV=2	36	9	9	9	17	63.7	0.38	0	FALSE	39.984	7378.71	9	160692	175173	112772	198464	161113	218718	160692	175173	112772	198464	161113	218718	1.301	5.22	MS/MS	MS/MS	MS/MS	MS/MS	MS/MS	MS/MS		0.162856	0.162856	0.327681
High	Q3UM18	Large subunit GTPase 1 homolog OS=Mus musculus OX=10090 GN=Lsg1 PE=1 SV=2	36	9	9	9	15	73.1	1.188	0	FALSE	32.507	6703.78	9	121805	119536	146992	259641	229980	424027	121805	119536	146992	259641	229980	424027	2.279	5.29	MS/MS	MS/MS	MS/MS	MS/MS	MS/MS	MS/MS		0.00540925	0.00540925	0.0339877
High	S4R1W5	RNA-binding motif protein 6 OS=Mus musculus OX=10090 GN=Rbm6 PE=1 SV=1	31	9	9	8	9	128.3	0.095	0	FALSE	28.798	5169.03	9	0	0	22008	22332	0	27429.1	31134.8	31058.9	22008	22332	42311.7	27429.1	1.068	4.46	MS/MS	Unknown	MS/MS	MS/MS	Unknown	MS/MS		0.761749	0.761749	0.856967
High	A2BH40	AT-rich interactive domain-containing protein 1A OS=Mus musculus OX=10090 GN=Arid1a PE=1 SV=1	26	9	9	9	6	241.9	1.481	0	FALSE	43.852	4734.65	9	0	0	0	75123.3	70592.8	83255.9	31134.8	31058.9	21002.9	75123.3	70592.8	83255.9	2.791	4.66	Unknown	Unknown	Unknown	MS/MS	MS/MS	MS/MS	Methylthio [C1825]	0.000558147	0.000558147	0.00728874
High	Q8CG48	Structural maintenance of chromosomes protein 2 OS=Mus musculus OX=10090 GN=Smc2 PE=1 SV=2	29	9	9	9	9	134.2	0.121	0	FALSE	32.501	4566.4	9	21747.4	36880.2	0	30194.4	21100.7	33998.9	21747.4	36880.2	21002.9	30194.4	21100.7	33998.9	1.087	4.43	MS/MS	MS/MS	Unknown	MS/MS	MS/MS	MS/MS		0.710427	0.710427	0.824531
High	Q6P4T2	U5 small nuclear ribonucleoprotein 200 kDa helicase OS=Mus musculus OX=10090 GN=Snrnp200 PE=1 SV=1	30	9	9	9	4	244.4	0.531	0	FALSE	29.218	4451.25	9	0	11845.2	12390	12589.9	0	25864.5	31134.8	11845.2	12390	12589.9	42311.7	25864.5	1.445	4.3	MS/MS	MS/MS	MS/MS	MS/MS	MS/MS	MS/MS	Methylthio [C576]	0.399668	0.399668	0.583023
High	P40201	Chromodomain-helicase-DNA-binding protein 1 OS=Mus musculus OX=10090 GN=Chd1 PE=1 SV=3	13	9	9	8	6	196.3	0.041	0	FALSE	25.974	2125.86	9	10292	60236.4	11242.2	10204.1	0	17590.1	10292	60236.4	11242.2	10204.1	42311.7	17590.1	1.029	4.29	MS/MS	MS/MS	MS/MS	MS/MS	Unknown	MS/MS		0.963427	0.963427	0.98483
High	Q9ERH4	Nucleolar and spindle-associated protein 1 OS=Mus musculus OX=10090 GN=Nusap1 PE=1 SV=1	21	8	8	8	20	48.5	-2.868	0	FALSE	27.042	3912.55	8	162412	152834	357034	0	0	0	162412	152834	357034	23364	42311.7	23054.7	0.137	4.88	MS/MS	MS/MS	MS/MS	Unknown	Unknown	Unknown	Methylthio [C174]	0.000644569	0.000644569	0.00819514	5
High	P26369	Splicing factor U2AF 65 kDa subunit OS=Mus musculus OX=10090 GN=U2af2 PE=1 SV=3	222	8	9	8	20	53.5	0.315	0	FALSE	43.778	44046.2	8	2.93481e+07	3.62668e+07	2.96413e+07	3.913e+07	3.83624e+07	4.0455e+07	2.93481e+07	3.62668e+07	2.96413e+07	3.913e+07	3.83624e+07	4.0455e+07	1.244	7.55	MS/MS	MS/MS	MS/MS	MS/MS	MS/MS	MS/MS	Methylthio [C429; C464]	0.0986835	0.0986835	0.239866
High	P43275	Histone H1.1 OS=Mus musculus OX=10090 GN=H1-1 PE=1 SV=2	172	8	8	4	24	21.8	-0.131	0	FALSE	53.636	43884.7	8	3.15803e+08	1.2847e+08	3.20576e+08	2.29553e+08	1.88157e+08	2.29107e+08	3.15803e+08	1.2847e+08	3.20576e+08	2.29553e+08	1.88157e+08	2.29107e+08	0.913	8.35	MS/MS	MS/MS	MS/MS	MS/MS	MS/MS	MS/MS		0.751663	0.751663	0.84997
High	Q9CX86	Heterogeneous nuclear ribonucleoprotein A0 OS=Mus musculus OX=10090 GN=Hnrnpa0 PE=1 SV=1	187	8	8	6	27	30.5	1.103	0	FALSE	67.161	40539.3	8	2.26953e+06	5.21904e+06	4.79025e+06	7.29369e+06	7.22665e+06	1.06789e+07	2.26953e+06	5.21904e+06	4.79025e+06	7.29369e+06	7.22665e+06	1.06789e+07	2.149	6.75	MS/MS	MS/MS	MS/MS	MS/MS	MS/MS	MS/MS		0.0281353	0.0281353	0.102394
High	A0A2I3BRL8	Predicted gene 7324 OS=Mus musculus OX=10090 GN=Gm7324 PE=4 SV=1	121	8	9	8	22	42.2	0.331	0	FALSE	39.503	33066.1	8	7.07375e+06	7.54628e+06	8.70254e+06	9.37291e+06	8.83017e+06	1.11665e+07	7.07375e+06	7.54628e+06	8.70254e+06	9.37291e+06	8.83017e+06	1.11665e+07	1.258	6.94	MS/MS	MS/MS	MS/MS	MS/MS	MS/MS	MS/MS		0.111314	0.111314	0.256376
High	Q4FK66	Pre-mRNA-splicing factor 38A OS=Mus musculus OX=10090 GN=Prpf38a PE=1 SV=1	108	8	9	8	21	37.4	-0.635	0	FALSE	60.639	26135.7	8	8.85577e+06	1.29318e+07	9.83378e+06	6.79441e+06	6.26773e+06	7.06673e+06	8.85577e+06	1.29318e+07	9.83378e+06	6.79441e+06	6.26773e+06	7.06673e+06	0.644	6.92	MS/MS	MS/MS	MS/MS	MS/MS	MS/MS	MS/MS	Methylthio [C158]	0.018981	0.018981	0.0815572
High	P22599	Alpha-1-antitrypsin 1-2 OS=Mus musculus OX=10090 GN=Serpina1b PE=1 SV=2	95	8	10	2	20	45.9	-0.089	0	FALSE	75.554	25057.7	8	1.38677e+07	1.78384e+07	1.40714e+07	1.38432e+07	1.43747e+07	1.45398e+07	1.38677e+07	1.78384e+07	1.40714e+07	1.38432e+07	1.43747e+07	1.45398e+07	0.94	7.17	MS/MS	MS/MS	MS/MS	MS/MS	MS/MS	MS/MS		0.617104	0.617104	0.747257
High	O35326	Serine/arginine-rich splicing factor 5 OS=Mus musculus OX=10090 GN=Srsf5 PE=1 SV=2	91	8	8	7	28	30.9	0.19	0	FALSE	56.753	24462.7	8	2.619e+07	3.59586e+07	2.83671e+07	3.48774e+07	2.97974e+07	3.81712e+07	2.619e+07	3.59586e+07	2.83671e+07	3.48774e+07	2.97974e+07	3.81712e+07	1.141	7.5	MS/MS	MS/MS	MS/MS	MS/MS	MS/MS	MS/MS		0.374683	0.374683	0.563293
High	P62751	60S ribosomal protein L23a OS=Mus musculus OX=10090 GN=Rpl23a PE=1 SV=1	80	8	9	8	43	17.7	-0.263	0	FALSE	46.278	20524.8	8	2.81927e+07	3.44509e+07	3.05559e+07	2.64518e+07	2.54031e+07	2.55749e+07	2.81927e+07	3.44509e+07	3.05559e+07	2.64518e+07	2.54031e+07	2.55749e+07	0.834	7.45	MS/MS	MS/MS	MS/MS	MS/MS	MS/MS	MS/MS		0.139636	0.139636	0.30099
High	Q3UHX2	28 kDa heat- and acid-stable phosphoprotein OS=Mus musculus OX=10090 GN=Pdap1 PE=1 SV=1	80	8	9	8	38	20.6	0.017	0	FALSE	64.791	19682	8	1.55422e+07	1.80241e+07	1.66799e+07	1.65026e+07	1.54199e+07	1.90351e+07	1.55422e+07	1.80241e+07	1.66799e+07	1.65026e+07	1.54199e+07	1.90351e+07	1.012	7.23	MS/MS	MS/MS	MS/MS	MS/MS	MS/MS	MS/MS		0.919136	0.919136	0.964007
High	P62737	Actin, aortic smooth muscle OS=Mus musculus OX=10090 GN=Acta2 PE=1 SV=1	88	8	11	1	25	42	2.142	0	FALSE	49.966	19678.4	8	0	631088	557285	791190	808412	1.47198e+06	31134.8	631088	557285	791190	808412	1.47198e+06	4.414	5.67	MS/MS	MS/MS	MS/MS	MS/MS	MS/MS	MS/MS		0.13025	0.13025	0.289156
High	P97762	Retinitis pigmentosa 9 protein homolog OS=Mus musculus OX=10090 GN=rp9 PE=1 SV=1	76	8	9	8	39	25.2	-0.165	0	FALSE	56.977	17852.3	8	3.97249e+06	3.47871e+06	3.33546e+06	3.81743e+06	2.48951e+06	3.44352e+06	3.97249e+06	3.47871e+06	3.33546e+06	3.81743e+06	2.48951e+06	3.44352e+06	0.892	6.53	MS/MS	MS/MS	MS/MS	MS/MS	MS/MS	MS/MS	Methylthio [C62]	0.47456	0.47456	0.646334
High	Q99LX5	Multiple myeloma tumor-associated protein 2 homolog OS=Mus musculus OX=10090 GN=Mmtag2 PE=2 SV=1	68	8	9	8	34	29.3	-0.002	0	FALSE	49.958	17164	8	4.86809e+06	5.91849e+06	5.1219e+06	5.14313e+06	5.67453e+06	5.04041e+06	4.86809e+06	5.91849e+06	5.1219e+06	5.14313e+06	5.67453e+06	5.04041e+06	0.999	6.72	MS/MS	MS/MS	MS/MS	MS/MS	MS/MS	MS/MS	Methylthio [C103]	0.992672	0.992672	0.999645
High	P60335	Poly(rC)-binding protein 1 OS=Mus musculus OX=10090 GN=Pcbp1 PE=1 SV=1	59	8	10	5	29	37.5	0.103	0	FALSE	51.983	14080.6	8	3.40587e+06	3.24939e+06	3.78241e+06	3.57831e+06	3.9351e+06	3.68425e+06	3.40587e+06	3.24939e+06	3.78241e+06	3.57831e+06	3.9351e+06	3.68425e+06	1.074	6.56	MS/MS	MS/MS	MS/MS	MS/MS	MS/MS	MS/MS	Methylthio [C54; C109; C158]	0.517853	0.517853	0.66969
High	Q9CR02	Translation machinery-associated protein 16 OS=Mus musculus OX=10090 GN=Tma16 PE=1 SV=1	62	8	9	8	30	25.8	0.381	0	FALSE	26.661	12375.9	8	6.3992e+06	9.99178e+06	7.44172e+06	1.03438e+07	8.55753e+06	1.18711e+07	6.3992e+06	9.99178e+06	7.44172e+06	1.03438e+07	8.55753e+06	1.18711e+07	1.302	6.95	MS/MS	MS/MS	MS/MS	MS/MS	MS/MS	MS/MS	Methylthio [C75; C162]	0.16104	0.16104	0.325995
High	P51881	ADP/ATP translocase 2 OS=Mus musculus OX=10090 GN=Slc25a5 PE=1 SV=3	62	8	8	3	24	32.9	0.584	0	FALSE	26.854	12296.4	8	2.39645e+06	2.83859e+06	2.52221e+06	3.63352e+06	3.82074e+06	4.16493e+06	2.39645e+06	2.83859e+06	2.52221e+06	3.63352e+06	3.82074e+06	4.16493e+06	1.499	6.5	MS/MS	MS/MS	MS/MS	MS/MS	MS/MS	MS/MS	Methylthio [C57; C160]	0.0103	0.0103	0.0552129
High	P02088	Hemoglobin subunit beta-1 OS=Mus musculus OX=10090 GN=Hbb-b1 PE=1 SV=2	41	8	8	4	59	15.8	0.393	0	FALSE	53.189	10894.3	8	3.67008e+06	2.36493e+06	4.70944e+06	4.4498e+06	4.09278e+06	5.08543e+06	3.67008e+06	2.36493e+06	4.70944e+06	4.4498e+06	4.09278e+06	5.08543e+06	1.313	6.6	MS/MS	MS/MS	MS/MS	MS/MS	MS/MS	MS/MS	Methylthio [C14; C94]	0.222513	0.222513	0.397301
High	Q6NVF9	Cleavage and polyadenylation specificity factor subunit 6 OS=Mus musculus OX=10090 GN=Cpsf6 PE=1 SV=1	51	8	9	8	18	59.1	0.604	0	FALSE	49.556	10765.4	8	1.78242e+06	2.33901e+06	2.1725e+06	3.78646e+06	2.83117e+06	2.96499e+06	1.78242e+06	2.33901e+06	2.1725e+06	3.78646e+06	2.83117e+06	2.96499e+06	1.52	6.41	MS/MS	MS/MS	MS/MS	MS/MS	MS/MS	MS/MS	Methylthio [C476]	0.0242719	0.0242719	0.0934398
High	Q99LE6	ATP-binding cassette sub-family F member 2 OS=Mus musculus OX=10090 GN=Abcf2 PE=1 SV=1	47	8	8	8	14	71.7	0.427	0	FALSE	47.375	10322.4	8	195145	235741	206319	280821	277507	295727	195145	235741	206319	280821	277507	295727	1.344	5.39	MS/MS	MS/MS	MS/MS	MS/MS	MS/MS	MS/MS	Methylthio [C191]	0.0332669	0.0332669	0.115395
High	Q8R081	Heterogeneous nuclear ribonucleoprotein L OS=Mus musculus OX=10090 GN=Hnrnpl PE=1 SV=2	42	8	9	8	16	63.9	-0.182	0	FALSE	50.236	9496.88	8	904623	1.10084e+06	873895	947864	680582	923116	904623	1.10084e+06	873895	947864	680582	923116	0.881	5.95	MS/MS	MS/MS	MS/MS	MS/MS	MS/MS	MS/MS	Methylthio [C449; C578]	0.409986	0.409986	0.587205
High	Q9D8X2	Coiled-coil domain-containing protein 124 OS=Mus musculus OX=10090 GN=Ccdc124 PE=1 SV=1	45	8	8	8	32	25.3	0.151	0	FALSE	28.708	8792.93	8	1.18246e+06	1.91929e+06	1.35396e+06	1.59774e+06	1.40755e+06	1.86888e+06	1.18246e+06	1.91929e+06	1.35396e+06	1.59774e+06	1.40755e+06	1.86888e+06	1.11	6.19	MS/MS	MS/MS	MS/MS	MS/MS	MS/MS	MS/MS		0.556317	0.556317	0.697601
High	O88508	DNA (cytosine-5)-methyltransferase 3A OS=Mus musculus OX=10090 GN=Dnmt3a PE=1 SV=2	37	8	8	8	10	101.6	1.317	0	FALSE	41.654	8459.79	8	0	135674	108956	174040	178335	229448	31134.8	135674	108956	174040	178335	229448	2.492	5.09	MS/MS	MS/MS	MS/MS	MS/MS	MS/MS	MS/MS	Methylthio [C383; C814]	0.0645161	0.0645161	0.18275
High	Q9ESU6	Bromodomain-containing protein 4 OS=Mus musculus OX=10090 GN=Brd4 PE=1 SV=2	43	8	9	4	6	155.8	0.424	0	FALSE	30.094	7976.51	8	0	16107.5	17688.6	22487.4	0	22521	31134.8	16107.5	17688.6	22487.4	42311.7	22521	1.342	4.38	MS/MS	MS/MS	MS/MS	MS/MS	MS/MS	MS/MS		0.307616	0.307616	0.492482
High	Q9D4J7	PHD finger protein 6 OS=Mus musculus OX=10090 GN=Phf6 PE=1 SV=1	40	8	8	8	20	41.1	-0.317	0	FALSE	30.116	7612.9	8	1.38528e+06	2.2105e+06	1.59709e+06	1.52313e+06	1.10777e+06	1.50001e+06	1.38528e+06	2.2105e+06	1.59709e+06	1.52313e+06	1.10777e+06	1.50001e+06	0.803	6.18	MS/MS	MS/MS	MS/MS	MS/MS	MS/MS	MS/MS	Methylthio [C28; C305]	0.250807	0.250807	0.432741
High	Q8CCF0	U4/U6 small nuclear ribonucleoprotein Prp31 OS=Mus musculus OX=10090 GN=Prpf31 PE=1 SV=3	37	8	8	8	15	55.4	0.616	0	FALSE	35.68	7338.42	8	313640	531255	265792	568334	509569	550025	313640	531255	265792	568334	509569	550025	1.532	5.64	MS/MS	MS/MS	MS/MS	MS/MS	MS/MS	MS/MS		0.0782912	0.0782912	0.21025
High	P29341	Polyadenylate-binding protein 1 OS=Mus musculus OX=10090 GN=Pabpc1 PE=1 SV=2	38	8	8	8	13	70.6	-0.069	0	FALSE	29.519	7120.1	8	263625	385805	271873	311458	232433	330649	263625	385805	271873	311458	232433	330649	0.953	5.47	MS/MS	MS/MS	MS/MS	MS/MS	MS/MS	MS/MS		0.781706	0.781706	0.866967
High	Q61584	Fragile X mental retardation syndrome-related protein 1 OS=Mus musculus OX=10090 GN=Fxr1 PE=1 SV=2	36	8	8	7	12	76.2	-1.455	0	FALSE	28.58	7024.17	8	580944	596447	533786	244242	181019	202893	580944	596447	533786	244242	181019	202893	0.365	5.54	MS/MS	MS/MS	MS/MS	MS/MS	MS/MS	MS/MS	Methylthio [C129]	0.000209985	0.000209985	0.00400692
High	Q810A7	ATP-dependent RNA helicase DDX42 OS=Mus musculus OX=10090 GN=Ddx42 PE=1 SV=3	36	8	8	8	11	101.9	0.174	0	FALSE	33.604	6763.13	8	54071.1	89073.7	63325.6	72906.9	61939.8	96962.5	54071.1	89073.7	63325.6	72906.9	61939.8	96962.5	1.128	4.85	MS/MS	MS/MS	MS/MS	MS/MS	MS/MS	MS/MS		0.548624	0.548624	0.693327
High	Q921N6	Probable ATP-dependent RNA helicase DDX27 OS=Mus musculus OX=10090 GN=Ddx27 PE=1 SV=3	35	8	8	8	12	85.9	-0.039	0	FALSE	36.639	6732.9	8	118253	172677	177818	148250	127439	177238	118253	172677	177818	148250	127439	177238	0.973	5.18	MS/MS	MS/MS	MS/MS	MS/MS	MS/MS	MS/MS		0.875431	0.875431	0.937358
High	Q8CG47	Structural maintenance of chromosomes protein 4 OS=Mus musculus OX=10090 GN=Smc4 PE=1 SV=1	39	8	8	8	6	146.8	0.01	0	FALSE	26.131	6521.64	8	28959.2	45867.7	28167	35440.4	25812.7	41786.6	28959.2	45867.7	28167	35440.4	25812.7	41786.6	1.007	4.53	MS/MS	MS/MS	MS/MS	MS/MS	MS/MS	MS/MS		0.972659	0.972659	0.989831
High	A0A1D9BZF0	Germ cell nuclear acidic protein OS=Mus musculus OX=10090 GN=Gcna PE=1 SV=1	33	8	9	8	29	53.4	-2.369	0	FALSE	40.222	6426.85	8	691246	812292	798086	106556	141659	215152	691246	812292	798086	106556	141659	215152	0.194	5.53	MS/MS	MS/MS	MS/MS	MS/MS	MS/MS	MS/MS		0.000210574	0.000210574	0.00400692
High	P49717	DNA replication licensing factor MCM4 OS=Mus musculus OX=10090 GN=Mcm4 PE=1 SV=1	25	8	8	8	11	96.7	0.293	0	FALSE	32.804	5788.65	8	50381.1	72066.8	45385	70146.2	54678.7	79024.5	50381.1	72066.8	45385	70146.2	54678.7	79024.5	1.225	4.78	MS/MS	MS/MS	MS/MS	MS/MS	MS/MS	MS/MS		0.291567	0.291567	0.478957
High	Q3V1V3	ESF1 homolog OS=Mus musculus OX=10090 GN=Esf1 PE=1 SV=1	27	8	8	8	11	98	-0.503	0	FALSE	23.91	3953.07	8	69362.3	109757	61605.1	74333.4	0	52416.7	69362.3	109757	61605.1	74333.4	42311.7	52416.7	0.706	4.81	MS/MS	MS/MS	MS/MS	MS/MS	Unknown	MS/MS		0.16887	0.16887	0.334724
High	P62702	40S ribosomal protein S4, X isoform OS=Mus musculus OX=10090 GN=Rps4x PE=1 SV=2	35	7	7	7	21	29.6	2.436	0	FALSE	22.364	6737.64	7	161575	262910	217449	1.05779e+06	1.12366e+06	1.23027e+06	161575	262910	217449	1.05779e+06	1.12366e+06	1.23027e+06	5.41	5.69	MS/MS	MS/MS	MS/MS	MS/MS	MS/MS	MS/MS		4.69663e-05	4.69663e-05	0.00135998	5
High	P22518	Dual specificity protein kinase CLK1 OS=Mus musculus OX=10090 GN=Clk1 PE=1 SV=2	25	7	7	7	15	57.1	-3.133	0	FALSE	28.036	4858.36	7	728794	1.1095e+06	711817	120148	69128.4	102748	728794	1.1095e+06	711817	120148	69128.4	102748	0.114	5.45	MS/MS	MS/MS	MS/MS	MS/MS	MS/MS	MS/MS		5.43695e-05	5.43695e-05	0.0015075	5
High	A0A0B4J1I0	Immunoglobulin kappa variable 1-110 (Fragment) OS=Mus musculus OX=10090 GN=Igkv1-110 PE=4 SV=5	1076	7	7	7	27	13.1	-0.246	0	TRUE	55.901	258581	7	7.0699e+09	6.61652e+09	7.24625e+09	6.12729e+09	5.0831e+09	6.52252e+09	7.0699e+09	6.61652e+09	7.24625e+09	6.12729e+09	5.0831e+09	6.52252e+09	0.843	9.81	MS/MS	MS/MS	MS/MS	MS/MS	MS/MS	MS/MS		0.190688	0.190688	0.361818
High	P15864	Histone H1.2 OS=Mus musculus OX=10090 GN=H1-2 PE=1 SV=2	179	7	7	1	24	21.3	-0.274	0	FALSE	38.411	46315.9	7	890737	1.00312e+06	844356	819113	728682	715725	890737	1.00312e+06	844356	819113	728682	715725	0.827	5.92	MS/MS	MS/MS	MS/MS	MS/MS	MS/MS	MS/MS		0.134734	0.134734	0.293244
High	P43277	Histone H1.3 OS=Mus musculus OX=10090 GN=H1-3 PE=1 SV=2	179	7	7	1	23	22.1	-0.604	0	FALSE	36.879	46026.6	7	1.98775e+08	2.08792e+08	2.09685e+08	1.47541e+08	1.2852e+08	1.30624e+08	1.98775e+08	2.08792e+08	2.09685e+08	1.47541e+08	1.2852e+08	1.30624e+08	0.658	8.22	MS/MS	MS/MS	MS/MS	MS/MS	MS/MS	MS/MS		0.00682164	0.00682164	0.0405644
High	P43274	Histone H1.4 OS=Mus musculus OX=10090 GN=H1-4 PE=1 SV=2	156	7	7	2	23	22	-0.204	0	FALSE	36.103	40754.8	7	2.8627e+07	3.96325e+07	3.00081e+07	3.0412e+07	2.66395e+07	2.74873e+07	2.8627e+07	3.96325e+07	3.00081e+07	3.0412e+07	2.66395e+07	2.74873e+07	0.868	7.48	MS/MS	MS/MS	MS/MS	MS/MS	MS/MS	MS/MS		0.322442	0.322442	0.510086
High	Q62093	Serine/arginine-rich splicing factor 2 OS=Mus musculus OX=10090 GN=Srsf2 PE=1 SV=4	148	7	9	7	24	25.5	0.304	0	FALSE	31.964	31703.2	7	3.12195e+07	4.39326e+07	2.01061e+08	7.00042e+07	7.85772e+07	9.42714e+07	3.12195e+07	4.39326e+07	2.01061e+08	7.00042e+07	7.85772e+07	9.42714e+07	1.234	7.86	MS/MS	MS/MS	MS/MS	MS/MS	MS/MS	MS/MS		0.684017	0.684017	0.802034
High	P01029	Complement C4-B OS=Mus musculus OX=10090 GN=C4b PE=1 SV=3	111	7	7	7	4	192.8	-0.187	0	FALSE	60.231	30143.3	7	3.52345e+06	4.25858e+06	3.69543e+06	3.26258e+06	3.53823e+06	3.25656e+06	3.52345e+06	4.25858e+06	3.69543e+06	3.26258e+06	3.53823e+06	3.25656e+06	0.878	6.55	MS/MS	MS/MS	MS/MS	MS/MS	MS/MS	MS/MS		0.276297	0.276297	0.464624
High	P07758	Alpha-1-antitrypsin 1-1 OS=Mus musculus OX=10090 GN=Serpina1a PE=1 SV=4	87	7	9	1	16	46	-0.128	0	FALSE	62.224	22832.4	7	1.99402e+06	2.71501e+06	1.61655e+06	1.99137e+06	1.88603e+06	1.78445e+06	1.99402e+06	2.71501e+06	1.61655e+06	1.99137e+06	1.88603e+06	1.78445e+06	0.915	6.29	MS/MS	MS/MS	MS/MS	MS/MS	MS/MS	MS/MS		0.596949	0.596949	0.7348
High	P84104	Serine/arginine-rich splicing factor 3 OS=Mus musculus OX=10090 GN=Srsf3 PE=1 SV=1	90	7	7	6	30	19.3	0.092	0	FALSE	46.293	18673.5	7	9.87589e+07	1.72687e+08	1.06396e+08	1.39812e+08	1.18075e+08	1.3308e+08	9.87589e+07	1.72687e+08	1.06396e+08	1.39812e+08	1.18075e+08	1.3308e+08	1.066	8.1	MS/MS	MS/MS	MS/MS	MS/MS	MS/MS	MS/MS		0.733849	0.733849	0.841383
High	P62317	Small nuclear ribonucleoprotein Sm D2 OS=Mus musculus OX=10090 GN=Snrpd2 PE=1 SV=1	67	7	9	7	62	13.5	-0.274	0	FALSE	38.628	15858	7	9.58928e+06	1.48681e+07	1.16303e+07	9.29131e+06	8.9684e+06	1.12496e+07	9.58928e+06	1.48681e+07	1.16303e+07	9.29131e+06	8.9684e+06	1.12496e+07	0.827	7.03	MS/MS	MS/MS	MS/MS	MS/MS	MS/MS	MS/MS	Methylthio [C46; C63]	0.262701	0.262701	0.448613
High	Q08288	Cell growth-regulating nucleolar protein OS=Mus musculus OX=10090 GN=Lyar PE=1 SV=2	64	7	8	7	18	43.7	-0.242	0	FALSE	39.13	12184.4	7	1.72089e+06	2.70854e+06	1.63431e+06	1.89599e+06	1.23488e+06	1.96855e+06	1.72089e+06	2.70854e+06	1.63431e+06	1.89599e+06	1.23488e+06	1.96855e+06	0.846	6.26	MS/MS	MS/MS	MS/MS	MS/MS	MS/MS	MS/MS		0.447584	0.447584	0.623053
High	A0A2R8VHP3	Predicted pseudogene 5478 OS=Mus musculus OX=10090 GN=Gm5478 PE=1 SV=1	57	7	7	1	10	57.9		0	TRUE	35.124	11982.1	7	0	0	0	0	0	59661.6	31134.8	31058.9	21002.9	23364	42311.7	59661.6			MS/MS	MS/MS	MS/MS	MS/MS	MS/MS	MS/MS
High	Q80XU3	Nuclear ubiquitous casein and cyclin-dependent kinase substrate 1 OS=Mus musculus OX=10090 GN=Nucks1 PE=1 SV=1	57	7	7	7	20	26.3	-0.319	0	FALSE	45.914	11701.9	7	5.85571e+06	8.14121e+06	5.55481e+06	4.94026e+06	5.77612e+06	4.78246e+06	5.85571e+06	8.14121e+06	5.55481e+06	4.94026e+06	5.77612e+06	4.78246e+06	0.802	6.76	MS/MS	MS/MS	MS/MS	MS/MS	MS/MS	MS/MS		0.181323	0.181323	0.351049
High	P48962	ADP/ATP translocase 1 OS=Mus musculus OX=10090 GN=Slc25a4 PE=1 SV=4	54	7	7	2	20	32.9	2.126	0	FALSE	21.657	10191.4	7	95669.5	0	142790	327260	283769	379664	95669.5	31058.9	142790	327260	283769	379664	4.364	5.2	MS/MS	MS/MS	MS/MS	MS/MS	MS/MS	MS/MS	Methylthio [C57]	0.0108479	0.0108479	0.0560054
High	Q52KI8	Serine/arginine repetitive matrix protein 1 OS=Mus musculus OX=10090 GN=Srrm1 PE=1 SV=2	37	7	7	7	8	106.8	-0.918	0	FALSE	34.016	9754.47	7	408222	647939	378195	260160	240878	236426	408222	647939	378195	260160	240878	236426	0.529	5.53	MS/MS	MS/MS	MS/MS	MS/MS	MS/MS	MS/MS	Methylthio [C33]	0.0104457	0.0104457	0.0552129
High	Q922K7	Probable 28S rRNA (cytosine-C(5))-methyltransferase OS=Mus musculus OX=10090 GN=Nop2 PE=1 SV=1	44	7	7	7	10	86.7	-0.216	0	FALSE	33.178	9129.52	7	561074	696850	595322	566727	484384	541636	561074	696850	595322	566727	484384	541636	0.861	5.76	MS/MS	MS/MS	MS/MS	MS/MS	MS/MS	MS/MS		0.243974	0.243974	0.424248
High	Q00623	Apolipoprotein A-I OS=Mus musculus OX=10090 GN=Apoa1 PE=1 SV=2	38	7	7	7	26	30.6	0	0	FALSE	32.637	9121.48	7	1.17827e+06	1.93753e+06	1.3851e+06	1.38023e+06	1.48231e+06	1.54641e+06	1.17827e+06	1.93753e+06	1.3851e+06	1.38023e+06	1.48231e+06	1.54641e+06	1	6.17	MS/MS	MS/MS	MS/MS	MS/MS	MS/MS	MS/MS		0.999107	0.999107	0.999645
High	Q8BTT6	U3 small nucleolar RNA-associated protein 25 homolog OS=Mus musculus OX=10090 GN=Utp25 PE=1 SV=2	43	7	7	7	9	88.8	0.014	0	FALSE	33.167	8916.01	7	230922	325210	262406	299709	232999	290601	230922	325210	262406	299709	232999	290601	1.01	5.43	MS/MS	MS/MS	MS/MS	MS/MS	MS/MS	MS/MS		0.947348	0.947348	0.979711
High	P50580	Proliferation-associated protein 2G4 OS=Mus musculus OX=10090 GN=Pa2g4 PE=1 SV=3	39	7	8	7	19	43.7	-0.5	0	FALSE	34.751	8404.26	7	578970	1.08058e+06	477008	511297	362775	568398	578970	1.08058e+06	477008	511297	362775	568398	0.707	5.75	MS/MS	MS/MS	MS/MS	MS/MS	MS/MS	MS/MS		0.220943	0.220943	0.39556
High	P02089	Hemoglobin subunit beta-2 OS=Mus musculus OX=10090 GN=Hbb-b2 PE=1 SV=2	32	7	7	3	54	15.9	0.005	0	FALSE	38.002	7650.23	7	356126	357939	227689	239235	368245	332646	356126	357939	227689	239235	368245	332646	1.003	5.49	MS/MS	MS/MS	MS/MS	MS/MS	MS/MS	MS/MS	Methylthio [C14; C94]	0.987089	0.987089	0.99909
High	Q9Z204	Heterogeneous nuclear ribonucleoproteins C1/C2 OS=Mus musculus OX=10090 GN=Hnrnpc PE=1 SV=1	36	7	7	7	14	34.4	0.522	0	FALSE	33.731	7509.35	7	477155	1.0795e+06	839585	1.07454e+06	1.11212e+06	1.07193e+06	477155	1.0795e+06	839585	1.07454e+06	1.11212e+06	1.07193e+06	1.436	5.96	MS/MS	MS/MS	MS/MS	MS/MS	MS/MS	MS/MS		0.1566	0.1566	0.321518
High	Q8BTV2	Cleavage and polyadenylation specificity factor subunit 7 OS=Mus musculus OX=10090 GN=Cpsf7 PE=1 SV=2	40	7	7	7	15	52	0.446	0	FALSE	26.647	7416.16	7	426348	499060	431393	633173	558843	655419	426348	499060	431393	633173	558843	655419	1.362	5.72	MS/MS	MS/MS	MS/MS	MS/MS	MS/MS	MS/MS		0.032908	0.032908	0.114791
High	Q01853	Transitional endoplasmic reticulum ATPase OS=Mus musculus OX=10090 GN=Vcp PE=1 SV=4	35	7	7	7	9	89.3	-0.901	0	FALSE	26.202	7164.14	7	167983	256199	205162	111440	105646	115274	167983	256199	205162	111440	105646	115274	0.536	5.18	MS/MS	MS/MS	MS/MS	MS/MS	MS/MS	MS/MS		0.0047372	0.0047372	0.0318684
High	Q9D0D4	Probable dimethyladenosine transferase OS=Mus musculus OX=10090 GN=Dimt1 PE=2 SV=1	35	7	7	7	22	35.3	0.097	0	FALSE	25.524	7051.58	7	279080	333951	274493	269114	301345	386311	279080	333951	274493	269114	301345	386311	1.07	5.48	MS/MS	MS/MS	MS/MS	MS/MS	MS/MS	MS/MS		0.646403	0.646403	0.770328
High	Q8VE97	Serine/arginine-rich splicing factor 4 OS=Mus musculus OX=10090 GN=Srsf4 PE=2 SV=1	31	7	7	4	14	55.9	-0.353	0	FALSE	26.563	6781.59	7	571158	712550	523032	495668	416509	494827	571158	712550	523032	495668	416509	494827	0.783	5.72	MS/MS	MS/MS	MS/MS	MS/MS	MS/MS	MS/MS	Methylthio [C115]	0.111897	0.111897	0.256376
High	Q9Z130	Heterogeneous nuclear ribonucleoprotein D-like OS=Mus musculus OX=10090 GN=Hnrnpdl PE=1 SV=1	35	7	8	5	29	33.5	0.341	0	FALSE	26.296	6703.85	7	587483	662418	1.1196e+06	1.06666e+06	1.03607e+06	800753	587483	662418	1.1196e+06	1.06666e+06	1.03607e+06	800753	1.266	5.93	MS/MS	MS/MS	MS/MS	MS/MS	MS/MS	MS/MS	Methylthio [C58; C158]	0.29381	0.29381	0.479366
High	Q3UMU9	Hepatoma-derived growth factor-related protein 2 OS=Mus musculus OX=10090 GN=Hdgfl2 PE=1 SV=1	34	7	7	6	13	74.2	-0.094	0	FALSE	31.115	6532.51	7	225203	296086	236056	247026	201917	259676	225203	296086	236056	247026	201917	259676	0.937	5.38	MS/MS	MS/MS	MS/MS	MS/MS	MS/MS	MS/MS		0.645127	0.645127	0.770328
High	Q9D6Z1	Nucleolar protein 56 OS=Mus musculus OX=10090 GN=Nop56 PE=1 SV=2	26	7	7	7	14	64.4	-0.193	0	FALSE	36.813	6255.1	7	285827	358426	299746	272339	255864	294936	285827	358426	299746	272339	255864	294936	0.875	5.47	MS/MS	MS/MS	MS/MS	MS/MS	MS/MS	MS/MS		0.291769	0.291769	0.478957
High	Q9DBE9	pre-rRNA 2'-O-ribose RNA methyltransferase FTSJ3 OS=Mus musculus OX=10090 GN=Ftsj3 PE=1 SV=1	32	7	7	7	10	95.5	0.895	0	FALSE	27.341	5849.94	7	185905	142708	234258	367090	311233	349757	185905	142708	234258	367090	311233	349757	1.86	5.4	MS/MS	MS/MS	MS/MS	MS/MS	MS/MS	MS/MS		0.00823727	0.00823727	0.0472933
High	Q9QZD9	Eukaryotic translation initiation factor 3 subunit I OS=Mus musculus OX=10090 GN=Eif3i PE=1 SV=1	30	7	7	7	24	36.4	-0.001	0	FALSE	29.58	5805.33	7	296082	384758	329909	330776	304828	372313	296082	384758	329909	330776	304828	372313	1	5.52	MS/MS	MS/MS	MS/MS	MS/MS	MS/MS	MS/MS	Methylthio [C76; C81]	0.997639	0.997639	0.999645
High	Q8CFE4	SCY1-like protein 2 OS=Mus musculus OX=10090 GN=Scyl2 PE=1 SV=1	34	7	8	7	10	103.3	-1.337	0	FALSE	28.986	4920.39	7	95136.6	122048	80678.2	0	0	58789.3	95136.6	122048	80678.2	23364	42311.7	58789.3	0.396	4.79	MS/MS	MS/MS	MS/MS	MS/MS	Unknown	MS/MS		0.0134726	0.0134726	0.0654945
High	P99024	Tubulin beta-5 chain OS=Mus musculus OX=10090 GN=Tubb5 PE=1 SV=1	22	7	7	1	21	49.6	0.426	0	FALSE	32.963	4673.27	7	0	0	59374	85174.8	70955.3	0	31134.8	31058.9	59374	85174.8	70955.3	23054.7	1.344	4.65	MS/MS	MS/MS	MS/MS	MS/MS	MS/MS	MS/MS	Methylthio [C12]	0.485122	0.485122	0.654534
High	P04186	Complement factor B OS=Mus musculus OX=10090 GN=Cfb PE=1 SV=2	25	7	7	7	9	85	-0.214	0	FALSE	22.852	4372.5	7	143619	149124	155984	118910	131840	136675	143619	149124	155984	118910	131840	136675	0.862	5.14	MS/MS	MS/MS	MS/MS	MS/MS	MS/MS	MS/MS	Methylthio [C612]	0.199615	0.199615	0.37239
High	Q922Q8	Leucine-rich repeat-containing protein 59 OS=Mus musculus OX=10090 GN=Lrrc59 PE=1 SV=1	25	7	7	7	26	34.9	2.749	0	FALSE	23.321	4122.67	7	47758	75090.5	0	144592	330515	478801	47758	75090.5	21002.9	144592	330515	478801	6.722	5.04	MS/MS	MS/MS	Unknown	MS/MS	MS/MS	MS/MS	Methylthio [C48; C59; C131]	0.00533423	0.00533423	0.0339877
High	Q80WJ7	Protein LYRIC OS=Mus musculus OX=10090 GN=Mtdh PE=1 SV=1	24	7	7	7	11	63.8	-0.515	0	FALSE	20.055	4034.25	7	104785	97319.1	70776	67171.3	66571	55316.1	104785	97319.1	70776	67171.3	66571	55316.1	0.7	4.88	MS/MS	MS/MS	MS/MS	MS/MS	MS/MS	MS/MS		0.0532775	0.0532775	0.162765
High	Q6ZPZ3	Zinc finger CCCH domain-containing protein 4 OS=Mus musculus OX=10090 GN=Zc3h4 PE=1 SV=2	22	7	8	7	7	140.9	1.301	0	FALSE	32.563	3816.71	7	0	0	0	96724.4	0	74231.2	31134.8	31058.9	21002.9	96724.4	42311.7	74231.2	2.464	4.63	MS/MS	Unknown	MS/MS	MS/MS	Unknown	MS/MS		0.01188	0.01188	0.0594894
High	P68372	Tubulin beta-4B chain OS=Mus musculus OX=10090 GN=Tubb4b PE=1 SV=1	19	7	7	1	21	49.8	0.453	0	FALSE	31.387	3684.49	7	73924.7	61560	88133.7	54945.9	79482.6	235438	73924.7	61560	88133.7	54945.9	79482.6	235438	1.369	4.94	MS/MS	MS/MS	MS/MS	MS/MS	MS/MS	MS/MS	Methylthio [C12]	0.448112	0.448112	0.623053
High	Q80Y32	HMG box domain-containing 4 OS=Mus musculus OX=10090 GN=Hmgxb4 PE=1 SV=1	24	6	6	6	15	65.3	5.362	0	FALSE	31.311	5076.02	6	0	0	0	1.17081e+06	1.16165e+06	1.03889e+06	31134.8	31058.9	21002.9	1.17081e+06	1.16165e+06	1.03889e+06	41.128	5.24	Unknown	Unknown	MS/MS	MS/MS	MS/MS	MS/MS		4.08108e-07	4.08108e-07	3.88286e-05	1
High	Q61466	SWI/SNF-related matrix-associated actin-dependent regulator of chromatin subfamily D member 1 OS=Mus musculus OX=10090 GN=Smarcd1 PE=1 SV=3	17	6	6	6	12	58.2	2.856	0	FALSE	21.269	3514.18	6	0	0	0	170474	232437	194654	31134.8	31058.9	21002.9	170474	232437	194654	7.242	4.87	Unknown	Unknown	Unknown	MS/MS	MS/MS	MS/MS		2.47298e-05	2.47298e-05	0.000915005	5
High	cont_P00761	Trypsin OS=Sus scrofa PE=1 SV=1	1116	6	7	6	35	24.4	-0.079	0	TRUE	107.775	258155	6	2.16599e+09	2.09529e+09	2.27536e+09	2.0442e+09	2.55852e+09	1.67661e+09	2.16599e+09	2.09529e+09	2.27536e+09	2.0442e+09	2.55852e+09	1.67661e+09	0.947	9.33	MS/MS	MS/MS	MS/MS	MS/MS	MS/MS	MS/MS	Methylthio [C145; C156]	0.710969	0.710969	0.824531
High	Q8K194	U4/U6.U5 small nuclear ribonucleoprotein 27 kDa protein OS=Mus musculus OX=10090 GN=Snrnp27 PE=1 SV=1	198	6	13	6	30	18.9	0.332	0	FALSE	88.329	59255	6	4.98623e+07	4.92213e+07	5.95015e+07	6.40632e+07	6.31866e+07	7.20113e+07	4.98623e+07	4.92213e+07	5.95015e+07	6.40632e+07	6.31866e+07	7.20113e+07	1.259	7.77	MS/MS	MS/MS	MS/MS	MS/MS	MS/MS	MS/MS		0.0882247	0.0882247	0.227743
High	P56959	RNA-binding protein FUS OS=Mus musculus OX=10090 GN=Fus PE=1 SV=1	181	6	8	4	10	52.6	0.185	0	FALSE	46.322	41579.6	6	1.12774e+08	1.50733e+08	1.17241e+08	1.41854e+08	1.39349e+08	1.48144e+08	1.12774e+08	1.50733e+08	1.17241e+08	1.41854e+08	1.39349e+08	1.48144e+08	1.137	8.13	MS/MS	MS/MS	MS/MS	MS/MS	MS/MS	MS/MS		0.334048	0.334048	0.517387
High	Q3UL36	Arginine and glutamate-rich protein 1 OS=Mus musculus OX=10090 GN=Arglu1 PE=1 SV=2	91	6	6	6	14	32.9	-1.405	0	FALSE	20.17	20282.9	6	6.30618e+07	8.21472e+07	5.14912e+07	2.4584e+07	2.45614e+07	2.37716e+07	6.30618e+07	8.21472e+07	5.14912e+07	2.4584e+07	2.45614e+07	2.37716e+07	0.378	7.6	MS/MS	MS/MS	MS/MS	MS/MS	MS/MS	MS/MS		0.000673636	0.000673636	0.00830818
High	Q61686	Chromobox protein homolog 5 OS=Mus musculus OX=10090 GN=Cbx5 PE=1 SV=1	56	6	6	6	30	22.2	-1.074	0	FALSE	40.46	13048	6	1.03212e+07	1.66499e+07	1.11377e+07	6.14673e+06	5.30508e+06	6.29041e+06	1.03212e+07	1.66499e+07	1.11377e+07	6.14673e+06	5.30508e+06	6.29041e+06	0.475	6.93	MS/MS	MS/MS	MS/MS	MS/MS	MS/MS	MS/MS		0.00406063	0.00406063	0.0290458
High	Q62446	Peptidyl-prolyl cis-trans isomerase FKBP3 OS=Mus musculus OX=10090 GN=Fkbp3 PE=1 SV=2	51	6	6	6	27	25.1	0.26	0	FALSE	49.201	12082.1	6	2.93816e+06	5.33674e+06	3.81454e+06	4.58973e+06	3.90559e+06	5.73397e+06	2.93816e+06	5.33674e+06	3.81454e+06	4.58973e+06	3.90559e+06	5.73397e+06	1.198	6.63	MS/MS	MS/MS	MS/MS	MS/MS	MS/MS	MS/MS		0.392634	0.392634	0.578528
High	Q3UV17	Keratin, type II cytoskeletal 2 oral OS=Mus musculus OX=10090 GN=Krt76 PE=1 SV=1	58	6	7	1	9	62.8		0	FALSE	17.106	11729.2	6	0	0	0	0	0	0	0	0	0	0	0	0			MS/MS	MS/MS	MS/MS	MS/MS	MS/MS	MS/MS	Methylthio [C478]
High	Q9D0B0	Serine/arginine-rich splicing factor 9 OS=Mus musculus OX=10090 GN=Srsf9 PE=1 SV=1	50	6	8	6	27	25.6	-0.933	0	FALSE	31.846	10675.4	6	4.14066e+06	6.99499e+06	5.5866e+06	2.57552e+06	2.31603e+06	3.89418e+06	4.14066e+06	6.99499e+06	5.5866e+06	2.57552e+06	2.31603e+06	3.89418e+06	0.524	6.6	MS/MS	MS/MS	MS/MS	MS/MS	MS/MS	MS/MS	Methylthio [C139]	0.0210388	0.0210388	0.0881248
High	Q9JMG1	Endothelial differentiation-related factor 1 OS=Mus musculus OX=10090 GN=Edf1 PE=1 SV=1	50	6	6	6	35	16.4	0.075	0	FALSE	33.014	10114.9	6	1.92745e+06	2.56742e+06	2.02686e+06	2.57593e+06	2.00449e+06	2.27001e+06	1.92745e+06	2.56742e+06	2.02686e+06	2.57593e+06	2.00449e+06	2.27001e+06	1.053	6.35	MS/MS	MS/MS	MS/MS	MS/MS	MS/MS	MS/MS		0.71187	0.71187	0.824531
High	A6X935	Inter alpha-trypsin inhibitor, heavy chain 4 OS=Mus musculus OX=10090 GN=Itih4 PE=1 SV=2	40	6	6	6	7	104.6	-0.054	0	FALSE	29.629	9258.46	6	666664	809624	742951	683224	709740	738487	666664	809624	742951	683224	709740	738487	0.963	5.86	MS/MS	MS/MS	MS/MS	MS/MS	MS/MS	MS/MS		0.736278	0.736278	0.841383
High	P62960	Y-box-binding protein 1 OS=Mus musculus OX=10090 GN=Ybx1 PE=1 SV=3	39	6	6	3	26	35.7	-2.26	0	FALSE	57.255	9223.32	6	893172	1.3206e+06	822654	501368	0	416596	893172	1.3206e+06	822654	501368	42311.7	416596	0.209	5.66	MS/MS	MS/MS	MS/MS	MS/MS	MS/MS	MS/MS		0.0626414	0.0626414	0.179824
High	Q62189	U1 small nuclear ribonucleoprotein A OS=Mus musculus OX=10090 GN=Snrpa PE=1 SV=3	47	6	6	4	22	31.8	0.144	0	FALSE	27.355	9214.18	6	1.37014e+06	1.73702e+06	1.51558e+06	1.84847e+06	1.43256e+06	1.83864e+06	1.37014e+06	1.73702e+06	1.51558e+06	1.84847e+06	1.43256e+06	1.83864e+06	1.105	6.21	MS/MS	MS/MS	MS/MS	MS/MS	MS/MS	MS/MS		0.473805	0.473805	0.646334
High	P23881	Transcription elongation factor A protein 3 OS=Mus musculus OX=10090 GN=Tcea3 PE=1 SV=3	41	6	7	6	18	38.8	0.442	0	FALSE	32.739	8541.22	6	314589	520958	398820	528052	456743	679820	314589	520958	398820	528052	456743	679820	1.359	5.67	MS/MS	MS/MS	MS/MS	MS/MS	MS/MS	MS/MS		0.144288	0.144288	0.305903
High	P57784	U2 small nuclear ribonucleoprotein A' OS=Mus musculus OX=10090 GN=Snrpa1 PE=1 SV=2	34	6	6	6	29	28.3	-0.238	0	FALSE	32.944	8421.09	6	2.85054e+06	4.04326e+06	2.86394e+06	2.65881e+06	2.45972e+06	3.07898e+06	2.85054e+06	4.04326e+06	2.86394e+06	2.65881e+06	2.45972e+06	3.07898e+06	0.848	6.47	MS/MS	MS/MS	MS/MS	MS/MS	MS/MS	MS/MS		0.302245	0.302245	0.488579
High	Q60668	Heterogeneous nuclear ribonucleoprotein D0 OS=Mus musculus OX=10090 GN=Hnrnpd PE=1 SV=2	34	6	7	4	15	38.3	-0.296	0	FALSE	29.561	8300	6	603982	849853	597240	540360	522216	586789	603982	849853	597240	540360	522216	586789	0.814	5.78	MS/MS	MS/MS	MS/MS	MS/MS	MS/MS	MS/MS	Methylthio [C126]	0.188705	0.188705	0.359079
High	Q9ESX4	Nucleolar protein of 40 kDa OS=Mus musculus OX=10090 GN=Zcchc17 PE=1 SV=1	42	6	6	6	30	27.5	-0.077	0	FALSE	31.642	8015.97	6	1.90238e+06	1.2352e+06	1.57714e+06	1.56513e+06	1.5721e+06	1.28227e+06	1.90238e+06	1.2352e+06	1.57714e+06	1.56513e+06	1.5721e+06	1.28227e+06	0.948	6.18	MS/MS	MS/MS	MS/MS	MS/MS	MS/MS	MS/MS	Methylthio [C146]	0.735207	0.735207	0.841383
High	Q8R3Y5	Uncharacterized protein C19orf47 homolog OS=Mus musculus OX=10090 PE=1 SV=2	34	6	6	6	14	44.4	1.523	0	FALSE	28.798	7340.25	6	355004	339683	365169	1.04712e+06	1.00919e+06	989816	355004	339683	365169	1.04712e+06	1.00919e+06	989816	2.875	5.78	MS/MS	MS/MS	MS/MS	MS/MS	MS/MS	MS/MS		4.56531e-05	4.56531e-05	0.00135998
High	P05213	Tubulin alpha-1B chain OS=Mus musculus OX=10090 GN=Tuba1b PE=1 SV=2	38	6	6	6	18	50.1	0.728	0	FALSE	25.77	7324.76	6	226866	432881	320625	394587	661174	548966	226866	432881	320625	394587	661174	548966	1.657	5.61	MS/MS	MS/MS	MS/MS	MS/MS	MS/MS	MS/MS		0.0642192	0.0642192	0.18275
High	P11499	Heat shock protein HSP 90-beta OS=Mus musculus OX=10090 GN=Hsp90ab1 PE=1 SV=3	30	6	6	3	11	83.2	-0.43	0	FALSE	37.638	6787.65	6	472236	426559	301433	229487	383387	282247	472236	426559	301433	229487	383387	282247	0.742	5.53	MS/MS	MS/MS	MS/MS	MS/MS	MS/MS	MS/MS		0.174757	0.174757	0.340316
High	Q9D0I8	mRNA turnover protein 4 homolog OS=Mus musculus OX=10090 GN=Mrto4 PE=1 SV=1	37	6	7	6	23	27.5	-1.023	0	FALSE	20.35	6510.38	6	726660	1.03375e+06	639545	404488	330290	428407	726660	1.03375e+06	639545	404488	330290	428407	0.492	5.74	MS/MS	MS/MS	MS/MS	MS/MS	MS/MS	MS/MS		0.00572308	0.00572308	0.035272
High	Q9JKB3	Y-box-binding protein 3 OS=Mus musculus OX=10090 GN=Ybx3 PE=1 SV=2	26	6	7	3	20	38.8	-0.588	0	FALSE	36.911	6126.89	6	1.03661e+06	1.31392e+06	1.262e+06	726975	1.09258e+06	637463	1.03661e+06	1.31392e+06	1.262e+06	726975	1.09258e+06	637463	0.665	5.99	MS/MS	MS/MS	MS/MS	MS/MS	MS/MS	MS/MS		0.061203	0.061203	0.179665
High	Q3TFK5	G patch domain-containing protein 4 OS=Mus musculus OX=10090 GN=Gpatch4 PE=1 SV=1	27	6	6	6	20	46.5	0.088	0	FALSE	38.138	6085.7	6	144775	242260	183275	192572	178996	224001	144775	242260	183275	192572	178996	224001	1.063	5.28	MS/MS	MS/MS	MS/MS	MS/MS	MS/MS	MS/MS	Methylthio [C333]	0.724467	0.724467	0.837092
High	Q8BZR9	Nuclear cap-binding protein subunit 3 OS=Mus musculus OX=10090 GN=Ncbp3 PE=1 SV=1	24	6	6	6	11	70	-1.283	0	FALSE	29.43	5993.75	6	188976	339206	201821	101041	92008.8	96587	188976	339206	201821	101041	92008.8	96587	0.411	5.18	MS/MS	MS/MS	MS/MS	MS/MS	MS/MS	MS/MS		0.0030762	0.0030762	0.0232812
High	Q99K48	Non-POU domain-containing octamer-binding protein OS=Mus musculus OX=10090 GN=Nono PE=1 SV=3	25	6	7	5	9	54.5	0.579	0	FALSE	23.689	5858.62	6	143635	328495	168496	305171	258345	335797	143635	328495	168496	305171	258345	335797	1.493	5.39	MS/MS	MS/MS	MS/MS	MS/MS	MS/MS	MS/MS		0.147534	0.147534	0.31042
High	O08810	116 kDa U5 small nuclear ribonucleoprotein component OS=Mus musculus OX=10090 GN=Eftud2 PE=1 SV=1	33	6	6	6	7	109.3	0.402	0	FALSE	25.983	5760.89	6	40589.3	58979.2	39193.8	66309.6	47722.3	68472.3	40589.3	58979.2	39193.8	66309.6	47722.3	68472.3	1.322	4.72	MS/MS	MS/MS	MS/MS	MS/MS	MS/MS	MS/MS		0.160171	0.160171	0.325225
High	P21614	Vitamin D-binding protein OS=Mus musculus OX=10090 GN=Gc PE=1 SV=2	26	6	6	6	13	53.6	0.001	0	FALSE	22.528	5701.38	6	361180	394370	352701	396605	327579	387143	361180	394370	352701	396605	327579	387143	1	5.57	MS/MS	MS/MS	MS/MS	MS/MS	MS/MS	MS/MS	Methylthio [C29; C286; C335]	0.997273	0.997273	0.999645
High	Q8BHJ9	Pre-mRNA-splicing factor SLU7 OS=Mus musculus OX=10090 GN=Slu7 PE=1 SV=1	29	6	6	6	12	68	-0.749	0	FALSE	28.579	5641.66	6	178769	141351	443247	190119	81565.6	152174	178769	141351	443247	190119	81565.6	152174	0.595	5.24	MS/MS	MS/MS	MS/MS	MS/MS	MS/MS	MS/MS		0.213292	0.213292	0.387064
High	P47962	60S ribosomal protein L5 OS=Mus musculus OX=10090 GN=Rpl5 PE=1 SV=3	33	6	7	6	20	34.4	0.011	0	FALSE	23.978	5602.36	6	1.0617e+06	1.00222e+06	757676	990140	781840	1.06488e+06	1.0617e+06	1.00222e+06	757676	990140	781840	1.06488e+06	1.007	5.97	MS/MS	MS/MS	MS/MS	MS/MS	MS/MS	MS/MS		0.962157	0.962157	0.98483
High	Q3TIX9	U4/U6.U5 tri-snRNP-associated protein 2 OS=Mus musculus OX=10090 GN=Usp39 PE=1 SV=2	30	6	6	6	11	65.1	-0.123	0	FALSE	25.144	5550.34	6	192980	413248	209994	281005	159466	289210	192980	413248	209994	281005	159466	289210	0.918	5.39	MS/MS	MS/MS	MS/MS	MS/MS	MS/MS	MS/MS		0.766372	0.766372	0.857215
High	D3YXK2	Scaffold attachment factor B1 OS=Mus musculus OX=10090 GN=Safb PE=1 SV=2	25	6	6	6	7	105	0.078	0	FALSE	27.68	5286.93	6	179229	295035	267193	269847	213185	288999	179229	295035	267193	269847	213185	288999	1.056	5.4	MS/MS	MS/MS	MS/MS	MS/MS	MS/MS	MS/MS	Methylthio [C225; C303; C384]	0.768339	0.768339	0.857215
High	O35841	Apoptosis inhibitor 5 OS=Mus musculus OX=10090 GN=Api5 PE=1 SV=2	22	6	6	6	13	56.8	0.34	0	FALSE	27.712	5234.79	6	333759	669974	452540	548031	522102	716603	333759	669974	452540	548031	522102	716603	1.265	5.72	MS/MS	MS/MS	MS/MS	MS/MS	MS/MS	MS/MS		0.305457	0.305457	0.491388
High	Q6NZB0	DnaJ homolog subfamily C member 8 OS=Mus musculus OX=10090 GN=Dnajc8 PE=1 SV=2	27	6	6	6	23	29.8	0.127	0	FALSE	19.469	5155.02	6	272843	341082	299029	328755	286097	385101	272843	341082	299029	328755	286097	385101	1.092	5.5	MS/MS	MS/MS	MS/MS	MS/MS	MS/MS	MS/MS		0.524983	0.524983	0.672791
High	Q8BLH7	HIRA-interacting protein 3 OS=Mus musculus OX=10090 GN=Hirip3 PE=1 SV=1	24	6	6	6	11	65.2	0.196	0	FALSE	30.45	5125.3	6	85265.7	129616	93858.5	119264	113804	114996	85265.7	129616	93858.5	119264	113804	114996	1.146	5.03	MS/MS	MS/MS	MS/MS	MS/MS	MS/MS	MS/MS	Methylthio [C464]	0.375536	0.375536	0.563304
High	A2AWF2	Reduced expression 2 OS=Mus musculus OX=10090 GN=Rex2 PE=1 SV=1	28	6	6	5	11	79.8	0.934	0	FALSE	23.512	5025.45	6	65653.5	48631.7	150896	173519	106499	181817	65653.5	48631.7	150896	173519	106499	181817	1.911	5.03	MS/MS	MS/MS	MS/MS	MS/MS	MS/MS	MS/MS		0.0993293	0.0993293	0.239889
High	Q9R0Q4	Mortality factor 4-like protein 2 OS=Mus musculus OX=10090 GN=Morf4l2 PE=1 SV=1	23	6	6	6	24	32.2	1.296	0	FALSE	27.419	4638.29	6	261404	358938	252343	744031	673028	699360	261404	358938	252343	744031	673028	699360	2.455	5.65	MS/MS	MS/MS	MS/MS	MS/MS	MS/MS	MS/MS		0.000652166	0.000652166	0.00819514
High	P52480	Pyruvate kinase PKM OS=Mus musculus OX=10090 GN=Pkm PE=1 SV=4	18	6	6	6	12	57.8	0.013	0	FALSE	22.708	4266.47	6	153952	187003	182022	173053	170942	181905	153952	187003	182022	173053	170942	181905	1.009	5.24	MS/MS	MS/MS	MS/MS	MS/MS	MS/MS	MS/MS		0.937526	0.937526	0.975612
High	P14733	Lamin-B1 OS=Mus musculus OX=10090 GN=Lmnb1 PE=1 SV=3	24	6	6	6	9	66.7	-0.219	0	FALSE	21.265	4244.79	6	53212.2	68590.3	43754.6	50864.8	0	47088.5	53212.2	68590.3	43754.6	50864.8	42311.7	47088.5	0.859	4.7	MS/MS	MS/MS	MS/MS	MS/MS	MS/MS	MS/MS		0.353533	0.353533	0.541272
High	Q6NZJ6	Eukaryotic translation initiation factor 4 gamma 1 OS=Mus musculus OX=10090 GN=Eif4g1 PE=1 SV=1	20	6	6	6	4	176	0.182	0	FALSE	23.923	4241.57	6	35546	62314.2	39067.6	56397.2	42430.4	52759	35546	62314.2	39067.6	56397.2	42430.4	52759	1.134	4.67	MS/MS	MS/MS	MS/MS	MS/MS	MS/MS	MS/MS		0.526313	0.526313	0.672791
High	Q8R0F5	RNA-binding motif protein, X-linked 2 OS=Mus musculus OX=10090 GN=Rbmx2 PE=1 SV=1	20	6	6	6	20	37.5	-1.588	0	FALSE	22.612	4196.29	6	1.71474e+06	2.39293e+06	1.52037e+06	622364	595261	620019	1.71474e+06	2.39293e+06	1.52037e+06	622364	595261	620019	0.333	6.03	MS/MS	MS/MS	MS/MS	MS/MS	MS/MS	MS/MS	Methylthio [C186]	0.00036144	0.00036144	0.00617229
High	Q8C5N3	Pre-mRNA-splicing factor CWC22 homolog OS=Mus musculus OX=10090 GN=Cwc22 PE=1 SV=1	21	6	6	6	6	104.7	-0.493	0	FALSE	23.274	4104.48	6	165571	190621	168121	124440	120050	127527	165571	190621	168121	124440	120050	127527	0.711	5.17	MS/MS	MS/MS	MS/MS	MS/MS	MS/MS	MS/MS	Methylthio [C251]	0.0165552	0.0165552	0.0763645
High	Q6NZN0	RNA-binding protein 26 OS=Mus musculus OX=10090 GN=Rbm26 PE=1 SV=2	20	6	6	6	5	114.1	1.098	0	FALSE	25.261	4012.07	6	0	19512.4	19487.2	54958.2	36545.5	57873.5	31134.8	19512.4	19487.2	54958.2	36545.5	57873.5	2.141	4.52	MS/MS	MS/MS	MS/MS	MS/MS	MS/MS	MS/MS		0.00981682	0.00981682	0.0535902
High	Q9EQH2	Endoplasmic reticulum aminopeptidase 1 OS=Mus musculus OX=10090 GN=Erap1 PE=1 SV=2	20	6	6	6	7	106.5	0.15	0	FALSE	23.689	3941.89	6	36287.7	48013	48677.4	44405.4	0	61620.3	36287.7	48013	48677.4	44405.4	42311.7	61620.3	1.109	4.67	MS/MS	MS/MS	MS/MS	MS/MS	MS/MS	MS/MS		0.536098	0.536098	0.679976
High	cont_Q06830	Peroxiredoxin-1 OS=Homo sapiens GN=PRDX1 PE=1 SV=1	20	6	6	6	29	22.1	-0.796	0	TRUE	22.36	3924.69	6	428877	396193	230435	169040	205266	215418	428877	396193	230435	169040	205266	215418	0.576	5.41	MS/MS	MS/MS	MS/MS	MS/MS	MS/MS	MS/MS		0.0329205	0.0329205	0.114791
High	Q9QZQ8	Core histone macro-H2A.1 OS=Mus musculus OX=10090 GN=Macroh2a1 PE=1 SV=3	21	6	6	6	16	39.7	0.02	0	FALSE	19.819	3860.29	6	335765	302659	350706	335092	307565	360340	335765	302659	350706	335092	307565	360340	1.014	5.52	MS/MS	MS/MS	MS/MS	MS/MS	MS/MS	MS/MS	Methylthio [C276]	0.903024	0.903024	0.956143
High	Q80VC9	Calmodulin-regulated spectrin-associated protein 3 OS=Mus musculus OX=10090 GN=Camsap3 PE=1 SV=1	20	6	6	6	5	135.1	1.328	0	FALSE	23.835	3639.66	6	0	0	45618.4	85501	85126.6	95885.8	31134.8	31058.9	45618.4	85501	85126.6	95885.8	2.51	4.75	Unknown	Unknown	MS/MS	MS/MS	MS/MS	MS/MS		0.000859671	0.000859671	0.0100446
High	Q922U1	U4/U6 small nuclear ribonucleoprotein Prp3 OS=Mus musculus OX=10090 GN=Prpf3 PE=1 SV=1	19	6	6	6	10	77.4	-0.577	0	FALSE	21.627	3542.9	6	46785.9	319815	51783.5	73056.5	44930.8	71152.1	46785.9	319815	51783.5	73056.5	44930.8	71152.1	0.67	4.88	MS/MS	MS/MS	MS/MS	MS/MS	MS/MS	MS/MS		0.491961	0.491961	0.654534
High	Q8BJS4	SUN domain-containing protein 2 OS=Mus musculus OX=10090 GN=Sun2 PE=1 SV=3	20	6	6	6	9	81.6	-0.934	0	FALSE	22.002	3485.47	6	57993.2	47753.6	57452.4	0	0	0	57993.2	47753.6	57452.4	23364	42311.7	23054.7	0.523	4.59	MS/MS	MS/MS	MS/MS	Unknown	MS/MS	MS/MS		0.0182624	0.0182624	0.0806827
High	Q6A068	Cell division cycle 5-like protein OS=Mus musculus OX=10090 GN=Cdc5l PE=1 SV=2	19	6	6	6	9	92.1	0.349	0	FALSE	19.523	3335.49	6	53692.9	50356.9	57702.2	80776.7	47204.9	84562.2	53692.9	50356.9	57702.2	80776.7	47204.9	84562.2	1.274	4.78	MS/MS	MS/MS	MS/MS	MS/MS	MS/MS	MS/MS		0.240706	0.240706	0.420761
High	O70133	ATP-dependent RNA helicase A OS=Mus musculus OX=10090 GN=Dhx9 PE=1 SV=2	18	6	6	6	5	149.4	0.578	0	FALSE	27.747	3332.1	6	0	0	0	37770.7	40056.4	44652.6	31134.8	31058.9	21002.9	37770.7	40056.4	44652.6	1.493	4.52	Unknown	Unknown	Unknown	MS/MS	MS/MS	MS/MS		0.0381618	0.0381618	0.127836
High	Q5SSI6	U3 small nucleolar RNA-associated protein 18 homolog OS=Mus musculus OX=10090 GN=Utp18 PE=1 SV=1	20	6	6	6	14	61.2	0.025	0	FALSE	22.297	3254.59	6	34410	21466.6	29315.8	0	0	0	34410	21466.6	29315.8	23364	42311.7	23054.7	1.017	4.45	MS/MS	MS/MS	MS/MS	MS/MS	Unknown	Unknown		0.94179	0.94179	0.975631
High	P25976	Nucleolar transcription factor 1 OS=Mus musculus OX=10090 GN=Ubtf PE=1 SV=1	20	6	6	6	8	89.5	0.932	0	FALSE	17.829	2943.53	6	0	0	0	49827.2	46459.5	60986.4	31134.8	31058.9	21002.9	49827.2	46459.5	60986.4	1.908	4.58	Unknown	Unknown	Unknown	MS/MS	MS/MS	MS/MS		0.00724406	0.00724406	0.0426951
High	P58252	Elongation factor 2 OS=Mus musculus OX=10090 GN=Eef2 PE=1 SV=2	19	6	6	6	7	95.3	0.169	0	FALSE	16.051	2886.04	6	0	66571.6	43533.2	53976.7	45599.9	52119.7	31134.8	66571.6	43533.2	53976.7	45599.9	52119.7	1.124	4.68	Unknown	MS/MS	MS/MS	MS/MS	MS/MS	MS/MS	Methylthio [C41]	0.598099	0.598099	0.7348
High	Q8K4Z5	Splicing factor 3A subunit 1 OS=Mus musculus OX=10090 GN=Sf3a1 PE=1 SV=1	17	6	6	6	10	88.5	0.513	0	FALSE	20.763	2672.42	6	21568.3	24221.4	23043.6	0	0	35422	21568.3	24221.4	23043.6	23364	42311.7	35422	1.427	4.44	MS/MS	MS/MS	MS/MS	Unknown	Unknown	MS/MS		0.0922073	0.0922073	0.234982
High	P38647	Stress-70 protein, mitochondrial OS=Mus musculus OX=10090 GN=Hspa9 PE=1 SV=3	14	6	6	6	11	73.4	1.491	0	FALSE	21.03	2323.96	6	0	0	0	36386.6	128198	96652	31134.8	31058.9	21002.9	36386.6	128198	96652	2.81	4.66	MS/MS	Unknown	MS/MS	MS/MS	MS/MS	MS/MS		0.0265125	0.0265125	0.0986443
High	Q8CH18	Cell division cycle and apoptosis regulator protein 1 OS=Mus musculus OX=10090 GN=Ccar1 PE=1 SV=1	14	6	6	6	5	132	0.374	0	FALSE	13.962	2138.75	6	0	0	0	33796.7	0	30933.8	31134.8	31058.9	21002.9	33796.7	42311.7	30933.8	1.296	4.49	MS/MS	Unknown	Unknown	MS/MS	Unknown	MS/MS		0.16583	0.16583	0.330668
High	cont_P15241	Keratin, type II microfibrillar, component 7C OS=Ovis aries PE=1 SV=1	11	6	6	1	11	53.6		0	TRUE	17.482	2063.35	6	0	451694	0	0	0	0	31134.8	451694	21002.9	23364	42311.7	23054.7			MS/MS	MS/MS	MS/MS	Unknown	Unknown	MS/MS
High	A0A1Y7VKY1	40S ribosomal protein S18 OS=Mus musculus OX=10090 GN=Rps18-ps5 PE=3 SV=1	28	5	5	5	31	17.7	5.363	0	FALSE	20.14	5794.16	5	0	104666	0	1.58635e+06	1.58348e+06	1.89799e+06	31134.8	104666	21002.9	1.58635e+06	1.58348e+06	1.89799e+06	41.146	5.42	MS/MS	MS/MS	Unknown	MS/MS	MS/MS	MS/MS		0.000138548	0.000138548	0.00318183	1
High	P62908	40S ribosomal protein S3 OS=Mus musculus OX=10090 GN=Rps3 PE=1 SV=1	16	5	5	5	19	26.7	4.181	0	FALSE	15.199	2861.26	5	0	0	0	536006	435310	519887	31134.8	31058.9	21002.9	536006	435310	519887	18.144	5.07	Unknown	Unknown	Unknown	MS/MS	MS/MS	MS/MS		2.13491e-06	2.13491e-06	0.000142185	1
High	P14131	40S ribosomal protein S16 OS=Mus musculus OX=10090 GN=Rps16 PE=1 SV=4	13	5	5	5	30	16.4	4.32	0	FALSE	13.982	2504.69	5	0	0	0	453077	487856	731606	31134.8	31058.9	21002.9	453077	487856	731606	19.968	5.09	Unknown	Unknown	MS/MS	MS/MS	MS/MS	MS/MS		5.89774e-06	5.89774e-06	0.000302146	1
High	Q8BQ46	TAF15 RNA polymerase II, TATA box binding protein (TBP)-associated factor OS=Mus musculus OX=10090 GN=Taf15 PE=1 SV=1	127	5	6	3	8	58.6	-0.294	0	FALSE	39.055	28935.8	5	423847	494645	334118	364860	333527	312562	423847	494645	334118	364860	333527	312562	0.816	5.57	MS/MS	MS/MS	MS/MS	MS/MS	MS/MS	MS/MS		0.195001	0.195001	0.367905
High	P10853	Histone H2B type 1-F/J/L OS=Mus musculus OX=10090 GN=H2bc15 PE=1 SV=2	119	5	5	2	36	13.9	0.628	0	FALSE	26.503	24752.5	5	9.23423e+07	1.21012e+08	1.01585e+08	1.61469e+08	1.57005e+08	1.65346e+08	9.23423e+07	1.21012e+08	1.01585e+08	1.61469e+08	1.57005e+08	1.65346e+08	1.546	8.11	MS/MS	MS/MS	MS/MS	MS/MS	MS/MS	MS/MS		0.01003	0.01003	0.0543089
High	cont_P02769	Serum albumin OS=Bos_taurus GN=ALB PE=1 SV=4	51	5	5	1	8	69.2		0	TRUE	27.358	14949.3	5	0	0	0	0	0	0	0	0	0	0	0	0			MS/MS	MS/MS	MS/MS	MS/MS	MS/MS	MS/MS
High	Q80SY5	Pre-mRNA-splicing factor 38B OS=Mus musculus OX=10090 GN=Prpf38b PE=1 SV=1	51	5	5	5	9	63.7	-0.561	0	FALSE	31.661	11825.2	5	2.66544e+06	4.37468e+06	2.94347e+06	2.15708e+06	2.05529e+06	2.41202e+06	2.66544e+06	4.37468e+06	2.94347e+06	2.15708e+06	2.05529e+06	2.41202e+06	0.678	6.43	MS/MS	MS/MS	MS/MS	MS/MS	MS/MS	MS/MS		0.0552571	0.0552571	0.166521
High	P98086	Complement C1q subcomponent subunit A OS=Mus musculus OX=10090 GN=C1qa PE=1 SV=2	48	5	5	5	19	26	-0.149	0	FALSE	21.198	11705.3	5	9.20344e+06	1.20903e+07	9.81915e+06	9.00396e+06	9.71834e+06	9.16326e+06	9.20344e+06	1.20903e+07	9.81915e+06	9.00396e+06	9.71834e+06	9.16326e+06	0.902	6.99	MS/MS	MS/MS	MS/MS	MS/MS	MS/MS	MS/MS		0.416851	0.416851	0.594288
High	P17095	High mobility group protein HMG-I/HMG-Y OS=Mus musculus OX=10090 GN=Hmga1 PE=1 SV=4	60	5	5	5	41	11.6	0.339	0	FALSE	24.183	10172.8	5	3.2433e+07	3.32679e+07	3.40891e+07	4.01359e+07	4.64162e+07	3.996e+07	3.2433e+07	3.32679e+07	3.40891e+07	4.01359e+07	4.64162e+07	3.996e+07	1.265	7.57	MS/MS	MS/MS	MS/MS	MS/MS	MS/MS	MS/MS		0.064985	0.064985	0.18275
High	P12025	Midkine OS=Mus musculus OX=10090 GN=Mdk PE=1 SV=2	42	5	5	5	35	15.4	-1.778	0	FALSE	23.559	8922.72	5	5.96117e+06	3.09052e+06	4.81264e+06	1.38652e+06	1.45308e+06	1.09118e+06	5.96117e+06	3.09052e+06	4.81264e+06	1.38652e+06	1.45308e+06	1.09118e+06	0.292	6.38	MS/MS	MS/MS	MS/MS	MS/MS	MS/MS	MS/MS	Methylthio [C58; C81; C91; C113; C123]	0.000994748	0.000994748	0.0112289
High	Q9CY57	Chromatin target of PRMT1 protein OS=Mus musculus OX=10090 GN=Chtop PE=1 SV=2	58	5	9	5	28	26.6	1.124	0	FALSE	41.929	8761.74	5	1.90091e+06	2.05899e+06	4.63107e+06	4.89371e+06	8.32639e+06	4.60736e+06	1.90091e+06	2.05899e+06	4.63107e+06	4.89371e+06	8.32639e+06	4.60736e+06	2.18	6.59	MS/MS	MS/MS	MS/MS	MS/MS	MS/MS	MS/MS		0.042008	0.042008	0.138501
High	Q9Z0N1	Eukaryotic translation initiation factor 2 subunit 3, X-linked OS=Mus musculus OX=10090 GN=Eif2s3x PE=1 SV=2	32	5	5	5	11	51	0.148	0	FALSE	28.32	8420.25	5	160927	199579	175789	211533	141223	257242	160927	199579	175789	211533	141223	257242	1.108	5.27	MS/MS	MS/MS	MS/MS	MS/MS	MS/MS	MS/MS		0.594007	0.594007	0.733968
High	Q99020	Heterogeneous nuclear ribonucleoprotein A/B OS=Mus musculus OX=10090 GN=Hnrnpab PE=1 SV=1	36	5	5	4	17	30.8	0.408	0	FALSE	21.113	8398.91	5	823098	1.46979e+06	1.0896e+06	1.321e+06	1.4e+06	1.66398e+06	823098	1.46979e+06	1.0896e+06	1.321e+06	1.4e+06	1.66398e+06	1.327	6.1	MS/MS	MS/MS	MS/MS	MS/MS	MS/MS	MS/MS	Methylthio [C104]	0.165229	0.165229	0.330458
High	A2RTL5	Arginine/serine-rich coiled-coil protein 2 OS=Mus musculus OX=10090 GN=Rsrc2 PE=2 SV=1	32	5	6	5	14	43.9	-0.009	0	FALSE	27.137	8065.33	5	1.81856e+06	2.1271e+06	1.62571e+06	2.18446e+06	1.5078e+06	1.87219e+06	1.81856e+06	2.1271e+06	1.62571e+06	2.18446e+06	1.5078e+06	1.87219e+06	0.993	6.26	MS/MS	MS/MS	MS/MS	MS/MS	MS/MS	MS/MS	Methylthio [C324]	0.965607	0.965607	0.98483
High	P97314	Cysteine and glycine-rich protein 2 OS=Mus musculus OX=10090 GN=Csrp2 PE=1 SV=3	31	5	5	5	34	20.9	0.637	0	FALSE	28.381	7830.72	5	914364	1.0713e+06	900383	1.51384e+06	1.31715e+06	1.66223e+06	914364	1.0713e+06	900383	1.51384e+06	1.31715e+06	1.66223e+06	1.555	6.08	MS/MS	MS/MS	MS/MS	MS/MS	MS/MS	MS/MS	Methylthio [C25; C58; C122]	0.0107428	0.0107428	0.0558959
High	Q3THK3	General transcription factor IIF subunit 1 OS=Mus musculus OX=10090 GN=Gtf2f1 PE=1 SV=2	33	5	6	5	13	57.2	0.253	0	FALSE	33.409	7580.12	5	412929	417742	366312	480518	382347	582328	412929	417742	366312	480518	382347	582328	1.192	5.64	MS/MS	MS/MS	MS/MS	MS/MS	MS/MS	MS/MS		0.266195	0.266195	0.452259
High	Q9ESB3	Histidine-rich glycoprotein OS=Mus musculus OX=10090 GN=Hrg PE=1 SV=2	37	5	5	5	8	59.1	-0.162	0	FALSE	15.863	7181.6	5	1.39759e+06	1.66926e+06	1.45971e+06	1.21052e+06	1.31047e+06	1.53293e+06	1.39759e+06	1.66926e+06	1.45971e+06	1.21052e+06	1.31047e+06	1.53293e+06	0.894	6.15	MS/MS	MS/MS	MS/MS	MS/MS	MS/MS	MS/MS	Methylthio [C89; C288]	0.383489	0.383489	0.570097
High	Q9CY66	H/ACA ribonucleoprotein complex subunit 1 OS=Mus musculus OX=10090 GN=Gar1 PE=1 SV=1	31	5	5	5	19	23.5	-0.412	0	FALSE	20.004	7105.07	5	1.63998e+06	2.12545e+06	1.89718e+06	1.36381e+06	1.51736e+06	1.35567e+06	1.63998e+06	2.12545e+06	1.89718e+06	1.36381e+06	1.51736e+06	1.35567e+06	0.751	6.21	MS/MS	MS/MS	MS/MS	MS/MS	MS/MS	MS/MS		0.0519027	0.0519027	0.159296
High	Q80X50	Ubiquitin-associated protein 2-like OS=Mus musculus OX=10090 GN=Ubap2l PE=1 SV=1	42	5	6	5	5	116.7	-1.554	0	FALSE	29.05	6825.57	5	93529.3	161124	141202	49185.7	0	40379.4	93529.3	161124	141202	49185.7	42311.7	40379.4	0.341	4.88	MS/MS	MS/MS	MS/MS	MS/MS	MS/MS	MS/MS		0.000926133	0.000926133	0.0106346
High	cont_P02534	Keratin, type I microfibrillar 48 kDa, component 8C-1 OS=Ovis aries PE=1 SV=2	35	5	5	4	9	46.6		0	TRUE	12.52	6532.56	5	0	322220	0	0	0	0	31134.8	322220	21002.9	23364	42311.7	23054.7			MS/MS	MS/MS	MS/MS	MS/MS	MS/MS	MS/MS	Methylthio [C171]
High	O70194	Eukaryotic translation initiation factor 3 subunit D OS=Mus musculus OX=10090 GN=Eif3d PE=1 SV=2	28	5	5	5	10	63.9	0.02	0	FALSE	24.94	6522.52	5	171544	257940	315725	197101	194358	379898	171544	257940	315725	197101	194358	379898	1.014	5.38	MS/MS	MS/MS	MS/MS	MS/MS	MS/MS	MS/MS		0.959219	0.959219	0.98483
High	Q8BIZ6	Smad nuclear-interacting protein 1 OS=Mus musculus OX=10090 GN=Snip1 PE=1 SV=1	32	5	5	5	17	44.4	-0.141	0	FALSE	26.864	6005.99	5	527863	559796	497738	537572	372625	548191	527863	559796	497738	537572	372625	548191	0.907	5.7	MS/MS	MS/MS	MS/MS	MS/MS	MS/MS	MS/MS	Methylthio [C286]	0.52351	0.52351	0.672791
High	E9Q6E5	Serine and arginine-rich-splicing factor 11 OS=Mus musculus OX=10090 GN=Srsf11 PE=1 SV=1	29	5	5	5	13	56.7	0.695	0	FALSE	26.593	5652.34	5	406930	917350	823728	887610	1.3499e+06	1.08928e+06	406930	917350	823728	887610	1.3499e+06	1.08928e+06	1.619	5.93	MS/MS	MS/MS	MS/MS	MS/MS	MS/MS	MS/MS		0.107775	0.107775	0.253634
High	Q6DFW4	Nucleolar protein 58 OS=Mus musculus OX=10090 GN=Nop58 PE=1 SV=1	27	5	5	5	10	60.3	-0.58	0	FALSE	26.248	5605.2	5	265199	371296	259530	231031	162093	204308	265199	371296	259530	231031	162093	204308	0.669	5.38	MS/MS	MS/MS	MS/MS	MS/MS	MS/MS	MS/MS		0.0475846	0.0475846	0.149124
High	P01942	Hemoglobin subunit alpha OS=Mus musculus OX=10090 GN=Hba PE=1 SV=2	24	5	5	3	35	15.1	0.7	0	FALSE	29.865	5569.78	5	397743	1.26918e+06	565280	917331	1.08467e+06	1.22843e+06	397743	1.26918e+06	565280	917331	1.08467e+06	1.22843e+06	1.624	5.92	MS/MS	MS/MS	MS/MS	MS/MS	MS/MS	MS/MS		0.170169	0.170169	0.336121
High	Q08943	FACT complex subunit SSRP1 OS=Mus musculus OX=10090 GN=Ssrp1 PE=1 SV=2	28	5	5	5	7	80.8	0.193	0	FALSE	15.747	5511.36	5	731959	1.08495e+06	731581	888109	962401	1.01457e+06	731959	1.08495e+06	731581	888109	962401	1.01457e+06	1.143	5.95	MS/MS	MS/MS	MS/MS	MS/MS	MS/MS	MS/MS		0.402583	0.402583	0.58326
High	P62984	Ubiquitin-60S ribosomal protein L40 OS=Mus musculus OX=10090 GN=Uba52 PE=1 SV=2	28	5	5	5	41	14.7	-1.311	0	FALSE	20.851	5511.07	5	3.26189e+06	5.59911e+06	3.41602e+06	1.92726e+06	1.63542e+06	1.29704e+06	3.26189e+06	5.59911e+06	3.41602e+06	1.92726e+06	1.63542e+06	1.29704e+06	0.403	6.4	MS/MS	MS/MS	MS/MS	MS/MS	MS/MS	MS/MS	Methylthio [C115]	0.00403678	0.00403678	0.0290458
High	Q64012	RNA-binding protein Raly OS=Mus musculus OX=10090 GN=Raly PE=1 SV=3	28	5	5	5	15	33.2	2.74	0	FALSE	18.719	5438.16	5	0	106225	94325.8	457077	438576	464169	31134.8	106225	94325.8	457077	438576	464169	6.681	5.24	MS/MS	MS/MS	MS/MS	MS/MS	MS/MS	MS/MS		0.00158304	0.00158304	0.0151741
High	Q5RJG1	Nucleolar protein 10 OS=Mus musculus OX=10090 GN=Nol10 PE=2 SV=1	28	5	5	5	7	80	-0.577	0	FALSE	29.24	5367.76	5	53542.9	103477	125800	50305.8	0	98613.1	53542.9	103477	125800	50305.8	42311.7	98613.1	0.67	4.86	MS/MS	MS/MS	MS/MS	MS/MS	Unknown	MS/MS		0.257668	0.257668	0.441148
High	P60122	RuvB-like 1 OS=Mus musculus OX=10090 GN=Ruvbl1 PE=1 SV=1	24	5	5	5	13	50.2	0.7	0	FALSE	23.9	5150.41	5	69882.3	91418.6	64689.1	137116	112932	114301	69882.3	91418.6	64689.1	137116	112932	114301	1.624	4.98	MS/MS	MS/MS	MS/MS	MS/MS	MS/MS	MS/MS		0.0137262	0.0137262	0.0662437
High	Q921E6	Polycomb protein EED OS=Mus musculus OX=10090 GN=Eed PE=1 SV=1	25	5	5	5	12	50.2	1.916	0	FALSE	22.041	5116.72	5	188042	0	193987	379730	346961	462022	188042	31058.9	193987	379730	346961	462022	3.773	5.31	MS/MS	Unknown	MS/MS	MS/MS	MS/MS	MS/MS		0.0442973	0.0442973	0.143912
High	Q9D1J3	SAP domain-containing ribonucleoprotein OS=Mus musculus OX=10090 GN=Sarnp PE=1 SV=3	23	5	5	5	28	23.5	0.145	0	FALSE	23.27	5017.37	5	651469	1.27131e+06	742980	974689	866802	985339	651469	1.27131e+06	742980	974689	866802	985339	1.106	5.95	MS/MS	MS/MS	MS/MS	MS/MS	MS/MS	MS/MS		0.629132	0.629132	0.757689
High	Q3UHX9	Putative methyltransferase C9orf114 homolog OS=Mus musculus OX=10090 GN=Spout1 PE=1 SV=1	23	5	5	5	13	42.9	-0.29	0	FALSE	19.827	5003.4	5	245827	289502	178448	202663	159040	215679	245827	289502	178448	202663	159040	215679	0.818	5.32	MS/MS	MS/MS	MS/MS	MS/MS	MS/MS	MS/MS		0.283536	0.283536	0.472087
High	E9PZM7	SR-related CTD-associated factor 11 OS=Mus musculus OX=10090 GN=Scaf11 PE=1 SV=1	25	5	5	5	4	162	-1	0	FALSE	24.1	4962.26	5	111228	89731.8	119670	64241.1	0	54983.4	111228	89731.8	119670	64241.1	42311.7	54983.4	0.5	4.88	MS/MS	MS/MS	MS/MS	MS/MS	Unknown	MS/MS		0.00481974	0.00481974	0.0320995
High	Q99KP6	Pre-mRNA-processing factor 19 OS=Mus musculus OX=10090 GN=Prpf19 PE=1 SV=1	25	5	5	5	10	55.2	0.543	0	FALSE	18.184	4893.26	5	476696	456077	562424	884109	450016	949678	476696	456077	562424	884109	450016	949678	1.457	5.78	MS/MS	MS/MS	MS/MS	MS/MS	MS/MS	MS/MS		0.148876	0.148876	0.31082
High	P62900	60S ribosomal protein L31 OS=Mus musculus OX=10090 GN=Rpl31 PE=1 SV=1	29	5	5	5	39	14.5	-2.196	0	FALSE	13.079	4815.08	5	5.34852e+06	6.86396e+06	5.98055e+06	7.74669e+06	0	6.96637e+06	5.34852e+06	6.86396e+06	5.98055e+06	7.74669e+06	42311.7	6.96637e+06	0.218	6.45	MS/MS	MS/MS	MS/MS	MS/MS	Unknown	MS/MS		0.331893	0.331893	0.51645
High	E9PUQ3	NKAP domain-containing 1 OS=Mus musculus OX=10090 GN=Nkapd1 PE=1 SV=1	20	5	6	5	20	33.9	-0.841	0	FALSE	25.879	4806.88	5	1.16478e+06	1.93064e+06	1.4135e+06	890071	780345	796554	1.16478e+06	1.93064e+06	1.4135e+06	890071	780345	796554	0.558	6.04	MS/MS	MS/MS	MS/MS	MS/MS	MS/MS	MS/MS		0.0110734	0.0110734	0.05673
High	Q0VBL3	RNA-binding protein 15 OS=Mus musculus OX=10090 GN=Rbm15 PE=1 SV=1	24	5	5	5	7	105.7	-0.432	0	FALSE	28.821	4626.33	5	67097.5	107194	77852.5	62885.3	52206.6	69388.9	67097.5	107194	77852.5	62885.3	52206.6	69388.9	0.741	4.85	MS/MS	MS/MS	MS/MS	MS/MS	MS/MS	MS/MS		0.119593	0.119593	0.270915
High	cont_P01966	Hemoglobin subunit alpha OS=Bos_taurus GN=HBA PE=1 SV=2	23	5	5	2	37	15.2	-0.35	0	TRUE	27.465	4607.37	5	1.00823e+06	1.05567e+06	904475	840785	598799	923797	1.00823e+06	1.05567e+06	904475	840785	598799	923797	0.785	5.94	MS/MS	MS/MS	MS/MS	MS/MS	MS/MS	MS/MS		0.157862	0.157862	0.321518
High	Q9CQI7	U2 small nuclear ribonucleoprotein B'' OS=Mus musculus OX=10090 GN=Snrpb2 PE=1 SV=1	25	5	5	3	23	25.3		0	FALSE	19.197	4519.81	5	0	0	0	0	0	0	0	0	0	0	0	0			MS/MS	MS/MS	MS/MS	MS/MS	MS/MS	MS/MS
High	Q9WTM5	RuvB-like 2 OS=Mus musculus OX=10090 GN=Ruvbl2 PE=1 SV=3	22	5	5	5	13	51.1	1.481	0	FALSE	23.72	4509.62	5	108606	0	106004	208613	166119	224474	108606	31058.9	106004	208613	166119	224474	2.792	5.07	MS/MS	Unknown	MS/MS	MS/MS	MS/MS	MS/MS		0.0319956	0.0319956	0.112746
High	Q9Z1D1	Eukaryotic translation initiation factor 3 subunit G OS=Mus musculus OX=10090 GN=Eif3g PE=1 SV=2	22	5	5	5	17	35.6	0.178	0	FALSE	23.971	4403.35	5	130261	161975	171605	176524	136008	218383	130261	161975	171605	176524	136008	218383	1.131	5.21	MS/MS	MS/MS	MS/MS	MS/MS	MS/MS	MS/MS		0.480203	0.480203	0.650031
High	P07901	Heat shock protein HSP 90-alpha OS=Mus musculus OX=10090 GN=Hsp90aa1 PE=1 SV=4	19	5	5	2	8	84.7	-0.794	0	FALSE	29.573	4377.96	5	0	63765.7	27367.6	25121.9	18790.1	22104.1	31134.8	63765.7	27367.6	25121.9	18790.1	22104.1	0.577	4.46	MS/MS	MS/MS	MS/MS	MS/MS	MS/MS	MS/MS		0.0707744	0.0707744	0.194721
High	P62754	40S ribosomal protein S6 OS=Mus musculus OX=10090 GN=Rps6 PE=1 SV=1	20	5	5	5	17	28.7	3.887	0	FALSE	21.581	4122.15	5	752868	0	0	1.40732e+06	1.07417e+06	1.05271e+06	752868	31058.9	21002.9	1.40732e+06	1.07417e+06	1.05271e+06	14.798	5.48	MS/MS	MS/MS	MS/MS	MS/MS	MS/MS	MS/MS	Methylthio [C12]	0.031356	0.031356	0.11108
High	Q0P678	Zinc finger CCCH domain-containing protein 18 OS=Mus musculus OX=10090 GN=Zc3h18 PE=1 SV=1	23	5	5	5	6	105.6	0.245	0	FALSE	19.871	3998.89	5	50442.1	105670	50600.4	99976.9	0	106159	50442.1	105670	50600.4	99976.9	42311.7	106159	1.185	4.85	MS/MS	MS/MS	MS/MS	MS/MS	Unknown	MS/MS		0.630666	0.630666	0.758165
High	Q9D8N0	Elongation factor 1-gamma OS=Mus musculus OX=10090 GN=Eef1g PE=1 SV=3	19	5	5	5	10	50	0.033	0	FALSE	21.647	3978.83	5	202741	521814	352868	230289	452320	383744	202741	521814	352868	230289	452320	383744	1.023	5.53	MS/MS	MS/MS	MS/MS	MS/MS	MS/MS	MS/MS		0.941938	0.941938	0.975631
High	P62281	40S ribosomal protein S11 OS=Mus musculus OX=10090 GN=Rps11 PE=1 SV=3	20	5	5	5	22	18.4	1.639	0	FALSE	11.299	3824.56	5	190061	386784	243315	887074	779249	782420	190061	386784	243315	887074	779249	782420	3.115	5.66	MS/MS	MS/MS	MS/MS	MS/MS	MS/MS	MS/MS		0.00149084	0.00149084	0.015044
High	Q9QX47	Protein SON OS=Mus musculus OX=10090 GN=Son PE=1 SV=2	21	5	5	5	2	265.5	-0.489	0	FALSE	19.723	3772.43	5	60340.9	100808	72198.3	64625	39671.2	61903.6	60340.9	100808	72198.3	64625	39671.2	61903.6	0.712	4.81	MS/MS	MS/MS	MS/MS	MS/MS	MS/MS	MS/MS		0.148663	0.148663	0.31082
High	Q60865	Caprin-1 OS=Mus musculus OX=10090 GN=Caprin1 PE=1 SV=2	18	5	5	5	7	78.1	0.443	0	FALSE	18.772	3759.87	5	166878	104493	157110	198280	174927	198579	166878	104493	157110	198280	174927	198579	1.36	5.21	MS/MS	MS/MS	MS/MS	MS/MS	MS/MS	MS/MS	Methylthio [C224]	0.102372	0.102372	0.244371
High	cont_Q86YZ3	Hornerin OS=Homo sapiens GN=HRNR PE=1 SV=2	15	5	5	5	6	282.2	-1.932	0	TRUE	58.042	3583.62	5	104167	182942	0	0	14354.5	21476.7	104167	182942	21002.9	23364	14354.5	21476.7	0.262	4.58	MS/MS	MS/MS	Unknown	Unknown	MS/MS	MS/MS		0.0564396	0.0564396	0.168726
High	Q99NB9	Splicing factor 3B subunit 1 OS=Mus musculus OX=10090 GN=Sf3b1 PE=1 SV=1	21	5	5	5	6	145.7	-0.384	0	FALSE	22.178	3537.24	5	31765.9	47367.3	24739	14684	0	26950.5	31765.9	47367.3	24739	14684	42311.7	26950.5	0.766	4.47	MS/MS	MS/MS	MS/MS	MS/MS	MS/MS	MS/MS		0.43103	0.43103	0.60819
High	Q9Z2Q2	Lysine-rich nucleolar protein 1 OS=Mus musculus OX=10090 GN=Knop1 PE=1 SV=2	21	5	5	5	9	53.8	0.073	0	FALSE	12.76	3456.26	5	152705	247000	164391	225414	199352	160517	152705	247000	164391	225414	199352	160517	1.052	5.28	MS/MS	MS/MS	MS/MS	MS/MS	MS/MS	MS/MS		0.7853	0.7853	0.866967
High	O70551	SRSF protein kinase 1 OS=Mus musculus OX=10090 GN=Srpk1 PE=1 SV=2	23	5	5	5	9	73	-0.016	0	FALSE	16.232	3386.98	5	16129.6	45209.4	41136.1	0	0	29338.1	16129.6	45209.4	41136.1	23364	42311.7	29338.1	0.989	4.49	MS/MS	MS/MS	MS/MS	Unknown	Unknown	MS/MS	Methylthio [C640]	0.973483	0.973483	0.989831
High	Q9D902	General transcription factor IIE subunit 2 OS=Mus musculus OX=10090 GN=Gtf2e2 PE=1 SV=2	22	5	5	5	17	33	0.239	0	FALSE	13.397	3335.62	5	140985	187994	279827	216506	251218	224164	140985	187994	279827	216506	251218	224164	1.18	5.33	MS/MS	MS/MS	MS/MS	MS/MS	MS/MS	MS/MS		0.427312	0.427312	0.606802
High	P67778	Prohibitin 1 OS=Mus musculus OX=10090 GN=Phb1 PE=1 SV=1	16	5	5	5	23	29.8	0.18	0	FALSE	22.074	3319.87	5	196119	235123	195730	235393	230150	241994	196119	235123	195730	235393	230150	241994	1.133	5.35	MS/MS	MS/MS	MS/MS	MS/MS	MS/MS	MS/MS		0.292697	0.292697	0.478959
High	cont_P00883	Fructose-bisphosphate aldolase A OS=Oryctolagus cuniculus GN=ALDOA PE=1 SV=2	17	5	5	5	19	39.3	-0.386	0	TRUE	20.209	3294.56	5	147047	112414	118123	108075	81661.2	99228.8	147047	112414	118123	108075	81661.2	99228.8	0.765	5.04	MS/MS	MS/MS	MS/MS	MS/MS	MS/MS	MS/MS		0.097887	0.097887	0.239866
High	O09106	Histone deacetylase 1 OS=Mus musculus OX=10090 GN=Hdac1 PE=1 SV=1	17	5	5	3	13	55	0.828	0	FALSE	19.975	3223.58	5	58416.1	102610	86150.7	125164	148616	155214	58416.1	102610	86150.7	125164	148616	155214	1.775	5.03	MS/MS	MS/MS	MS/MS	MS/MS	MS/MS	MS/MS	Methylthio [C273]	0.0184141	0.0184141	0.0806827
High	Q8QZY1	Eukaryotic translation initiation factor 3 subunit L OS=Mus musculus OX=10090 GN=Eif3l PE=1 SV=1	18	5	5	5	9	66.6	-0.249	0	FALSE	14.973	3192.5	5	217997	176396	101621	107428	135521	159835	217997	176396	101621	107428	135521	159835	0.841	5.16	MS/MS	MS/MS	MS/MS	MS/MS	MS/MS	MS/MS		0.486318	0.486318	0.654534
High	Q05CL8	La-related protein 7 OS=Mus musculus OX=10090 GN=Larp7 PE=1 SV=2	15	5	5	5	11	64.8	-0.751	0	FALSE	22.08	3071.07	5	67025	53981.6	58632.7	32880.9	0	32012.3	67025	53981.6	58632.7	32880.9	42311.7	32012.3	0.594	4.66	MS/MS	MS/MS	MS/MS	MS/MS	MS/MS	MS/MS	Methylthio [C426]	0.00790346	0.00790346	0.0457713
High	P49718	DNA replication licensing factor MCM5 OS=Mus musculus OX=10090 GN=Mcm5 PE=1 SV=2	19	5	5	5	9	82.4		0	FALSE	20.087	3017.76	5	0	0	40509.4	0	0	48275.1	31134.8	31058.9	40509.4	23364	42311.7	48275.1			Unknown	MS/MS	MS/MS	Unknown	Unknown	MS/MS
High	Q80X73	Protein pelota homolog OS=Mus musculus OX=10090 GN=Pelo PE=1 SV=3	21	5	6	5	14	43.3	-0.471	0	FALSE	17.348	3003.05	5	70506.7	113774	70514.2	70815.7	0	70883.2	70506.7	113774	70514.2	70815.7	42311.7	70883.2	0.721	4.85	MS/MS	MS/MS	MS/MS	MS/MS	Unknown	MS/MS	Methylthio [C258]	0.184778	0.184778	0.354647
High	P32261	Antithrombin-III OS=Mus musculus OX=10090 GN=Serpinc1 PE=1 SV=1	19	5	5	5	11	52	-0.653	0	FALSE	14.345	2989.36	5	64567.5	67604.2	63859	45022.3	0	37654	64567.5	67604.2	63859	45022.3	42311.7	37654	0.636	4.72	MS/MS	MS/MS	MS/MS	MS/MS	MS/MS	MS/MS		0.00546048	0.00546048	0.0339877
High	Q91WP6	Serine protease inhibitor A3N OS=Mus musculus OX=10090 GN=Serpina3n PE=1 SV=1	17	5	5	3	13	46.7		0	FALSE	21.665	2776.84	5	0	0	39821.1	0	0	0	31134.8	31058.9	39821.1	23364	42311.7	23054.7			Unknown	Unknown	MS/MS	MS/MS	Unknown	MS/MS
High	Q8VDF2	E3 ubiquitin-protein ligase UHRF1 OS=Mus musculus OX=10090 GN=Uhrf1 PE=1 SV=2	14	5	5	5	7	88.2	1.573	0	FALSE	18.416	2700.12	5	0	0	0	82928.2	72556.7	88859.4	31134.8	31058.9	21002.9	82928.2	72556.7	88859.4	2.975	4.67	Unknown	Unknown	MS/MS	MS/MS	MS/MS	MS/MS	Methylthio [C517]	0.000448911	0.000448911	0.00664388
High	P35601	Replication factor C subunit 1 OS=Mus musculus OX=10090 GN=Rfc1 PE=1 SV=2	15	5	5	5	5	125.9	-0.727	0	FALSE	16.159	2682.66	5	34046.7	25546.4	21472.5	17101.5	13535.1	17781.1	34046.7	25546.4	21472.5	17101.5	13535.1	17781.1	0.604	4.31	MS/MS	MS/MS	MS/MS	MS/MS	MS/MS	MS/MS		0.0222335	0.0222335	0.0889794
High	P07356	Annexin A2 OS=Mus musculus OX=10090 GN=Anxa2 PE=1 SV=2	10	5	5	5	17	38.7	-2.053	0	FALSE	30.189	2529.45	5	279502	151820	38352.1	0	0	0	279502	151820	38352.1	23364	42311.7	23054.7	0.241	4.76	MS/MS	MS/MS	MS/MS	Unknown	Unknown	Unknown		0.0367096	0.0367096	0.125377
High	Q80X41	Serine/threonine-protein kinase VRK1 OS=Mus musculus OX=10090 GN=Vrk1 PE=1 SV=2	14	5	5	5	13	49.7	0.679	0	FALSE	18.133	2508.27	5	143922	45377.4	130439	170508	149678	136896	143922	45377.4	130439	170508	149678	136896	1.601	5.08	MS/MS	MS/MS	MS/MS	MS/MS	MS/MS	MS/MS	Methylthio [C205; C220]	0.201393	0.201393	0.374657
High	O54941	SWI/SNF-related matrix-associated actin-dependent regulator of chromatin subfamily E member 1 OS=Mus musculus OX=10090 GN=Smarce1 PE=1 SV=1	11	5	5	5	12	46.6	1.258	0	FALSE	22.616	2497.76	5	0	0	0	72318	56788.5	67681	31134.8	31058.9	21002.9	72318	56788.5	67681	2.392	4.63	Unknown	Unknown	Unknown	MS/MS	MS/MS	MS/MS		0.00159487	0.00159487	0.0151741
High	O35286	ATP-dependent RNA helicase DHX15 OS=Mus musculus OX=10090 GN=Dhx15 PE=1 SV=2	13	5	5	5	7	90.9	-0.273	0	FALSE	17.154	2455.69	5	30363.5	38597.2	34288.4	0	0	0	30363.5	38597.2	34288.4	23364	42311.7	23054.7	0.828	4.49	MS/MS	MS/MS	MS/MS	Unknown	MS/MS	Unknown		0.382544	0.382544	0.569965
High	Q9DBD0	Inhibitor of carbonic anhydrase OS=Mus musculus OX=10090 GN=Ica PE=1 SV=1	14	5	5	4	8	76.7		0	FALSE	12.063	2415.01	5	0	0	0	0	0	0	0	0	0	0	0	0			MS/MS	MS/MS	MS/MS	MS/MS	MS/MS	MS/MS	Methylthio [C28; C260]
High	A2APB8	Targeting protein for Xklp2 OS=Mus musculus OX=10090 GN=Tpx2 PE=1 SV=1	15	5	5	5	8	85.8	-0.225	0	FALSE	16.989	2282.71	5	0	40621.3	32477.9	26362.4	0	0	31134.8	40621.3	32477.9	26362.4	42311.7	23054.7	0.855	4.5	Unknown	MS/MS	MS/MS	MS/MS	MS/MS	MS/MS		0.449973	0.449973	0.624338
High	Q9DBU6	Serine/Arginine-related protein 53 OS=Mus musculus OX=10090 GN=Rsrc1 PE=1 SV=1	14	5	5	5	19	38.6	-2.621	0	FALSE	19.647	2237.43	5	0	433483	392775	0	0	0	31134.8	433483	392775	23364	42311.7	23054.7	0.163	4.85	Unknown	MS/MS	MS/MS	Unknown	Unknown	Unknown		0.0518912	0.0518912	0.159296
High	O54774	AP-3 complex subunit delta-1 OS=Mus musculus OX=10090 GN=Ap3d1 PE=1 SV=1	13	5	5	5	4	135		0	FALSE	16.092	2044.49	5	0	0	0	21391.1	0	0	31134.8	31058.9	21002.9	21391.1	42311.7	23054.7			MS/MS	MS/MS	Unknown	MS/MS	MS/MS	Unknown
High	cont_P78385	Keratin, type II cuticular Hb3 OS=Homo sapiens GN=KRT83 PE=1 SV=2	10	5	5	2	8	54.2		0	TRUE	12.371	1780.73	5	0	76612.3	0	0	0	0	31134.8	76612.3	21002.9	23364	42311.7	23054.7			MS/MS	MS/MS	MS/MS	Unknown	Unknown	MS/MS
High	Q9DCT6	Chromatin complexes subunit BAP18 OS=Mus musculus OX=10090 GN=Bap18 PE=1 SV=1	37	4	6	4	34	18	8.21	0	FALSE	47.824	8262.4	4	0	0	0	9.83132e+06	6.77302e+06	7.92337e+06	31134.8	31058.9	21002.9	9.83132e+06	6.77302e+06	7.92337e+06	296.163	5.67	Unknown	Unknown	Unknown	MS/MS	MS/MS	MS/MS	Methylthio [C66]	7.96103e-08	7.96103e-08	1.24557e-05	1
High	Q9CZX8	40S ribosomal protein S19 OS=Mus musculus OX=10090 GN=Rps19 PE=1 SV=3	13	4	4	4	24	16.1	3.672	0	FALSE	12.823	2874.01	4	0	0	0	393160	264014	405147	31134.8	31058.9	21002.9	393160	264014	405147	12.746	4.99	Unknown	Unknown	Unknown	MS/MS	MS/MS	MS/MS		1.23591e-05	1.23591e-05	0.000548746	1
High	P63325	40S ribosomal protein S10 OS=Mus musculus OX=10090 GN=Rps10 PE=1 SV=1	17	4	4	4	19	18.9	-3.128	0	FALSE	28.391	4271.44	4	1.5105e+06	2.26745e+06	1.48227e+06	118092	132698	484949	1.5105e+06	2.26745e+06	1.48227e+06	118092	132698	484949	0.114	5.76	MS/MS	MS/MS	MS/MS	MS/MS	MS/MS	MS/MS		0.00198976	0.00198976	0.0169895	5
High	O08583	THO complex subunit 4 OS=Mus musculus OX=10090 GN=Alyref PE=1 SV=3	547	4	7	4	16	26.9	0.305	0	FALSE	50.059	186932	4	1.12834e+08	1.46046e+08	1.39735e+08	1.56726e+08	1.52936e+08	1.81193e+08	1.12834e+08	1.46046e+08	1.39735e+08	1.56726e+08	1.52936e+08	1.81193e+08	1.236	8.17	MS/MS	MS/MS	MS/MS	MS/MS	MS/MS	MS/MS		0.139046	0.139046	0.30099
High	P43276	Histone H1.5 OS=Mus musculus OX=10090 GN=H1-5 PE=1 SV=2	95	4	4	4	15	22.6	-0.724	0	FALSE	21.415	23752.1	4	1.28046e+08	1.46383e+08	1.46016e+08	8.53745e+07	8.33631e+07	8.53342e+07	1.28046e+08	1.46383e+08	1.46016e+08	8.53745e+07	8.33631e+07	8.53342e+07	0.605	8.04	MS/MS	MS/MS	MS/MS	MS/MS	MS/MS	MS/MS		0.0028667	0.0028667	0.0222002
High	Q64524	Histone H2B type 2-E OS=Mus musculus OX=10090 GN=H2bc21 PE=1 SV=3	104	4	4	1	35	14	-1.769	0	FALSE	19.218	20809.8	4	249875	172037	0	0	0	0	249875	172037	21002.9	23364	42311.7	23054.7	0.293	4.72	MS/MS	MS/MS	MS/MS	MS/MS	MS/MS	MS/MS		0.119056	0.119056	0.270618
High	P0C0S6	Histone H2A.Z OS=Mus musculus OX=10090 GN=H2az1 PE=1 SV=2	81	4	4	2	31	13.5	0.825	0	FALSE	22.447	18383.2	4	1.29936e+07	1.44588e+07	1.38332e+07	2.24988e+07	2.54786e+07	2.51855e+07	1.29936e+07	1.44588e+07	1.38332e+07	2.24988e+07	2.54786e+07	2.51855e+07	1.771	7.26	MS/MS	MS/MS	MS/MS	MS/MS	MS/MS	MS/MS		0.00165158	0.00165158	0.0152771
High	P14106	Complement C1q subcomponent subunit B OS=Mus musculus OX=10090 GN=C1qb PE=1 SV=2	86	4	4	4	18	26.7	-0.112	0	FALSE	26.253	16653.8	4	2.36276e+07	2.88536e+07	2.41563e+07	2.26542e+07	2.43155e+07	2.36944e+07	2.36276e+07	2.88536e+07	2.41563e+07	2.26542e+07	2.43155e+07	2.36944e+07	0.925	7.39	MS/MS	MS/MS	MS/MS	MS/MS	MS/MS	MS/MS		0.50541	0.50541	0.660006
High	C0HKE5	Histone H2A type 1-G OS=Mus musculus OX=10090 GN=H2ac11 PE=1 SV=1	77	4	4	2	32	14.1	1.013	0	FALSE	18.414	15876.4	4	3.23159e+07	3.82748e+07	3.59378e+07	6.30557e+07	7.06589e+07	8.20744e+07	3.23159e+07	3.82748e+07	3.59378e+07	6.30557e+07	7.06589e+07	8.20744e+07	2.019	7.7	MS/MS	MS/MS	MS/MS	MS/MS	MS/MS	MS/MS		0.00130697	0.00130697	0.0138165
High	P29699	Alpha-2-HS-glycoprotein OS=Mus musculus OX=10090 GN=Ahsg PE=1 SV=1	49	4	4	3	14	37.3	-0.371	0	FALSE	25.656	10841.5	4	2.05732e+06	3.22006e+06	2.5337e+06	2.15286e+06	1.85533e+06	1.94296e+06	2.05732e+06	3.22006e+06	2.5337e+06	2.15286e+06	1.85533e+06	1.94296e+06	0.773	6.35	MS/MS	MS/MS	MS/MS	MS/MS	MS/MS	MS/MS	Methylthio [C219; C247; C336]	0.134385	0.134385	0.293244
High	P07309	Transthyretin OS=Mus musculus OX=10090 GN=Ttr PE=1 SV=1	40	4	4	4	31	15.8	0.017	0	FALSE	22.695	8650.34	4	1.12545e+07	1.21092e+07	1.19329e+07	1.09113e+07	1.23667e+07	1.24798e+07	1.12545e+07	1.21092e+07	1.19329e+07	1.09113e+07	1.23667e+07	1.24798e+07	1.012	7.07	MS/MS	MS/MS	MS/MS	MS/MS	MS/MS	MS/MS		0.91344	0.91344	0.961283
High	Q8BMJ3	Eukaryotic translation initiation factor 1A, X-chromosomal OS=Mus musculus OX=10090 GN=Eif1ax PE=2 SV=3	44	4	4	4	26	16.5	0.744	0	FALSE	20.584	8392.65	4	1.80464e+07	2.3798e+07	6.84368e+06	2.0033e+07	2.53361e+07	2.71978e+07	1.80464e+07	2.3798e+07	6.84368e+06	2.0033e+07	2.53361e+07	2.71978e+07	1.675	7.27	MS/MS	MS/MS	MS/MS	MS/MS	MS/MS	MS/MS	Methylthio [C51]	0.179448	0.179448	0.348433
High	P23198	Chromobox protein homolog 3 OS=Mus musculus OX=10090 GN=Cbx3 PE=1 SV=2	32	4	4	4	15	20.8	-0.539	0	FALSE	37.307	8260.33	4	5.54801e+06	8.82458e+06	6.06347e+06	4.40378e+06	4.12163e+06	5.33489e+06	5.54801e+06	8.82458e+06	6.06347e+06	4.40378e+06	4.12163e+06	5.33489e+06	0.688	6.74	MS/MS	MS/MS	MS/MS	MS/MS	MS/MS	MS/MS		0.0654086	0.0654086	0.183034
High	Q8R1F0	Leydig cell tumor 10 kDa protein homolog OS=Mus musculus OX=10090 GN=D8Ertd738e PE=3 SV=1	37	4	5	4	27	10.2	0.522	0	FALSE	23.36	8127.84	4	5.20842e+06	5.72714e+06	4.66472e+06	6.16787e+06	9.02746e+06	7.40356e+06	5.20842e+06	5.72714e+06	4.66472e+06	6.16787e+06	9.02746e+06	7.40356e+06	1.436	6.79	MS/MS	MS/MS	MS/MS	MS/MS	MS/MS	MS/MS		0.0433124	0.0433124	0.141402
High	Q8BL97	Serine/arginine-rich splicing factor 7 OS=Mus musculus OX=10090 GN=Srsf7 PE=1 SV=1	43	4	4	3	16	30.8	-0.101	0	FALSE	24.37	8045.01	4	2.00817e+06	2.6412e+06	1.90722e+06	1.99635e+06	2.05456e+06	1.99725e+06	2.00817e+06	2.6412e+06	1.90722e+06	1.99635e+06	2.05456e+06	1.99725e+06	0.932	6.32	MS/MS	MS/MS	MS/MS	MS/MS	MS/MS	MS/MS		0.599094	0.599094	0.7348
High	Q9D883	Splicing factor U2AF 35 kDa subunit OS=Mus musculus OX=10090 GN=U2af1 PE=1 SV=4	35	4	4	4	20	27.8	0.777	0	FALSE	20.141	7849.79	4	2.34696e+06	3.88147e+06	2.35745e+06	5.13869e+06	3.68388e+06	5.70507e+06	2.34696e+06	3.88147e+06	2.35745e+06	5.13869e+06	3.68388e+06	5.70507e+06	1.713	6.56	MS/MS	MS/MS	MS/MS	MS/MS	MS/MS	MS/MS	Methylthio [C18]	0.0378781	0.0378781	0.127836
High	P84102	Small EDRK-rich factor 2 OS=Mus musculus OX=10090 GN=Serf2 PE=1 SV=1	34	4	4	4	32	6.9	1.968	0	FALSE	12.833	7561.5	4	3.90264e+06	4.08942e+06	3.25832e+06	1.48076e+07	1.58495e+07	1.32557e+07	3.90264e+06	4.08942e+06	3.25832e+06	1.48076e+07	1.58495e+07	1.32557e+07	3.911	6.87	MS/MS	MS/MS	MS/MS	MS/MS	MS/MS	MS/MS		3.4337e-05	3.4337e-05	0.00114342
High	Q61990	Poly(rC)-binding protein 2 OS=Mus musculus OX=10090 GN=Pcbp2 PE=1 SV=1	33	4	6	1	14	38.2	0.484	0	FALSE	31.298	7372	4	0	0	67230.4	82212.5	93933.1	0	31134.8	31058.9	67230.4	82212.5	93933.1	23054.7	1.399	4.68	MS/MS	MS/MS	MS/MS	MS/MS	MS/MS	MS/MS	Methylthio [C54]	0.475717	0.475717	0.646586
High	P62830	60S ribosomal protein L23 OS=Mus musculus OX=10090 GN=Rpl23 PE=1 SV=1	41	4	4	4	29	14.9	0.236	0	FALSE	13.836	7277.65	4	1.39778e+06	2.78744e+06	2.45197e+06	4.03879e+06	1.54096e+06	2.50712e+06	1.39778e+06	2.78744e+06	2.45197e+06	4.03879e+06	1.54096e+06	2.50712e+06	1.178	6.36	MS/MS	MS/MS	MS/MS	MS/MS	MS/MS	MS/MS	Methylthio [C125]	0.613268	0.613268	0.746685
High	O70251	Elongation factor 1-beta OS=Mus musculus OX=10090 GN=Eef1b PE=1 SV=5	29	4	5	4	24	24.7	-0.143	0	FALSE	28.414	6706.27	4	629474	809708	643628	595794	584901	698547	629474	809708	643628	595794	584901	698547	0.905	5.82	MS/MS	MS/MS	MS/MS	MS/MS	MS/MS	MS/MS		0.456688	0.456688	0.631026
High	Q8BP67	60S ribosomal protein L24 OS=Mus musculus OX=10090 GN=Rpl24 PE=1 SV=2	27	4	5	4	25	17.8	0.285	0	FALSE	26.165	6679.95	4	1.41121e+06	1.68148e+06	1.76848e+06	1.95316e+06	1.81229e+06	2.14568e+06	1.41121e+06	1.68148e+06	1.76848e+06	1.95316e+06	1.81229e+06	2.14568e+06	1.219	6.25	MS/MS	MS/MS	MS/MS	MS/MS	MS/MS	MS/MS	Methylthio [C6; C36]	0.144684	0.144684	0.305903
High	Q9CQF4	Mitochondrial transcription rescue factor 1 OS=Mus musculus OX=10090 GN=Mtres1 PE=1 SV=1	30	4	5	4	16	27.8	0.24	0	FALSE	23.064	6420.62	4	664895	922286	538053	723056	659715	1.13839e+06	664895	922286	538053	723056	659715	1.13839e+06	1.181	5.88	MS/MS	MS/MS	MS/MS	MS/MS	MS/MS	MS/MS		0.467718	0.467718	0.642269
High	P57776	Elongation factor 1-delta OS=Mus musculus OX=10090 GN=Eef1d PE=1 SV=3	27	4	5	4	16	31.3	-0.139	0	FALSE	25.025	6338.77	4	635317	838387	645721	546800	682829	689319	635317	838387	645721	546800	682829	689319	0.908	5.82	MS/MS	MS/MS	MS/MS	MS/MS	MS/MS	MS/MS		0.504265	0.504265	0.660006
High	Q9CXL3	Uncharacterized protein C7orf50 homolog OS=Mus musculus OX=10090 PE=1 SV=3	27	4	4	4	28	22.2	-0.261	0	FALSE	23.151	6068.38	4	2.19486e+06	2.22463e+06	1.84844e+06	1.89027e+06	1.61492e+06	1.71758e+06	2.19486e+06	2.22463e+06	1.84844e+06	1.89027e+06	1.61492e+06	1.71758e+06	0.834	6.28	MS/MS	MS/MS	MS/MS	MS/MS	MS/MS	MS/MS		0.162253	0.162253	0.327456
High	Q61136	Serine/threonine-protein kinase PRP4 homolog OS=Mus musculus OX=10090 GN=Prpf4b PE=1 SV=3	24	4	5	4	4	116.9	-1.157	0	FALSE	27.535	5969.95	4	305625	298208	391293	137996	155949	149376	305625	298208	391293	137996	155949	149376	0.448	5.34	MS/MS	MS/MS	MS/MS	MS/MS	MS/MS	MS/MS		0.000709135	0.000709135	0.00858698
High	Q9CQU0	Thioredoxin domain-containing protein 12 OS=Mus musculus OX=10090 GN=Txndc12 PE=1 SV=1	28	4	5	4	28	19	-0.141	0	FALSE	25.731	5948.39	4	2.6294e+06	4.4341e+06	3.59696e+06	3.24174e+06	2.85503e+06	3.37677e+06	2.6294e+06	4.4341e+06	3.59696e+06	3.24174e+06	2.85503e+06	3.37677e+06	0.907	6.52	MS/MS	MS/MS	MS/MS	MS/MS	MS/MS	MS/MS		0.570884	0.570884	0.708024
High	Q9ESX5	H/ACA ribonucleoprotein complex subunit DKC1 OS=Mus musculus OX=10090 GN=Dkc1 PE=1 SV=4	21	4	4	4	8	57.4	-0.452	0	FALSE	28.373	5770.22	4	231402	308049	210375	185805	166905	188758	231402	308049	210375	185805	166905	188758	0.731	5.32	MS/MS	MS/MS	MS/MS	MS/MS	MS/MS	MS/MS		0.0650325	0.0650325	0.18275
High	Q6ZPL9	ATP-dependent RNA helicase DDX55 OS=Mus musculus OX=10090 GN=Ddx55 PE=1 SV=2	23	4	4	4	7	68.4	-0.404	0	FALSE	22.008	5730.83	4	173493	166913	200661	151024	105717	157108	173493	166913	200661	151024	105717	157108	0.756	5.19	MS/MS	MS/MS	MS/MS	MS/MS	MS/MS	MS/MS	Methylthio [C161]	0.110268	0.110268	0.255883
High	P23953	Carboxylesterase 1C OS=Mus musculus OX=10090 GN=Ces1c PE=1 SV=4	20	4	4	2	8	61	-0.146	0	FALSE	24.509	5687.96	4	516278	647901	554371	548294	492019	507296	516278	647901	554371	548294	492019	507296	0.904	5.73	MS/MS	MS/MS	MS/MS	MS/MS	MS/MS	MS/MS		0.404604	0.404604	0.58326
High	P83917	Chromobox protein homolog 1 OS=Mus musculus OX=10090 GN=Cbx1 PE=1 SV=1	21	4	4	4	20	21.4	-0.214	0	FALSE	21.386	5453.99	4	1.1631e+06	1.67041e+06	1.33208e+06	1.12829e+06	1.09147e+06	1.34731e+06	1.1631e+06	1.67041e+06	1.33208e+06	1.12829e+06	1.09147e+06	1.34731e+06	0.862	6.11	MS/MS	MS/MS	MS/MS	MS/MS	MS/MS	MS/MS		0.331593	0.331593	0.51645
High	Q02105	Complement C1q subcomponent subunit C OS=Mus musculus OX=10090 GN=C1qc PE=1 SV=2	30	4	4	4	21	26	0.187	0	FALSE	17.941	5302.93	4	1.42242e+06	1.9476e+06	1.86997e+06	1.81427e+06	2.09476e+06	2.01243e+06	1.42242e+06	1.9476e+06	1.86997e+06	1.81427e+06	2.09476e+06	2.01243e+06	1.139	6.27	MS/MS	MS/MS	MS/MS	MS/MS	MS/MS	MS/MS		0.357578	0.357578	0.546209
High	Q8VE37	Regulator of chromosome condensation OS=Mus musculus OX=10090 GN=Rcc1 PE=1 SV=1	21	4	4	4	12	44.9	-0.054	0	FALSE	22.497	5169.26	4	42049.5	89137.5	123553	0	68807	257442	42049.5	89137.5	123553	23364	68807	257442	0.963	4.88	MS/MS	MS/MS	MS/MS	Unknown	MS/MS	MS/MS		0.955521	0.955521	0.98483
High	Q9CZX5	PIN2/TERF1-interacting telomerase inhibitor 1 OS=Mus musculus OX=10090 GN=Pinx1 PE=1 SV=2	24	4	4	4	18	37.2	-1.08	0	FALSE	21.979	5066.75	4	500651	632779	469851	411930	197200	194032	500651	632779	469851	411930	197200	194032	0.473	5.56	MS/MS	MS/MS	MS/MS	MS/MS	MS/MS	MS/MS	Methylthio [C145]	0.0215695	0.0215695	0.0889794
High	Q7TQK0	Cyclin-T2 OS=Mus musculus OX=10090 GN=Ccnt2 PE=1 SV=1	20	4	4	4	7	80.2	-0.112	0	FALSE	25.084	4796.73	4	110563	154369	121258	123559	97538.9	136163	110563	154369	121258	123559	97538.9	136163	0.926	5.09	MS/MS	MS/MS	MS/MS	MS/MS	MS/MS	MS/MS		0.625515	0.625515	0.754697
High	P14115	60S ribosomal protein L27a OS=Mus musculus OX=10090 GN=Rpl27a PE=1 SV=5	22	4	4	4	28	16.6	0.587	0	FALSE	15.929	4752.75	4	1.36967e+06	2.02522e+06	1.53289e+06	2.41972e+06	2.39788e+06	2.48418e+06	1.36967e+06	2.02522e+06	1.53289e+06	2.41972e+06	2.39788e+06	2.48418e+06	1.502	6.3	MS/MS	MS/MS	MS/MS	MS/MS	MS/MS	MS/MS	Methylthio [C70]	0.0249847	0.0249847	0.0956312
High	P97868	E3 ubiquitin-protein ligase RBBP6 OS=Mus musculus OX=10090 GN=Rbbp6 PE=1 SV=5	25	4	4	4	2	199.5	-0.801	0	FALSE	14.818	4685.14	4	102149	135916	53406.3	56345.7	48738.9	51051.9	102149	135916	53406.3	56345.7	48738.9	51051.9	0.574	4.84	MS/MS	MS/MS	MS/MS	MS/MS	MS/MS	MS/MS	Methylthio [C1555]	0.0710468	0.0710468	0.194721
High	Q6P5B0	RRP12-like protein OS=Mus musculus OX=10090 GN=Rrp12 PE=1 SV=1	24	4	4	4	4	143	-0.936	0	FALSE	14.521	4609.12	4	73470	177718	63777.2	62371	30955.5	61608.4	73470	177718	63777.2	62371	30955.5	61608.4	0.523	4.83	MS/MS	MS/MS	MS/MS	MS/MS	MS/MS	MS/MS		0.10924	0.10924	0.254957
High	P16254	Signal recognition particle 14 kDa protein OS=Mus musculus OX=10090 GN=Srp14 PE=1 SV=1	19	4	4	4	40	12.5	-0.775	0	FALSE	19.945	4311.23	4	1.89721e+06	1.38454e+06	948350	913991	744687	729743	1.89721e+06	1.38454e+06	948350	913991	744687	729743	0.584	6.02	MS/MS	MS/MS	MS/MS	MS/MS	MS/MS	MS/MS		0.0381972	0.0381972	0.127836
High	Q9JM93	ADP-ribosylation factor-like protein 6-interacting protein 4 OS=Mus musculus OX=10090 GN=Arl6ip4 PE=1 SV=1	15	4	4	4	21	25.5	0.938	0	FALSE	24.252	4123.61	4	545671	1.24506e+06	209642	748301	1.11212e+06	1.20323e+06	545671	1.24506e+06	209642	748301	1.11212e+06	1.20323e+06	1.916	5.86	MS/MS	MS/MS	MS/MS	MS/MS	MS/MS	MS/MS		0.205734	0.205734	0.380862
High	P16627	Heat shock 70 kDa protein 1-like OS=Mus musculus OX=10090 GN=Hspa1l PE=1 SV=4	16	4	4	1	7	70.6		0	FALSE	19.669	4006.4	4	0	0	0	0	0	0	0	0	0	0	0	0			MS/MS	MS/MS	MS/MS	MS/MS	MS/MS	MS/MS
High	Q80UZ2	Protein SDA1 homolog OS=Mus musculus OX=10090 GN=Sdad1 PE=1 SV=1	20	4	4	4	6	79.5	1.48	0	FALSE	17.35	3893.56	4	0	0	52888.7	106408	101999	102325	31134.8	31058.9	52888.7	106408	101999	102325	2.79	4.79	MS/MS	MS/MS	MS/MS	MS/MS	MS/MS	MS/MS		0.00126786	0.00126786	0.0136193
High	Q9D8E6	60S ribosomal protein L4 OS=Mus musculus OX=10090 GN=Rpl4 PE=1 SV=3	16	4	4	4	12	47.1	1.318	0	FALSE	18.355	3872.68	4	214794	0	260285	376460	189448	376953	214794	31058.9	260285	376460	189448	376953	2.492	5.28	MS/MS	Unknown	MS/MS	MS/MS	MS/MS	MS/MS		0.183564	0.183564	0.354358
High	cont_P69905	Hemoglobin subunit alpha OS=Homo sapiens GN=HBA1 PE=1 SV=2	19	4	4	1	28	15.2		0	TRUE	23.277	3809.22	4	0	0	0	886013	0	0	31134.8	31058.9	21002.9	886013	42311.7	23054.7			MS/MS	MS/MS	MS/MS	MS/MS	MS/MS	MS/MS
High	Q8C6B9	Active regulator of SIRT1 OS=Mus musculus OX=10090 GN=Rps19bp1 PE=1 SV=1	19	4	4	4	25	16	1.729	0	FALSE	18.234	3790.84	4	0	702207	653516	790781	841594	782212	31134.8	702207	653516	790781	841594	782212	3.315	5.65	Unknown	MS/MS	MS/MS	MS/MS	MS/MS	MS/MS		0.215298	0.215298	0.388586
High	Q9EQU5	Protein SET OS=Mus musculus OX=10090 GN=Set PE=1 SV=1	16	4	4	4	18	33.4	-0.476	0	FALSE	25.858	3711.7	4	286377	455333	277090	229116	206532	283728	286377	455333	277090	229116	206532	283728	0.719	5.45	MS/MS	MS/MS	MS/MS	MS/MS	MS/MS	MS/MS		0.12015	0.12015	0.271255
High	P39749	Flap endonuclease 1 OS=Mus musculus OX=10090 GN=Fen1 PE=1 SV=1	19	4	4	4	11	42.3	1.073	0	FALSE	16.031	3676.23	4	210237	202010	132025	386095	318640	424427	210237	202010	132025	386095	318640	424427	2.104	5.41	MS/MS	MS/MS	MS/MS	MS/MS	MS/MS	MS/MS		0.0052759	0.0052759	0.0339877
High	Q78WZ7	DNA-directed RNA polymerase I subunit RPA43 OS=Mus musculus OX=10090 GN=Polr1f PE=1 SV=1	22	4	4	4	15	36.7	1.417	0	FALSE	17.026	3649.36	4	384096	0	325158	467146	297163	532535	384096	31058.9	325158	467146	297163	532535	2.671	5.41	MS/MS	Unknown	MS/MS	MS/MS	MS/MS	MS/MS		0.211318	0.211318	0.385584
High	Q9CWR8	DNA (cytosine-5)-methyltransferase 3-like OS=Mus musculus OX=10090 GN=Dnmt3l PE=1 SV=1	13	4	4	4	10	48	1.67	0	FALSE	19.403	3642.94	4	173087	295745	0	297083	310117	376204	173087	295745	21002.9	297083	310117	376204	3.183	5.26	MS/MS	MS/MS	Unknown	MS/MS	MS/MS	MS/MS	Methylthio [C403]	0.142533	0.142533	0.303619
High	Q9DCE5	p21-activated protein kinase-interacting protein 1 OS=Mus musculus OX=10090 GN=Pak1ip1 PE=1 SV=2	17	4	4	4	10	42.1	0.615	0	FALSE	13.734	3627.06	4	157136	115935	119501	192614	179067	226956	157136	115935	119501	192614	179067	226956	1.532	5.21	MS/MS	MS/MS	MS/MS	MS/MS	MS/MS	MS/MS		0.0218383	0.0218383	0.0889794
High	Q91VN6	Probable ATP-dependent RNA helicase DDX41 OS=Mus musculus OX=10090 GN=Ddx41 PE=1 SV=2	16	4	4	4	7	69.8	-1.29	0	FALSE	15.825	3615.07	4	74557.6	104149	89443.2	37266.8	28712.9	44363.1	74557.6	104149	89443.2	37266.8	28712.9	44363.1	0.409	4.75	MS/MS	MS/MS	MS/MS	MS/MS	MS/MS	MS/MS		0.00172568	0.00172568	0.0155311
High	Q9JHS9	Spliceosome-associated protein CWC15 homolog OS=Mus musculus OX=10090 GN=Cwc15 PE=1 SV=1	18	4	4	4	16	26.6	-2.875	0	FALSE	12.86	3601.3	4	972352	1.16528e+06	940831	240551	0	265378	972352	1.16528e+06	940831	240551	42311.7	265378	0.136	5.58	MS/MS	MS/MS	MS/MS	MS/MS	MS/MS	MS/MS		0.00848733	0.00848733	0.0479031
High	A0A1Y7VJN6	Immunoglobulin heavy constant gamma 3 (Fragment) OS=Mus musculus OX=10090 GN=Ighg3 PE=4 SV=1	17	4	4	4	10	44	0.507	0	TRUE	12.364	3540.22	4	277810	681641	580338	611182	767493	672633	277810	681641	580338	611182	767493	672633	1.421	5.76	MS/MS	MS/MS	MS/MS	MS/MS	MS/MS	MS/MS		0.218684	0.218684	0.39257
High	cont_Q61782	Type I epidermal keratin mRNA, 3'end (Fragment) OS=Mus musculus PE=2 SV=1	13	4	4	1	34	10.7		0	TRUE	19.501	3424.2	4	0	0	0	0	0	0	0	0	0	0	0	0			MS/MS	MS/MS	Unknown	Unknown	MS/MS	MS/MS	Methylthio [C11]
High	Q80XP8	Protein FAM76B OS=Mus musculus OX=10090 GN=Fam76b PE=1 SV=1	15	4	4	4	11	38.5	0.088	0	FALSE	17.172	3399.2	4	242514	288249	210735	260905	247889	273321	242514	288249	210735	260905	247889	273321	1.063	5.4	MS/MS	MS/MS	MS/MS	MS/MS	MS/MS	MS/MS		0.639132	0.639132	0.766958
High	P12970	60S ribosomal protein L7a OS=Mus musculus OX=10090 GN=Rpl7a PE=1 SV=2	17	4	4	4	16	30	0.763	0	FALSE	12.279	3312.44	4	165141	237926	219478	347561	350080	346537	165141	237926	219478	347561	350080	346537	1.697	5.43	MS/MS	MS/MS	MS/MS	MS/MS	MS/MS	MS/MS		0.00761203	0.00761203	0.0444703
High	P60867	40S ribosomal protein S20 OS=Mus musculus OX=10090 GN=Rps20 PE=1 SV=1	13	4	4	4	26	13.4	1.465	0	FALSE	19.785	3133.47	4	433651	350729	280624	957129	910225	1.03075e+06	433651	350729	280624	957129	910225	1.03075e+06	2.761	5.76	MS/MS	MS/MS	MS/MS	MS/MS	MS/MS	MS/MS	Methylthio [C36]	0.000484679	0.000484679	0.00666218
High	Q8R3N1	Nucleolar protein 14 OS=Mus musculus OX=10090 GN=Nop14 PE=1 SV=2	17	4	4	4	5	98.7	0.116	0	FALSE	12.679	3087.23	4	37198.9	67116.2	64507.5	57362.6	44915.3	79635.1	37198.9	67116.2	64507.5	57362.6	44915.3	79635.1	1.084	4.75	MS/MS	MS/MS	MS/MS	MS/MS	MS/MS	MS/MS		0.738678	0.738678	0.842397
High	Q61550	Double-strand-break repair protein rad21 homolog OS=Mus musculus OX=10090 GN=Rad21 PE=1 SV=3	14	4	4	4	8	72	0.222	0	FALSE	20.47	3065.64	4	0	89970.8	29811.3	46252.2	56577.4	50642.1	31134.8	89970.8	29811.3	46252.2	56577.4	50642.1	1.166	4.67	MS/MS	MS/MS	MS/MS	MS/MS	MS/MS	MS/MS	Methylthio [C589]	0.647224	0.647224	0.770328
High	Q91WK2	Eukaryotic translation initiation factor 3 subunit H OS=Mus musculus OX=10090 GN=Eif3h PE=1 SV=1	17	4	4	4	11	39.8	0.3	0	FALSE	13.854	3042.68	4	135840	112756	157805	180048	136749	183380	135840	112756	157805	180048	136749	183380	1.232	5.17	MS/MS	MS/MS	MS/MS	MS/MS	MS/MS	MS/MS		0.20868	0.20868	0.382867
High	Q91WM3	U3 small nucleolar RNA-interacting protein 2 OS=Mus musculus OX=10090 GN=Rrp9 PE=1 SV=1	15	4	4	4	10	52.1	0.118	0	FALSE	15.528	3034.65	4	116113	169243	129239	156190	127065	163474	116113	169243	129239	156190	127065	163474	1.085	5.15	MS/MS	MS/MS	MS/MS	MS/MS	MS/MS	MS/MS		0.600653	0.600653	0.735359
High	Q9JIX0	Transcription and mRNA export factor ENY2 OS=Mus musculus OX=10090 GN=Eny2 PE=1 SV=1	20	4	4	4	39	11.5	0.248	0	FALSE	11.159	3004.01	4	218870	0	99417.5	0	137978	351158	218870	31058.9	99417.5	23364	137978	351158	1.188	4.98	MS/MS	Unknown	MS/MS	MS/MS	MS/MS	MS/MS	Methylthio [C40]	0.840939	0.840939	0.910675
High	P25444	40S ribosomal protein S2 OS=Mus musculus OX=10090 GN=Rps2 PE=1 SV=3	16	4	4	4	13	31.2	2.68	0	FALSE	15.191	2986.78	4	83304.3	169420	51559.1	634595	425787	708870	83304.3	169420	51559.1	634595	425787	708870	6.409	5.36	MS/MS	MS/MS	MS/MS	MS/MS	MS/MS	MS/MS	Methylthio [C229]	0.00152316	0.00152316	0.0151407
High	P62267	40S ribosomal protein S23 OS=Mus musculus OX=10090 GN=Rps23 PE=1 SV=3	14	4	4	4	29	15.8	2.547	0	FALSE	14.582	2977.28	4	192775	302310	0	545437	604378	741083	192775	302310	21002.9	545437	604378	741083	5.844	5.41	MS/MS	MS/MS	Unknown	MS/MS	MS/MS	MS/MS		0.0461763	0.0461763	0.147346
High	P10711	Transcription elongation factor A protein 1 OS=Mus musculus OX=10090 GN=Tcea1 PE=1 SV=2	13	4	4	4	15	33.9	-0.376	0	FALSE	20.039	2959.39	4	85433.9	268880	113454	127055	0	221727	85433.9	268880	113454	127055	42311.7	221727	0.77	5.08	MS/MS	MS/MS	MS/MS	MS/MS	Unknown	MS/MS	Methylthio [C263]	0.625333	0.625333	0.754697
High	Q99J62	Replication factor C subunit 4 OS=Mus musculus OX=10090 GN=Rfc4 PE=1 SV=1	15	4	4	4	10	39.8	0.639	0	FALSE	14.219	2949.48	4	45053	0	55089.6	89650.1	0	76729.3	45053	31058.9	55089.6	89650.1	42311.7	76729.3	1.557	4.73	MS/MS	MS/MS	MS/MS	MS/MS	MS/MS	MS/MS		0.134506	0.134506	0.293244
High	Q61142	Spindlin-1 OS=Mus musculus OX=10090 GN=Spin1 PE=1 SV=2	19	4	5	4	18	29.6	-0.049	0	FALSE	18.866	2869.96	4	128504	172810	211881	137407	191080	161960	128504	172810	211881	137407	191080	161960	0.967	5.22	MS/MS	MS/MS	MS/MS	MS/MS	MS/MS	MS/MS		0.851712	0.851712	0.917864
High	Q8CIL4	Uncharacterized protein C1orf131 homolog OS=Mus musculus OX=10090 PE=1 SV=1	14	4	4	4	13	31.3	1.471	0	FALSE	13.971	2851.52	4	29484	0	54110.7	114249	0	218327	29484	31058.9	54110.7	114249	42311.7	218327	2.772	4.79	MS/MS	Unknown	MS/MS	MS/MS	MS/MS	MS/MS		0.0612425	0.0612425	0.179665
High	P13864	DNA (cytosine-5)-methyltransferase 1 OS=Mus musculus OX=10090 GN=Dnmt1 PE=1 SV=5	13	4	4	4	3	183.1	-0.636	0	FALSE	22.618	2809.4	4	0	17774.9	17412.2	14136.4	11872.1	15285.7	31134.8	17774.9	17412.2	14136.4	11872.1	15285.7	0.643	4.23	Unknown	MS/MS	MS/MS	MS/MS	MS/MS	MS/MS		0.065784	0.065784	0.183314
High	Q9D6L8	Peptidyl-prolyl cis-trans isomerase-like 3 OS=Mus musculus OX=10090 GN=Ppil3 PE=1 SV=1	16	4	4	4	26	18.1	-0.462	0	FALSE	13.136	2769.22	4	133108	253522	158370	135176	94964.5	159369	133108	253522	158370	135176	94964.5	159369	0.726	5.17	MS/MS	MS/MS	MS/MS	MS/MS	MS/MS	MS/MS	Methylthio [C18]	0.207173	0.207173	0.381977
High	P60229	Eukaryotic translation initiation factor 3 subunit E OS=Mus musculus OX=10090 GN=Eif3e PE=1 SV=1	18	4	5	4	12	52.2	0.225	0	FALSE	20.073	2762.31	4	75377.7	112414	81258	107526	82893.7	123435	75377.7	112414	81258	107526	82893.7	123435	1.169	4.98	MS/MS	MS/MS	MS/MS	MS/MS	MS/MS	MS/MS		0.393767	0.393767	0.578915
High	Q99LF4	RNA-splicing ligase RtcB homolog OS=Mus musculus OX=10090 GN=Rtcb PE=1 SV=1	16	4	4	4	10	55.2	0.136	0	FALSE	16.143	2703.11	4	19853.3	56313.2	14934	37449.7	25681.1	0	19853.3	56313.2	14934	37449.7	25681.1	23054.7	1.099	4.43	MS/MS	MS/MS	MS/MS	MS/MS	MS/MS	MS/MS		0.807143	0.807143	0.885243
High	P61255	60S ribosomal protein L26 OS=Mus musculus OX=10090 GN=Rpl26 PE=1 SV=1	14	4	4	4	22	17.2	0.901	0	FALSE	9.7	2577.76	4	916823	497723	974972	1.38016e+06	1.26754e+06	1.65491e+06	916823	497723	974972	1.38016e+06	1.26754e+06	1.65491e+06	1.867	6.02	MS/MS	MS/MS	MS/MS	MS/MS	MS/MS	MS/MS		0.0272485	0.0272485	0.100819
High	Q61464	Zinc finger protein 638 OS=Mus musculus OX=10090 GN=Znf638 PE=1 SV=2	16	4	4	4	3	218	0.146	0	FALSE	14.371	2533.41	4	20211.7	21804.9	14778.7	13905.6	0	15012.2	20211.7	21804.9	14778.7	13905.6	42311.7	15012.2	1.107	4.29	MS/MS	MS/MS	MS/MS	MS/MS	Unknown	MS/MS		0.768293	0.768293	0.857215
High	Q8K2F8	Protein LSM14 homolog A OS=Mus musculus OX=10090 GN=Lsm14a PE=1 SV=1	19	4	4	4	11	50.5	0.207	0	FALSE	13.201	2527.29	4	0	213588	67571.6	87234.3	0	187423	31134.8	213588	67571.6	87234.3	42311.7	187423	1.155	4.92	Unknown	MS/MS	MS/MS	MS/MS	Unknown	MS/MS		0.817454	0.817454	0.893964
High	Q8VDW0	ATP-dependent RNA helicase DDX39A OS=Mus musculus OX=10090 GN=Ddx39a PE=1 SV=1	15	4	4	4	10	49	-0.125	0	FALSE	12.868	2486.4	4	0	76108	46100.1	0	0	85251.7	31134.8	76108	46100.1	23364	42311.7	85251.7	0.917	4.66	MS/MS	MS/MS	MS/MS	MS/MS	MS/MS	MS/MS		0.832371	0.832371	0.90601
High	Q99PV0	Pre-mRNA-processing-splicing factor 8 OS=Mus musculus OX=10090 GN=Prpf8 PE=1 SV=2	16	4	4	4	2	273.4		0	FALSE	17.565	2462.91	4	0	0	0	0	0	3910.26	31134.8	31058.9	21002.9	23364	42311.7	3910.26			Unknown	Unknown	Unknown	MS/MS	Unknown	MS/MS
High	Q8K205	Processing of 1, ribonuclease P/MRP family, (S. cerevisiae) OS=Mus musculus OX=10090 GN=Pop1 PE=1 SV=1	12	4	4	4	5	117.3	1.225	0	FALSE	16.189	2345.47	4	0	18182.3	0	47456.5	48890.5	65464.9	31134.8	18182.3	21002.9	47456.5	48890.5	65464.9	2.338	4.54	Unknown	MS/MS	Unknown	MS/MS	MS/MS	MS/MS		0.00409956	0.00409956	0.0290458
High	P62242	40S ribosomal protein S8 OS=Mus musculus OX=10090 GN=Rps8 PE=1 SV=2	13	4	4	4	20	24.2	2.228	0	FALSE	13.268	2320.94	4	0	258321	136654	622779	423123	429169	31134.8	258321	136654	622779	423123	429169	4.686	5.35	Unknown	MS/MS	MS/MS	MS/MS	MS/MS	MS/MS		0.0303361	0.0303361	0.10921
High	Q8VCM7	Fibrinogen gamma chain OS=Mus musculus OX=10090 GN=Fgg PE=1 SV=1	17	4	4	4	12	49.4	0.126	0	FALSE	13.179	2228.64	4	0	32906.1	46623.3	0	0	62840.8	31134.8	32906.1	46623.3	23364	42311.7	62840.8	1.092	4.58	Unknown	MS/MS	MS/MS	Unknown	Unknown	MS/MS		0.763871	0.763871	0.857215
High	Q921F4	Heterogeneous nuclear ribonucleoprotein L-like OS=Mus musculus OX=10090 GN=Hnrnpll PE=1 SV=3	13	4	5	4	10	64.1	0.242	0	FALSE	18.665	2134.14	4	0	22645.2	44487.8	0	0	52500.6	31134.8	22645.2	44487.8	23364	42311.7	52500.6	1.183	4.54	Unknown	MS/MS	MS/MS	MS/MS	Unknown	MS/MS		0.565658	0.565658	0.704165
High	Q9D554	Splicing factor 3A subunit 3 OS=Mus musculus OX=10090 GN=Sf3a3 PE=1 SV=2	13	4	4	4	10	58.8	0.435	0	FALSE	16.998	2094.86	4	49460.2	0	0	74680.9	46332.3	0	49460.2	31058.9	21002.9	74680.9	46332.3	23054.7	1.352	4.57	MS/MS	Unknown	Unknown	MS/MS	MS/MS	Unknown		0.439746	0.439746	0.61576
High	Q8JZQ9	Eukaryotic translation initiation factor 3 subunit B OS=Mus musculus OX=10090 GN=Eif3b PE=1 SV=1	12	4	4	4	6	91.3	-0.563	0	FALSE	14.763	2025.57	4	62925.4	49216.4	61284	51775.9	0	26873.4	62925.4	49216.4	61284	51775.9	42311.7	26873.4	0.677	4.67	MS/MS	MS/MS	MS/MS	MS/MS	Unknown	MS/MS		0.0981129	0.0981129	0.239866
High	P13020	Gelsolin OS=Mus musculus OX=10090 GN=Gsn PE=1 SV=3	10	4	4	4	5	85.9	-0.439	0	FALSE	10.864	2004.4	4	74179.7	89320.4	77158.3	73098.8	46207.9	60709.6	74179.7	89320.4	77158.3	73098.8	46207.9	60709.6	0.737	4.84	MS/MS	MS/MS	MS/MS	MS/MS	MS/MS	MS/MS		0.095494	0.095494	0.236719
High	P97311	DNA replication licensing factor MCM6 OS=Mus musculus OX=10090 GN=Mcm6 PE=1 SV=1	10	4	4	4	7	92.8	0.256	0	FALSE	17.897	1813.83	4	28115.8	0	25164.5	35596.3	23015	45676.2	28115.8	31058.9	25164.5	35596.3	23015	45676.2	1.194	4.49	MS/MS	Unknown	MS/MS	MS/MS	MS/MS	MS/MS		0.406397	0.406397	0.58458
High	P17182	Alpha-enolase OS=Mus musculus OX=10090 GN=Eno1 PE=1 SV=3	14	4	4	4	12	47.1		0	FALSE	11.92	1759.7	4	117330	0	0	0	0	0	117330	31058.9	21002.9	23364	42311.7	23054.7			MS/MS	Unknown	Unknown	Unknown	Unknown	Unknown
High	P56960	Exosome component 10 OS=Mus musculus OX=10090 GN=Exosc10 PE=1 SV=2	13	4	4	4	5	100.9		0	FALSE	9.807	1665.66	4	0	0	0	0	0	8850.53	31134.8	31058.9	21002.9	23364	42311.7	8850.53			Unknown	Unknown	Unknown	Unknown	MS/MS	MS/MS
High	Q689Z5	Protein strawberry notch homolog 1 OS=Mus musculus OX=10090 GN=Sbno1 PE=1 SV=2	10	4	4	4	3	153.6	-0.31	0	FALSE	15.202	1651.11	4	0	0	0	13005	0	19380.4	31134.8	31058.9	21002.9	13005	42311.7	19380.4	0.807	4.39	Unknown	Unknown	MS/MS	MS/MS	MS/MS	MS/MS		0.531363	0.531363	0.67665
High	Q9D0E1	Heterogeneous nuclear ribonucleoprotein M OS=Mus musculus OX=10090 GN=Hnrnpm PE=1 SV=3	9	4	4	4	6	77.6	0.165	0	FALSE	14.041	1583.65	4	0	0	0	19276.4	0	35063.9	31134.8	31058.9	21002.9	19276.4	42311.7	35063.9	1.121	4.46	MS/MS	Unknown	Unknown	MS/MS	Unknown	MS/MS		0.657798	0.657798	0.776762
High	O55029	Coatomer subunit beta' OS=Mus musculus OX=10090 GN=Copb2 PE=1 SV=2	7	4	4	4	5	102.4		0	FALSE	13.261	1454.08	4	0	0	0	0	0	0	0	0	0	0	0	0			Unknown	Unknown	Unknown	Unknown	Unknown	Unknown	Methylthio [C56]
High	Q04692	SWI/SNF-related matrix-associated actin-dependent regulator of chromatin subfamily A containing DEAD/H box 1 OS=Mus musculus OX=10090 GN=Smarcad1 PE=1 SV=2	11	4	4	4	5	116.4		0	FALSE	10.772	1192.67	4	0	0	0	0	0	0	0	0	0	0	0	0			Unknown	Unknown	Unknown	Unknown	Unknown	Unknown
High	Q69Z99	Zinc finger protein 512 OS=Mus musculus OX=10090 GN=Znf512 PE=2 SV=2	8	4	4	4	10	63.9		0	FALSE	13.354	1142.81	4	0	0	24739.8	0	0	0	31134.8	31058.9	24739.8	23364	42311.7	23054.7			Unknown	Unknown	MS/MS	Unknown	Unknown	Unknown	Methylthio [C326]
High	B2RQG2	PHD finger protein 3 OS=Mus musculus OX=10090 GN=Phf3 PE=1 SV=1	8	4	4	4	2	225.4	0.075	0	FALSE	13.133	1092.57	4	0	13282.6	10014.2	4959.56	0	0	31134.8	13282.6	10014.2	4959.56	42311.7	23054.7	1.053	4.22	Unknown	MS/MS	MS/MS	MS/MS	Unknown	Unknown		0.935176	0.935176	0.97469
High	Q4VA53	Sister chromatid cohesion protein PDS5 homolog B OS=Mus musculus OX=10090 GN=Pds5b PE=1 SV=1	9	4	4	4	3	164.3		0	FALSE	12.427	1020.31	4	0	0	0	0	0	6993.49	31134.8	31058.9	21002.9	23364	42311.7	6993.49			Unknown	Unknown	Unknown	Unknown	Unknown	MS/MS
High	Q6ZWN5	40S ribosomal protein S9 OS=Mus musculus OX=10090 GN=Rps9 PE=1 SV=3	7	3	3	3	12	22.6	3.331	0	FALSE	7.199	1470.5	3	0	0	0	268261	303154	254482	31134.8	31058.9	21002.9	268261	303154	254482	10.063	4.94	Unknown	Unknown	Unknown	MS/MS	MS/MS	MS/MS		6.79664e-06	6.79664e-06	0.000323326	5
High	cont_P20760.1	RecName: Full=Ig gamma-2A chain C region	289	3	3	1	9	35.2		0	TRUE	11.333	65373.1	3	238734	0	0	426672	0	0	238734	31058.9	21002.9	426672	42311.7	23054.7			MS/MS	MS/MS	MS/MS	MS/MS	MS/MS	MS/MS
High	Q9DAE2	RNA-binding motif protein, X-linked-like 2 OS=Mus musculus OX=10090 GN=Rbmxl2 PE=1 SV=1	50	3	3	3	8	41.9	0.236	0	FALSE	8.782	14829.7	3	2.18786e+06	2.25537e+06	1.88008e+06	2.55896e+06	2.3207e+06	2.55103e+06	2.18786e+06	2.25537e+06	1.88008e+06	2.55896e+06	2.3207e+06	2.55103e+06	1.178	6.36	MS/MS	MS/MS	MS/MS	MS/MS	MS/MS	MS/MS		0.184361	0.184361	0.354647
High	P02301	Histone H3.3C OS=Mus musculus OX=10090 GN=H3-5 PE=3 SV=3	71	3	3	3	17	15.3	0.571	0	FALSE	7.188	12826.9	3	6.39167e+07	7.46354e+07	5.76676e+07	9.91875e+07	9.19082e+07	9.89303e+07	6.39167e+07	7.46354e+07	5.76676e+07	9.91875e+07	9.19082e+07	9.89303e+07	1.486	7.9	MS/MS	MS/MS	MS/MS	MS/MS	MS/MS	MS/MS		0.0145806	0.0145806	0.0693621
High	P62315	Small nuclear ribonucleoprotein Sm D1 OS=Mus musculus OX=10090 GN=Snrpd1 PE=1 SV=1	31	3	3	3	20	13.3	0.076	0	FALSE	27.427	9183.32	3	9.19709e+06	6.28102e+06	1.16719e+07	8.46066e+06	8.39687e+06	1.1114e+07	9.19709e+06	6.28102e+06	1.16719e+07	8.46066e+06	8.39687e+06	1.1114e+07	1.054	6.95	MS/MS	MS/MS	MS/MS	MS/MS	MS/MS	MS/MS		0.794884	0.794884	0.875029
High	P84089	Enhancer of rudimentary homolog OS=Mus musculus OX=10090 GN=Erh PE=1 SV=1	35	3	3	3	31	12.3	0.314	0	FALSE	9.805	8164.6	3	8.07228e+06	5.18912e+06	5.91873e+06	7.65184e+06	8.58144e+06	7.2488e+06	8.07228e+06	5.18912e+06	5.91873e+06	7.65184e+06	8.58144e+06	7.2488e+06	1.243	6.85	MS/MS	MS/MS	MS/MS	MS/MS	MS/MS	MS/MS		0.199146	0.199146	0.37239
High	Q9ERI5	Bifunctional arginine demethylase and lysyl-hydroxylase JMJD6 OS=Mus musculus OX=10090 GN=Jmjd6 PE=1 SV=2	32	3	3	3	11	46.5	0.925	0	FALSE	21.677	8012.8	3	622145	839550	1.00504e+06	1.23662e+06	1.54311e+06	1.88347e+06	622145	839550	1.00504e+06	1.23662e+06	1.54311e+06	1.88347e+06	1.899	6.05	MS/MS	MS/MS	MS/MS	MS/MS	MS/MS	MS/MS		0.0129648	0.0129648	0.0644368
High	Q99M28	RNA-binding protein with serine-rich domain 1 OS=Mus musculus OX=10090 GN=Rnps1 PE=1 SV=1	34	3	5	3	11	34.2	-0.409	0	FALSE	26.212	7539.15	3	1.78669e+06	3.00769e+06	2.13917e+06	1.59652e+06	1.6096e+06	1.91266e+06	1.78669e+06	3.00769e+06	2.13917e+06	1.59652e+06	1.6096e+06	1.91266e+06	0.753	6.29	MS/MS	MS/MS	MS/MS	MS/MS	MS/MS	MS/MS		0.140248	0.140248	0.301308
High	Q9DB42	Zinc finger protein 593 OS=Mus musculus OX=10090 GN=Znf593 PE=1 SV=2	27	3	4	3	26	15.1	0.86	0	FALSE	27.677	7149.67	3	2.55544e+06	2.75795e+06	2.57408e+06	4.96759e+06	4.36231e+06	5.00521e+06	2.55544e+06	2.75795e+06	2.57408e+06	4.96759e+06	4.36231e+06	5.00521e+06	1.815	6.55	MS/MS	MS/MS	MS/MS	MS/MS	MS/MS	MS/MS		0.00134973	0.00134973	0.0140456
High	Q61545	RNA-binding protein EWS OS=Mus musculus OX=10090 GN=Ewsr1 PE=1 SV=2	28	3	4	3	5	68.4	0.133	0	FALSE	25.599	7128.51	3	2.20031e+06	2.69581e+06	1.82083e+06	2.67752e+06	2.08602e+06	2.54794e+06	2.20031e+06	2.69581e+06	1.82083e+06	2.67752e+06	2.08602e+06	2.54794e+06	1.096	6.36	MS/MS	MS/MS	MS/MS	MS/MS	MS/MS	MS/MS		0.557243	0.557243	0.697601
High	P63163	Small nuclear ribonucleoprotein-associated protein N OS=Mus musculus OX=10090 GN=Snrpn PE=1 SV=1	32	3	3	3	10	24.6	-0.108	0	FALSE	8.847	6130.59	3	1.27215e+06	2.04657e+06	2.15786e+06	1.45428e+06	1.52189e+06	2.02614e+06	1.27215e+06	2.04657e+06	2.15786e+06	1.45428e+06	1.52189e+06	2.02614e+06	0.928	6.23	MS/MS	MS/MS	MS/MS	MS/MS	MS/MS	MS/MS		0.706072	0.706072	0.822105
High	P62918	60S ribosomal protein L8 OS=Mus musculus OX=10090 GN=Rpl8 PE=1 SV=2	20	3	3	3	14	28	1.055	0	FALSE	17.584	5393.51	3	418587	192076	416836	700538	627420	683370	418587	192076	416836	700538	627420	683370	2.077	5.67	MS/MS	MS/MS	MS/MS	MS/MS	MS/MS	MS/MS		0.0227147	0.0227147	0.0890362
High	Q9CQF3	Cleavage and polyadenylation specificity factor subunit 5 OS=Mus musculus OX=10090 GN=Nudt21 PE=1 SV=1	21	3	3	3	11	26.2	0.089	0	FALSE	8.773	4833.97	3	2.90237e+06	2.30237e+06	2.24452e+06	2.59802e+06	2.5961e+06	2.67602e+06	2.90237e+06	2.30237e+06	2.24452e+06	2.59802e+06	2.5961e+06	2.67602e+06	1.064	6.41	MS/MS	MS/MS	MS/MS	MS/MS	MS/MS	MS/MS		0.615845	0.615845	0.747257
High	P62082	40S ribosomal protein S7 OS=Mus musculus OX=10090 GN=Rps7 PE=2 SV=1	23	3	3	3	13	22.1	1.062	0	FALSE	9.233	4678.93	3	1.47389e+06	1.52961e+06	1.46106e+06	3.12145e+06	3.08987e+06	3.10923e+06	1.47389e+06	1.52961e+06	1.46106e+06	3.12145e+06	3.08987e+06	3.10923e+06	2.088	6.33	MS/MS	MS/MS	MS/MS	MS/MS	MS/MS	MS/MS		0.000291901	0.000291901	0.00540018
High	Q9Z2X1	Heterogeneous nuclear ribonucleoprotein F OS=Mus musculus OX=10090 GN=Hnrnpf PE=1 SV=3	20	3	3	3	10	45.7	0.684	0	FALSE	21.777	4594.43	3	0	131027	93010.3	103548	119143	127519	31134.8	131027	93010.3	103548	119143	127519	1.607	4.96	MS/MS	MS/MS	MS/MS	MS/MS	MS/MS	MS/MS		0.256735	0.256735	0.440684
High	Q9CR80	Protein FAM32A OS=Mus musculus OX=10090 GN=Fam32a PE=2 SV=1	21	3	3	3	29	13.2	1.46	0	FALSE	12.987	4580.35	3	997319	1.28399e+06	1.71078e+06	3.40002e+06	3.00617e+06	4.46125e+06	997319	1.28399e+06	1.71078e+06	3.40002e+06	3.00617e+06	4.46125e+06	2.751	6.33	MS/MS	MS/MS	MS/MS	MS/MS	MS/MS	MS/MS		0.0018995	0.0018995	0.0164294
High	P70670	Nascent polypeptide-associated complex subunit alpha, muscle-specific form OS=Mus musculus OX=10090 GN=Naca PE=1 SV=2	18	3	3	3	2	220.4	0.304	0	FALSE	26.207	4575.97	3	80909.9	0	82660.6	82948	63783.7	73856	80909.9	31058.9	82660.6	82948	63783.7	73856	1.234	4.82	MS/MS	Unknown	MS/MS	MS/MS	MS/MS	MS/MS		0.498764	0.498764	0.657776
High	Q9D7S7	60S ribosomal protein L22-like 1 OS=Mus musculus OX=10090 GN=Rpl22l1 PE=1 SV=1	21	3	3	3	25	14.5	0.546	0	FALSE	14.59	4411.4	3	1.57583e+06	2.2788e+06	1.6197e+06	3.0497e+06	1.83985e+06	3.22527e+06	1.57583e+06	2.2788e+06	1.6197e+06	3.0497e+06	1.83985e+06	3.22527e+06	1.46	6.34	MS/MS	MS/MS	MS/MS	MS/MS	MS/MS	MS/MS		0.11202	0.11202	0.256376
High	cont_P02662	Alpha-S1-casein OS=Bos_taurus GN=CSN1S1 PE=1 SV=2	15	3	3	3	17	24.5	1.854	0	TRUE	18.343	3860.79	3	0	392566	472003	505981	899352	599515	31134.8	392566	472003	505981	899352	599515	3.616	5.53	MS/MS	MS/MS	MS/MS	MS/MS	MS/MS	MS/MS		0.139649	0.139649	0.30099
High	P61358	60S ribosomal protein L27 OS=Mus musculus OX=10090 GN=Rpl27 PE=1 SV=2	19	3	3	3	21	15.8	1.018	0	FALSE	14.422	3839.01	3	664990	892642	783005	1.4145e+06	1.5637e+06	1.7466e+06	664990	892642	783005	1.4145e+06	1.5637e+06	1.7466e+06	2.026	6.04	MS/MS	MS/MS	MS/MS	MS/MS	MS/MS	MS/MS		0.00172448	0.00172448	0.0155311
High	Q8BFQ4	WD repeat-containing protein 82 OS=Mus musculus OX=10090 GN=Wdr82 PE=1 SV=1	21	3	3	3	7	35.1	1.21	0	FALSE	6.525	3780.34	3	91467.6	0	151780	177084	117952	255481	91467.6	31058.9	151780	177084	117952	255481	2.313	5.06	MS/MS	MS/MS	MS/MS	MS/MS	MS/MS	MS/MS		0.108645	0.108645	0.254779
High	Q9CZ91	Serum response factor-binding protein 1 OS=Mus musculus OX=10090 GN=Srfbp1 PE=1 SV=1	15	3	3	3	8	48.7	0.194	0	FALSE	15.867	3763.39	3	160377	256271	198914	231196	182999	289142	160377	256271	198914	231196	182999	289142	1.144	5.33	MS/MS	MS/MS	MS/MS	MS/MS	MS/MS	MS/MS		0.492904	0.492904	0.654534
High	cont_P81605.2	RecName: Full=Dermcidin; AltName: Full=Preproteolysin; Contains: RecName: Full=Survival-promoting peptide; Contains: RecName: Full=DCD-1; Flags: Precursor	15	3	3	3	23	11.3	-0.45	0	TRUE	12.958	3574.81	3	4.48397e+06	4.41604e+06	6.21204e+06	1.55656e+06	7.52943e+06	4.12013e+06	4.48397e+06	4.41604e+06	6.21204e+06	1.55656e+06	7.52943e+06	4.12013e+06	0.732	6.63	MS/MS	MS/MS	MS/MS	MS/MS	MS/MS	MS/MS		0.471704	0.471704	0.645082
High	P62852	40S ribosomal protein S25 OS=Mus musculus OX=10090 GN=Rps25 PE=1 SV=1	16	3	3	3	22	13.7	1.196	0	FALSE	10.89	3554.37	3	1.01837e+06	1.44538e+06	1.3117e+06	2.40458e+06	2.47927e+06	3.89675e+06	1.01837e+06	1.44538e+06	1.3117e+06	2.40458e+06	2.47927e+06	3.89675e+06	2.291	6.28	MS/MS	MS/MS	MS/MS	MS/MS	MS/MS	MS/MS		0.00434149	0.00434149	0.0304361
High	Q6ZWX6	Eukaryotic translation initiation factor 2 subunit 1 OS=Mus musculus OX=10090 GN=Eif2s1 PE=1 SV=3	13	3	3	3	12	36.1	0.172	0	FALSE	17.346	3448.06	3	185013	299385	196084	236253	233533	281291	185013	299385	196084	236253	233533	281291	1.126	5.37	MS/MS	MS/MS	MS/MS	MS/MS	MS/MS	MS/MS		0.499877	0.499877	0.65794
High	Q8K0E8	Fibrinogen beta chain OS=Mus musculus OX=10090 GN=Fgb PE=1 SV=1	20	3	3	3	6	54.7	0.254	0	FALSE	9.943	3446.28	3	54937	62689.1	113269	120101	117569	46818.9	54937	62689.1	113269	120101	117569	46818.9	1.192	4.9	MS/MS	MS/MS	MS/MS	MS/MS	MS/MS	MS/MS		0.616051	0.616051	0.747257
High	Q4V9W2	Protein SREK1IP1 OS=Mus musculus OX=10090 GN=Srek1ip1 PE=1 SV=1	16	3	3	3	19	18.1	-0.304	0	FALSE	7.771	3400.92	3	7.34231e+06	5.27958e+06	4.8298e+06	5.07404e+06	5.09169e+06	3.85157e+06	7.34231e+06	5.27958e+06	4.8298e+06	5.07404e+06	5.09169e+06	3.85157e+06	0.81	6.71	MS/MS	MS/MS	MS/MS	MS/MS	MS/MS	MS/MS		0.241439	0.241439	0.420939
High	O35129	Prohibitin-2 OS=Mus musculus OX=10090 GN=Phb2 PE=1 SV=1	15	3	3	3	9	33.3	0.127	0	FALSE	13.06	3359.88	3	112497	206182	159201	191064	165176	152456	112497	206182	159201	191064	165176	152456	1.092	5.21	MS/MS	MS/MS	MS/MS	MS/MS	MS/MS	MS/MS		0.646436	0.646436	0.770328
High	Q8CHP5	Partner of Y14 and mago OS=Mus musculus OX=10090 GN=Pym1 PE=1 SV=2	16	3	3	3	16	22.7	-0.794	0	FALSE	12.737	3305.92	3	758560	1.02331e+06	751545	576035	348775	557142	758560	1.02331e+06	751545	576035	348775	557142	0.577	5.8	MS/MS	MS/MS	MS/MS	MS/MS	MS/MS	MS/MS		0.0260119	0.0260119	0.0973255
High	Q8R149	BUD13 homolog OS=Mus musculus OX=10090 GN=Bud13 PE=1 SV=1	15	3	3	3	4	72.1	-1.601	0	FALSE	9.944	3239.25	3	273780	233087	259983	102646	53044.4	109227	273780	233087	259983	102646	53044.4	109227	0.33	5.17	MS/MS	MS/MS	MS/MS	MS/MS	MS/MS	MS/MS		0.00252483	0.00252483	0.0205065
High	Q9CPR4	60S ribosomal protein L17 OS=Mus musculus OX=10090 GN=Rpl17 PE=1 SV=3	20	3	3	3	22	21.4	-1.515	0	FALSE	15.11	3196.24	3	1.21229e+06	992800	636219	0	1.2208e+06	1.1497e+06	1.21229e+06	992800	636219	23364	1.2208e+06	1.1497e+06	0.35	5.73	MS/MS	MS/MS	MS/MS	Unknown	MS/MS	MS/MS		0.380492	0.380492	0.568179
High	Q61164	Transcriptional repressor CTCF OS=Mus musculus OX=10090 GN=Ctcf PE=1 SV=2	15	3	3	3	4	83.7	-0.461	0	FALSE	11.234	3140.02	3	201504	447487	170474	170462	164727	209817	201504	447487	170474	170462	164727	209817	0.726	5.33	MS/MS	MS/MS	MS/MS	MS/MS	MS/MS	MS/MS	Methylthio [C472]	0.2873	0.2873	0.475974
High	Q8C1Z8	tRNA methyltransferase 10 homolog A OS=Mus musculus OX=10090 GN=Trmt10a PE=2 SV=2	16	3	3	3	11	37.9	-0.436	0	FALSE	12.236	3065.68	3	120527	192935	160580	162861	0	219051	120527	192935	160580	162861	42311.7	219051	0.739	5.13	MS/MS	MS/MS	MS/MS	MS/MS	MS/MS	MS/MS		0.525366	0.525366	0.672791
High	P28574	Protein max OS=Mus musculus OX=10090 GN=Max PE=1 SV=2	13	3	3	3	19	18.2	0.553	0	FALSE	11.677	3050.1	3	300366	472880	323852	553273	520077	505182	300366	472880	323852	553273	520077	505182	1.467	5.64	MS/MS	MS/MS	MS/MS	MS/MS	MS/MS	MS/MS		0.0464606	0.0464606	0.147346
High	Q14AX6	Cyclin-dependent kinase 12 OS=Mus musculus OX=10090 GN=Cdk12 PE=1 SV=2	13	3	3	2	2	163.6	0.056	0	FALSE	21.551	3036.39	3	18671.8	47729.9	15942.1	16044.9	0	23503.4	18671.8	47729.9	15942.1	16044.9	42311.7	23503.4	1.039	4.39	MS/MS	MS/MS	MS/MS	MS/MS	Unknown	MS/MS		0.922622	0.922622	0.966142
High	P10922	Histone H1.0 OS=Mus musculus OX=10090 GN=H1-0 PE=2 SV=4	16	3	3	3	14	20.8	-2.289	0	FALSE	11.202	3015.65	3	355220	531065	335066	110301	0	116021	355220	531065	335066	110301	42311.7	116021	0.205	5.26	MS/MS	MS/MS	MS/MS	MS/MS	MS/MS	MS/MS		0.00259084	0.00259084	0.0207891
High	Q02614	SAP30-binding protein OS=Mus musculus OX=10090 GN=Sap30bp PE=1 SV=2	15	3	3	3	11	33.8	1.154	0	FALSE	14.022	2972.51	3	228349	221292	188587	518206	432101	468595	228349	221292	188587	518206	432101	468595	2.225	5.5	MS/MS	MS/MS	MS/MS	MS/MS	MS/MS	MS/MS		0.000520476	0.000520476	0.00693273
High	P35922	Synaptic functional regulator FMR1 OS=Mus musculus OX=10090 GN=Fmr1 PE=1 SV=1	13	3	3	2	5	68.9	-2.092	0	FALSE	14.613	2949.56	3	117964	130507	114692	0	0	0	117964	130507	114692	23364	42311.7	23054.7	0.235	4.77	MS/MS	MS/MS	MS/MS	MS/MS	Unknown	MS/MS		0.000360756	0.000360756	0.00617229
High	Q9WTX5	S-phase kinase-associated protein 1 OS=Mus musculus OX=10090 GN=Skp1 PE=1 SV=3	11	3	3	3	21	18.7	0.763	0	FALSE	13.368	2735.5	3	185155	458989	104746	355317	340515	359360	185155	458989	104746	355317	340515	359360	1.697	5.43	MS/MS	MS/MS	MS/MS	MS/MS	MS/MS	MS/MS	Methylthio [C120]	0.205871	0.205871	0.380862
High	Q8C1B7	Septin-11 OS=Mus musculus OX=10090 GN=Septin11 PE=1 SV=4	13	3	3	3	10	49.7	0.746	0	FALSE	16.703	2688.76	3	0	0	46423.2	81059	0	61692.7	31134.8	31058.9	46423.2	81059	42311.7	61692.7	1.677	4.66	MS/MS	MS/MS	MS/MS	MS/MS	MS/MS	MS/MS		0.0541072	0.0541072	0.163797
High	Q3UJB0	Splicing factor 3b, subunit 2 OS=Mus musculus OX=10090 GN=Sf3b2 PE=1 SV=1	15	3	3	3	4	98.1	-0.357	0	FALSE	11.467	2678.93	3	46148.3	38950.9	23108.5	15902.3	0	29410.6	46148.3	38950.9	23108.5	15902.3	42311.7	29410.6	0.781	4.49	MS/MS	MS/MS	MS/MS	MS/MS	MS/MS	MS/MS		0.455646	0.455646	0.630895
High	Q01768	Nucleoside diphosphate kinase B OS=Mus musculus OX=10090 GN=Nme2 PE=1 SV=1	18	3	3	3	28	17.4	-0.723	0	FALSE	15.616	2643.22	3	268819	256836	154621	138930	129200	132117	268819	256836	154621	138930	129200	132117	0.606	5.23	MS/MS	MS/MS	MS/MS	MS/MS	MS/MS	MS/MS		0.0305531	0.0305531	0.1094
High	D3Z5G7	Carboxylic ester hydrolase OS=Mus musculus OX=10090 GN=Ces1b PE=1 SV=1	10	3	3	1	6	62.2		0	FALSE	14.992	2598.46	3	0	0	0	0	0	0	0	0	0	0	0	0			MS/MS	MS/MS	MS/MS	MS/MS	MS/MS	MS/MS
High	P70372	ELAV-like protein 1 OS=Mus musculus OX=10090 GN=Elavl1 PE=1 SV=2	12	3	3	3	11	36.1	0.103	0	FALSE	11.768	2597.48	3	84817.7	137180	131374	97128.2	122640	158910	84817.7	137180	131374	97128.2	122640	158910	1.074	5.08	MS/MS	MS/MS	MS/MS	MS/MS	MS/MS	MS/MS		0.731913	0.731913	0.841383
High	Q3TSG4	RNA demethylase ALKBH5 OS=Mus musculus OX=10090 GN=Alkbh5 PE=1 SV=2	12	3	3	3	7	44.4	-0.447	0	FALSE	11.083	2558.12	3	126951	264628	149322	145416	100951	135009	126951	264628	149322	145416	100951	135009	0.734	5.17	MS/MS	MS/MS	MS/MS	MS/MS	MS/MS	MS/MS	Methylthio [C101]	0.22505	0.22505	0.400757
High	E9Q6S4	Predicted gene 17067 OS=Mus musculus OX=10090 GN=Gm17067 PE=4 SV=1	16	3	3	3	8	41.5	0.841	0	FALSE	7.662	2535.35	3	159274	0	134400	163093	138679	168897	159274	31058.9	134400	163093	138679	168897	1.791	5.07	MS/MS	Unknown	MS/MS	MS/MS	MS/MS	MS/MS		0.240478	0.240478	0.420761
High	Q9QXA5	U6 snRNA-associated Sm-like protein LSm4 OS=Mus musculus OX=10090 GN=Lsm4 PE=1 SV=1	14	3	3	3	21	15.1	0.006	0	FALSE	10.868	2526.91	3	0	239000	213095	84755.1	82782.5	228775	31134.8	239000	213095	84755.1	82782.5	228775	1.004	5.07	MS/MS	MS/MS	MS/MS	MS/MS	MS/MS	MS/MS	Methylthio [C45]	0.995029	0.995029	0.999645
High	Q8CG16	Complement C1r-A subcomponent OS=Mus musculus OX=10090 GN=C1ra PE=1 SV=1	17	3	3	3	5	80	-0.397	0	FALSE	8.414	2485.52	3	32845.5	56354.2	21346.1	19546.2	39270.5	22530.2	32845.5	56354.2	21346.1	19546.2	39270.5	22530.2	0.759	4.47	MS/MS	MS/MS	MS/MS	MS/MS	MS/MS	MS/MS	Methylthio [C267; C337]	0.407495	0.407495	0.584896
High	F8VQC1	Signal recognition particle subunit SRP72 OS=Mus musculus OX=10090 GN=Srp72 PE=1 SV=1	10	3	3	3	6	74.6	-0.902	0	FALSE	19.62	2447.26	3	74728.6	85738	70702.9	28414.4	0	57796.8	74728.6	85738	70702.9	28414.4	42311.7	57796.8	0.535	4.75	MS/MS	MS/MS	MS/MS	MS/MS	Unknown	MS/MS		0.0220585	0.0220585	0.0889794
High	P70288	Histone deacetylase 2 OS=Mus musculus OX=10090 GN=Hdac2 PE=1 SV=1	12	3	3	1	9	55.3		0	FALSE	13.607	2408.74	3	0	0	0	0	0	0	0	0	0	0	0	0			MS/MS	MS/MS	MS/MS	MS/MS	MS/MS	MS/MS
High	Q9DBM1	G patch domain-containing protein 1 OS=Mus musculus OX=10090 GN=Gpatch1 PE=2 SV=1	14	3	3	3	5	102.9	0.245	0	FALSE	11.802	2280.23	3	20804.9	0	16717.2	25715.4	24594.4	28423.3	20804.9	31058.9	16717.2	25715.4	24594.4	28423.3	1.185	4.38	MS/MS	Unknown	MS/MS	MS/MS	MS/MS	MS/MS		0.387205	0.387205	0.571792
High	P09411	Phosphoglycerate kinase 1 OS=Mus musculus OX=10090 GN=Pgk1 PE=1 SV=4	16	3	3	3	11	44.5	-1.581	0	FALSE	13.632	2268.16	3	216545	100704	45333.8	31318.1	51126.3	0	216545	100704	45333.8	31318.1	51126.3	23054.7	0.334	4.76	MS/MS	MS/MS	MS/MS	MS/MS	MS/MS	Unknown		0.0463234	0.0463234	0.147346
High	Q9CZU3	Exosome RNA helicase MTR4 OS=Mus musculus OX=10090 GN=Mtrex PE=1 SV=1	13	3	3	3	3	117.6	0.119	0	FALSE	10.514	2227.22	3	0	16271.1	12868	13317.2	0	14813.8	31134.8	16271.1	12868	13317.2	42311.7	14813.8	1.086	4.29	Unknown	MS/MS	MS/MS	MS/MS	MS/MS	MS/MS		0.839777	0.839777	0.910675
High	Q9JIX8	Apoptotic chromatin condensation inducer in the nucleus OS=Mus musculus OX=10090 GN=Acin1 PE=1 SV=3	12	3	3	3	2	150.6	0.088	0	FALSE	10.324	2187.52	3	0	13571	0	11735.1	0	21483.3	31134.8	13571	21002.9	11735.1	42311.7	21483.3	1.063	4.33	MS/MS	MS/MS	MS/MS	MS/MS	MS/MS	MS/MS		0.877135	0.877135	0.937676
High	Q61881	DNA replication licensing factor MCM7 OS=Mus musculus OX=10090 GN=Mcm7 PE=1 SV=1	13	3	3	3	5	81.2		0	FALSE	12.473	2180.04	3	0	0	0	0	0	47659.2	31134.8	31058.9	21002.9	23364	42311.7	47659.2			MS/MS	MS/MS	MS/MS	MS/MS	MS/MS	MS/MS
High	Q9D735	Telomerase RNA component interacting RNase OS=Mus musculus OX=10090 GN=Trir PE=1 SV=1	14	3	3	3	13	18.4	-2.497	0	FALSE	12.626	2117.47	3	1.71486e+06	0	416278	0	0	124659	1.71486e+06	31058.9	416278	23364	42311.7	124659	0.177	5.07	MS/MS	Unknown	MS/MS	Unknown	Unknown	MS/MS		0.157181	0.157181	0.321518
High	Q922Q2	Serine/threonine-protein kinase RIO1 OS=Mus musculus OX=10090 GN=Riok1 PE=1 SV=2	12	3	3	3	5	64.9	-0.324	0	FALSE	10.585	2112.53	3	63672.6	58817.5	58314.4	75643.7	63791	0	63672.6	58817.5	58314.4	75643.7	63791	23054.7	0.799	4.73	MS/MS	MS/MS	MS/MS	MS/MS	MS/MS	Unknown		0.514591	0.514591	0.668066
High	P01867	Immunoglobulin heavy constant gamma 2B OS=Mus musculus OX=10090 GN=Ighg2b PE=1 SV=3	11	3	3	3	9	44.2	1.16	0	TRUE	9.471	2082.67	3	227651	0	246548	242060	276400	290849	227651	31058.9	246548	242060	276400	290849	2.235	5.26	MS/MS	Unknown	MS/MS	MS/MS	MS/MS	MS/MS	Methylthio [C313]	0.212892	0.212892	0.387064
High	Q61539	Steroid hormone receptor ERR2 OS=Mus musculus OX=10090 GN=Esrrb PE=1 SV=2	10	3	3	3	9	48.3	1.2	0	FALSE	18.136	2044.24	3	95496.1	0	0	97664.9	0	182627	95496.1	31058.9	21002.9	97664.9	42311.7	182627	2.297	4.78	MS/MS	Unknown	Unknown	MS/MS	Unknown	MS/MS		0.166932	0.166932	0.331871
High	Q9DAW6	U4/U6 small nuclear ribonucleoprotein Prp4 OS=Mus musculus OX=10090 GN=Prpf4 PE=1 SV=1	8	3	3	3	6	58.3	0.037	0	FALSE	13.268	2024.6	3	32444.3	49252.1	31943.3	37939.4	32216.5	45115.7	32444.3	49252.1	31943.3	37939.4	32216.5	45115.7	1.026	4.57	MS/MS	MS/MS	MS/MS	MS/MS	MS/MS	MS/MS		0.885664	0.885664	0.943764
High	Q06890	Clusterin OS=Mus musculus OX=10090 GN=Clu PE=1 SV=1	14	3	3	3	8	51.6		0	FALSE	11.029	1971.9	3	0	0	105202	139330	0	0	31134.8	31058.9	105202	139330	42311.7	23054.7			Unknown	Unknown	MS/MS	MS/MS	Unknown	Unknown
High	Q8BJW6	Eukaryotic translation initiation factor 2A OS=Mus musculus OX=10090 GN=Eif2a PE=1 SV=2	10	3	3	3	5	64.4	0.366	0	FALSE	9.945	1957.54	3	0	0	17367.6	27717.2	28436.7	45650	31134.8	31058.9	17367.6	27717.2	28436.7	45650	1.289	4.46	MS/MS	Unknown	MS/MS	MS/MS	MS/MS	MS/MS		0.315087	0.315087	0.500831
High	P14576	Signal recognition particle 54 kDa protein OS=Mus musculus OX=10090 GN=Srp54 PE=1 SV=2	11	3	3	3	6	55.7	0.29	0	FALSE	10.863	1923.45	3	0	0	0	32313	0	27172.4	31134.8	31058.9	21002.9	32313	42311.7	27172.4	1.223	4.48	Unknown	Unknown	Unknown	MS/MS	MS/MS	MS/MS		0.306891	0.306891	0.492482
High	Q8CGZ0	Calcium homeostasis endoplasmic reticulum protein OS=Mus musculus OX=10090 GN=Cherp PE=1 SV=1	13	3	3	3	3	106.1		0	FALSE	8.419	1883.04	3	0	0	12908.6	0	0	13510.1	31134.8	31058.9	12908.6	23364	42311.7	13510.1			Unknown	Unknown	MS/MS	Unknown	Unknown	MS/MS
High	P06336	Ig epsilon chain C region OS=Mus musculus OX=10090 PE=4 SV=2	14	3	3	3	10	47.3		0	FALSE	8.558	1871.12	3	0	2.7949e+06	0	347889	0	0	31134.8	2.7949e+06	21002.9	347889	42311.7	23054.7			Unknown	MS/MS	Unknown	MS/MS	Unknown	Unknown	Methylthio [C23]
High	P97855	Ras GTPase-activating protein-binding protein 1 OS=Mus musculus OX=10090 GN=G3bp1 PE=1 SV=1	12	3	3	3	8	51.8	0.259	0	FALSE	11.988	1815.76	3	77738.6	67933.6	0	66593	0	67522.2	77738.6	67933.6	21002.9	66593	42311.7	67522.2	1.197	4.72	MS/MS	MS/MS	Unknown	MS/MS	Unknown	MS/MS		0.654195	0.654195	0.774749
High	Q497V5	S1 RNA-binding domain-containing protein 1 OS=Mus musculus OX=10090 GN=Srbd1 PE=2 SV=3	11	3	3	3	2	110.2	0.16	0	FALSE	6.613	1761.72	3	14867.8	13347.7	13507.8	7989.1	0	11061	14867.8	13347.7	13507.8	7989.1	42311.7	11061	1.117	4.17	MS/MS	MS/MS	MS/MS	MS/MS	MS/MS	MS/MS		0.80815	0.80815	0.885243
High	P40630	Transcription factor A, mitochondrial OS=Mus musculus OX=10090 GN=Tfam PE=1 SV=2	11	3	3	3	9	28	1.136	0	FALSE	7.503	1744.04	3	106383	0	118325	189148	118496	185197	106383	31058.9	118325	189148	118496	185197	2.198	5.04	MS/MS	Unknown	MS/MS	MS/MS	MS/MS	MS/MS		0.0926373	0.0926373	0.234982
High	P97350	Plakophilin-1 OS=Mus musculus OX=10090 GN=Pkp1 PE=1 SV=1	7	3	3	3	5	80.8		0	FALSE	24.771	1738.64	3	189025	0	0	0	0	0	189025	31058.9	21002.9	23364	42311.7	23054.7			MS/MS	MS/MS	Unknown	Unknown	Unknown	MS/MS
High	Q9QXX8	Nuclear fragile X mental retardation-interacting protein 1 OS=Mus musculus OX=10090 GN=Nufip1 PE=1 SV=1	10	3	3	3	7	54.7	-0.827	0	FALSE	12.179	1540.28	3	0	52495.7	77836.9	0	0	0	31134.8	52495.7	77836.9	23364	42311.7	23054.7	0.564	4.58	MS/MS	MS/MS	MS/MS	Unknown	Unknown	Unknown		0.0997736	0.0997736	0.239889
High	Q921M3	Splicing factor 3B subunit 3 OS=Mus musculus OX=10090 GN=Sf3b3 PE=1 SV=1	9	3	3	3	2	135.5	0.34	0	FALSE	6.812	1537.53	3	10321.3	9315.93	13599.3	10281	0	6099.11	10321.3	9315.93	13599.3	10281	42311.7	6099.11	1.266	4.09	MS/MS	MS/MS	MS/MS	MS/MS	Unknown	MS/MS	Methylthio [C1054]	0.65457	0.65457	0.774749
High	Q9DC23	DnaJ homolog subfamily C member 10 OS=Mus musculus OX=10090 GN=Dnajc10 PE=1 SV=2	10	3	3	3	4	90.5	0.957	0	FALSE	9.325	1518.77	3	0	0	0	39440	0	89003.7	31134.8	31058.9	21002.9	39440	42311.7	89003.7	1.941	4.58	Unknown	Unknown	Unknown	MS/MS	Unknown	MS/MS		0.045257	0.045257	0.146316
High	Q6P5D3	Putative ATP-dependent RNA helicase DHX57 OS=Mus musculus OX=10090 GN=Dhx57 PE=1 SV=2	9	3	3	3	2	155.7	0.017	0	FALSE	12.673	1510	3	0	19494.1	16806	0	0	10694.8	31134.8	19494.1	16806	23364	42311.7	10694.8	1.012	4.34	MS/MS	MS/MS	MS/MS	Unknown	Unknown	MS/MS		0.975859	0.975859	0.990735
High	cont_Q6KB66.2	RecName: Full=Keratin, type II cytoskeletal 80; AltName: Full=Cytokeratin-80; Short=CK-80; AltName: Full=Keratin-80; Short=K80; AltName: Full=Type-II keratin Kb20	6	3	3	2	7	50.5		0	TRUE	12.632	1503.76	3	53683.6	0	0	0	0	0	53683.6	31058.9	21002.9	23364	42311.7	23054.7			MS/MS	MS/MS	MS/MS	Unknown	MS/MS	Unknown
High	Q8K182	Complement component C8 alpha chain OS=Mus musculus OX=10090 GN=C8a PE=1 SV=1	11	3	3	3	6	66		0	FALSE	8.403	1487.33	3	0	0	14091.2	0	0	0	31134.8	31058.9	14091.2	23364	42311.7	23054.7			Unknown	MS/MS	MS/MS	Unknown	Unknown	Unknown	Methylthio [C140]
High	Q62191	E3 ubiquitin-protein ligase TRIM21 OS=Mus musculus OX=10090 GN=Trim21 PE=1 SV=1	9	3	3	3	5	54.1	-2.028	0	FALSE	7.722	1463.97	3	126606	150619	81135.8	0	0	0	126606	150619	81135.8	23364	42311.7	23054.7	0.245	4.76	MS/MS	MS/MS	MS/MS	MS/MS	Unknown	Unknown	Methylthio [C43; C363]	0.00141235	0.00141235	0.0144712
High	Q3USH5	Splicing factor, suppressor of white-apricot homolog OS=Mus musculus OX=10090 GN=Sfswap PE=1 SV=2	8	3	3	3	3	104.1	0.203	0	FALSE	10.314	1455.75	3	46051.8	29211.7	11107.9	0	0	0	46051.8	29211.7	11107.9	23364	42311.7	23054.7	1.151	4.42	MS/MS	MS/MS	MS/MS	Unknown	Unknown	MS/MS		0.736526	0.736526	0.841383
High	Q9Z1M8	Protein Red OS=Mus musculus OX=10090 GN=Ik PE=1 SV=2	9	3	3	3	4	65.6		0	FALSE	6.98	1448.25	3	0	0	0	0	0	55914.2	31134.8	31058.9	21002.9	23364	42311.7	55914.2			MS/MS	MS/MS	MS/MS	Unknown	Unknown	MS/MS
High	Q9EST5	Acidic leucine-rich nuclear phosphoprotein 32 family member B OS=Mus musculus OX=10090 GN=Anp32b PE=1 SV=1	10	3	3	3	13	31.1	0.723	0	FALSE	8.738	1447.43	3	0	147098	0	81116.7	0	125972	31134.8	147098	21002.9	81116.7	42311.7	125972	1.65	4.77	Unknown	MS/MS	Unknown	MS/MS	Unknown	MS/MS		0.413795	0.413795	0.59139
High	P70279	Surfeit locus protein 6 OS=Mus musculus OX=10090 GN=Surf6 PE=1 SV=1	8	3	3	3	8	41.2	-0.766	0	FALSE	11.597	1379.8	3	43852.1	65154.2	39243.5	0	0	0	43852.1	65154.2	39243.5	23364	42311.7	23054.7	0.588	4.57	MS/MS	MS/MS	MS/MS	Unknown	Unknown	Unknown		0.0625185	0.0625185	0.179824
High	Q8CIB9	N-acetyltransferase ESCO2 OS=Mus musculus OX=10090 GN=Esco2 PE=1 SV=3	8	3	3	3	5	67.2	0.898	0	FALSE	9.044	1350.03	3	0	0	0	54609.6	47025.1	51154.3	31134.8	31058.9	21002.9	54609.6	47025.1	51154.3	1.863	4.57	Unknown	Unknown	Unknown	MS/MS	MS/MS	MS/MS		0.00626727	0.00626727	0.0376036
High	Q80UG5	Septin-9 OS=Mus musculus OX=10090 GN=Septin9 PE=1 SV=1	8	3	3	3	5	65.5	-0.164	0	FALSE	8.485	1304.31	3	0	0	0	19787.3	0	17236.3	31134.8	31058.9	21002.9	19787.3	42311.7	17236.3	0.892	4.41	Unknown	Unknown	Unknown	MS/MS	Unknown	MS/MS		0.692199	0.692199	0.80878
High	Q61103	Zinc finger protein ubi-d4 OS=Mus musculus OX=10090 GN=Dpf2 PE=1 SV=1	7	3	3	3	9	44.2	2.01	0	FALSE	12.037	1271.8	3	0	0	0	96646.9	119060	115312	31134.8	31058.9	21002.9	96646.9	119060	115312	4.028	4.74	Unknown	Unknown	Unknown	MS/MS	MS/MS	MS/MS		0.00012752	0.00012752	0.00303316
High	Q9CQK1	Zinc finger HIT domain-containing protein 3 OS=Mus musculus OX=10090 GN=Znhit3 PE=1 SV=1	10	3	3	3	20	17.1		0	FALSE	6.364	1228.08	3	0	156819	0	0	0	0	31134.8	156819	21002.9	23364	42311.7	23054.7			Unknown	MS/MS	Unknown	Unknown	Unknown	Unknown	Methylthio [C42]
High	Q8K2Z4	Condensin complex subunit 1 OS=Mus musculus OX=10090 GN=Ncapd2 PE=1 SV=2	10	3	3	3	3	155.6	0.369	0	FALSE	8.622	1205.14	3	8039.03	0	10436	5757.94	0	0	8039.03	31058.9	10436	5757.94	42311.7	23054.7	1.292	4.19	MS/MS	Unknown	MS/MS	MS/MS	Unknown	Unknown		0.688978	0.688978	0.806431
High	Q8CB77	Elongin-A OS=Mus musculus OX=10090 GN=Eloa PE=1 SV=3	7	3	3	3	3	87.1	0.489	0	FALSE	8.492	1178.01	3	18552.8	0	20488.2	27885.4	0	27641.3	18552.8	31058.9	20488.2	27885.4	42311.7	27641.3	1.403	4.43	MS/MS	Unknown	MS/MS	MS/MS	Unknown	MS/MS		0.142692	0.142692	0.303619
High	Q8BHL3	TBC1 domain family member 10B OS=Mus musculus OX=10090 GN=Tbc1d10b PE=1 SV=2	8	3	3	3	5	87.2		0	FALSE	10.875	1149.11	3	0	0	0	0	0	0	0	0	0	0	0	0			Unknown	Unknown	Unknown	Unknown	Unknown	Unknown
High	E9PWG6	Non-SMC condensin I complex, subunit G OS=Mus musculus OX=10090 GN=Ncapg PE=1 SV=1	8	3	3	3	4	112.8		0	FALSE	9.879	1122.22	3	0	0	0	0	0	0	0	0	0	0	0	0			Unknown	Unknown	Unknown	Unknown	Unknown	Unknown
High	Q921F2	TAR DNA-binding protein 43 OS=Mus musculus OX=10090 GN=Tardbp PE=1 SV=1	7	3	3	3	8	44.5		0	FALSE	9.996	1083.25	3	0	0	0	39337.2	0	0	31134.8	31058.9	21002.9	39337.2	42311.7	23054.7			MS/MS	Unknown	Unknown	MS/MS	MS/MS	Unknown
High	A2AG58	BCLAF1 and THRAP3 family member 3 OS=Mus musculus OX=10090 GN=Bclaf3 PE=1 SV=1	7	3	3	3	4	90.1	0.09	0	FALSE	7.663	1074.23	3	0	24419.3	24855.6	0	0	0	31134.8	24419.3	24855.6	23364	42311.7	23054.7	1.064	4.44	Unknown	MS/MS	MS/MS	Unknown	Unknown	Unknown		0.768404	0.768404	0.857215
High	Q923D5	WW domain-binding protein 11 OS=Mus musculus OX=10090 GN=Wbp11 PE=1 SV=2	6	3	3	3	5	69.8	-1.123	0	FALSE	9.633	1060.28	3	0	128406	58858.3	0	0	0	31134.8	128406	58858.3	23364	42311.7	23054.7	0.459	4.62	Unknown	MS/MS	MS/MS	Unknown	Unknown	Unknown		0.0959671	0.0959671	0.236719
High	Q8CH25	SAFB-like transcription modulator OS=Mus musculus OX=10090 GN=Sltm PE=1 SV=1	7	3	3	3	5	116.9		0	FALSE	10.345	1047.96	3	0	0	0	0	0	0	0	0	0	0	0	0			Unknown	Unknown	Unknown	Unknown	Unknown	Unknown	Methylthio [C107]
High	O70370	Cathepsin S OS=Mus musculus OX=10090 GN=Ctss PE=1 SV=2	10	3	3	3	13	38.4		0	FALSE	8.99	1038.09	3	0	0	0	0	0	43904.3	31134.8	31058.9	21002.9	23364	42311.7	43904.3			Unknown	Unknown	Unknown	Unknown	Unknown	MS/MS
High	cont_P20930	Filaggrin OS=Homo sapiens GN=FLG PE=1 SV=3	5	3	3	3	1	434.9	0.728	0	TRUE	12.004	988.51	3	13530.1	17632.3	0	0	0	0	13530.1	17632.3	21002.9	23364	42311.7	23054.7	1.657	4.34	MS/MS	MS/MS	Unknown	Unknown	Unknown	Unknown		0.0625333	0.0625333	0.179824
High	P63037	DnaJ homolog subfamily A member 1 OS=Mus musculus OX=10090 GN=Dnaja1 PE=1 SV=1	7	3	3	3	12	44.8	0.268	0	FALSE	12.497	934.16	3	0	0	0	31015.4	0	27048.4	31134.8	31058.9	21002.9	31015.4	42311.7	27048.4	1.205	4.48	Unknown	Unknown	Unknown	MS/MS	Unknown	MS/MS		0.345955	0.345955	0.532115
High	Q6PAQ4	RNA exonuclease 4 OS=Mus musculus OX=10090 GN=Rexo4 PE=2 SV=2	8	3	3	3	8	47.6		0	FALSE	6.364	898.04	3	0	0	0	0	0	0	0	0	0	0	0	0			Unknown	Unknown	Unknown	Unknown	Unknown	Unknown
High	A0A0N4SVP8	RNA helicase OS=Mus musculus OX=10090 GN=Eif4a3l2 PE=3 SV=1	7	3	3	2	9	46.9		0	FALSE	8.808	860.98	3	0	0	0	0	0	0	0	0	0	0	0	0			Unknown	Unknown	Unknown	Unknown	Unknown	Unknown
High	Q03265	ATP synthase subunit alpha, mitochondrial OS=Mus musculus OX=10090 GN=Atp5f1a PE=1 SV=1	5	3	3	3	6	59.7		0	FALSE	7.625	756.8	3	0	0	0	0	0	24664.1	31134.8	31058.9	21002.9	23364	42311.7	24664.1			Unknown	Unknown	Unknown	Unknown	Unknown	MS/MS
High	Q62315	Protein Jumonji OS=Mus musculus OX=10090 GN=Jarid2 PE=1 SV=1	5	3	3	3	3	137.4		0	FALSE	7.929	740.9	3	0	0	0	0	0	0	0	0	0	0	0	0			Unknown	Unknown	Unknown	Unknown	Unknown	Unknown
High	P60843	Eukaryotic initiation factor 4A-I OS=Mus musculus OX=10090 GN=Eif4a1 PE=1 SV=1	6	3	3	2	10	46.1		0	FALSE	9.408	740.12	3	0	0	0	0	0	0	0	0	0	0	0	0			Unknown	Unknown	Unknown	Unknown	Unknown	Unknown
High	Q99M74	Keratin, type II cuticular Hb2 OS=Mus musculus OX=10090 GN=Krt82 PE=1 SV=2	3	3	3	1	5	57.1		0	TRUE	10.44	719.14	3	0	46536.1	0	0	0	0	31134.8	46536.1	21002.9	23364	42311.7	23054.7			Unknown	MS/MS	Unknown	Unknown	Unknown	Unknown
High	Q91YK2	Ribosomal RNA processing protein 1 homolog B OS=Mus musculus OX=10090 GN=Rrp1b PE=1 SV=2	5	3	3	3	5	80.5		0	FALSE	7.252	579.6	3	0	0	0	0	0	0	0	0	0	0	0	0			Unknown	Unknown	Unknown	Unknown	Unknown	Unknown	Methylthio [C557]
High	Q9Z1Q9	Valine--tRNA ligase OS=Mus musculus OX=10090 GN=Vars1 PE=1 SV=1	4	3	3	3	3	140.1		0	FALSE	7.408	491.79	3	14630.9	0	0	0	0	0	14630.9	31058.9	21002.9	23364	42311.7	23054.7			MS/MS	Unknown	Unknown	Unknown	Unknown	Unknown
High	P17918	Proliferating cell nuclear antigen OS=Mus musculus OX=10090 GN=Pcna PE=1 SV=2	3	3	3	3	13	28.8		0	FALSE	6.206	384.12	3	0	0	0	0	0	0	0	0	0	0	0	0			Unknown	Unknown	Unknown	Unknown	Unknown	Unknown	Methylthio [C81; C162]
High	O89086	RNA-binding protein 3 OS=Mus musculus OX=10090 GN=Rbm3 PE=1 SV=1	46	2	4	2	18	16.6	5.347	0	FALSE	31.463	12934.7	2	0	114307	950970	5.62832e+06	4.8074e+06	8.4398e+06	31134.8	114307	950970	5.62832e+06	4.8074e+06	8.4398e+06	40.711	5.98	Unknown	MS/MS	MS/MS	MS/MS	MS/MS	MS/MS		0.00516543	0.00516543	0.0339877	1
High	Q9CWV6	PRKR-interacting protein 1 OS=Mus musculus OX=10090 GN=Prkrip1 PE=1 SV=2	9	2	3	2	15	21.5	-3.41	0	FALSE	22.387	1718.01	2	233801	798311	519937	0	0	81766.1	233801	798311	519937	23364	42311.7	81766.1	0.094	5.15	MS/MS	MS/MS	MS/MS	Unknown	Unknown	MS/MS		0.00184675	0.00184675	0.0161833	5
High	P62858	40S ribosomal protein S28 OS=Mus musculus OX=10090 GN=Rps28 PE=1 SV=1	7	2	2	2	33	7.8	4.256	0	FALSE	10.403	1603.51	2	228253	0	0	1.00291e+06	1.00234e+06	1.03271e+06	228253	31058.9	21002.9	1.00291e+06	1.00234e+06	1.03271e+06	19.104	5.36	MS/MS	Unknown	Unknown	MS/MS	MS/MS	MS/MS	Methylthio [C27]	0.00356737	0.00356737	0.0263986	5
High	Q99N87	28S ribosomal protein S5, mitochondrial OS=Mus musculus OX=10090 GN=Mrps5 PE=1 SV=1	7	2	2	2	5	48.2	4.615	0	FALSE	5.118	1079.91	2	0	0	0	2.85246e+06	0	2.47649e+06	31134.8	31058.9	21002.9	2.85246e+06	42311.7	2.47649e+06	24.506	5.13	Unknown	Unknown	Unknown	MS/MS	Unknown	MS/MS		0.0343205	0.0343205	0.117822	5
High	O09167	60S ribosomal protein L21 OS=Mus musculus OX=10090 GN=Rpl21 PE=1 SV=3	5	2	2	2	14	18.6	2.325	0	FALSE	5.888	943.06	2	0	0	0	141186	120962	149520	31134.8	31058.9	21002.9	141186	120962	149520	5.01	4.79	Unknown	Unknown	Unknown	MS/MS	MS/MS	MS/MS		5.6588e-05	5.6588e-05	0.0015075	5
High	Q792Z1	Trypsin 10 OS=Mus musculus OX=10090 GN=Try10 PE=1 SV=1	71	2	3	2	8	26.2	0.044	0	FALSE	13.275	16331.1	2	1.293e+07	1.71458e+07	1.6368e+07	1.42446e+07	1.95272e+07	1.42818e+07	1.293e+07	1.71458e+07	1.6368e+07	1.42446e+07	1.95272e+07	1.42818e+07	1.031	7.19	MS/MS	MS/MS	MS/MS	MS/MS	MS/MS	MS/MS		0.844916	0.844916	0.913497
High	P06330	Ig heavy chain V region AC38 205.12 OS=Mus musculus OX=10090 PE=1 SV=1	53	2	2	2	28	12.9	1.155	0	TRUE	21.074	12871.2	2	4.07189e+07	9.19973e+06	4.66667e+07	5.38407e+07	6.17964e+07	5.80748e+07	4.07189e+07	9.19973e+06	4.66667e+07	5.38407e+07	6.17964e+07	5.80748e+07	2.228	7.59	MS/MS	MS/MS	MS/MS	MS/MS	MS/MS	MS/MS	Methylthio [C96]	0.123812	0.123812	0.277639
High	P62320	Small nuclear ribonucleoprotein Sm D3 OS=Mus musculus OX=10090 GN=Snrpd3 PE=1 SV=1	39	2	3	2	15	13.9	0.045	0	FALSE	12.492	10315.7	2	6.73779e+06	1.65284e+07	1.44287e+07	1.10596e+07	1.14282e+07	1.39645e+07	6.73779e+06	1.65284e+07	1.44287e+07	1.10596e+07	1.14282e+07	1.39645e+07	1.032	7.08	MS/MS	MS/MS	MS/MS	MS/MS	MS/MS	MS/MS		0.907671	0.907671	0.959537
High	A0A0G2JDG2	Immunoglobulin kappa joining 2 (Fragment) OS=Mus musculus OX=10090 GN=Igkj2 PE=4 SV=1	34	2	2	2	69	1.4	-0.167	0	FALSE	7.874	8294.8	2	2.94613e+07	3.96324e+07	2.89428e+07	2.78583e+07	2.95507e+07	2.90175e+07	2.94613e+07	3.96324e+07	2.89428e+07	2.78583e+07	2.95507e+07	2.90175e+07	0.891	7.48	MS/MS	MS/MS	MS/MS	MS/MS	MS/MS	MS/MS		0.400938	0.400938	0.583023
High	O35723	DnaJ homolog subfamily B member 3 OS=Mus musculus OX=10090 GN=Dnajb3 PE=2 SV=1	41	2	2	2	8	26.7	3.66	0	FALSE	4.638	5906.65	2	8.24508e+06	0	1.46181e+07	1.75982e+07	2.0738e+07	2.07037e+07	8.24508e+06	31058.9	1.46181e+07	1.75982e+07	2.0738e+07	2.07037e+07	12.638	6.74	MS/MS	MS/MS	MS/MS	MS/MS	MS/MS	MS/MS		0.174685	0.174685	0.340316
High	Q9JJI8	60S ribosomal protein L38 OS=Mus musculus OX=10090 GN=Rpl38 PE=1 SV=3	28	2	2	2	29	8.2	-0.494	0	FALSE	10.534	5736.19	2	1.55674e+07	1.88576e+07	1.55932e+07	1.17162e+07	1.14383e+07	1.22371e+07	1.55674e+07	1.88576e+07	1.55932e+07	1.17162e+07	1.14383e+07	1.22371e+07	0.71	7.15	MS/MS	MS/MS	MS/MS	MS/MS	MS/MS	MS/MS		0.0213605	0.0213605	0.088913
High	P62307	Small nuclear ribonucleoprotein F OS=Mus musculus OX=10090 GN=Snrpf PE=1 SV=1	17	2	3	2	24	9.7	-0.21	0	FALSE	18.855	5086.52	2	1.96497e+06	1.80861e+06	2.62929e+06	1.52994e+06	2.0394e+06	1.93685e+06	1.96497e+06	1.80861e+06	2.62929e+06	1.52994e+06	2.0394e+06	1.93685e+06	0.865	6.29	MS/MS	MS/MS	MS/MS	MS/MS	MS/MS	MS/MS	Methylthio [C66]	0.378637	0.378637	0.56668
High	Q07133	Histone H1t OS=Mus musculus OX=10090 GN=H1-6 PE=1 SV=4	17	2	2	1	9	21.5		0	FALSE	7.347	4639.21	2	0	0	0	0	0	0	0	0	0	0	0	0			MS/MS	MS/MS	MS/MS	MS/MS	MS/MS	MS/MS
High	Q9D115	Zinc finger protein 706 OS=Mus musculus OX=10090 GN=Znf706 PE=1 SV=1	23	2	2	2	25	8.5	1.31	0	FALSE	4.866	4449.12	2	6.04315e+06	1.7548e+07	1.31654e+07	2.68213e+07	2.49275e+07	3.18183e+07	6.04315e+06	1.7548e+07	1.31654e+07	2.68213e+07	2.49275e+07	3.18183e+07	2.479	7.25	MS/MS	MS/MS	MS/MS	MS/MS	MS/MS	MS/MS		0.020836	0.020836	0.0878277
High	P67984	60S ribosomal protein L22 OS=Mus musculus OX=10090 GN=Rpl22 PE=1 SV=2	16	2	2	2	19	14.8	-0.545	0	FALSE	16.372	3967.59	2	1.99948e+07	2.40569e+07	2.35271e+07	1.60078e+07	1.18241e+07	1.92457e+07	1.99948e+07	2.40569e+07	2.35271e+07	1.60078e+07	1.18241e+07	1.92457e+07	0.685	7.27	MS/MS	MS/MS	MS/MS	MS/MS	MS/MS	MS/MS		0.0564955	0.0564955	0.168726
High	P61514	60S ribosomal protein L37a OS=Mus musculus OX=10090 GN=Rpl37a PE=1 SV=2	19	2	2	2	29	10.3	-0.022	0	FALSE	21.992	3719.74	2	488605	412503	736477	438706	507932	636612	488605	412503	736477	438706	507932	636612	0.985	5.72	MS/MS	MS/MS	MS/MS	MS/MS	MS/MS	MS/MS		0.940469	0.940469	0.975631
High	cont_P12763	Alpha-2-HS-glycoprotein OS=Bos_taurus GN=AHSG PE=1 SV=2	18	2	2	1	6	38.4		0	TRUE	8.557	3650.04	2	136103	0	0	0	0	0	136103	31058.9	21002.9	23364	42311.7	23054.7			MS/MS	MS/MS	MS/MS	MS/MS	MS/MS	MS/MS	Methylthio [C219]
High	P10639	Thioredoxin OS=Mus musculus OX=10090 GN=Txn PE=1 SV=3	16	2	2	1	21	11.7	1.683	0	FALSE	10.471	3626.4	2	1.1093e+06	0	1.06013e+06	1.04305e+06	920108	1.26106e+06	1.1093e+06	31058.9	1.06013e+06	1.04305e+06	920108	1.26106e+06	3.212	5.77	MS/MS	MS/MS	MS/MS	MS/MS	MS/MS	MS/MS		0.286811	0.286811	0.475974
High	P35980	60S ribosomal protein L18 OS=Mus musculus OX=10090 GN=Rpl18 PE=1 SV=3	12	2	2	2	12	21.6	0.765	0	FALSE	12.561	3406.7	2	390328	680501	458694	843961	770577	919474	390328	680501	458694	843961	770577	919474	1.699	5.81	MS/MS	MS/MS	MS/MS	MS/MS	MS/MS	MS/MS		0.022727	0.022727	0.0890362
High	Q8BTI8	Serine/arginine repetitive matrix protein 2 OS=Mus musculus OX=10090 GN=Srrm2 PE=1 SV=3	10	2	2	2	1	294.7	-0.155	0	FALSE	12.92	3124.23	2	107465	113443	92203.6	101888	86451.3	92434.9	107465	113443	92203.6	101888	86451.3	92434.9	0.898	4.99	MS/MS	MS/MS	MS/MS	MS/MS	MS/MS	MS/MS		0.385226	0.385226	0.570135
High	cont_P10599	Thioredoxin OS=Homo sapiens GN=TXN PE=1 SV=3	13	2	2	1	21	11.7	-0.509	0	TRUE	12.769	3056.27	2	1.03796e+06	1.76663e+06	704893	868227	629491	820033	1.03796e+06	1.76663e+06	704893	868227	629491	820033	0.703	5.96	MS/MS	MS/MS	MS/MS	MS/MS	MS/MS	MS/MS		0.217054	0.217054	0.390697
High	O70310	Glycylpeptide N-tetradecanoyltransferase 1 OS=Mus musculus OX=10090 GN=Nmt1 PE=1 SV=1	12	2	2	2	5	56.9	-0.16	0	FALSE	11.436	2978.56	2	83715.4	118795	97710.3	96307	66344	109043	83715.4	118795	97710.3	96307	66344	109043	0.895	4.97	MS/MS	MS/MS	MS/MS	MS/MS	MS/MS	MS/MS		0.555616	0.555616	0.697601
High	A0A2I3BPG9	Ribosomal protein L36A, pseudogene 1 OS=Mus musculus OX=10090 GN=Rpl36a-ps1 PE=3 SV=1	15	2	2	2	15	12.4	-0.193	0	FALSE	6.551	2971.64	2	2.34582e+06	2.48888e+06	2.36418e+06	2.28319e+06	2.13963e+06	1.89226e+06	2.34582e+06	2.48888e+06	2.36418e+06	2.28319e+06	2.13963e+06	1.89226e+06	0.875	6.35	MS/MS	MS/MS	MS/MS	MS/MS	MS/MS	MS/MS		0.255107	0.255107	0.439021
High	Q8K310	Matrin-3 OS=Mus musculus OX=10090 GN=Matr3 PE=1 SV=1	16	2	2	2	3	94.6	0.908	0	FALSE	10.05	2961.27	2	54410.5	50803.2	57564.4	123579	103335	82385	54410.5	50803.2	57564.4	123579	103335	82385	1.877	4.87	MS/MS	MS/MS	MS/MS	MS/MS	MS/MS	MS/MS		0.00439102	0.00439102	0.0304498
High	Q9CWZ3	RNA-binding protein 8A OS=Mus musculus OX=10090 GN=Rbm8a PE=1 SV=4	18	2	3	2	16	19.9	0.619	0	FALSE	15.178	2913.13	2	115211	234298	174430	225732	279203	270500	115211	234298	174430	225732	279203	270500	1.536	5.32	MS/MS	MS/MS	MS/MS	MS/MS	MS/MS	MS/MS		0.0812898	0.0812898	0.214837
High	Q9CXW4	60S ribosomal protein L11 OS=Mus musculus OX=10090 GN=Rpl11 PE=1 SV=4	12	2	2	2	9	20.2	1.914	0	FALSE	5.786	2866.88	2	165324	156314	195112	604447	533751	835823	165324	156314	195112	604447	533751	835823	3.768	5.52	MS/MS	MS/MS	MS/MS	MS/MS	MS/MS	MS/MS		0.000179582	0.000179582	0.0036243
High	Q61033	Lamina-associated polypeptide 2, isoforms alpha/zeta OS=Mus musculus OX=10090 GN=Tmpo PE=1 SV=4	10	2	2	2	4	75.1	-0.455	0	FALSE	14.444	2853.09	2	88753.5	181754	138765	91583.1	81552.6	116326	88753.5	181754	138765	91583.1	81552.6	116326	0.729	5.05	MS/MS	MS/MS	MS/MS	MS/MS	MS/MS	MS/MS		0.196897	0.196897	0.370433
High	P62245	40S ribosomal protein S15a OS=Mus musculus OX=10090 GN=Rps15a PE=1 SV=2	15	2	3	2	13	14.8	2.311	0	FALSE	11.002	2842.73	2	62218.2	0	57055.2	198740	246404	274915	62218.2	31058.9	57055.2	198740	246404	274915	4.961	5.03	MS/MS	MS/MS	MS/MS	MS/MS	MS/MS	MS/MS		0.000409662	0.000409662	0.006345
High	Q9CVI2	Protein FAM133B OS=Mus musculus OX=10090 GN=Fam133b PE=1 SV=3	13	2	2	2	7	27.9	0.072	0	FALSE	7.654	2769.21	2	2.42814e+06	2.90256e+06	2.04069e+06	2.99551e+06	2.54858e+06	2.18769e+06	2.42814e+06	2.90256e+06	2.04069e+06	2.99551e+06	2.54858e+06	2.18769e+06	1.051	6.4	MS/MS	MS/MS	MS/MS	MS/MS	MS/MS	MS/MS		0.747365	0.747365	0.849394
High	P62264	40S ribosomal protein S14 OS=Mus musculus OX=10090 GN=Rps14 PE=1 SV=3	10	2	2	2	16	16.3	1.738	0	FALSE	12.435	2655.53	2	237545	596398	277896	1.15323e+06	1.03529e+06	1.22357e+06	237545	596398	277896	1.15323e+06	1.03529e+06	1.22357e+06	3.335	5.79	MS/MS	MS/MS	MS/MS	MS/MS	MS/MS	MS/MS		0.00382812	0.00382812	0.0280168
High	P62305	Small nuclear ribonucleoprotein E OS=Mus musculus OX=10090 GN=Snrpe PE=1 SV=1	16	2	2	2	25	10.8	4.199	0	FALSE	6.623	2548.21	2	0	0	4.52119e+06	3.16092e+06	2.86147e+06	2.99469e+06	31134.8	31058.9	4.52119e+06	3.16092e+06	2.86147e+06	2.99469e+06	18.366	5.85	Unknown	Unknown	MS/MS	MS/MS	MS/MS	MS/MS		0.0824906	0.0824906	0.216294
High	Q8BGS0	Protein MAK16 homolog OS=Mus musculus OX=10090 GN=Mak16 PE=1 SV=1	12	2	2	2	10	35.2	0.88	0	FALSE	10.579	2535.91	2	378223	194745	543569	535155	596385	782214	378223	194745	543569	535155	596385	782214	1.841	5.67	MS/MS	MS/MS	MS/MS	MS/MS	MS/MS	MS/MS		0.0768416	0.0768416	0.208035
High	Q00899	Transcriptional repressor protein YY1 OS=Mus musculus OX=10090 GN=Yy1 PE=1 SV=1	17	2	2	2	4	44.7		0	FALSE	5.336	2487.91	2	0	0	0	40062	0	0	31134.8	31058.9	21002.9	40062	42311.7	23054.7			MS/MS	Unknown	Unknown	MS/MS	MS/MS	Unknown
High	P62259	14-3-3 protein epsilon OS=Mus musculus OX=10090 GN=Ywhae PE=1 SV=1	11	2	2	2	7	29.2	-0.187	0	FALSE	7.001	2253.82	2	80791.6	102382	55623.2	64008.5	55609.9	87571.5	80791.6	102382	55623.2	64008.5	55609.9	87571.5	0.878	4.86	MS/MS	MS/MS	MS/MS	MS/MS	MS/MS	MS/MS		0.556456	0.556456	0.697601
High	Q9CWW6	Peptidyl-prolyl cis-trans isomerase NIMA-interacting 4 OS=Mus musculus OX=10090 GN=Pin4 PE=1 SV=1	7	2	2	2	18	13.8	1.312	0	FALSE	11.285	2200.01	2	348738	414823	338638	939745	788584	1.01236e+06	348738	414823	338638	939745	788584	1.01236e+06	2.483	5.76	MS/MS	MS/MS	MS/MS	MS/MS	MS/MS	MS/MS		0.000399067	0.000399067	0.00632807
High	E9Q8D0	DnaJ homolog subfamily C member 21 OS=Mus musculus OX=10090 GN=Dnajc21 PE=1 SV=1	9	2	2	2	5	61.7	-0.304	0	FALSE	10.423	2124.71	2	95094.6	119966	106210	125410	0	121296	95094.6	119966	106210	125410	42311.7	121296	0.81	4.98	MS/MS	MS/MS	MS/MS	MS/MS	Unknown	MS/MS		0.531327	0.531327	0.67665
High	Q91VX2	Ubiquitin-associated protein 2 OS=Mus musculus OX=10090 GN=Ubap2 PE=1 SV=1	8	2	2	2	2	117.9	-1.859	0	FALSE	7.735	2029.59	2	200119	264887	243872	74897.2	52007.2	69471.1	200119	264887	243872	74897.2	52007.2	69471.1	0.276	5.09	MS/MS	MS/MS	MS/MS	MS/MS	MS/MS	MS/MS		0.000164485	0.000164485	0.00353376
High	A2A799	Zinc finger protein 979 OS=Mus musculus OX=10090 GN=Zfp979 PE=4 SV=1	11	2	2	1	5	48.1	0.302	0	FALSE	6.013	2024.18	2	98220.2	95349.1	103270	121531	119085	125260	98220.2	95349.1	103270	121531	119085	125260	1.233	5.04	MS/MS	MS/MS	MS/MS	MS/MS	MS/MS	MS/MS		0.0755673	0.0755673	0.20542
High	P97310	DNA replication licensing factor MCM2 OS=Mus musculus OX=10090 GN=Mcm2 PE=1 SV=3	7	2	2	2	3	102	0.054	0	FALSE	10.342	1985.94	2	43924.3	15523.4	35123.7	33668.6	19505.7	40803.3	43924.3	15523.4	35123.7	33668.6	19505.7	40803.3	1.038	4.47	MS/MS	MS/MS	MS/MS	MS/MS	MS/MS	MS/MS		0.914759	0.914759	0.961283
High	Q91YJ3	Thymocyte nuclear protein 1 OS=Mus musculus OX=10090 GN=Thyn1 PE=1 SV=1	11	2	2	2	8	26.2	0.97	0	FALSE	6.586	1985.79	2	163580	203149	152167	290295	329940	397131	163580	203149	152167	290295	329940	397131	1.959	5.38	MS/MS	MS/MS	MS/MS	MS/MS	MS/MS	MS/MS		0.0034247	0.0034247	0.0256275
High	P28352	DNA-(apurinic or apyrimidinic site) endonuclease OS=Mus musculus OX=10090 GN=Apex1 PE=1 SV=2	7	2	2	2	9	35.5	0.758	0	FALSE	8.57	1854.13	2	220743	152624	193685	283836	269119	413089	220743	152624	193685	283836	269119	413089	1.691	5.39	MS/MS	MS/MS	MS/MS	MS/MS	MS/MS	MS/MS		0.023552	0.023552	0.0911957
High	P06909	Complement factor H OS=Mus musculus OX=10090 GN=Cfh PE=1 SV=2	10	2	2	2	2	139	0.015	0	FALSE	7.795	1823.5	2	47148.3	43533.3	49999.7	42406.1	44744.5	55814.1	47148.3	43533.3	49999.7	42406.1	44744.5	55814.1	1.011	4.67	MS/MS	MS/MS	MS/MS	MS/MS	MS/MS	MS/MS		0.934402	0.934402	0.97469
High	cont_P00027	His6-MBP-Prescission protease	8	2	2	2	5	70.5	-1.051	0	TRUE	10.92	1817.01	2	709905	241149	75302.9	0	233509	265852	709905	241149	75302.9	23364	233509	265852	0.483	5.21	MS/MS	MS/MS	MS/MS	Unknown	MS/MS	MS/MS		0.429055	0.429055	0.60798
High	A2AJT4	Arginine/serine-rich protein PNISR OS=Mus musculus OX=10090 GN=Pnisr PE=1 SV=1	10	2	2	2	2	92.1	0.718	0	FALSE	6.27	1811.52	2	0	154362	109739	161948	94647.9	153093	31134.8	154362	109739	161948	94647.9	153093	1.645	5.02	Unknown	MS/MS	MS/MS	MS/MS	MS/MS	MS/MS		0.302978	0.302978	0.488579
High	P83940	Elongin-C OS=Mus musculus OX=10090 GN=Eloc PE=1 SV=1	10	2	2	2	21	12.5		0	FALSE	10.153	1782.33	2	0	200912	0	0	0	213637	31134.8	200912	21002.9	23364	42311.7	213637			MS/MS	MS/MS	MS/MS	MS/MS	Unknown	MS/MS
High	Q6PGG6	Guanine nucleotide-binding protein-like 3-like protein OS=Mus musculus OX=10090 GN=Gnl3l PE=1 SV=1	7	2	2	2	3	65.2	0.234	0	FALSE	9.092	1781.01	2	36738.1	48791.3	29175.7	54411.4	29940.4	52187.2	36738.1	48791.3	29175.7	54411.4	29940.4	52187.2	1.176	4.61	MS/MS	MS/MS	MS/MS	MS/MS	MS/MS	MS/MS		0.496935	0.496935	0.657389
High	Q9CZT6	Protein CMSS1 OS=Mus musculus OX=10090 GN=Cmss1 PE=2 SV=1	10	2	2	2	7	31.6	-1.905	0	FALSE	6.434	1770.69	2	211829	260207	175997	0	0	186852	211829	260207	175997	23364	42311.7	186852	0.267	5.04	MS/MS	MS/MS	MS/MS	Unknown	Unknown	MS/MS		0.049366	0.049366	0.153634
High	P61957	Small ubiquitin-related modifier 2 OS=Mus musculus OX=10090 GN=Sumo2 PE=1 SV=1	8	2	2	2	23	10.9	-1.611	0	FALSE	8.572	1740.48	2	439270	529188	361679	233691	0	298393	439270	529188	361679	233691	42311.7	298393	0.327	5.4	MS/MS	MS/MS	MS/MS	MS/MS	Unknown	MS/MS		0.0810148	0.0810148	0.214837
High	Q9D0D5	General transcription factor IIE subunit 1 OS=Mus musculus OX=10090 GN=Gtf2e1 PE=1 SV=1	7	2	2	2	6	49.6	-0.61	0	FALSE	13.571	1737.74	2	59424	0	52841.5	22872.3	0	28321.8	59424	31058.9	52841.5	22872.3	42311.7	28321.8	0.655	4.57	MS/MS	Unknown	MS/MS	MS/MS	Unknown	MS/MS		0.134445	0.134445	0.293244
High	Q3ULL6	UPF3 regulator of nonsense transcripts homolog B (yeast) OS=Mus musculus OX=10090 GN=Upf3b PE=1 SV=1	9	2	2	2	4	57	0.421	0	FALSE	7.319	1715.69	2	0	42426.5	60259.3	49445.1	46385.7	83318.5	31134.8	42426.5	60259.3	49445.1	46385.7	83318.5	1.339	4.7	MS/MS	MS/MS	MS/MS	MS/MS	MS/MS	MS/MS		0.272805	0.272805	0.459971
High	cont_P62937	Peptidyl-prolyl cis-trans isomerase A OS=Homo sapiens GN=PPIA PE=1 SV=2	8	2	2	2	11	18	-2.614	0	TRUE	8.093	1695.82	2	580163	428760	0	0	0	0	580163	428760	21002.9	23364	42311.7	23054.7	0.163	4.85	MS/MS	MS/MS	Unknown	Unknown	Unknown	Unknown		0.093705	0.093705	0.236392
High	Q8CIE6	Coatomer subunit alpha OS=Mus musculus OX=10090 GN=Copa PE=1 SV=2	10	2	2	2	2	138.3	-0.66	0	FALSE	10.28	1694.85	2	0	0	0	10611.9	0	11456.7	31134.8	31058.9	21002.9	10611.9	42311.7	11456.7	0.633	4.34	MS/MS	MS/MS	MS/MS	MS/MS	MS/MS	MS/MS		0.298577	0.298577	0.485005
High	Q8K224	RNA cytidine acetyltransferase OS=Mus musculus OX=10090 GN=Nat10 PE=1 SV=1	7	2	2	2	2	115.3	0.095	0	FALSE	10.212	1693.25	2	27561.9	0	37394.8	38417.2	44066	0	27561.9	31058.9	37394.8	38417.2	44066	23054.7	1.068	4.52	MS/MS	MS/MS	MS/MS	MS/MS	MS/MS	Unknown		0.756535	0.756535	0.853987
High	Q61247	Alpha-2-antiplasmin OS=Mus musculus OX=10090 GN=Serpinf2 PE=1 SV=1	10	2	2	2	4	54.9	0.1	0	FALSE	7.253	1649.82	2	65657.8	0	87537.8	74238.4	0	69992	65657.8	31058.9	87537.8	74238.4	42311.7	69992	1.072	4.77	MS/MS	Unknown	MS/MS	MS/MS	Unknown	MS/MS		0.831408	0.831408	0.90601
High	P24547	Inosine-5'-monophosphate dehydrogenase 2 OS=Mus musculus OX=10090 GN=Impdh2 PE=1 SV=2	9	2	2	2	4	55.8	0.304	0	FALSE	7.711	1647.48	2	0	0	0	32181.9	0	28051.6	31134.8	31058.9	21002.9	32181.9	42311.7	28051.6	1.234	4.48	MS/MS	MS/MS	MS/MS	MS/MS	MS/MS	MS/MS		0.277658	0.277658	0.464624
High	Q60605	Myosin light polypeptide 6 OS=Mus musculus OX=10090 GN=Myl6 PE=1 SV=3	8	2	2	2	11	16.9	-2.306	0	FALSE	6.84	1641.07	2	167968	270378	203056	0	0	77170.4	167968	270378	203056	23364	42311.7	77170.4	0.202	4.97	MS/MS	MS/MS	MS/MS	Unknown	Unknown	MS/MS		0.00292454	0.00292454	0.0223879
High	Q99JX7	Nuclear RNA export factor 1 OS=Mus musculus OX=10090 GN=Nxf1 PE=1 SV=3	9	2	2	2	4	70.3	-1.052	0	FALSE	7.96	1625.45	2	52525.4	51471.5	0	0	25401.2	10729.7	52525.4	51471.5	21002.9	23364	25401.2	10729.7	0.482	4.43	MS/MS	MS/MS	MS/MS	MS/MS	MS/MS	MS/MS		0.0862217	0.0862217	0.225191
High	Q99KK2	N-acylneuraminate cytidylyltransferase OS=Mus musculus OX=10090 GN=Cmas PE=1 SV=2	9	2	2	2	5	48	0.289	0	FALSE	8.141	1604.13	2	81183	0	81783.9	73293.5	69701.7	73668	81183	31058.9	81783.9	73293.5	69701.7	73668	1.222	4.81	MS/MS	Unknown	MS/MS	MS/MS	MS/MS	MS/MS		0.508106	0.508106	0.662228
High	Q8BHG9	CGG triplet repeat-binding protein 1 OS=Mus musculus OX=10090 GN=Cggbp1 PE=1 SV=1	9	2	2	2	14	18.8	0.455	0	FALSE	8.316	1603.71	2	0	72615.2	60928.7	87409.8	0	95981.4	31134.8	72615.2	60928.7	87409.8	42311.7	95981.4	1.371	4.78	MS/MS	MS/MS	MS/MS	MS/MS	Unknown	MS/MS		0.361955	0.361955	0.550371
High	P47915	60S ribosomal protein L29 OS=Mus musculus OX=10090 GN=Rpl29 PE=1 SV=2	8	2	2	2	14	17.6	-0.73	0	FALSE	7.333	1594.75	2	245571	213292	161001	251953	0	173382	245571	213292	161001	251953	42311.7	173382	0.603	5.2	MS/MS	MS/MS	MS/MS	MS/MS	Unknown	MS/MS		0.328248	0.328248	0.51645
High	Q9JJ48	Zinc finger CCCH domain-containing protein 8 OS=Mus musculus OX=10090 GN=Zc3h8 PE=1 SV=2	9	2	2	2	6	34.9	-0.009	0	FALSE	6.434	1587.55	2	274335	131274	275480	217723	200102	223350	274335	131274	275480	217723	200102	223350	0.994	5.33	MS/MS	MS/MS	MS/MS	MS/MS	MS/MS	MS/MS		0.978325	0.978325	0.991727
High	Q8BMS1	Trifunctional enzyme subunit alpha, mitochondrial OS=Mus musculus OX=10090 GN=Hadha PE=1 SV=1	9	2	2	2	2	82.6	-0.425	0	FALSE	6.227	1565.98	2	0	0	42594.9	21398.5	0	18782.9	31134.8	31058.9	42594.9	21398.5	42311.7	18782.9	0.745	4.47	Unknown	Unknown	MS/MS	MS/MS	Unknown	MS/MS		0.27759	0.27759	0.464624
High	A2AR02	Peptidyl-prolyl cis-trans isomerase G OS=Mus musculus OX=10090 GN=Ppig PE=1 SV=1	8	2	3	2	3	88.3	-0.966	0	FALSE	8.981	1553.8	2	163500	284102	103079	105075	0	144555	163500	284102	103079	105075	42311.7	144555	0.512	5.08	MS/MS	MS/MS	MS/MS	MS/MS	Unknown	MS/MS	Methylthio [C174]	0.149961	0.149961	0.311133
High	Q9EQ61	Pescadillo homolog OS=Mus musculus OX=10090 GN=Pes1 PE=1 SV=1	7	2	2	2	3	67.8	0.597	0	FALSE	7.804	1548.35	2	61015.1	0	63079	66159.8	69982.9	89286.2	61015.1	31058.9	63079	66159.8	69982.9	89286.2	1.512	4.78	MS/MS	Unknown	MS/MS	MS/MS	MS/MS	MS/MS		0.120868	0.120868	0.271953
High	P48432	Transcription factor SOX-2 OS=Mus musculus OX=10090 GN=Sox2 PE=1 SV=2	7	2	2	2	5	34.4	1.647	0	FALSE	5.442	1491.57	2	187272	66181.5	0	194277	167565	245869	187272	66181.5	21002.9	194277	167565	245869	3.133	5.05	MS/MS	MS/MS	Unknown	MS/MS	MS/MS	MS/MS	Methylthio [C267]	0.0820069	0.0820069	0.215876
High	Q8BKS9	Pumilio homolog 3 OS=Mus musculus OX=10090 GN=Pum3 PE=1 SV=2	9	2	2	2	2	72.8	0.779	0	FALSE	5.161	1458.08	2	15176.7	23083.9	0	28686.8	0	30642.6	15176.7	23083.9	21002.9	28686.8	42311.7	30642.6	1.716	4.41	MS/MS	MS/MS	Unknown	MS/MS	Unknown	MS/MS		0.0218406	0.0218406	0.0889794
High	P14148	60S ribosomal protein L7 OS=Mus musculus OX=10090 GN=Rpl7 PE=1 SV=2	8	2	2	2	10	31.4	1.443	0	FALSE	12.56	1451.24	2	0	0	0	103406	0	93270	31134.8	31058.9	21002.9	103406	42311.7	93270	2.719	4.65	Unknown	Unknown	Unknown	MS/MS	Unknown	MS/MS		0.0118119	0.0118119	0.0594894
High	O35492	Dual specificity protein kinase CLK3 OS=Mus musculus OX=10090 GN=Clk3 PE=1 SV=2	7	2	2	2	3	73.8	-1.875	0	FALSE	6.54	1443.07	2	114480	144267	144207	43764	26368.9	41849.7	114480	144267	144207	43764	26368.9	41849.7	0.273	4.84	MS/MS	MS/MS	MS/MS	MS/MS	MS/MS	MS/MS		0.000388322	0.000388322	0.00630786
High	cont_P51965	Ubiquitin-conjugating enzyme E2 E1 OS=Homo sapiens GN=UBE2E1 PE=1 SV=1	9	2	2	2	9	21.4	-0.433	0	TRUE	5.888	1438.14	2	0	77574.4	99962.7	59528.6	0	38974.7	31134.8	77574.4	99962.7	59528.6	42311.7	38974.7	0.741	4.73	MS/MS	MS/MS	MS/MS	MS/MS	Unknown	MS/MS		0.397189	0.397189	0.58266
High	Q9CPN8	Insulin-like growth factor 2 mRNA-binding protein 3 OS=Mus musculus OX=10090 GN=Igf2bp3 PE=1 SV=1	7	2	2	1	5	63.5		0	FALSE	7.419	1427.58	2	0	0	0	0	0	0	0	0	0	0	0	0			MS/MS	MS/MS	MS/MS	MS/MS	MS/MS	MS/MS
High	Q80U70	Polycomb protein Suz12 OS=Mus musculus OX=10090 GN=Suz12 PE=1 SV=2	7	2	2	2	3	83	-0.436	0	FALSE	7.01	1397.94	2	45239	58408.6	45197.1	32562.6	0	35032.8	45239	58408.6	45197.1	32562.6	42311.7	35032.8	0.739	4.63	MS/MS	MS/MS	MS/MS	MS/MS	MS/MS	MS/MS		0.0678881	0.0678881	0.188389
High	Q9R0U0	Serine/arginine-rich splicing factor 10 OS=Mus musculus OX=10090 GN=Srsf10 PE=1 SV=2	8	2	2	2	9	31.3	-1.56	0	FALSE	10.085	1390.83	2	113082	138466	136943	0	0	84564.5	113082	138466	136943	23364	42311.7	84564.5	0.339	4.88	MS/MS	MS/MS	MS/MS	Unknown	Unknown	MS/MS		0.0175355	0.0175355	0.0789097
High	Q60749	KH domain-containing, RNA-binding, signal transduction-associated protein 1 OS=Mus musculus OX=10090 GN=Khdrbs1 PE=1 SV=2	7	2	2	2	3	48.3	1.349	0	FALSE	6.285	1386.55	2	0	67318.5	141611	131172	157655	237200	31134.8	67318.5	141611	131172	157655	237200	2.547	5.03	Unknown	MS/MS	MS/MS	MS/MS	MS/MS	MS/MS		0.0615069	0.0615069	0.179665
High	P40142	Transketolase OS=Mus musculus OX=10090 GN=Tkt PE=1 SV=1	7	2	2	2	3	67.6	0.573	0	FALSE	9.05	1376.24	2	19308.9	17883.3	12987	15135.6	0	0	19308.9	17883.3	12987	15135.6	42311.7	23054.7	1.488	4.3	MS/MS	MS/MS	MS/MS	MS/MS	MS/MS	MS/MS		0.21401	0.21401	0.387312
High	P21107	Tropomyosin alpha-3 chain OS=Mus musculus OX=10090 GN=Tpm3 PE=1 SV=3	7	2	2	2	6	33	-0.883	0	FALSE	6.907	1370.94	2	79813.3	53254.9	88765.9	44707	0	31774.8	79813.3	53254.9	88765.9	44707	42311.7	31774.8	0.542	4.73	MS/MS	MS/MS	MS/MS	MS/MS	Unknown	MS/MS		0.0164272	0.0164272	0.0763645
High	Q9CPP0	Nucleoplasmin-3 OS=Mus musculus OX=10090 GN=Npm3 PE=1 SV=3	8	2	2	2	13	19		0	FALSE	6.27	1341.18	2	0	101819	0	120207	0	0	31134.8	101819	21002.9	120207	42311.7	23054.7			MS/MS	MS/MS	Unknown	MS/MS	Unknown	Unknown	Methylthio [C163]
High	cont_P02754	Beta-lactoglobulin OS=Bos_taurus GN=LGB PE=1 SV=3	7	2	2	2	12	19.9	-0.442	0	TRUE	9.044	1330.13	2	146179	57649.4	52013.9	63221.2	120071	0	146179	57649.4	52013.9	63221.2	120071	23054.7	0.736	4.81	MS/MS	MS/MS	MS/MS	MS/MS	MS/MS	Unknown		0.559239	0.559239	0.698786
High	A0A140T8M2	Immunoglobulin kappa variable 12-44 (Fragment) OS=Mus musculus OX=10090 GN=Igkv12-44 PE=4 SV=2	7	2	2	2	20	12.5	1.572	0	FALSE	9.011	1308.06	2	0	981140	807444	835875	1.01319e+06	765870	31134.8	981140	807444	835875	1.01319e+06	765870	2.974	5.7	Unknown	MS/MS	MS/MS	MS/MS	MS/MS	MS/MS		0.291977	0.291977	0.478957
High	Q80X90	Filamin-B OS=Mus musculus OX=10090 GN=Flnb PE=1 SV=3	9	2	2	1	1	277.7		0	FALSE	5.299	1276.68	2	0	0	0	0	0	0	0	0	0	0	0	0			Unknown	MS/MS	Unknown	MS/MS	Unknown	Unknown
High	P63242	Eukaryotic translation initiation factor 5A-1 OS=Mus musculus OX=10090 GN=Eif5a PE=1 SV=2	9	2	2	2	13	16.8		0	FALSE	6.825	1275.28	2	0	0	0	0	0	0	0	0	0	0	0	0			Unknown	Unknown	Unknown	Unknown	Unknown	Unknown
High	Q9JMD0	BUB3-interacting and GLEBS motif-containing protein ZNF207 OS=Mus musculus OX=10090 GN=Znf207 PE=1 SV=1	7	2	2	2	5	52.8	0.001	0	FALSE	7.89	1269.61	2	102551	116625	86647.2	95430.7	98456	110573	102551	116625	86647.2	95430.7	98456	110573	1.001	5.01	MS/MS	MS/MS	MS/MS	MS/MS	MS/MS	MS/MS		0.994831	0.994831	0.999645
High	P14869	60S acidic ribosomal protein P0 OS=Mus musculus OX=10090 GN=Rplp0 PE=1 SV=3	5	2	2	2	7	34.2	1.46	0	FALSE	10.987	1265.96	2	0	0	0	82423.7	60741	84551.3	31134.8	31058.9	21002.9	82423.7	60741	84551.3	2.752	4.66	Unknown	Unknown	Unknown	MS/MS	MS/MS	MS/MS		0.00112796	0.00112796	0.0125204
High	P97379	Ras GTPase-activating protein-binding protein 2 OS=Mus musculus OX=10090 GN=G3bp2 PE=1 SV=2	7	2	2	2	4	54.1		0	FALSE	4.091	1210.22	2	0	0	0	0	0	24117.1	31134.8	31058.9	21002.9	23364	42311.7	24117.1			MS/MS	Unknown	MS/MS	MS/MS	MS/MS	MS/MS	Methylthio [C73]
High	P62996	Transformer-2 protein homolog beta OS=Mus musculus OX=10090 GN=Tra2b PE=1 SV=1	7	2	2	2	8	33.6	1.315	0	FALSE	4.617	1207.97	2	1.01232e+06	0	988682	784494	756233	807759	1.01232e+06	31058.9	988682	784494	756233	807759	2.489	5.7	MS/MS	Unknown	MS/MS	MS/MS	MS/MS	MS/MS		0.384568	0.384568	0.570135
High	Q9CY27	Very-long-chain enoyl-CoA reductase OS=Mus musculus OX=10090 GN=Tecr PE=1 SV=1	7	2	2	2	6	36.1	0.73	0	FALSE	4.146	1204.23	2	0	0	35929.6	56345.7	0	66476.6	31134.8	31058.9	35929.6	56345.7	42311.7	66476.6	1.658	4.62	MS/MS	MS/MS	MS/MS	MS/MS	Unknown	MS/MS		0.0160203	0.0160203	0.0751375
High	P59325	Eukaryotic translation initiation factor 5 OS=Mus musculus OX=10090 GN=Eif5 PE=1 SV=1	6	2	2	2	4	48.9	0.104	0	FALSE	8.095	1200.69	2	0	50701.5	39354.5	28140.2	0	64724.1	31134.8	50701.5	39354.5	28140.2	42311.7	64724.1	1.074	4.61	Unknown	MS/MS	MS/MS	MS/MS	Unknown	MS/MS		0.784334	0.784334	0.866967
High	P53026	60S ribosomal protein L10a OS=Mus musculus OX=10090 GN=Rpl10a PE=1 SV=3	7	2	2	2	7	24.9	1.909	0	FALSE	4.575	1136.85	2	0	0	0	176885	0	143781	31134.8	31058.9	21002.9	176885	42311.7	143781	3.756	4.72	Unknown	Unknown	Unknown	MS/MS	MS/MS	MS/MS		0.0170336	0.0170336	0.0776307
High	O55131	Septin-7 OS=Mus musculus OX=10090 GN=Septin7 PE=1 SV=1	7	2	2	2	5	50.5		0	FALSE	6.597	1108.36	2	0	0	0	27417	0	0	31134.8	31058.9	21002.9	27417	42311.7	23054.7			Unknown	Unknown	Unknown	MS/MS	Unknown	Unknown
High	P62137	Serine/threonine-protein phosphatase PP1-alpha catalytic subunit OS=Mus musculus OX=10090 GN=Ppp1ca PE=1 SV=1	6	2	2	2	5	37.5	1.313	0	FALSE	6.089	1091.61	2	0	0	0	59385.4	53844.4	97417.9	31134.8	31058.9	21002.9	59385.4	53844.4	97417.9	2.485	4.63	Unknown	Unknown	Unknown	MS/MS	MS/MS	MS/MS	Methylthio [C245]	0.00539642	0.00539642	0.0339877
High	Q6PAC3	DDB1- and CUL4-associated factor 13 OS=Mus musculus OX=10090 GN=Dcaf13 PE=2 SV=2	6	2	2	2	4	51.4		0	FALSE	5.365	1083.44	2	0	0	0	0	0	20571.8	31134.8	31058.9	21002.9	23364	42311.7	20571.8			Unknown	Unknown	MS/MS	MS/MS	MS/MS	MS/MS
High	Q8C2Q3	RNA-binding protein 14 OS=Mus musculus OX=10090 GN=Rbm14 PE=1 SV=1	5	2	2	2	3	69.4	0.082	0	FALSE	5.16	1041.04	2	0	0	0	24839	0	22941	31134.8	31058.9	21002.9	24839	42311.7	22941	1.059	4.45	Unknown	Unknown	Unknown	MS/MS	MS/MS	MS/MS		0.799844	0.799844	0.879036
High	Q7TSF1	Desmoglein-1-beta OS=Mus musculus OX=10090 GN=Dsg1b PE=1 SV=1	5	2	2	2	2	114.4	-1.168	0	FALSE	6.219	1027.1	2	135183	90997.9	0	0	0	0	135183	90997.9	21002.9	23364	42311.7	23054.7	0.445	4.63	MS/MS	MS/MS	Unknown	Unknown	Unknown	Unknown		0.165174	0.165174	0.330458
High	Q3TIV5	Zinc finger CCCH domain-containing protein 15 OS=Mus musculus OX=10090 GN=Zc3h15 PE=1 SV=2	7	2	2	2	5	48.3		0	FALSE	6.372	1025.67	2	0	0	0	0	0	19575.5	31134.8	31058.9	21002.9	23364	42311.7	19575.5			Unknown	Unknown	Unknown	Unknown	Unknown	MS/MS
High	Q8VHX6	Filamin-C OS=Mus musculus OX=10090 GN=Flnc PE=1 SV=3	6	2	2	1	1	290.9		0	FALSE	6.292	1022.32	2	0	0	0	0	0	0	0	0	0	0	0	0			Unknown	MS/MS	Unknown	MS/MS	Unknown	Unknown	Methylthio [C2661]
High	Q8JZX4	Splicing factor 45 OS=Mus musculus OX=10090 GN=Rbm17 PE=1 SV=1	7	2	2	2	5	45.3		0	FALSE	5.196	985.64	2	0	0	0	0	0	0	0	0	0	0	0	0			Unknown	Unknown	Unknown	Unknown	Unknown	Unknown
High	Q9Z2N8	Actin-like protein 6A OS=Mus musculus OX=10090 GN=Actl6a PE=1 SV=2	6	2	2	2	6	47.4	1.413	0	FALSE	6.214	959.13	2	0	0	0	39526.2	144309	67268.3	31134.8	31058.9	21002.9	39526.2	144309	67268.3	2.663	4.65	Unknown	Unknown	Unknown	MS/MS	MS/MS	MS/MS		0.0308389	0.0308389	0.109833
High	D3Z0M9	RNA helicase OS=Mus musculus OX=10090 GN=Ddx23 PE=1 SV=1	6	2	2	2	3	95.4		0	FALSE	6.903	952.78	2	0	0	0	0	0	10467.9	31134.8	31058.9	21002.9	23364	42311.7	10467.9			Unknown	Unknown	Unknown	Unknown	Unknown	MS/MS
High	P62301	40S ribosomal protein S13 OS=Mus musculus OX=10090 GN=Rps13 PE=1 SV=2	5	2	2	2	17	17.2	2.251	0	FALSE	9.152	926.25	2	0	0	0	224740	0	230345	31134.8	31058.9	21002.9	224740	42311.7	230345	4.76	4.77	Unknown	Unknown	Unknown	MS/MS	MS/MS	MS/MS		0.0198997	0.0198997	0.0849562
High	Q922Q4	Pyrroline-5-carboxylate reductase 2 OS=Mus musculus OX=10090 GN=Pycr2 PE=1 SV=1	5	2	2	2	10	33.6	0.171	0	FALSE	11.405	826.76	2	0	0	0	30091.6	0	22777.7	31134.8	31058.9	21002.9	30091.6	42311.7	22777.7	1.126	4.46	Unknown	Unknown	Unknown	MS/MS	Unknown	MS/MS		0.58849	0.58849	0.728503
High	Q9R1P0	Proteasome subunit alpha type-4 OS=Mus musculus OX=10090 GN=Psma4 PE=1 SV=1	5	2	2	2	7	29.5		0	FALSE	5.245	823.91	2	36945.9	0	0	0	0	0	36945.9	31058.9	21002.9	23364	42311.7	23054.7			MS/MS	Unknown	MS/MS	MS/MS	Unknown	MS/MS
High	P59328	WD repeat and HMG-box DNA-binding protein 1 OS=Mus musculus OX=10090 GN=Wdhd1 PE=1 SV=2	5	2	2	2	2	124.2		0	FALSE	5.11	821.44	2	0	0	0	12177	0	0	31134.8	31058.9	21002.9	12177	42311.7	23054.7			Unknown	Unknown	Unknown	MS/MS	Unknown	Unknown
High	P14206	40S ribosomal protein SA OS=Mus musculus OX=10090 GN=Rpsa PE=1 SV=4	5	2	2	2	6	32.8	1.803	0	FALSE	4.528	796.27	2	0	0	0	139925	0	145680	31134.8	31058.9	21002.9	139925	42311.7	145680	3.489	4.71	Unknown	Unknown	Unknown	MS/MS	Unknown	MS/MS		0.0154071	0.0154071	0.0727741
High	Q1HFZ0	RNA cytosine C(5)-methyltransferase NSUN2 OS=Mus musculus OX=10090 GN=Nsun2 PE=1 SV=2	5	2	2	2	2	85.4		0	FALSE	6.037	789.13	2	0	0	0	0	0	0	0	0	0	0	0	0			Unknown	Unknown	Unknown	Unknown	Unknown	Unknown
High	Q6ZWV7	60S ribosomal protein L35 OS=Mus musculus OX=10090 GN=Rpl35 PE=1 SV=1	4	2	2	2	15	14.5	3.238	0	FALSE	7.924	779.9	2	0	0	0	687423	0	586234	31134.8	31058.9	21002.9	687423	42311.7	586234	9.434	4.92	Unknown	Unknown	Unknown	MS/MS	Unknown	MS/MS		0.0276897	0.0276897	0.101326
High	Q8BMA6	Signal recognition particle subunit SRP68 OS=Mus musculus OX=10090 GN=Srp68 PE=1 SV=2	5	2	2	2	4	70.5		0	FALSE	6.54	770.98	2	0	0	0	0	0	0	0	0	0	0	0	0			Unknown	Unknown	Unknown	Unknown	Unknown	Unknown
High	Q922G2	Protein FAM76A OS=Mus musculus OX=10090 GN=Fam76a PE=2 SV=1	5	2	2	2	7	35.1	0.253	0	FALSE	7.558	767.33	2	0	0	0	28465	0	28567	31134.8	31058.9	21002.9	28465	42311.7	28567	1.192	4.47	Unknown	Unknown	Unknown	MS/MS	MS/MS	MS/MS		0.370486	0.370486	0.559509
High	Q8C854	Myelin expression factor 2 OS=Mus musculus OX=10090 GN=Myef2 PE=1 SV=1	7	2	2	2	4	63.3		0	FALSE	6.352	750.47	2	0	0	0	0	0	0	0	0	0	0	0	0			Unknown	Unknown	Unknown	Unknown	Unknown	Unknown
High	P27773	Protein disulfide-isomerase A3 OS=Mus musculus OX=10090 GN=Pdia3 PE=1 SV=2	5	2	2	2	4	56.6		0	FALSE	5.112	715.46	2	0	0	0	0	0	0	0	0	0	0	0	0			Unknown	Unknown	Unknown	Unknown	Unknown	Unknown
High	Q02395	Metal-response element-binding transcription factor 2 OS=Mus musculus OX=10090 GN=Mtf2 PE=1 SV=2	5	2	2	2	3	66.9		0	FALSE	4.792	700.85	2	0	23620.9	0	0	0	0	31134.8	23620.9	21002.9	23364	42311.7	23054.7			Unknown	MS/MS	Unknown	Unknown	Unknown	Unknown
High	P70122	Ribosome maturation protein SBDS OS=Mus musculus OX=10090 GN=Sbds PE=1 SV=4	5	2	2	2	10	28.8		0	FALSE	5.62	677.79	2	0	0	0	0	0	0	0	0	0	0	0	0			Unknown	Unknown	Unknown	Unknown	Unknown	Unknown
High	Q8CGC7	Bifunctional glutamate/proline--tRNA ligase OS=Mus musculus OX=10090 GN=Eprs1 PE=1 SV=4	5	2	2	2	2	170		0	FALSE	5.981	672.3	2	0	0	0	0	0	0	0	0	0	0	0	0			Unknown	Unknown	Unknown	Unknown	Unknown	Unknown
High	Q8R2M2	Deoxynucleotidyltransferase terminal-interacting protein 2 OS=Mus musculus OX=10090 GN=Dnttip2 PE=1 SV=1	4	2	2	2	2	84.2	-0.231	0	FALSE	4.437	651.16	2	0	0	0	20239.2	0	14659.6	31134.8	31058.9	21002.9	20239.2	42311.7	14659.6	0.852	4.4	Unknown	Unknown	Unknown	MS/MS	Unknown	MS/MS		0.611118	0.611118	0.746433
High	Q3URK3	Methylcytosine dioxygenase TET1 OS=Mus musculus OX=10090 GN=Tet1 PE=1 SV=2	4	2	2	2	1	219.1	1.552	0	FALSE	4.747	632.2	2	6750.99	12911.9	10362.5	0	0	0	6750.99	12911.9	10362.5	23364	42311.7	23054.7	2.933	4.22	MS/MS	MS/MS	MS/MS	Unknown	Unknown	Unknown		0.00543462	0.00543462	0.0339877
High	Q3TV65	MPN domain-containing protein OS=Mus musculus OX=10090 GN=Mpnd PE=2 SV=2	5	2	2	2	5	53.3		0	FALSE	5.5	627.18	2	0	0	0	0	0	64767.7	31134.8	31058.9	21002.9	23364	42311.7	64767.7			Unknown	Unknown	Unknown	Unknown	Unknown	MS/MS
High	Q80UW8	DNA-directed RNA polymerases I, II, and III subunit RPABC1 OS=Mus musculus OX=10090 GN=Polr2e PE=1 SV=1	4	2	2	2	10	24.6		0	FALSE	5.006	610.52	2	0	0	0	0	0	0	0	0	0	0	0	0			Unknown	Unknown	Unknown	Unknown	Unknown	Unknown
High	Q0VG62	Ribosomal biogenesis factor OS=Mus musculus OX=10090 GN=Rbis PE=1 SV=2	4	2	2	2	16	11.2		0	FALSE	3.858	566.99	2	0	0	0	299476	0	0	31134.8	31058.9	21002.9	299476	42311.7	23054.7			Unknown	Unknown	Unknown	MS/MS	Unknown	Unknown
High	P17225	Polypyrimidine tract-binding protein 1 OS=Mus musculus OX=10090 GN=Ptbp1 PE=1 SV=2	3	2	2	2	3	56.4	1.209	0	FALSE	4.58	560.22	2	0	0	26397	84366.6	0	88288	31134.8	31058.9	26397	84366.6	42311.7	88288	2.311	4.65	Unknown	Unknown	MS/MS	MS/MS	Unknown	MS/MS		0.0103903	0.0103903	0.0552129
High	Q8CFE2	Histone PARylation factor 1 OS=Mus musculus OX=10090 GN=Hpf1 PE=1 SV=1	3	2	2	2	7	39.3	-2.897	0	FALSE	5.258	518.74	2	408913	1.09769e+06	0	0	0	0	408913	1.09769e+06	21002.9	23364	42311.7	23054.7	0.134	4.89	MS/MS	MS/MS	Unknown	Unknown	Unknown	Unknown		0.0956444	0.0956444	0.236719
High	Q62383	Transcription elongation factor SPT6 OS=Mus musculus OX=10090 GN=Supt6h PE=1 SV=2	4	2	2	2	1	199		0	FALSE	4.195	501.71	2	0	0	0	0	0	0	0	0	0	0	0	0			Unknown	Unknown	Unknown	Unknown	Unknown	Unknown
High	Q61176	Arginase-1 OS=Mus musculus OX=10090 GN=Arg1 PE=1 SV=1	3	2	2	2	6	34.8		0	FALSE	4.154	480.79	2	0	103718	0	0	0	0	31134.8	103718	21002.9	23364	42311.7	23054.7			MS/MS	MS/MS	Unknown	Unknown	Unknown	Unknown
High	Q60848	Lymphocyte-specific helicase OS=Mus musculus OX=10090 GN=Hells PE=1 SV=2	2	2	2	2	3	95.1		0	FALSE	10.068	450.37	2	0	0	0	0	15885.4	0	31134.8	31058.9	21002.9	23364	15885.4	23054.7			Unknown	Unknown	Unknown	Unknown	MS/MS	Unknown
High	cont_Q5D862	Filaggrin-2 OS=Homo sapiens GN=FLG2 PE=1 SV=1	2	2	2	2	1	247.9		0	TRUE	8.422	449.77	2	0	10207.1	0	0	0	0	31134.8	10207.1	21002.9	23364	42311.7	23054.7			Unknown	MS/MS	Unknown	Unknown	Unknown	Unknown
High	Q61191	Host cell factor 1 OS=Mus musculus OX=10090 GN=Hcfc1 PE=1 SV=2	4	2	2	2	1	210.3		0	FALSE	4.517	440.04	2	0	0	0	7939.69	0	0	31134.8	31058.9	21002.9	7939.69	42311.7	23054.7			Unknown	Unknown	Unknown	MS/MS	Unknown	Unknown
High	Q61730	Interleukin-1 receptor accessory protein OS=Mus musculus OX=10090 GN=Il1rap PE=1 SV=1	3	2	2	2	3	65.7		0.001	FALSE	3.483	406.36	2	0	0	0	0	0	0	0	0	0	0	0	0			Unknown	Unknown	Unknown	Unknown	Unknown	Unknown	Methylthio [C266]
High	Q8CBY3	Leukocyte receptor cluster member 8 homolog OS=Mus musculus OX=10090 GN=Leng8 PE=1 SV=1	3	2	2	2	3	86.7		0	FALSE	5.492	403.18	2	0	0	0	0	0	0	0	0	0	0	0	0			Unknown	Unknown	Unknown	Unknown	Unknown	Unknown
High	P39447	Tight junction protein ZO-1 OS=Mus musculus OX=10090 GN=Tjp1 PE=1 SV=2	3	2	2	2	1	194.6		0	FALSE	4.717	401.1	2	0	0	0	0	0	0	0	0	0	0	0	0			Unknown	Unknown	Unknown	Unknown	Unknown	Unknown
High	Q8C9B9	Death-inducer obliterator 1 OS=Mus musculus OX=10090 GN=Dido1 PE=1 SV=4	3	2	2	2	1	247		0	FALSE	6.691	386.5	2	0	0	0	0	0	0	0	0	0	0	0	0			Unknown	Unknown	Unknown	Unknown	Unknown	Unknown
High	P01872	Immunoglobulin heavy constant mu OS=Mus musculus OX=10090 GN=Ighm PE=1 SV=2	3	2	2	2	4	49.9		0	FALSE	4.639	379.45	2	0	0	0	0	0	0	0	0	0	0	0	0			Unknown	Unknown	Unknown	Unknown	Unknown	Unknown	Methylthio [C352]
High	Q3UY34	Protein CUSTOS OS=Mus musculus OX=10090 GN=Custos PE=2 SV=1	3	2	2	2	14	27.6		0	FALSE	6.559	374.15	2	0	0	0	0	0	0	0	0	0	0	0	0			Unknown	Unknown	Unknown	Unknown	Unknown	Unknown	Methylthio [C180]
High	Q5DU09	Zinc finger protein 652 OS=Mus musculus OX=10090 GN=Znf652 PE=1 SV=2	4	2	2	2	5	69.4		0	FALSE	4.944	370.83	2	0	0	0	0	0	0	0	0	0	0	0	0			Unknown	Unknown	Unknown	Unknown	Unknown	Unknown
High	Q9D6S7	Ribosome-recycling factor, mitochondrial OS=Mus musculus OX=10090 GN=Mrrf PE=1 SV=1	3	2	2	2	14	29		0	FALSE	7.751	359.29	2	0	0	0	0	0	0	0	0	0	0	0	0			Unknown	Unknown	Unknown	Unknown	Unknown	Unknown
High	P20918	Plasminogen OS=Mus musculus OX=10090 GN=Plg PE=1 SV=3	2	2	2	2	3	90.7		0	FALSE	6.636	354.98	2	0	0	0	0	0	0	0	0	0	0	0	0			Unknown	Unknown	Unknown	Unknown	Unknown	Unknown	Methylthio [C49]
High	P09926	Surfeit locus protein 2 OS=Mus musculus OX=10090 GN=Surf2 PE=1 SV=1	3	2	2	2	9	30.3		0	FALSE	5.098	314.18	2	0	0	0	0	0	277080	31134.8	31058.9	21002.9	23364	42311.7	277080			Unknown	Unknown	Unknown	Unknown	Unknown	MS/MS	Methylthio [C127]
High	E9PZM4	Chromodomain-helicase-DNA-binding protein 2 OS=Mus musculus OX=10090 GN=Chd2 PE=1 SV=1	2	2	2	1	1	210.7		0	FALSE	4.353	290.79	2	0	0	0	0	0	0	0	0	0	0	0	0			Unknown	Unknown	Unknown	Unknown	Unknown	Unknown
High	Q8K4L4	Protein POF1B OS=Mus musculus OX=10090 GN=Pof1b PE=2 SV=3	2	2	2	2	5	67.7		0	FALSE	6.015	276.06	2	0	0	0	0	0	0	0	0	0	0	0	0			Unknown	Unknown	Unknown	Unknown	Unknown	Unknown
High	O70333	Cysteine-rich PDZ-binding protein OS=Mus musculus OX=10090 GN=Cript PE=1 SV=1	6	1	1	1	8	11.3	4.472	0.001	FALSE	3.471	1165.64	1	0	0	216362	1.06562e+06	1.30894e+06	1.6386e+06	31134.8	31058.9	216362	1.06562e+06	1.30894e+06	1.6386e+06	22.188	5.45	Unknown	Unknown	MS/MS	MS/MS	MS/MS	MS/MS		0.0016272	0.0016272	0.0152636	1
High	Q99LT0	Protein dpy-30 homolog OS=Mus musculus OX=10090 GN=Dpy30 PE=1 SV=1	3	1	1	1	9	11.2	6.351	0	FALSE	3.628	724.4	1	0	0	0	1.68273e+06	3.15599e+06	2.08025e+06	31134.8	31058.9	21002.9	1.68273e+06	3.15599e+06	2.08025e+06	81.63	5.39	Unknown	Unknown	Unknown	MS/MS	MS/MS	MS/MS		1.18992e-06	1.18992e-06	8.80537e-05	1
High	Q9D0F4	NF-kappa-B-activating protein OS=Mus musculus OX=10090 GN=Nkap PE=2 SV=1	5	1	1	1	3	47.2	-2.5	0	FALSE	7.132	1468.85	1	227196	306543	202879	47457.5	0	38859.7	227196	306543	202879	47457.5	42311.7	38859.7	0.177	5.01	MS/MS	MS/MS	MS/MS	MS/MS	Unknown	MS/MS		3.03057e-05	3.03057e-05	0.00106229	5
High	P48024	Eukaryotic translation initiation factor 1 OS=Mus musculus OX=10090 GN=Eif1 PE=1 SV=2	5	1	1	1	14	12.7	3.437	0	FALSE	7.006	1007.52	1	0	0	0	202417	370408	344151	31134.8	31058.9	21002.9	202417	370408	344151	10.831	4.95	Unknown	Unknown	Unknown	MS/MS	MS/MS	MS/MS		4.14e-05	4.14e-05	0.00131297	5
High	P63323	40S ribosomal protein S12 OS=Mus musculus OX=10090 GN=Rps12 PE=1 SV=2	4	1	1	1	8	14.5	3.491	0	FALSE	8.214	903.3	1	0	0	0	306879	320681	293313	31134.8	31058.9	21002.9	306879	320681	293313	11.243	4.96	Unknown	Unknown	Unknown	MS/MS	MS/MS	MS/MS		4.34899e-06	4.34899e-06	0.000256923	5
High	Q9Z0H3	SWI/SNF-related matrix-associated actin-dependent regulator of chromatin subfamily B member 1 OS=Mus musculus OX=10090 GN=Smarcb1 PE=1 SV=1	3	1	1	1	3	44.1	2.722	0	FALSE	5.867	691.02	1	0	0	0	177976	173179	189384	31134.8	31058.9	21002.9	177976	173179	189384	6.599	4.85	Unknown	Unknown	Unknown	MS/MS	MS/MS	MS/MS		1.76941e-05	1.76941e-05	0.000719606	5
High	Q8K003	Translation machinery-associated protein 7 OS=Mus musculus OX=10090 GN=Tma7 PE=3 SV=1	25	1	1	1	14	7.1	1.118	0	FALSE	4.061	5105.43	1	3.62907e+07	2.98967e+07	3.60396e+07	7.67211e+07	7.34046e+07	7.09672e+07	3.62907e+07	2.98967e+07	3.60396e+07	7.67211e+07	7.34046e+07	7.09672e+07	2.17	7.7	MS/MS	MS/MS	MS/MS	MS/MS	MS/MS	MS/MS		0.000477953	0.000477953	0.00666218
High	Q9CPN9	RIKEN cDNA 2210010C04 gene OS=Mus musculus OX=10090 GN=2210010C04Rik PE=1 SV=1	24	1	1	1	5	26.4	1.116	0.001	FALSE	3.539	5003.01	1	2.62606e+07	3.30527e+06	3.38164e+07	2.72148e+07	4.18898e+07	2.62272e+07	2.62606e+07	3.30527e+06	3.38164e+07	2.72148e+07	4.18898e+07	2.62272e+07	2.168	7.32	MS/MS	MS/MS	MS/MS	MS/MS	MS/MS	MS/MS		0.269573	0.269573	0.455674
High	P60824	Cold-inducible RNA-binding protein OS=Mus musculus OX=10090 GN=Cirbp PE=1 SV=1	17	1	1	1	6	18.6	-0.14	0	FALSE	6.84	4941.58	1	6.02014e+06	8.12285e+06	6.74402e+06	6.37348e+06	5.63234e+06	6.86602e+06	6.02014e+06	8.12285e+06	6.74402e+06	6.37348e+06	5.63234e+06	6.86602e+06	0.907	6.82	MS/MS	MS/MS	MS/MS	MS/MS	MS/MS	MS/MS		0.47899	0.47899	0.64971
High	Q3TES0	IQ motif and SEC7 domain-containing protein 3 OS=Mus musculus OX=10090 GN=Iqsec3 PE=1 SV=1	27	1	1	1	1	129	3.423	0	FALSE	3.805	4516.92	1	64715.2	33187.9	0	1.61885e+06	1.4905e+06	0	64715.2	33187.9	21002.9	1.61885e+06	1.4905e+06	23054.7	10.724	5.07	MS/MS	MS/MS	MS/MS	MS/MS	MS/MS	MS/MS		0.0984022	0.0984022	0.239866
High	Q8BGT7	Survival of motor neuron-related-splicing factor 30 OS=Mus musculus OX=10090 GN=Smndc1 PE=1 SV=1	11	1	1	1	4	26.7	-0.181	0	FALSE	5.19	2668.69	1	0	521831	159061	97825.8	89651.5	202035	31134.8	521831	159061	97825.8	89651.5	202035	0.882	5.11	MS/MS	MS/MS	MS/MS	MS/MS	MS/MS	MS/MS		0.867289	0.867289	0.931636
High	Q9QXC1	Fetuin-B OS=Mus musculus OX=10090 GN=Fetub PE=1 SV=1	12	1	1	1	2	42.7	-0.341	0	FALSE	4.283	2503.49	1	111626	246079	180875	153508	109236	145909	111626	246079	180875	153508	109236	145909	0.79	5.18	MS/MS	MS/MS	MS/MS	MS/MS	MS/MS	MS/MS		0.347799	0.347799	0.533718
High	P84099	60S ribosomal protein L19 OS=Mus musculus OX=10090 GN=Rpl19 PE=1 SV=1	10	1	1	1	5	23.5	-2.686	0	FALSE	4.172	2180.04	1	4.97828e+06	6.28383e+06	4.76184e+06	3.70938e+06	0	3.56217e+06	4.97828e+06	6.28383e+06	4.76184e+06	3.70938e+06	42311.7	3.56217e+06	0.155	6.32	MS/MS	MS/MS	MS/MS	MS/MS	Unknown	MS/MS		0.186742	0.186742	0.356361
High	A0A0B4J1H9	Immunoglobulin kappa variable 1-132 (Fragment) OS=Mus musculus OX=10090 GN=Igkv1-132 PE=1 SV=1	21	1	1	1	11	13.4		0.007	FALSE	2.482	2159.19	1	0	0	0	0	0	0	0	0	0	0	0	0			Unknown	Unknown	Unknown	Unknown	Unknown	Unknown
High	P99027	60S acidic ribosomal protein P2 OS=Mus musculus OX=10090 GN=Rplp2 PE=1 SV=3	6	1	1	1	14	11.6	-0.287	0	FALSE	10.882	2096.58	1	627030	861669	536899	541778	519714	567494	627030	861669	536899	541778	519714	567494	0.82	5.78	MS/MS	MS/MS	MS/MS	MS/MS	MS/MS	MS/MS		0.237522	0.237522	0.418492
High	P39039	Mannose-binding protein A OS=Mus musculus OX=10090 GN=Mbl1 PE=1 SV=1	6	1	1	1	4	25.4	-0.262	0	FALSE	4.508	2024.63	1	215176	331608	217704	219504	203842	201145	215176	331608	217704	219504	203842	201145	0.834	5.36	MS/MS	MS/MS	MS/MS	MS/MS	MS/MS	MS/MS		0.281058	0.281058	0.469134
High	Q9CQE8	RNA transcription, translation and transport factor protein OS=Mus musculus OX=10090 GN=RTRAF PE=1 SV=1	11	1	1	1	4	28.1	-0.739	0.003	FALSE	3.096	1872.79	1	103381	173811	162028	88411.5	76410.4	92619.3	103381	173811	162028	88411.5	76410.4	92619.3	0.599	5.04	MS/MS	MS/MS	MS/MS	MS/MS	MS/MS	MS/MS		0.0258571	0.0258571	0.0973255
High	cont_P35030.2	RecName: Full=Trypsin-3; AltName: Full=Brain trypsinogen; AltName: Full=Mesotrypsinogen; AltName: Full=Serine protease 3; AltName: Full=Serine protease 4; AltName: Full=Trypsin III; AltName: Full=Trypsin IV; Flags: Precursor	6	1	1	1	4	32.5	0.193	0	TRUE	6.194	1571.62	1	157842	233016	181033	196360	251272	201745	157842	233016	181033	196360	251272	201745	1.143	5.3	MS/MS	MS/MS	MS/MS	MS/MS	MS/MS	MS/MS		0.403465	0.403465	0.58326
High	P47963	60S ribosomal protein L13 OS=Mus musculus OX=10090 GN=Rpl13 PE=1 SV=3	6	1	1	1	5	24.3	1.433	0	FALSE	5.862	1556.65	1	76062.6	63039.4	62667.6	195072	174152	174273	76062.6	63039.4	62667.6	195072	174152	174273	2.701	5.04	MS/MS	MS/MS	MS/MS	MS/MS	MS/MS	MS/MS		0.000145855	0.000145855	0.00323799
High	A2A6P4	Family with sequence similarity 104, member A OS=Mus musculus OX=10090 GN=Fam104a PE=1 SV=1	11	1	1	1	5	19.6	0.815	0	FALSE	3.915	1530.74	1	0	285015	0	147845	0	162143	31134.8	285015	21002.9	147845	42311.7	162143	1.759	4.88	Unknown	MS/MS	Unknown	MS/MS	Unknown	MS/MS		0.493358	0.493358	0.654534
High	Q9D937	Uncharacterized protein C11orf98 homolog OS=Mus musculus OX=10090 PE=1 SV=1	9	1	2	1	8	14.1		0	FALSE	6.651	1526.36	1	0	157348	0	0	0	131767	31134.8	157348	21002.9	23364	42311.7	131767			Unknown	MS/MS	Unknown	MS/MS	Unknown	MS/MS
High	A0A140T8T4	60S ribosomal protein L9 OS=Mus musculus OX=10090 GN=Rpl9-ps6 PE=3 SV=1	5	1	1	1	5	21.8	2.022	0	FALSE	5.991	1512.25	1	466239	0	544861	681348	805049	963109	466239	31058.9	544861	681348	805049	963109	4.061	5.6	MS/MS	Unknown	MS/MS	MS/MS	MS/MS	MS/MS		0.126557	0.126557	0.282843
High	Q99L28	Probable ribosome biogenesis protein RLP24 OS=Mus musculus OX=10090 GN=Rsl24d1 PE=2 SV=1	6	1	1	1	7	19.6	1.945	0	FALSE	5.909	1500.42	1	0	653998	499884	706216	683937	1.20224e+06	31134.8	653998	499884	706216	683937	1.20224e+06	3.85	5.63	Unknown	MS/MS	MS/MS	MS/MS	MS/MS	MS/MS		0.157752	0.157752	0.321518
High	cont_P07477	Trypsin-1 OS=Homo sapiens GN=PRSS1 PE=1 SV=1	8	1	1	1	8	26.5		0	TRUE	11.33	1454.62	1	0	0	0	0	0	0	0	0	0	0	0	0			Unknown	Unknown	Unknown	Unknown	Unknown	Unknown
High	Q9EQH4	Transcription initiation factor TFIID subunit 8 OS=Mus musculus OX=10090 GN=Taf8 PE=2 SV=1	7	1	1	1	3	34	-0.803	0	FALSE	4.722	1428.53	1	95838.4	138902	108190	69415.6	0	92263.1	95838.4	138902	108190	69415.6	42311.7	92263.1	0.573	4.93	MS/MS	MS/MS	MS/MS	MS/MS	MS/MS	MS/MS		0.0538964	0.0538964	0.163797
High	P60762	Mortality factor 4-like protein 1 OS=Mus musculus OX=10090 GN=Morf4l1 PE=1 SV=2	9	1	1	1	2	41.5	1.976	0.003	FALSE	2.833	1414.55	1	0	0	99192.1	207844	121411	231332	31134.8	31058.9	99192.1	207844	121411	231332	3.933	4.96	Unknown	Unknown	MS/MS	MS/MS	MS/MS	MS/MS		0.0114108	0.0114108	0.0580119
High	Q9CX48	Zinc finger CCHC domain-containing protein 10 OS=Mus musculus OX=10090 GN=Zcchc10 PE=2 SV=1	5	1	1	1	7	19.1	1.873	0	FALSE	6.612	1414.47	1	788532	0	845113	1.15068e+06	950905	929337	788532	31058.9	845113	1.15068e+06	950905	929337	3.663	5.72	MS/MS	Unknown	MS/MS	MS/MS	MS/MS	MS/MS		0.207621	0.207621	0.381977
High	Q8R323	Replication factor C subunit 3 OS=Mus musculus OX=10090 GN=Rfc3 PE=1 SV=1	6	1	1	1	3	40.5	0.203	0	FALSE	4.547	1411.62	1	41718.5	43005.6	54334.8	49400.4	51584.5	58404.3	41718.5	43005.6	54334.8	49400.4	51584.5	58404.3	1.151	4.69	MS/MS	MS/MS	MS/MS	MS/MS	MS/MS	MS/MS		0.301167	0.301167	0.488023
High	Q8CFC7	CLK4-associating serine/arginine rich protein OS=Mus musculus OX=10090 GN=Clasrp PE=1 SV=3	6	1	1	1	2	76.8	-0.056	0	FALSE	5.294	1368.6	1	39812.7	98436.3	44638	62756.9	39652.2	62608.2	39812.7	98436.3	44638	62756.9	39652.2	62608.2	0.962	4.74	MS/MS	MS/MS	MS/MS	MS/MS	MS/MS	MS/MS		0.896834	0.896834	0.951101
High	P63168	Dynein light chain 1, cytoplasmic OS=Mus musculus OX=10090 GN=Dynll1 PE=1 SV=1	6	1	1	1	12	10.4	-1.573	0	FALSE	6.264	1365.94	1	673761	376665	570767	372325	0	348892	673761	376665	570767	372325	42311.7	348892	0.336	5.48	MS/MS	MS/MS	MS/MS	MS/MS	Unknown	MS/MS		0.130932	0.130932	0.289704
High	Q922V4	Pleiotropic regulator 1 OS=Mus musculus OX=10090 GN=Plrg1 PE=1 SV=1	11	1	1	1	2	56.9		0	FALSE	3.856	1359.19	1	0	52382.2	0	0	0	25672.1	31134.8	52382.2	21002.9	23364	42311.7	25672.1			Unknown	MS/MS	Unknown	Unknown	Unknown	MS/MS
High	Q61687	Transcriptional regulator ATRX OS=Mus musculus OX=10090 GN=Atrx PE=1 SV=3	8	1	1	1	0	278.4	-0.283	0.001	FALSE	3.427	1357.92	1	0	0	5169.35	8018.62	0	8185.07	31134.8	31058.9	5169.35	8018.62	42311.7	8185.07	0.822	4.19	MS/MS	MS/MS	MS/MS	MS/MS	MS/MS	MS/MS		0.784598	0.784598	0.866967
High	O09130	NFATC2-interacting protein OS=Mus musculus OX=10090 GN=Nfatc2ip PE=1 SV=1	6	1	1	1	2	45.1	-0.2	0	FALSE	4.224	1315.53	1	70315.4	119031	124558	98023.6	57421	122116	70315.4	119031	124558	98023.6	57421	122116	0.87	4.98	MS/MS	MS/MS	MS/MS	MS/MS	MS/MS	MS/MS		0.611941	0.611941	0.746433
High	Q9DBZ5	Eukaryotic translation initiation factor 3 subunit K OS=Mus musculus OX=10090 GN=Eif3k PE=1 SV=1	6	1	1	1	5	25.1	0.182	0	FALSE	5.061	1310.45	1	153049	183632	130064	169840	152938	205558	153049	183632	130064	169840	152938	205558	1.135	5.22	MS/MS	MS/MS	MS/MS	MS/MS	MS/MS	MS/MS		0.417608	0.417608	0.594288
High	Q9D809	RIKEN cDNA 2200002D01 gene OS=Mus musculus OX=10090 GN=2200002D01Rik PE=1 SV=1	10	1	1	1	11	12.1		0	FALSE	7.09	1254.61	1	0	0	0	610144	0	0	31134.8	31058.9	21002.9	610144	42311.7	23054.7			Unknown	Unknown	Unknown	MS/MS	Unknown	Unknown
High	Q9D668	Arrestin domain-containing protein 2 OS=Mus musculus OX=10090 GN=Arrdc2 PE=2 SV=1	7	1	1	1	2	44.2	-0.265	0.003	FALSE	2.737	1226.96	1	75805.5	59914.8	122575	0	139346	98597	75805.5	59914.8	122575	23364	139346	98597	0.832	4.88	MS/MS	MS/MS	MS/MS	Unknown	MS/MS	MS/MS		0.725228	0.725228	0.837092
High	Q5U3K5	Rab-like protein 6 OS=Mus musculus OX=10090 GN=Rabl6 PE=1 SV=2	8	1	1	1	2	79.8	-0.894	0	FALSE	11.036	1219.86	1	0	88527.1	53029.9	0	0	0	31134.8	88527.1	53029.9	23364	42311.7	23054.7	0.538	4.59	MS/MS	MS/MS	MS/MS	Unknown	Unknown	Unknown		0.0996664	0.0996664	0.239889
High	Q99JT5	Lysine-rich coiled-coil protein 1 OS=Mus musculus OX=10090 GN=Krcc1 PE=2 SV=1	6	1	1	1	5	30.7		0	FALSE	4.635	1215.89	1	0	0	0	0	0	0	0	0	0	0	0	0			Unknown	Unknown	Unknown	Unknown	Unknown	Unknown
High	Q9CPR5	39S ribosomal protein L15, mitochondrial OS=Mus musculus OX=10090 GN=Mrpl15 PE=1 SV=1	7	1	1	1	4	33.5	-0.608	0	FALSE	6.397	1215.62	1	329365	359726	326015	449704	0	573648	329365	359726	326015	449704	42311.7	573648	0.656	5.44	MS/MS	MS/MS	MS/MS	MS/MS	Unknown	MS/MS		0.570007	0.570007	0.708024
High	Q8C9X6	Enhancer of polycomb homolog 1 OS=Mus musculus OX=10090 GN=Epc1 PE=1 SV=1	6	1	1	1	1	90.4	-2.947	0.007	FALSE	2.531	1131.07	1	709349	452550	607566	436057	0	0	709349	452550	607566	436057	42311.7	23054.7	0.13	5.32	MS/MS	MS/MS	MS/MS	MS/MS	Unknown	Unknown	Methylthio [C774]	0.037739	0.037739	0.127836
High	P63166	Small ubiquitin-related modifier 1 OS=Mus musculus OX=10090 GN=Sumo1 PE=1 SV=1	6	1	1	1	12	11.6	-1.214	0	TRUE	5.563	1124.06	1	219941	315055	180063	149276	0	158282	219941	315055	180063	149276	42311.7	158282	0.431	5.18	MS/MS	MS/MS	MS/MS	MS/MS	Unknown	MS/MS		0.0791086	0.0791086	0.211592
High	Q01339	Beta-2-glycoprotein 1 OS=Mus musculus OX=10090 GN=Apoh PE=1 SV=1	4	1	1	1	3	38.6	0.114	0.007	FALSE	2.547	1119.75	1	0	63378.8	24886.8	0	69711.4	38255.1	31134.8	63378.8	24886.8	23364	69711.4	38255.1	1.083	4.58	Unknown	MS/MS	MS/MS	Unknown	MS/MS	MS/MS		0.83547	0.83547	0.907705
High	O88271	Craniofacial development protein 1 OS=Mus musculus OX=10090 GN=Cfdp1 PE=1 SV=1	5	1	1	1	5	32.9	-0.294	0	FALSE	6.596	1025.04	1	80977.9	107026	0	44810.8	0	52103.7	80977.9	107026	21002.9	44810.8	42311.7	52103.7	0.816	4.71	MS/MS	MS/MS	Unknown	MS/MS	Unknown	MS/MS		0.65493	0.65493	0.774749
High	Q9CQS8	Protein transport protein Sec61 subunit beta OS=Mus musculus OX=10090 GN=Sec61b PE=1 SV=3	4	1	1	1	16	10	-2.542	0	FALSE	6.458	998.27	1	0	793989	445061	0	0	56319	31134.8	793989	445061	23364	42311.7	56319	0.172	4.96	Unknown	MS/MS	MS/MS	MS/MS	Unknown	MS/MS		0.0893739	0.0893739	0.229819
High	Q91VJ5	Polyglutamine-binding protein 1 OS=Mus musculus OX=10090 GN=Pqbp1 PE=1 SV=1	6	1	1	1	3	30.6	-1.025	0.001	FALSE	3.368	995.63	1	236498	0	235725	0	0	207965	236498	31058.9	235725	23364	42311.7	207965	0.492	4.93	MS/MS	Unknown	MS/MS	Unknown	Unknown	MS/MS		0.403888	0.403888	0.58326
High	Q3UFY8	tRNA methyltransferase 10 homolog C OS=Mus musculus OX=10090 GN=Trmt10c PE=1 SV=2	5	1	1	1	2	48.4	0.923	0.003	FALSE	2.985	993.77	1	38032.8	0	34722.2	59656	57296.8	81798.4	38032.8	31058.9	34722.2	59656	57296.8	81798.4	1.896	4.68	MS/MS	Unknown	MS/MS	MS/MS	MS/MS	MS/MS		0.00443488	0.00443488	0.0304498
High	Q8BTU1	Cilia- and flagella-associated protein 20 OS=Mus musculus OX=10090 GN=Cfap20 PE=1 SV=1	5	1	1	1	4	22.7	-1.257	0.003	FALSE	2.672	991.85	1	260960	255831	334967	233609	0	165873	260960	255831	334967	233609	42311.7	165873	0.419	5.26	MS/MS	MS/MS	MS/MS	MS/MS	Unknown	MS/MS		0.103536	0.103536	0.246269
High	P62827	GTP-binding nuclear protein Ran OS=Mus musculus OX=10090 GN=Ran PE=1 SV=3	5	1	1	1	5	24.4	-0.657	0	FALSE	4.298	955.41	1	65628	47059.4	49766.5	40152.9	0	0	65628	47059.4	49766.5	40152.9	42311.7	23054.7	0.634	4.63	MS/MS	MS/MS	MS/MS	MS/MS	Unknown	Unknown		0.0706595	0.0706595	0.194721
High	Q80VP5	Mitochondrial translation release factor in rescue OS=Mus musculus OX=10090 GN=Mtrfr PE=1 SV=1	5	1	1	1	5	20.8		0	FALSE	3.749	947.46	1	0	0	0	0	0	0	0	0	0	0	0	0			Unknown	Unknown	Unknown	Unknown	Unknown	Unknown
High	Q8CGC4	Protein LSM14 homolog B OS=Mus musculus OX=10090 GN=Lsm14b PE=1 SV=3	4	1	1	1	3	42.3	3.695	0	FALSE	4.58	944.33	1	0	1.20571e+06	0	1.28778e+06	861256	1.54371e+06	31134.8	1.20571e+06	21002.9	1.28778e+06	861256	1.54371e+06	12.95	5.52	Unknown	MS/MS	Unknown	MS/MS	MS/MS	MS/MS		0.0585237	0.0585237	0.174004
High	O35691	Pinin OS=Mus musculus OX=10090 GN=Pnn PE=1 SV=4	5	1	1	1	2	82.4	1.584	0	FALSE	6.343	939.36	1	0	0	78737.5	146701	114512	122156	31134.8	31058.9	78737.5	146701	114512	122156	2.998	4.87	Unknown	Unknown	MS/MS	MS/MS	MS/MS	MS/MS		0.00864386	0.00864386	0.0483765
High	Q64152	Transcription factor BTF3 OS=Mus musculus OX=10090 GN=Btf3 PE=1 SV=3	6	1	1	1	4	22	0.778	0.004	FALSE	2.654	919.58	1	0	191372	0	103964	0	143389	31134.8	191372	21002.9	103964	42311.7	143389	1.715	4.82	Unknown	MS/MS	Unknown	MS/MS	Unknown	MS/MS		0.440092	0.440092	0.61576
High	P63073	Eukaryotic translation initiation factor 4E OS=Mus musculus OX=10090 GN=Eif4e PE=1 SV=1	5	1	1	1	6	25	-0.349	0	FALSE	5.138	914.28	1	84114.6	55445.1	79761.2	73509.8	0	57860.7	84114.6	55445.1	79761.2	73509.8	42311.7	57860.7	0.785	4.8	MS/MS	MS/MS	MS/MS	MS/MS	Unknown	MS/MS		0.265391	0.265391	0.452047
High	P31725	Protein S100-A9 OS=Mus musculus OX=10090 GN=S100a9 PE=1 SV=3	6	1	1	1	12	13	0.995	0	FALSE	5.435	907.33	1	0	0	98453.2	105339	0	169099	31134.8	31058.9	98453.2	105339	42311.7	169099	1.993	4.81	Unknown	MS/MS	MS/MS	MS/MS	Unknown	MS/MS		0.199125	0.199125	0.37239
High	Q91VR2	ATP synthase subunit gamma, mitochondrial OS=Mus musculus OX=10090 GN=Atp5f1c PE=1 SV=1	5	1	1	1	4	32.9		0	FALSE	4.466	905.96	1	0	0	0	0	0	0	0	0	0	0	0	0			Unknown	Unknown	Unknown	Unknown	Unknown	Unknown
High	Q8BG17	Nucleolar protein 12 OS=Mus musculus OX=10090 GN=Nol12 PE=1 SV=1	3	1	1	1	6	25.3	-0.89	0	FALSE	7.114	884.11	1	229547	0	279695	0	0	317240	229547	31058.9	279695	23364	42311.7	317240	0.54	4.97	MS/MS	Unknown	MS/MS	Unknown	Unknown	MS/MS		0.513208	0.513208	0.667571
High	Q6GQX6	Ankyrin repeat and SAM domain-containing protein 6 OS=Mus musculus OX=10090 GN=Anks6 PE=1 SV=2	6	1	1	1	1	93.4		0	FALSE	3.862	880.78	1	0	0	97455.3	0	0	68818.3	31134.8	31058.9	97455.3	23364	42311.7	68818.3			Unknown	Unknown	MS/MS	Unknown	Unknown	MS/MS
High	Q9DAU1	Protein canopy homolog 3 OS=Mus musculus OX=10090 GN=Cnpy3 PE=1 SV=1	5	1	1	1	4	30.5		0	FALSE	4.434	877.82	1	0	0	0	33560.9	0	0	31134.8	31058.9	21002.9	33560.9	42311.7	23054.7			Unknown	Unknown	MS/MS	MS/MS	Unknown	MS/MS
High	Q9WUK4	Replication factor C subunit 2 OS=Mus musculus OX=10090 GN=Rfc2 PE=1 SV=1	4	1	1	1	3	38.7	0.211	0	FALSE	4.138	865.28	1	0	0	28774	36573.5	0	27893.4	31134.8	31058.9	28774	36573.5	42311.7	27893.4	1.158	4.51	Unknown	Unknown	MS/MS	MS/MS	MS/MS	MS/MS		0.338296	0.338296	0.52154
High	E9PV24	Fibrinogen alpha chain OS=Mus musculus OX=10090 GN=Fga PE=1 SV=1	6	1	1	1	1	87.4		0.008	FALSE	2.4	858.11	1	0	0	12788.2	0	0	13127.8	31134.8	31058.9	12788.2	23364	42311.7	13127.8			Unknown	Unknown	MS/MS	Unknown	Unknown	MS/MS
High	Q6PGF5	BMS1 homolog, ribosome assembly protein (Yeast) OS=Mus musculus OX=10090 GN=Bms1 PE=1 SV=1	4	1	1	1	1	145.3	0.523	0.002	FALSE	3.284	838.36	1	15265.2	0	16194.4	0	0	0	15265.2	31058.9	16194.4	23364	42311.7	23054.7	1.437	4.37	MS/MS	Unknown	MS/MS	Unknown	Unknown	Unknown		0.228944	0.228944	0.405523
High	P18760	Cofilin-1 OS=Mus musculus OX=10090 GN=Cfl1 PE=1 SV=3	3	1	1	1	7	18.5	-1.572	0	FALSE	6.192	821.44	1	0	172628	111369	0	0	0	31134.8	172628	111369	23364	42311.7	23054.7	0.336	4.69	Unknown	MS/MS	MS/MS	Unknown	Unknown	MS/MS		0.0609754	0.0609754	0.179665
High	Q80ZM5	H1 histone family, member X OS=Mus musculus OX=10090 GN=H1f10 PE=1 SV=1	3	1	1	1	5	20.1	1.593	0	FALSE	5.3	810.57	1	0	0	0	114830	0	114729	31134.8	31058.9	21002.9	114830	42311.7	114729	3.016	4.68	Unknown	Unknown	MS/MS	MS/MS	Unknown	MS/MS		0.0131553	0.0131553	0.0646614
High	Q9CX11	rRNA-processing protein UTP23 homolog OS=Mus musculus OX=10090 GN=Utp23 PE=2 SV=1	4	1	1	1	5	28.4	-1.344	0	FALSE	4.23	807.99	1	201084	111011	137719	0	0	189992	201084	111011	137719	23364	42311.7	189992	0.394	4.96	MS/MS	MS/MS	MS/MS	Unknown	Unknown	MS/MS		0.141773	0.141773	0.303603
High	Q64127	Transcription intermediary factor 1-alpha OS=Mus musculus OX=10090 GN=Trim24 PE=1 SV=1	5	1	1	1	1	116.6	0.171	0.003	FALSE	3.018	806.1	1	0	0	5994.27	9586.47	0	20394.6	31134.8	31058.9	5994.27	9586.47	42311.7	20394.6	1.126	4.28	Unknown	Unknown	MS/MS	MS/MS	MS/MS	MS/MS		0.847087	0.847087	0.914359
High	Q810D6	Glutamate-rich WD repeat-containing protein 1 OS=Mus musculus OX=10090 GN=Grwd1 PE=1 SV=2	4	1	1	1	2	49.2		0.001	FALSE	3.584	797.18	1	0	34053.9	0	0	0	29029	31134.8	34053.9	21002.9	23364	42311.7	29029			Unknown	MS/MS	Unknown	MS/MS	MS/MS	MS/MS
High	P70227	Inositol 1,4,5-trisphosphate receptor type 3 OS=Mus musculus OX=10090 GN=Itpr3 PE=1 SV=3	9	1	1	1	1	304.1		0.003	FALSE	2.861	780.14	1	0	0	0	0	0	0	0	0	0	0	0	0			Unknown	Unknown	Unknown	Unknown	Unknown	Unknown
High	P52332	Tyrosine-protein kinase JAK1 OS=Mus musculus OX=10090 GN=Jak1 PE=1 SV=1	5	1	1	1	1	133.3		0.003	FALSE	2.89	767.58	1	0	0	8551.98	0	0	0	31134.8	31058.9	8551.98	23364	42311.7	23054.7			MS/MS	MS/MS	MS/MS	Unknown	Unknown	Unknown
High	Q8C156	Condensin complex subunit 2 OS=Mus musculus OX=10090 GN=Ncaph PE=1 SV=1	4	1	1	1	2	82.3		0	FALSE	4.236	760.07	1	0	0	0	0	0	0	0	0	0	0	0	0			Unknown	Unknown	Unknown	Unknown	Unknown	Unknown
High	Q9DAJ4	WD repeat domain-containing protein 83 OS=Mus musculus OX=10090 GN=Wdr83 PE=1 SV=1	4	1	1	1	4	34.4		0	FALSE	5.094	752.9	1	0	0	0	26246.9	0	0	31134.8	31058.9	21002.9	26246.9	42311.7	23054.7			MS/MS	Unknown	MS/MS	MS/MS	Unknown	Unknown
High	Q9R190	Metastasis-associated protein MTA2 OS=Mus musculus OX=10090 GN=Mta2 PE=1 SV=1	5	1	1	1	1	75		0.002	FALSE	3.322	740.52	1	0	0	0	0	0	0	0	0	0	0	0	0			Unknown	Unknown	Unknown	Unknown	Unknown	Unknown
High	cont_P09211	Glutathione S-transferase P OS=Homo sapiens GN=GSTP1 PE=1 SV=2	3	1	1	1	5	23.3	-2.394	0	TRUE	5.11	740.25	1	212502	177821	87585.9	0	0	0	212502	177821	87585.9	23364	42311.7	23054.7	0.19	4.81	MS/MS	MS/MS	MS/MS	Unknown	Unknown	Unknown		0.00157001	0.00157001	0.0151741
High	Q9QUK9	TESP4 OS=Mus musculus OX=10090 GN=Try5 PE=1 SV=1	10	1	1	1	8	26.3		0.003	FALSE	2.87	730.78	1	0	0	0	0	0	0	0	0	0	0	0	0			Unknown	Unknown	Unknown	Unknown	Unknown	Unknown
High	E9PWZ3	Ribosomal protein L3-like OS=Mus musculus OX=10090 GN=Rpl3l PE=1 SV=1	5	1	1	1	2	46.5		0.003	FALSE	2.857	729.33	1	0	0	0	42950	0	0	31134.8	31058.9	21002.9	42950	42311.7	23054.7			Unknown	Unknown	Unknown	MS/MS	Unknown	Unknown
High	P83870	PHD finger-like domain-containing protein 5A OS=Mus musculus OX=10090 GN=Phf5a PE=1 SV=1	5	1	1	1	7	12.4		0.003	FALSE	2.843	726.11	1	0	0	0	0	0	0	0	0	0	0	0	0			Unknown	Unknown	Unknown	Unknown	Unknown	Unknown
High	Q62241	U1 small nuclear ribonucleoprotein C OS=Mus musculus OX=10090 GN=Snrpc PE=1 SV=1	4	1	1	1	8	17.4		0	FALSE	4.782	724.35	1	0	791236	0	639074	0	0	31134.8	791236	21002.9	639074	42311.7	23054.7			Unknown	MS/MS	Unknown	MS/MS	Unknown	Unknown
High	E9Q7G0	Nuclear mitotic apparatus protein 1 OS=Mus musculus OX=10090 GN=Numa1 PE=1 SV=1	5	1	1	1	1	235.5		0	FALSE	4.691	723.26	1	0	0	0	0	0	0	0	0	0	0	0	0			Unknown	Unknown	Unknown	Unknown	Unknown	Unknown
High	O88665	Bromodomain-containing protein 7 OS=Mus musculus OX=10090 GN=Brd7 PE=1 SV=1	3	1	1	1	2	74	-0.62	0	FALSE	5.791	718.77	1	40919.2	54740.1	36905.8	0	0	0	40919.2	54740.1	36905.8	23364	42311.7	23054.7	0.651	4.55	MS/MS	MS/MS	MS/MS	Unknown	Unknown	Unknown		0.0950581	0.0950581	0.236719
High	P17809	Solute carrier family 2, facilitated glucose transporter member 1 OS=Mus musculus OX=10090 GN=Slc2a1 PE=1 SV=4	4	1	1	1	2	53.9		0.003	FALSE	2.995	715.77	1	0	0	0	0	0	63842.8	31134.8	31058.9	21002.9	23364	42311.7	63842.8			MS/MS	Unknown	MS/MS	MS/MS	Unknown	MS/MS
High	Q8BZ32	Putative Polycomb group protein ASXL2 OS=Mus musculus OX=10090 GN=Asxl2 PE=1 SV=1	4	1	1	1	1	147		0.003	FALSE	3.103	706.19	1	0	0	0	0	0	0	0	0	0	0	0	0			Unknown	Unknown	Unknown	Unknown	Unknown	Unknown
High	Q8JZU2	Tricarboxylate transport protein, mitochondrial OS=Mus musculus OX=10090 GN=Slc25a1 PE=1 SV=1	6	1	1	1	4	33.9		0.005	FALSE	2.594	691.56	1	0	0	0	0	0	0	0	0	0	0	0	0			Unknown	Unknown	Unknown	Unknown	Unknown	Unknown
High	Q9DA19	Corepressor interacting with RBPJ 1 OS=Mus musculus OX=10090 GN=Cir1 PE=1 SV=2	3	1	1	1	3	51.8	-0.095	0	FALSE	6.958	680.18	1	0	33415.7	26714	0	0	0	31134.8	33415.7	26714	23364	42311.7	23054.7	0.936	4.47	MS/MS	MS/MS	MS/MS	Unknown	Unknown	Unknown		0.7517	0.7517	0.84997
High	P62889	60S ribosomal protein L30 OS=Mus musculus OX=10090 GN=Rpl30 PE=1 SV=2	4	1	1	1	7	12.8	2.654	0.007	FALSE	2.481	668.27	1	0	0	0	337752	0	354151	31134.8	31058.9	21002.9	337752	42311.7	354151	6.293	4.84	MS/MS	Unknown	Unknown	MS/MS	Unknown	MS/MS		0.023415	0.023415	0.0911954
High	Q9D3E6	Cohesin subunit SA-1 OS=Mus musculus OX=10090 GN=Stag1 PE=1 SV=3	5	1	1	1	1	144.3		0.007	FALSE	2.468	655.2	1	0	0	0	0	0	0	0	0	0	0	0	0			Unknown	Unknown	Unknown	Unknown	Unknown	Unknown
High	A0A1D5RLD8	Glyceraldehyde-3-phosphate dehydrogenase OS=Mus musculus OX=10090 GN=Gm10358 PE=1 SV=1	4	1	1	1	5	35.8		0	FALSE	3.977	646.66	1	0	0	70765.9	0	0	71004.5	31134.8	31058.9	70765.9	23364	42311.7	71004.5			Unknown	Unknown	MS/MS	Unknown	Unknown	MS/MS
High	Q8CCK0	Core histone macro-H2A.2 OS=Mus musculus OX=10090 GN=Macroh2a2 PE=1 SV=3	5	1	1	1	4	40.1		0	FALSE	4.236	644.95	1	26641.2	0	0	0	0	0	26641.2	31058.9	21002.9	23364	42311.7	23054.7			MS/MS	Unknown	Unknown	Unknown	Unknown	Unknown
High	Q9D287	Pre-mRNA-splicing factor SPF27 OS=Mus musculus OX=10090 GN=Bcas2 PE=1 SV=1	3	1	1	1	6	26.1		0	FALSE	4.03	637.2	1	0	0	38574	0	0	55189.5	31134.8	31058.9	38574	23364	42311.7	55189.5			MS/MS	Unknown	MS/MS	Unknown	Unknown	MS/MS
High	Q3UQA7	Selenoprotein H OS=Mus musculus OX=10090 GN=Selenoh PE=1 SV=2	3	1	2	1	9	13		0	FALSE	6.66	615.45	1	0	0	0	0	0	0	0	0	0	0	0	0			Unknown	Unknown	Unknown	Unknown	Unknown	Unknown
High	P61620	Protein transport protein Sec61 subunit alpha isoform 1 OS=Mus musculus OX=10090 GN=Sec61a1 PE=1 SV=2	3	1	1	1	2	52.2	0.661	0	FALSE	3.694	612.15	1	0	0	0	0	55911.5	61450.4	31134.8	31058.9	21002.9	23364	55911.5	61450.4	1.581	4.54	Unknown	Unknown	Unknown	Unknown	MS/MS	MS/MS		0.172393	0.172393	0.338684
High	O55201	Transcription elongation factor SPT5 OS=Mus musculus OX=10090 GN=Supt5h PE=1 SV=1	5	1	1	1	1	120.6		0	FALSE	3.725	604.76	1	0	0	9600.61	0	0	0	31134.8	31058.9	9600.61	23364	42311.7	23054.7			Unknown	Unknown	MS/MS	Unknown	Unknown	Unknown
High	Q5U4C3	Splicing factor, arginine/serine-rich 19 OS=Mus musculus OX=10090 GN=Scaf1 PE=1 SV=1	4	1	1	1	1	133.8		0	FALSE	3.873	588.87	1	0	0	0	0	0	0	0	0	0	0	0	0			Unknown	Unknown	Unknown	Unknown	Unknown	Unknown
High	Q6NZQ6	Zinc finger protein 740 OS=Mus musculus OX=10090 GN=Znf740 PE=1 SV=1	5	1	1	1	7	20.9		0	FALSE	3.616	560.7	1	0	0	0	0	0	0	0	0	0	0	0	0			Unknown	Unknown	Unknown	Unknown	Unknown	Unknown
High	Q6PE01	U5 small nuclear ribonucleoprotein 40 kDa protein OS=Mus musculus OX=10090 GN=Snrnp40 PE=1 SV=1	6	1	1	1	3	39.3		0.003	FALSE	2.928	560.22	1	0	0	0	0	0	0	0	0	0	0	0	0			Unknown	Unknown	Unknown	Unknown	Unknown	Unknown
High	D3Z3N4	Heterogeneous nuclear ribonucleoprotein H3 OS=Mus musculus OX=10090 GN=Hnrnph3 PE=1 SV=1	4	1	1	1	3	36.8		0.009	FALSE	2.344	555.19	1	0	0	0	0	0	0	0	0	0	0	0	0			Unknown	Unknown	Unknown	Unknown	Unknown	Unknown
High	Q07456	Protein AMBP OS=Mus musculus OX=10090 GN=Ambp PE=1 SV=2	3	1	1	1	2	39	-0.243	0.01	FALSE	2.319	546.72	1	32541.1	0	63701.9	39785.7	0	0	32541.1	31058.9	63701.9	39785.7	42311.7	23054.7	0.845	4.57	MS/MS	Unknown	MS/MS	MS/MS	Unknown	Unknown		0.553819	0.553819	0.697601
High	Q9CXK8	60S ribosome subunit biogenesis protein NIP7 homolog OS=Mus musculus OX=10090 GN=Nip7 PE=1 SV=1	4	1	1	1	5	20.4		0.007	FALSE	2.529	542.45	1	0	0	0	0	0	0	0	0	0	0	0	0			Unknown	Unknown	Unknown	Unknown	Unknown	Unknown
High	Q61704	Inter-alpha-trypsin inhibitor heavy chain H3 OS=Mus musculus OX=10090 GN=Itih3 PE=1 SV=3	4	1	1	1	1	99.3		0.008	FALSE	2.385	534.76	1	0	0	0	0	0	0	0	0	0	0	0	0			Unknown	Unknown	Unknown	Unknown	Unknown	Unknown
High	Q8R326	Paraspeckle component 1 OS=Mus musculus OX=10090 GN=Pspc1 PE=1 SV=1	3	1	1	1	2	58.7	0.295	0.003	FALSE	2.79	531.36	1	0	0	0	28364	0	31250.4	31134.8	31058.9	21002.9	28364	42311.7	31250.4	1.227	4.48	Unknown	Unknown	Unknown	MS/MS	Unknown	MS/MS		0.289987	0.289987	0.478957
High	O35658	Complement component 1 Q subcomponent-binding protein, mitochondrial OS=Mus musculus OX=10090 GN=C1qbp PE=1 SV=1	3	1	1	1	5	31		0	FALSE	6.629	503.53	1	0	0	0	0	0	94088.4	31134.8	31058.9	21002.9	23364	42311.7	94088.4			Unknown	Unknown	Unknown	Unknown	Unknown	MS/MS
High	Q08189	Protein-glutamine gamma-glutamyltransferase E OS=Mus musculus OX=10090 GN=Tgm3 PE=1 SV=2	2	1	1	1	2	77.3		0	FALSE	7.054	495.37	1	0	37057.6	0	0	0	0	31134.8	37057.6	21002.9	23364	42311.7	23054.7			MS/MS	MS/MS	Unknown	Unknown	Unknown	Unknown
High	P41105	60S ribosomal protein L28 OS=Mus musculus OX=10090 GN=Rpl28 PE=1 SV=2	3	1	1	1	8	15.7		0.003	FALSE	2.864	491.69	1	0	0	0	0	0	50182.2	31134.8	31058.9	21002.9	23364	42311.7	50182.2			Unknown	Unknown	Unknown	Unknown	MS/MS	MS/MS
High	P56183	Ribosomal RNA processing protein 1 homolog A OS=Mus musculus OX=10090 GN=Rrp1 PE=1 SV=2	3	1	1	1	2	54.7		0.003	FALSE	2.964	484.53	1	0	0	0	0	0	0	0	0	0	0	0	0			Unknown	Unknown	Unknown	Unknown	Unknown	Unknown
High	Q9QZE5	Coatomer subunit gamma-1 OS=Mus musculus OX=10090 GN=Copg1 PE=1 SV=1	4	1	1	1	1	97.5		0.007	FALSE	2.518	482.5	1	0	0	0	0	0	0	0	0	0	0	0	0			Unknown	Unknown	Unknown	Unknown	Unknown	Unknown
High	Q99PT3	INO80 complex subunit B OS=Mus musculus OX=10090 GN=Ino80b PE=1 SV=2	3	1	1	1	2	40.5	-0.836	0.003	FALSE	2.676	480.21	1	0	84953.3	48981.7	0	0	0	31134.8	84953.3	48981.7	23364	42311.7	23054.7	0.56	4.58	Unknown	MS/MS	MS/MS	Unknown	Unknown	Unknown		0.11152	0.11152	0.256376
High	Q9CSP9	Tetratricopeptide repeat protein 14 OS=Mus musculus OX=10090 GN=Ttc14 PE=1 SV=2	5	1	1	1	2	86.7		0	FALSE	4.627	470.26	1	0	0	0	0	0	0	0	0	0	0	0	0			Unknown	Unknown	Unknown	Unknown	Unknown	Unknown	Methylthio [C12]
High	Q9DBY8	Nuclear valosin-containing protein-like OS=Mus musculus OX=10090 GN=Nvl PE=1 SV=1	3	1	1	1	1	94.4		0.007	FALSE	2.448	466.3	1	0	12475.5	0	0	0	0	31134.8	12475.5	21002.9	23364	42311.7	23054.7			MS/MS	MS/MS	Unknown	Unknown	Unknown	Unknown
High	Q80X98	RNA helicase OS=Mus musculus OX=10090 GN=Dhx38 PE=1 SV=1	3	1	1	1	1	140.5		0.003	FALSE	2.837	465.75	1	0	13913.4	0	0	0	0	31134.8	13913.4	21002.9	23364	42311.7	23054.7			MS/MS	MS/MS	Unknown	Unknown	Unknown	Unknown
High	Q62280	Protein SSXT OS=Mus musculus OX=10090 GN=Ss18 PE=1 SV=2	2	1	1	1	2	45.8	2.193	0	FALSE	4.038	452.63	1	0	0	0	251134	0	182714	31134.8	31058.9	21002.9	251134	42311.7	182714	4.572	4.77	Unknown	Unknown	Unknown	MS/MS	Unknown	MS/MS		0.0203502	0.0203502	0.0863264
High	Q9D8T7	SRA stem-loop-interacting RNA-binding protein, mitochondrial OS=Mus musculus OX=10090 GN=Slirp PE=1 SV=2	4	1	1	1	11	12.6		0.008	FALSE	2.349	452.3	1	0	0	0	0	0	0	0	0	0	0	0	0			Unknown	Unknown	Unknown	Unknown	Unknown	Unknown
High	P35979	60S ribosomal protein L12 OS=Mus musculus OX=10090 GN=Rpl12 PE=1 SV=2	2	1	1	1	5	17.8	2.475	0.003	FALSE	3.003	448.94	1	0	0	0	301420	0	273747	31134.8	31058.9	21002.9	301420	42311.7	273747	5.56	4.81	Unknown	Unknown	Unknown	MS/MS	Unknown	MS/MS		0.0219879	0.0219879	0.0889794
High	Q9QXZ0	Microtubule-actin cross-linking factor 1 OS=Mus musculus OX=10090 GN=Macf1 PE=1 SV=2	3	1	1	1	0	831.4		0.003	FALSE	2.744	448	1	0	0	0	0	0	0	0	0	0	0	0	0			Unknown	Unknown	Unknown	Unknown	Unknown	Unknown
High	Q6A026	Sister chromatid cohesion protein PDS5 homolog A OS=Mus musculus OX=10090 GN=Pds5a PE=1 SV=3	3	1	1	1	1	150.2		0.008	FALSE	2.378	447.13	1	0	0	0	0	0	0	0	0	0	0	0	0			Unknown	Unknown	Unknown	Unknown	Unknown	Unknown
High	Q80VD1	Protein FAM98B OS=Mus musculus OX=10090 GN=Fam98b PE=1 SV=1	2	1	1	1	3	45.3	0.498	0	FALSE	4.735	445.93	1	0	0	0	47461.7	52267.4	0	31134.8	31058.9	21002.9	47461.7	52267.4	23054.7	1.412	4.51	Unknown	Unknown	Unknown	MS/MS	MS/MS	Unknown		0.232868	0.232868	0.411379
High	E0CZ42	Fer-1-like 6 (C. elegans) OS=Mus musculus OX=10090 GN=Fer1l6 PE=1 SV=1	2	1	1	1	1	209.7		0.007	FALSE	2.458	442.4	1	0	0	0	0	0	0	0	0	0	0	0	0			Unknown	Unknown	Unknown	Unknown	Unknown	Unknown	Methylthio [C1732]
High	Q923D4	Splicing factor 3B subunit 5 OS=Mus musculus OX=10090 GN=Sf3b5 PE=1 SV=1	3	1	1	1	15	10.1		0	FALSE	3.922	434.11	1	0	0	0	0	0	154014	31134.8	31058.9	21002.9	23364	42311.7	154014			Unknown	Unknown	Unknown	Unknown	Unknown	MS/MS
High	Q9CQJ4	E3 ubiquitin-protein ligase RING2 OS=Mus musculus OX=10090 GN=Rnf2 PE=1 SV=1	4	1	1	1	4	37.6		0.001	FALSE	3.581	430.77	1	0	0	0	0	0	0	0	0	0	0	0	0			Unknown	Unknown	Unknown	Unknown	Unknown	Unknown
High	Q505F5	Leucine-rich repeat-containing protein 47 OS=Mus musculus OX=10090 GN=Lrrc47 PE=1 SV=1	3	1	1	1	2	63.6		0.007	FALSE	2.555	429.71	1	0	0	0	0	0	0	0	0	0	0	0	0			Unknown	Unknown	Unknown	Unknown	Unknown	Unknown
High	Q99LI7	Cleavage stimulation factor subunit 3 OS=Mus musculus OX=10090 GN=Cstf3 PE=1 SV=1	3	1	1	1	1	82.8		0.008	FALSE	2.395	427.87	1	0	0	0	0	0	0	0	0	0	0	0	0			Unknown	Unknown	Unknown	Unknown	Unknown	Unknown
High	Q6ZWU9	40S ribosomal protein S27 OS=Mus musculus OX=10090 GN=Rps27 PE=1 SV=3	3	1	1	1	13	9.5		0	FALSE	4.164	415.86	1	0	0	0	0	282134	0	31134.8	31058.9	21002.9	23364	282134	23054.7			Unknown	Unknown	Unknown	Unknown	MS/MS	Unknown
High	P37913	DNA ligase 1 OS=Mus musculus OX=10090 GN=Lig1 PE=1 SV=2	3	1	1	1	1	102.2		0.008	FALSE	2.414	413.22	1	0	0	0	0	0	0	0	0	0	0	0	0			Unknown	Unknown	Unknown	Unknown	Unknown	Unknown
High	Q9CR47	Ribosome biogenesis protein NSA2 homolog OS=Mus musculus OX=10090 GN=Nsa2 PE=2 SV=1	3	1	1	1	5	30		0.003	FALSE	2.828	410.81	1	0	0	0	0	0	0	0	0	0	0	0	0			Unknown	Unknown	Unknown	Unknown	Unknown	Unknown
High	Q3TXT3	SOSS complex subunit C OS=Mus musculus OX=10090 GN=Inip PE=3 SV=1	3	1	1	1	13	11.4		0.004	FALSE	2.619	409.99	1	0	0	0	0	0	0	0	0	0	0	0	0			Unknown	Unknown	Unknown	Unknown	Unknown	Unknown
High	Q61083	Mitogen-activated protein kinase kinase kinase 2 OS=Mus musculus OX=10090 GN=Map3k2 PE=1 SV=2	2	1	1	1	1	69.5		0.008	FALSE	2.349	396.39	1	0	55674.5	0	0	0	0	31134.8	55674.5	21002.9	23364	42311.7	23054.7			Unknown	MS/MS	Unknown	Unknown	Unknown	Unknown
High	P52927	High mobility group protein HMGI-C OS=Mus musculus OX=10090 GN=Hmga2 PE=1 SV=1	3	1	1	1	11	11.8		0.007	FALSE	2.442	390.72	1	0	0	0	0	0	0	0	0	0	0	0	0			Unknown	Unknown	Unknown	Unknown	Unknown	Unknown	Methylthio [C41]
High	P62876	DNA-directed RNA polymerases I, II, and III subunit RPABC5 OS=Mus musculus OX=10090 GN=Polr2l PE=3 SV=1	3	1	1	1	13	7.6		0.008	FALSE	2.38	380.99	1	0	0	0	0	0	0	0	0	0	0	0	0			Unknown	Unknown	Unknown	Unknown	Unknown	Unknown
High	Q8C6C7	Protein FAM204A OS=Mus musculus OX=10090 GN=Fam204a PE=2 SV=1	2	1	1	1	5	27		0	FALSE	5.337	379.81	1	0	0	0	0	0	0	0	0	0	0	0	0			Unknown	Unknown	Unknown	Unknown	Unknown	Unknown
High	Q80WR5	UPF0688 protein C1orf174 homolog OS=Mus musculus OX=10090 PE=1 SV=1	2	1	1	1	4	24.8		0.003	FALSE	2.903	379.16	1	0	0	58736.5	0	0	0	31134.8	31058.9	58736.5	23364	42311.7	23054.7			Unknown	Unknown	MS/MS	Unknown	MS/MS	Unknown	Methylthio [C92]
High	Q9DCH4	Eukaryotic translation initiation factor 3 subunit F OS=Mus musculus OX=10090 GN=Eif3f PE=1 SV=2	2	1	1	1	2	38		0.003	FALSE	2.941	378.23	1	0	0	0	0	0	0	0	0	0	0	0	0			Unknown	Unknown	Unknown	Unknown	Unknown	Unknown
High	Q8BK35	Ribosome biogenesis protein NOP53 OS=Mus musculus OX=10090 GN=Nop53 PE=1 SV=1	2	1	1	1	2	55.8		0.003	FALSE	3.143	373.31	1	0	0	0	0	0	29071.6	31134.8	31058.9	21002.9	23364	42311.7	29071.6			Unknown	Unknown	Unknown	MS/MS	Unknown	MS/MS
High	Q8C1S0	Mediator of RNA polymerase II transcription subunit 19 OS=Mus musculus OX=10090 GN=Med19 PE=1 SV=1	3	1	1	1	7	26.2		0.001	FALSE	3.476	370.96	1	0	0	0	0	0	0	0	0	0	0	0	0			Unknown	Unknown	Unknown	Unknown	Unknown	Unknown
High	Q9CQT2	RNA-binding protein 7 OS=Mus musculus OX=10090 GN=Rbm7 PE=1 SV=1	2	1	1	1	4	30.1		0	FALSE	4.023	370.71	1	0	0	0	0	0	0	0	0	0	0	0	0			Unknown	Unknown	Unknown	Unknown	Unknown	Unknown
High	Q5HZG4	Transcription initiation factor TFIID subunit 3 OS=Mus musculus OX=10090 GN=Taf3 PE=1 SV=2	2	1	1	1	1	105		0	FALSE	3.664	370.22	1	0	23926.4	0	0	0	0	31134.8	23926.4	21002.9	23364	42311.7	23054.7			Unknown	MS/MS	MS/MS	Unknown	Unknown	Unknown
High	Q9CQX4	PCNA-associated factor OS=Mus musculus OX=10090 GN=Pclaf PE=1 SV=1	2	1	1	1	14	12	1.293	0	FALSE	3.644	368.44	1	0	0	0	103678	0	68129.8	31134.8	31058.9	21002.9	103678	42311.7	68129.8	2.451	4.63	Unknown	Unknown	Unknown	MS/MS	Unknown	MS/MS		0.0144417	0.0144417	0.0691954
High	Q9Z1Q5	Chloride intracellular channel protein 1 OS=Mus musculus OX=10090 GN=Clic1 PE=1 SV=3	2	1	1	1	4	27		0.007	FALSE	2.568	360.4	1	69505	0	0	0	0	0	69505	31058.9	21002.9	23364	42311.7	23054.7			MS/MS	MS/MS	Unknown	Unknown	Unknown	Unknown
High	Q9DCG9	Multifunctional methyltransferase subunit TRM112-like protein OS=Mus musculus OX=10090 GN=Trmt112 PE=1 SV=1	3	1	1	1	11	14.1		0	FALSE	3.87	347.94	1	0	0	0	0	0	0	0	0	0	0	0	0			Unknown	Unknown	Unknown	Unknown	Unknown	Unknown
High	P62843	40S ribosomal protein S15 OS=Mus musculus OX=10090 GN=Rps15 PE=1 SV=2	3	1	1	1	9	17		0.007	FALSE	2.544	344.84	1	0	0	0	0	0	0	0	0	0	0	0	0			Unknown	Unknown	Unknown	Unknown	Unknown	Unknown
High	Q05816	Fatty acid-binding protein 5 OS=Mus musculus OX=10090 GN=Fabp5 PE=1 SV=3	2	1	1	1	7	15.1		0.007	FALSE	2.499	342.49	1	233259	0	0	0	0	184067	233259	31058.9	21002.9	23364	42311.7	184067			MS/MS	Unknown	Unknown	Unknown	Unknown	MS/MS
High	P16125	L-lactate dehydrogenase B chain OS=Mus musculus OX=10090 GN=Ldhb PE=1 SV=2	3	1	1	1	5	36.5		0	FALSE	3.843	320.77	1	0	0	0	0	0	0	0	0	0	0	0	0			Unknown	Unknown	Unknown	Unknown	Unknown	Unknown
High	O55142	60S ribosomal protein L35a OS=Mus musculus OX=10090 GN=Rpl35a PE=1 SV=2	2	1	1	1	8	12.5		0.003	FALSE	2.963	317.54	1	0	0	0	0	100591	0	31134.8	31058.9	21002.9	23364	100591	23054.7			Unknown	Unknown	Unknown	Unknown	MS/MS	Unknown
High	Q8BH59	Calcium-binding mitochondrial carrier protein Aralar1 OS=Mus musculus OX=10090 GN=Slc25a12 PE=1 SV=1	2	1	1	1	1	74.5		0.007	FALSE	2.45	313.92	1	0	0	0	0	0	11500	31134.8	31058.9	21002.9	23364	42311.7	11500			Unknown	Unknown	Unknown	Unknown	Unknown	MS/MS
High	Q9D0P7	Proline/serine-rich coiled-coil protein 1 OS=Mus musculus OX=10090 GN=Psrc1 PE=1 SV=2	2	1	1	1	4	34.7		0.001	FALSE	3.368	310.82	1	0	46985.2	0	0	0	0	31134.8	46985.2	21002.9	23364	42311.7	23054.7			Unknown	MS/MS	Unknown	Unknown	Unknown	Unknown
High	Q8K2T8	RNA polymerase II-associated factor 1 homolog OS=Mus musculus OX=10090 GN=Paf1 PE=1 SV=1	2	1	1	1	2	60.5		0	FALSE	4.085	307.9	1	0	0	0	0	0	0	0	0	0	0	0	0			Unknown	Unknown	Unknown	Unknown	Unknown	Unknown
High	P56480	ATP synthase subunit beta, mitochondrial OS=Mus musculus OX=10090 GN=Atp5f1b PE=1 SV=2	2	1	1	1	2	56.3		0.008	FALSE	2.391	306.46	1	0	0	0	0	0	0	0	0	0	0	0	0			Unknown	Unknown	Unknown	Unknown	Unknown	Unknown
High	Q9R1P4	Proteasome subunit alpha type-1 OS=Mus musculus OX=10090 GN=Psma1 PE=1 SV=1	2	1	1	1	4	29.5		0	FALSE	3.61	305.01	1	38709.9	0	0	0	0	0	38709.9	31058.9	21002.9	23364	42311.7	23054.7			MS/MS	Unknown	Unknown	Unknown	Unknown	Unknown
High	Q9QXV3	Inhibitor of growth protein 1 OS=Mus musculus OX=10090 GN=Ing1 PE=2 SV=1	2	1	1	1	5	32.1		0.003	FALSE	3.153	282.16	1	0	0	0	0	0	0	0	0	0	0	0	0			Unknown	Unknown	Unknown	Unknown	Unknown	Unknown
High	cont_P15252	Rubber elongation factor protein OS=Hevea brasiliensis PE=1 SV=2	1	1	1	1	8	14.7		0	TRUE	5.114	280.86	1	0	0	97991	0	0	0	31134.8	31058.9	97991	23364	42311.7	23054.7			Unknown	Unknown	MS/MS	Unknown	Unknown	Unknown
High	Q5F2E7	Nuclear fragile X mental retardation-interacting protein 2 OS=Mus musculus OX=10090 GN=Nufip2 PE=1 SV=1	1	1	1	1	2	75.6		0	FALSE	5.919	280.18	1	0	0	40311.2	0	0	0	31134.8	31058.9	40311.2	23364	42311.7	23054.7			Unknown	Unknown	MS/MS	Unknown	Unknown	Unknown
High	P12246	Serum amyloid P-component OS=Mus musculus OX=10090 GN=Apcs PE=1 SV=2	1	1	1	1	5	26.2		0	FALSE	6.394	274.59	1	0	0	0	0	0	0	0	0	0	0	0	0			Unknown	Unknown	Unknown	Unknown	Unknown	Unknown
High	Q9CX97	WD repeat-containing protein 55 OS=Mus musculus OX=10090 GN=Wdr55 PE=1 SV=2	2	1	1	1	4	42.6		0.004	FALSE	2.643	273.82	1	0	0	0	0	0	0	0	0	0	0	0	0			Unknown	Unknown	Unknown	Unknown	Unknown	Unknown
High	Q8QZY9	Splicing factor 3B subunit 4 OS=Mus musculus OX=10090 GN=Sf3b4 PE=1 SV=1	1	1	1	1	3	44.3		0	FALSE	5.772	259.61	1	0	0	0	53681.6	0	0	31134.8	31058.9	21002.9	53681.6	42311.7	23054.7			Unknown	Unknown	Unknown	MS/MS	Unknown	Unknown
High	Q61595	Kinectin OS=Mus musculus OX=10090 GN=Ktn1 PE=1 SV=1	2	1	1	1	1	152.5		0.01	FALSE	2.314	257.65	1	0	0	0	0	0	0	0	0	0	0	0	0			Unknown	Unknown	Unknown	Unknown	Unknown	Unknown
High	P0DP27	Calmodulin-2 OS=Mus musculus OX=10090 GN=Calm2 PE=1 SV=1	2	1	1	1	5	16.8		0.009	FALSE	2.341	250.11	1	0	0	0	0	0	0	0	0	0	0	0	0			Unknown	Unknown	Unknown	Unknown	Unknown	Unknown
High	Q9CWH6	Proteasome subunit alpha type-8 OS=Mus musculus OX=10090 GN=Psma8 PE=1 SV=1	1	1	1	1	4	27.8		0	FALSE	4.991	247.36	1	0	0	0	0	0	0	0	0	0	0	0	0			Unknown	Unknown	Unknown	Unknown	Unknown	Unknown
High	Q9Z2U1	Proteasome subunit alpha type-5 OS=Mus musculus OX=10090 GN=Psma5 PE=1 SV=1	1	1	1	1	8	26.4		0	FALSE	6.668	245.22	1	115893	0	0	0	0	0	115893	31058.9	21002.9	23364	42311.7	23054.7			MS/MS	Unknown	Unknown	Unknown	Unknown	Unknown
High	Q6J1H4	Undifferentiated embryonic cell transcription factor 1 OS=Mus musculus OX=10090 GN=Utf1 PE=1 SV=2	2	1	1	1	5	36.4		0.002	FALSE	3.308	237.87	1	0	0	0	0	0	0	0	0	0	0	0	0			Unknown	Unknown	Unknown	Unknown	Unknown	Unknown
High	Q8JZM7	Parafibromin OS=Mus musculus OX=10090 GN=Cdc73 PE=1 SV=1	1	1	1	1	2	60.5		0	FALSE	4.732	230.96	1	0	0	0	0	0	0	0	0	0	0	0	0			Unknown	Unknown	Unknown	Unknown	Unknown	Unknown
High	P97493	Thioredoxin, mitochondrial OS=Mus musculus OX=10090 GN=Txn2 PE=1 SV=1	2	1	1	1	9	18.2		0.008	FALSE	2.408	218.32	1	0	0	0	0	0	0	0	0	0	0	0	0			Unknown	Unknown	Unknown	Unknown	Unknown	Unknown
High	Q9D824	Pre-mRNA 3'-end-processing factor FIP1 OS=Mus musculus OX=10090 GN=Fip1l1 PE=1 SV=1	1	1	1	1	2	64.9		0.001	FALSE	3.559	215.6	1	0	0	0	88199.7	0	0	31134.8	31058.9	21002.9	88199.7	42311.7	23054.7			Unknown	Unknown	Unknown	MS/MS	Unknown	Unknown
High	Q68FD5	Clathrin heavy chain 1 OS=Mus musculus OX=10090 GN=Cltc PE=1 SV=3	1	1	1	1	1	191.4		0	FALSE	5.493	208.79	1	0	0	0	0	0	0	0	0	0	0	0	0			Unknown	Unknown	Unknown	Unknown	Unknown	Unknown
High	Q7TMF2	3'-5' exoribonuclease 1 OS=Mus musculus OX=10090 GN=Eri1 PE=1 SV=2	3	1	1	1	5	39.5		0.007	FALSE	2.501	207.66	1	0	0	0	0	0	0	0	0	0	0	0	0			Unknown	Unknown	Unknown	Unknown	Unknown	Unknown	Methylthio [C23]
High	Q6NZL1	DEAH (Asp-Glu-Ala-His) box polypeptide 37 OS=Mus musculus OX=10090 GN=Dhx37 PE=1 SV=1	2	1	1	1	2	128.2		0.007	FALSE	2.434	206.7	1	0	0	0	0	0	0	0	0	0	0	0	0			Unknown	Unknown	Unknown	Unknown	Unknown	Unknown
High	Q9D0T1	NHP2-like protein 1 OS=Mus musculus OX=10090 GN=Snu13 PE=1 SV=4	1	1	1	1	9	14.2		0	FALSE	3.758	201.2	1	0	0	130507	0	0	0	31134.8	31058.9	130507	23364	42311.7	23054.7			Unknown	Unknown	MS/MS	Unknown	Unknown	Unknown
High	P61327	Protein mago nashi homolog OS=Mus musculus OX=10090 GN=Magoh PE=2 SV=1	1	1	1	1	8	17.2		0.003	FALSE	3.154	198.68	1	0	0	0	61931.1	0	0	31134.8	31058.9	21002.9	61931.1	42311.7	23054.7			Unknown	Unknown	Unknown	MS/MS	Unknown	Unknown
High	Q9CQH7	Transcription factor BTF3 homolog 4 OS=Mus musculus OX=10090 GN=Btf3l4 PE=1 SV=1	1	1	1	1	4	17.3		0.008	FALSE	2.395	197.6	1	0	0	0	0	0	0	0	0	0	0	0	0			Unknown	Unknown	Unknown	Unknown	Unknown	Unknown
High	Q6NSQ7	Protein LTV1 homolog OS=Mus musculus OX=10090 GN=Ltv1 PE=1 SV=2	1	1	1	1	2	54		0.003	FALSE	2.831	191.98	1	0	142601	0	0	0	0	31134.8	142601	21002.9	23364	42311.7	23054.7			Unknown	MS/MS	Unknown	Unknown	Unknown	Unknown
High	P62849	40S ribosomal protein S24 OS=Mus musculus OX=10090 GN=Rps24 PE=1 SV=1	2	1	1	1	8	15.4		0.002	FALSE	3.29	188.81	1	0	0	0	0	0	0	0	0	0	0	0	0			Unknown	Unknown	Unknown	Unknown	Unknown	Unknown
High	Q60864	Stress-induced-phosphoprotein 1 OS=Mus musculus OX=10090 GN=Stip1 PE=1 SV=1	1	1	1	1	2	62.5		0	FALSE	3.876	188.05	1	18658.5	0	0	0	0	0	18658.5	31058.9	21002.9	23364	42311.7	23054.7			MS/MS	Unknown	Unknown	Unknown	Unknown	Unknown
High	Q3THE2	Myosin regulatory light chain 12B OS=Mus musculus OX=10090 GN=Myl12b PE=1 SV=2	1	1	1	1	6	19.8		0.008	FALSE	2.401	187.37	1	0	0	0	0	0	0	0	0	0	0	0	0			Unknown	Unknown	Unknown	Unknown	Unknown	Unknown
High	Q8R2N0	Thyroid transcription factor 1-associated protein 26 OS=Mus musculus OX=10090 GN=Ccdc59 PE=2 SV=2	1	1	1	1	4	28		0.002	FALSE	3.179	186.31	1	0	0	0	0	0	0	0	0	0	0	0	0			Unknown	Unknown	Unknown	Unknown	Unknown	Unknown
High	A2ACQ1	RNA helicase OS=Mus musculus OX=10090 GN=Dhx35 PE=1 SV=1	1	1	1	1	2	78.7		0	FALSE	4.012	186.2	1	0	0	0	0	0	0	0	0	0	0	0	0			Unknown	Unknown	Unknown	Unknown	Unknown	Unknown
High	Q9JJA7	Cyclin-L2 OS=Mus musculus OX=10090 GN=Ccnl2 PE=1 SV=1	1	1	1	1	2	58		0	FALSE	4.568	183.38	1	0	0	0	0	36304.2	0	31134.8	31058.9	21002.9	23364	36304.2	23054.7			Unknown	Unknown	Unknown	Unknown	MS/MS	Unknown
High	Q6PGB6	N-alpha-acetyltransferase 50 OS=Mus musculus OX=10090 GN=Naa50 PE=1 SV=1	1	1	1	1	7	19.4		0.003	FALSE	2.767	182.62	1	0	0	0	0	0	34499.7	31134.8	31058.9	21002.9	23364	42311.7	34499.7			Unknown	Unknown	Unknown	Unknown	Unknown	MS/MS
High	O54825	Bystin OS=Mus musculus OX=10090 GN=Bysl PE=1 SV=3	1	1	1	1	2	49.8		0.008	FALSE	2.348	180.89	1	0	0	0	0	0	0	0	0	0	0	0	0			Unknown	Unknown	Unknown	Unknown	Unknown	Unknown
High	Q80XC6	Nuclear exosome regulator NRDE2 OS=Mus musculus OX=10090 GN=Nrde2 PE=1 SV=3	1	1	1	1	1	133.4		0.003	FALSE	2.938	180.31	1	0	0	0	0	0	0	0	0	0	0	0	0			Unknown	Unknown	Unknown	Unknown	Unknown	Unknown
High	cont_P00767	Chymotrypsinogen B OS=Bos_taurus PE=1 SV=1	1	1	1	1	3	25.7		0.01	TRUE	2.316	179.69	1	0	0	0	0	0	0	0	0	0	0	0	0			Unknown	Unknown	Unknown	Unknown	Unknown	Unknown
High	A0A075B5X6	Immunoglobulin heavy variable V1-67 OS=Mus musculus OX=10090 GN=Ighv1-67 PE=4 SV=1	1	1	1	1	13	11		0.001	FALSE	3.552	177.12	1	0	0	0	0	0	0	0	0	0	0	0	0			Unknown	Unknown	Unknown	Unknown	Unknown	Unknown	Methylthio [C96]
High	Q9Z2Q5	39S ribosomal protein L40, mitochondrial OS=Mus musculus OX=10090 GN=Mrpl40 PE=1 SV=2	1	1	1	1	9	24.3		0	FALSE	4.376	175.93	1	0	0	0	0	0	0	0	0	0	0	0	0			Unknown	Unknown	Unknown	Unknown	Unknown	Unknown
High	Q8BIQ5	Cleavage stimulation factor subunit 2 OS=Mus musculus OX=10090 GN=Cstf2 PE=1 SV=2	1	1	1	1	2	61.3		0.002	FALSE	3.362	172.62	1	0	0	0	0	0	0	0	0	0	0	0	0			Unknown	Unknown	Unknown	Unknown	Unknown	Unknown
High	Q8CCS6	Polyadenylate-binding protein 2 OS=Mus musculus OX=10090 GN=Pabpn1 PE=1 SV=3	1	1	1	1	3	32.3		0.003	FALSE	2.689	169.55	1	0	0	0	0	0	0	0	0	0	0	0	0			Unknown	Unknown	Unknown	Unknown	Unknown	Unknown
High	Q64213	Splicing factor 1 OS=Mus musculus OX=10090 GN=Sf1 PE=1 SV=6	1	1	1	1	2	70.4		0.007	FALSE	2.509	166.12	1	0	0	0	0	0	23083.1	31134.8	31058.9	21002.9	23364	42311.7	23083.1			Unknown	Unknown	Unknown	Unknown	Unknown	MS/MS	Methylthio [C279]
High	Q8BH35	Complement component C8 beta chain OS=Mus musculus OX=10090 GN=C8b PE=1 SV=1	1	1	1	1	2	66.2		0	FALSE	3.611	162.74	1	0	0	0	0	0	0	0	0	0	0	0	0			Unknown	Unknown	Unknown	Unknown	Unknown	Unknown
High	Q9JMH9	Unconventional myosin-XVIIIa OS=Mus musculus OX=10090 GN=Myo18a PE=1 SV=2	2	1	1	1	1	232.6		0.003	FALSE	3.014	161.38	1	0	0	0	0	0	0	0	0	0	0	0	0			Unknown	Unknown	Unknown	Unknown	Unknown	Unknown
High	P33174	Chromosome-associated kinesin KIF4 OS=Mus musculus OX=10090 GN=Kif4 PE=1 SV=3	1	1	1	1	1	139.4		0.008	FALSE	2.42	160.13	1	0	0	0	0	0	0	0	0	0	0	0	0			Unknown	Unknown	Unknown	Unknown	Unknown	Unknown
High	Q6DID3	SR-related and CTD-associated factor 8 OS=Mus musculus OX=10090 GN=Scaf8 PE=1 SV=1	1	1	1	1	1	139.5		0.008	FALSE	2.362	158.88	1	0	0	0	0	0	0	0	0	0	0	0	0			Unknown	Unknown	Unknown	Unknown	Unknown	Unknown
High	Q6PR54	Telomere-associated protein RIF1 OS=Mus musculus OX=10090 GN=Rif1 PE=1 SV=2	1	1	1	1	0	266.1		0.005	FALSE	2.61	158.81	1	0	0	0	0	0	0	0	0	0	0	0	0			Unknown	Unknown	Unknown	Unknown	Unknown	Unknown
High	Q69ZC8	GPALPP motifs-containing protein 1 OS=Mus musculus OX=10090 GN=Gpalpp1 PE=1 SV=2	1	1	1	1	3	38.9		0.003	FALSE	3.122	157.97	1	0	0	0	0	0	0	0	0	0	0	0	0			Unknown	Unknown	Unknown	Unknown	Unknown	Unknown
High	Q5PSV9	Mediator of DNA damage checkpoint protein 1 OS=Mus musculus OX=10090 GN=Mdc1 PE=1 SV=1	1	1	1	1	1	184.6		0.007	FALSE	2.465	157.73	1	0	0	0	0	0	0	0	0	0	0	0	0			Unknown	Unknown	Unknown	Unknown	Unknown	Unknown
High	Q9CXY6	Interleukin enhancer-binding factor 2 OS=Mus musculus OX=10090 GN=Ilf2 PE=1 SV=1	2	1	1	1	5	43		0.002	FALSE	3.213	157.45	1	0	0	0	0	0	0	0	0	0	0	0	0			Unknown	Unknown	Unknown	Unknown	Unknown	Unknown
High	Q61879	Myosin-10 OS=Mus musculus OX=10090 GN=Myh10 PE=1 SV=2	1	1	1	1	1	228.9		0.009	FALSE	2.334	156.98	1	0	0	0	0	0	0	0	0	0	0	0	0			Unknown	Unknown	Unknown	Unknown	Unknown	Unknown
High	Q9DCL9	Multifunctional protein ADE2 OS=Mus musculus OX=10090 GN=Paics PE=1 SV=4	1	1	1	1	3	47		0.002	FALSE	3.204	152.96	1	0	0	0	0	0	0	0	0	0	0	0	0			Unknown	Unknown	Unknown	Unknown	Unknown	Unknown
High	O35680	28S ribosomal protein S12, mitochondrial OS=Mus musculus OX=10090 GN=Mrps12 PE=2 SV=1	1	1	1	1	8	15.4		0.004	FALSE	2.644	146.78	1	0	0	0	0	0	0	0	0	0	0	0	0			Unknown	Unknown	Unknown	Unknown	Unknown	Unknown
High	Q9WVA3	Mitotic checkpoint protein BUB3 OS=Mus musculus OX=10090 GN=Bub3 PE=1 SV=2	1	1	1	1	6	36.9		0	FALSE	4.186	144.05	1	0	0	0	0	0	0	0	0	0	0	0	0			Unknown	Unknown	Unknown	Unknown	Unknown	Unknown
High	Q5SVQ0	Histone acetyltransferase KAT7 OS=Mus musculus OX=10090 GN=Kat7 PE=1 SV=1	1	1	1	1	3	70.6		0	FALSE	3.782	141.79	1	0	0	0	0	0	0	0	0	0	0	0	0			Unknown	Unknown	Unknown	Unknown	Unknown	Unknown
High	Q8CHY6	Transcriptional repressor p66 alpha OS=Mus musculus OX=10090 GN=Gatad2a PE=1 SV=2	1	1	1	1	2	67.3		0.003	FALSE	2.814	140	1	0	0	0	0	0	0	0	0	0	0	0	0			Unknown	Unknown	Unknown	Unknown	Unknown	Unknown
High	Q8CFG8	Complement C1s-B subcomponent OS=Mus musculus OX=10090 GN=C1sb PE=2 SV=1	1	1	1	1	1	76.7		0.003	FALSE	2.711	139.53	1	0	0	0	0	0	0	0	0	0	0	0	0			Unknown	Unknown	Unknown	Unknown	Unknown	Unknown
High	Q5XJY5	Coatomer subunit delta OS=Mus musculus OX=10090 GN=Arcn1 PE=1 SV=2	1	1	1	1	2	57.2		0.003	FALSE	2.911	137.66	1	0	0	0	0	0	0	0	0	0	0	0	0			Unknown	Unknown	Unknown	Unknown	Unknown	Unknown
High	A6X919	Probable C-mannosyltransferase DPY19L1 OS=Mus musculus OX=10090 GN=Dpy19l1 PE=1 SV=1	2	1	1	1	3	84.1		0.007	FALSE	2.438	135.26	1	0	0	0	0	0	0	0	0	0	0	0	0			Unknown	Unknown	Unknown	Unknown	Unknown	Unknown
High	Q68FL4	Putative adenosylhomocysteinase 3 OS=Mus musculus OX=10090 GN=Ahcyl2 PE=1 SV=1	1	1	1	1	2	66.9		0.003	FALSE	2.687	131.75	1	0	0	0	0	0	0	0	0	0	0	0	0			Unknown	Unknown	Unknown	Unknown	Unknown	Unknown
High	Q60930	Voltage-dependent anion-selective channel protein 2 OS=Mus musculus OX=10090 GN=Vdac2 PE=1 SV=2	1	1	1	1	7	31.7		0.003	FALSE	2.861	127.08	1	0	0	0	0	0	0	0	0	0	0	0	0			Unknown	Unknown	Unknown	Unknown	Unknown	Unknown
High	Q6P3B9	Putative ribosome-binding factor A, mitochondrial OS=Mus musculus OX=10090 GN=Rbfa PE=2 SV=1	1	1	1	1	6	39.3		0.003	FALSE	2.968	119.7	1	0	0	0	0	0	0	0	0	0	0	0	0			Unknown	Unknown	Unknown	Unknown	Unknown	Unknown
High	Q6P8I4	PEST proteolytic signal-containing nuclear protein OS=Mus musculus OX=10090 GN=Pcnp PE=1 SV=1	1	1	1	1	9	19		0.008	FALSE	2.38	113.72	1	0	0	0	0	0	0	0	0	0	0	0	0			Unknown	Unknown	Unknown	Unknown	Unknown	Unknown
High	cont_P00760	Cationic trypsin OS=Bos_taurus PE=1 SV=3	1	1	1	1	6	25.8		0.008	TRUE	2.428	100.22	1	0	0	0	0	0	0	0	0	0	0	0	0			Unknown	Unknown	Unknown	Unknown	Unknown	Unknown	Methylthio [C160]
High	Q62018	RNA polymerase-associated protein CTR9 homolog OS=Mus musculus OX=10090 GN=Ctr9 PE=1 SV=2	1	1	1	1	2	133.3		0.005	FALSE	2.607	98.22	1	0	0	0	0	0	0	0	0	0	0	0	0			Unknown	Unknown	Unknown	Unknown	Unknown	Unknown
High	P08884	Granzyme E OS=Mus musculus OX=10090 GN=Gzme PE=1 SV=1	1	1	1	1	8	27.5		0.003	FALSE	2.73	88.02	1	0	0	0	0	0	0	0	0	0	0	0	0			Unknown	Unknown	Unknown	Unknown	Unknown	Unknown

## Sheet: C - all prot IDs advanced WF
List of proteins identified for the Smarca5 mouse co-IP samples using the advanced workflow. Samples were analyzed with the advanced workflow featuring a 110 cm µPAC LC column, a percursor isolation with of 4 Da and CHIMERYS for data analysis. 2,175 proteins were identified at an FDR of 1%.
Protein FDR Confidence Combined	Accession	Protein description	Number of PSMs	Number of Peptides	Number of Isoforms	Number of Unique Peptides	Coverage in Percent	MW in kDa	log2Fold change imputed smpl ctrl	Exp q-value Combined	Contaminant	Sum PEP Score	Score CHIMERYS Identification CHIMERYS Identification	Number of Peptides by Search Engine CHIMERYS Identification	Normalised apQuant Area control_rep1	Normalised apQuant Area control_rep2	Normalised apQuant Area control_rep3	Normalised apQuant Area Smarca5_Flag_rep1	Normalised apQuant Area Smarca5_Flag_rep2	Normalised apQuant Area Smarca5_Flag_rep3	Imputed Normalised apQuant Area control_rep1	Imputed Normalised apQuant Area control_rep2	Imputed Normalised apQuant Area control_rep3	Imputed Normalised apQuant Area Smarca5_Flag_rep1	Imputed Normalised apQuant Area Smarca5_Flag_rep2	Imputed Normalised apQuant Area Smarca5_Flag_rep3	Fold change imputed smpl ctrl	Mean intensity imputed smpl ctrl	Identified by control_rep1	Identified by control_rep2	Identified by control_rep3	Identified by Smarca5_Flag_rep1	Identified by Smarca5_Flag_rep2	Identified by Smarca5_Flag_rep3	Modifications	p-Value imputed smpl ctrl	min p-Value imputed	Adjusted p-Value imputed smpl ctrl	Significance imputed smpl ctrl 1…significant at 1% FDR 5…significant at 5% FDR
High	A2A654	Bromodomain PHD finger transcription factor OS=Mus musculus OX=10090 GN=Bptf PE=1 SV=1	709	80	101	80	32	333	9.882	0	FALSE	726.354	410	80	2.88358e+07	2.91706e+07	2.82304e+07	0	0	0	2.88358e+07	2.91706e+07	2.82304e+07	26766	43404.3	24321.8	943.687	5.97	MS/MS	MS/MS	MS/MS	Unknown	Unknown	Unknown		8.08922e-08	8.08922e-08	3.55545e-05	1
High	P01027	Complement C3 OS=Mus musculus OX=10090 GN=C3 PE=1 SV=3	866	59	63	51	46	186.4	0.018	0	FALSE	448.274	522.37	59	2.60101e+07	2.62014e+07	2.67765e+07	2.57062e+07	2.5666e+07	2.66406e+07	2.60101e+07	2.62014e+07	2.67765e+07	2.57062e+07	2.5666e+07	2.66406e+07	1.013	7.42	MS/MS	MS/MS	MS/MS	MS/MS	MS/MS	MS/MS		0.895443	0.895443	0.943369
High	Q91ZW3	SWI/SNF-related matrix-associated actin-dependent regulator of chromatin subfamily A member 5 OS=Mus musculus OX=10090 GN=Smarca5 PE=1 SV=1	1169	58	75	43	45	121.6	6.436	0	FALSE	486.954	737.73	58	3.60147e+08	3.70107e+08	3.40686e+08	3.94781e+06	4.25384e+06	4.1663e+06	3.60147e+08	3.70107e+08	3.40686e+08	3.94781e+06	4.25384e+06	4.1663e+06	86.581	7.58	MS/MS	MS/MS	MS/MS	MS/MS	MS/MS	MS/MS		2.59813e-08	2.59813e-08	3.55545e-05	1
High	E9Q557	Desmoplakin OS=Mus musculus OX=10090 GN=Dsp PE=1 SV=1	203	58	66	58	19	332.7	-3.533	0	FALSE	256.469	128.57	58	0	150882	532139	3.95038e+06	1.48896e+06	459439	21684	150882	532139	3.95038e+06	1.48896e+06	459439	0.086	5.61	MS/MS	MS/MS	MS/MS	MS/MS	MS/MS	MS/MS		0.048381	0.048381	0.178054
High	Q01320	DNA topoisomerase 2-alpha OS=Mus musculus OX=10090 GN=Top2a PE=1 SV=2	839	55	64	44	36	172.7	-0.218	0	FALSE	347.385	573.06	55	2.00003e+07	1.92817e+07	2.08502e+07	2.04763e+07	2.62814e+07	2.3503e+07	2.00003e+07	1.92817e+07	2.08502e+07	2.04763e+07	2.62814e+07	2.3503e+07	0.86	7.33	MS/MS	MS/MS	MS/MS	MS/MS	MS/MS	MS/MS		0.22695	0.22695	0.424396
High	Q8BTM8	Filamin-A OS=Mus musculus OX=10090 GN=Flna PE=1 SV=5	269	55	55	50	27	281	-0.181	0	FALSE	244.778	149.13	55	3.26616e+06	3.09709e+06	3.25527e+06	3.28337e+06	4.36204e+06	3.34944e+06	3.26616e+06	3.09709e+06	3.25527e+06	3.28337e+06	4.36204e+06	3.34944e+06	0.882	6.53	MS/MS	MS/MS	MS/MS	MS/MS	MS/MS	MS/MS		0.341277	0.341277	0.536452
High	Q569Z5	Probable ATP-dependent RNA helicase DDX46 OS=Mus musculus OX=10090 GN=Ddx46 PE=1 SV=2	883	49	63	49	43	117.4	0.359	0	FALSE	407.807	556.16	49	9.3084e+07	8.95788e+07	9.77366e+07	7.63363e+07	7.25829e+07	6.97103e+07	9.3084e+07	8.95788e+07	9.77366e+07	7.63363e+07	7.25829e+07	6.97103e+07	1.283	7.92	MS/MS	MS/MS	MS/MS	MS/MS	MS/MS	MS/MS		0.0437028	0.0437028	0.168939
High	Q91YE5	Bromodomain adjacent to zinc finger domain protein 2A OS=Mus musculus OX=10090 GN=Baz2a PE=1 SV=2	483	47	59	47	28	209.5	7.076	0	FALSE	413.811	290.63	47	7.89125e+07	7.48394e+07	6.94245e+07	519772	696922	461240	7.89125e+07	7.48394e+07	6.94245e+07	519772	696922	461240	134.882	6.81	MS/MS	MS/MS	MS/MS	MS/MS	MS/MS	MS/MS		1.43581e-07	1.43581e-07	3.57996e-05	1
High	cont_P04264	Keratin, type II cytoskeletal 1 OS=Homo sapiens GN=KRT1 PE=1 SV=6	1103	46	52	33	48	66	-2.378	0	TRUE	374.223	701.98	46	2.54459e+07	1.08896e+08	1.44713e+08	1.16437e+09	6.30364e+08	7.67182e+07	2.54459e+07	1.08896e+08	1.44713e+08	1.16437e+09	6.30364e+08	7.67182e+07	0.192	8.23	MS/MS	MS/MS	MS/MS	MS/MS	MS/MS	MS/MS		0.105547	0.105547	0.266219
High	E9PWW9	Remodeling and spacing factor 1 OS=Mus musculus OX=10090 GN=Rsf1 PE=1 SV=2	407	46	57	46	31	161.7	8.828	0	FALSE	414.824	246.72	46	2.73857e+07	2.84508e+07	2.88368e+07	226731	0	0	2.73857e+07	2.84508e+07	2.88368e+07	226731	43404.3	24321.8	454.474	6.12	MS/MS	MS/MS	MS/MS	MS/MS	Unknown	MS/MS		8.17524e-05	8.17524e-05	0.00239807	1
High	cont_P35908	Keratin, type II cytoskeletal 2 epidermal OS=Homo sapiens GN=KRT2 PE=1 SV=2	687	45	50	35	67	65.4	-3.957	0	TRUE	404.133	414.99	45	1.90263e+06	1.38481e+07	1.00629e+07	3.29119e+08	1.61577e+08	1.86754e+07	1.90263e+06	1.38481e+07	1.00629e+07	3.29119e+08	1.61577e+08	1.86754e+07	0.064	7.4	MS/MS	MS/MS	MS/MS	MS/MS	MS/MS	MS/MS		0.0271808	0.0271808	0.129027
High	Q61838	Pregnancy zone protein OS=Mus musculus OX=10090 GN=Pzp PE=1 SV=3	885	43	45	43	34	165.7	0.007	0	FALSE	376.664	534.77	43	8.3019e+07	7.69241e+07	8.02652e+07	6.89559e+07	8.67873e+07	8.44498e+07	8.3019e+07	7.69241e+07	8.02652e+07	6.89559e+07	8.67873e+07	8.44498e+07	1.005	7.9	MS/MS	MS/MS	MS/MS	MS/MS	MS/MS	MS/MS		0.96763	0.96763	0.980741
High	Q9CW03	Structural maintenance of chromosomes protein 3 OS=Mus musculus OX=10090 GN=Smc3 PE=1 SV=2	225	42	44	42	35	141.5	0.318	0	FALSE	167.126	128.44	42	3.46088e+06	3.15915e+06	3.13298e+06	2.26959e+06	2.92695e+06	2.66452e+06	3.46088e+06	3.15915e+06	3.13298e+06	2.26959e+06	2.92695e+06	2.66452e+06	1.246	6.46	MS/MS	MS/MS	MS/MS	MS/MS	MS/MS	MS/MS		0.105705	0.105705	0.266219
High	P28665	Murinoglobulin-1 OS=Mus musculus OX=10090 GN=Mug1 PE=1 SV=3	415	40	43	40	33	165.2	-0.073	0	FALSE	249.086	242.17	40	1.40167e+07	1.35373e+07	1.47288e+07	1.27041e+07	1.72779e+07	1.48125e+07	1.40167e+07	1.35373e+07	1.47288e+07	1.27041e+07	1.72779e+07	1.48125e+07	0.951	7.16	MS/MS	MS/MS	MS/MS	MS/MS	MS/MS	MS/MS		0.689548	0.689548	0.806539
High	Q05D44	Eukaryotic translation initiation factor 5B OS=Mus musculus OX=10090 GN=Eif5b PE=1 SV=2	323	40	42	40	34	137.5	0.195	0	FALSE	309.553	192.86	40	1.04482e+07	9.30331e+06	1.06662e+07	7.89807e+06	9.74024e+06	8.98828e+06	1.04482e+07	9.30331e+06	1.06662e+07	7.89807e+06	9.74024e+06	8.98828e+06	1.145	6.98	MS/MS	MS/MS	MS/MS	MS/MS	MS/MS	MS/MS		0.271145	0.271145	0.470572
High	A2A4P0	ATP-dependent RNA helicase DHX8 OS=Mus musculus OX=10090 GN=Dhx8 PE=2 SV=1	289	40	43	39	38	142.5	-0.24	0	FALSE	237.664	180.16	40	4.04421e+06	3.30709e+06	3.5323e+06	4.54242e+06	3.91766e+06	4.37118e+06	4.04421e+06	3.30709e+06	3.5323e+06	4.54242e+06	3.91766e+06	4.37118e+06	0.847	6.59	MS/MS	MS/MS	MS/MS	MS/MS	MS/MS	MS/MS		0.186682	0.186682	0.375877
High	Q920B9	FACT complex subunit SPT16 OS=Mus musculus OX=10090 GN=Supt16h PE=1 SV=2	496	39	49	39	36	119.7	0.173	0	FALSE	275.57	293.44	39	2.40952e+07	2.10451e+07	2.44493e+07	1.9892e+07	2.25073e+07	1.93195e+07	2.40952e+07	2.10451e+07	2.44493e+07	1.9892e+07	2.25073e+07	1.93195e+07	1.127	7.34	MS/MS	MS/MS	MS/MS	MS/MS	MS/MS	MS/MS		0.307603	0.307603	0.506241
High	Q9Z315	U4/U6.U5 tri-snRNP-associated protein 1 OS=Mus musculus OX=10090 GN=Sart1 PE=1 SV=1	370	39	44	39	51	90.8	0.919	0	FALSE	306.324	220.74	39	2.00798e+07	1.65203e+07	1.9629e+07	1.02968e+07	8.9304e+06	1.04666e+07	2.00798e+07	1.65203e+07	1.9629e+07	1.02968e+07	8.9304e+06	1.04666e+07	1.891	7.13	MS/MS	MS/MS	MS/MS	MS/MS	MS/MS	MS/MS		0.00185355	0.00185355	0.0243582
High	Q9CU62	Structural maintenance of chromosomes protein 1A OS=Mus musculus OX=10090 GN=Smc1a PE=1 SV=4	225	39	39	39	31	143.1	0.427	0	FALSE	149.631	126.98	39	2.28395e+06	2.13358e+06	2.28066e+06	1.6247e+06	1.80424e+06	1.56154e+06	2.28395e+06	2.13358e+06	2.28066e+06	1.6247e+06	1.80424e+06	1.56154e+06	1.344	6.28	MS/MS	MS/MS	MS/MS	MS/MS	MS/MS	MS/MS		0.0276687	0.0276687	0.13008
High	P23116	Eukaryotic translation initiation factor 3 subunit A OS=Mus musculus OX=10090 GN=Eif3a PE=1 SV=5	271	38	40	38	26	161.8	-0.193	0	FALSE	160.816	150.63	38	3.58286e+06	3.07465e+06	3.44659e+06	3.29949e+06	4.86701e+06	3.53186e+06	3.58286e+06	3.07465e+06	3.44659e+06	3.29949e+06	4.86701e+06	3.53186e+06	0.875	6.56	MS/MS	MS/MS	MS/MS	MS/MS	MS/MS	MS/MS		0.386707	0.386707	0.571295
High	A2BH40	AT-rich interactive domain-containing protein 1A OS=Mus musculus OX=10090 GN=Arid1a PE=1 SV=1	143	38	43	37	23	241.9	5.778	0	FALSE	240.293	72.72	38	1.85282e+06	1.60337e+06	1.57285e+06	0	0	0	1.85282e+06	1.60337e+06	1.57285e+06	26766	43404.3	24321.8	54.888	5.35	MS/MS	MS/MS	MS/MS	Unknown	Unknown	Unknown		1.70946e-06	1.70946e-06	0.000170028	1
High	Q04750	DNA topoisomerase 1 OS=Mus musculus OX=10090 GN=Top1 PE=1 SV=2	1141	36	45	34	41	90.8	0.027	0	FALSE	309.031	719.33	36	2.29172e+08	1.98825e+08	2.30681e+08	1.85246e+08	2.45473e+08	2.18357e+08	2.29172e+08	1.98825e+08	2.30681e+08	1.85246e+08	2.45473e+08	2.18357e+08	1.019	8.34	MS/MS	MS/MS	MS/MS	MS/MS	MS/MS	MS/MS		0.88135	0.88135	0.938434
High	Q3V3R1	Monofunctional C1-tetrahydrofolate synthase, mitochondrial OS=Mus musculus OX=10090 GN=Mthfd1l PE=1 SV=2	576	36	42	36	41	105.7	0.3	0	FALSE	357.605	353.11	36	4.79318e+07	4.77613e+07	5.15365e+07	4.17742e+07	4.3521e+07	3.47942e+07	4.79318e+07	4.77613e+07	5.15365e+07	4.17742e+07	4.3521e+07	3.47942e+07	1.231	7.65	MS/MS	MS/MS	MS/MS	MS/MS	MS/MS	MS/MS		0.11193	0.11193	0.27815
High	S4R1W5	RNA-binding motif protein 6 OS=Mus musculus OX=10090 GN=Rbm6 PE=1 SV=1	251	36	37	34	37	128.3	0.227	0	FALSE	165.711	136.41	36	1.60088e+06	1.41669e+06	1.61778e+06	1.42111e+06	1.17464e+06	1.37091e+06	1.60088e+06	1.41669e+06	1.61778e+06	1.42111e+06	1.17464e+06	1.37091e+06	1.17	6.15	MS/MS	MS/MS	MS/MS	MS/MS	MS/MS	MS/MS		0.204691	0.204691	0.399443
High	Q6PDQ2	Chromodomain-helicase-DNA-binding protein 4 OS=Mus musculus OX=10090 GN=Chd4 PE=1 SV=1	166	36	40	26	25	217.6	0.336	0	FALSE	179.764	90.32	36	1.89584e+06	1.76081e+06	1.74657e+06	1.25418e+06	1.67489e+06	1.38088e+06	1.89584e+06	1.76081e+06	1.74657e+06	1.25418e+06	1.67489e+06	1.38088e+06	1.262	6.2	MS/MS	MS/MS	MS/MS	MS/MS	MS/MS	MS/MS		0.100937	0.100937	0.260876
High	cont_P13645	Keratin, type I cytoskeletal 10 OS=Homo sapiens GN=KRT10 PE=1 SV=6	775	35	38	19	46	58.8	-4.245	0	TRUE	293.078	452.98	35	5.21573e+06	6.0825e+07	7.85338e+07	1.96233e+09	7.53103e+08	1.14868e+08	5.21573e+06	6.0825e+07	7.85338e+07	1.96233e+09	7.53103e+08	1.14868e+08	0.053	8.1	MS/MS	MS/MS	MS/MS	MS/MS	MS/MS	MS/MS		0.0329571	0.0329571	0.142909
High	cont_P13647	Keratin, type II cytoskeletal 5 OS=Homo sapiens GN=KRT5 PE=1 SV=3	431	35	41	20	42	62.3	-2.2	0	TRUE	210.918	290.6	35	390487	1.14711e+07	2.63782e+07	6.80858e+07	2.96799e+07	5.66684e+06	390487	1.14711e+07	2.63782e+07	6.80858e+07	2.96799e+07	5.66684e+06	0.218	7.02	MS/MS	MS/MS	MS/MS	MS/MS	MS/MS	MS/MS		0.281351	0.281351	0.481031
High	Q9JIK5	Nucleolar RNA helicase 2 OS=Mus musculus OX=10090 GN=Ddx21 PE=1 SV=3	409	35	38	34	42	93.5	-0.08	0	FALSE	259.051	259.83	35	1.62006e+07	1.58247e+07	1.83577e+07	1.65869e+07	1.98628e+07	1.68618e+07	1.62006e+07	1.58247e+07	1.83577e+07	1.65869e+07	1.98628e+07	1.68618e+07	0.946	7.24	MS/MS	MS/MS	MS/MS	MS/MS	MS/MS	MS/MS		0.634674	0.634674	0.767561
High	cont_P02538	Keratin, type II cytoskeletal 6A OS=Homo sapiens GN=KRT6A PE=1 SV=3	363	35	36	3	43	60	-0.208	0	TRUE	211.812	238.99	35	0	1.34529e+06	3.18827e+07	2.7613e+07	2.13447e+06	0	21684	1.34529e+06	3.18827e+07	2.7613e+07	2.13447e+06	24321.8	0.866	6.02	MS/MS	MS/MS	MS/MS	MS/MS	MS/MS	MS/MS		0.956618	0.956618	0.975529
High	G5E870	E3 ubiquitin-protein ligase TRIP12 OS=Mus musculus OX=10090 GN=Trip12 PE=1 SV=1	246	35	36	35	22	224	-0.045	0	FALSE	194.291	147.59	35	1.1622e+06	959768	1.23431e+06	969538	1.519e+06	1.02674e+06	1.1622e+06	959768	1.23431e+06	969538	1.519e+06	1.02674e+06	0.969	6.05	MS/MS	MS/MS	MS/MS	MS/MS	MS/MS	MS/MS		0.856049	0.856049	0.923176
High	cont_P02533	Keratin, type I cytoskeletal 14 OS=Homo sapiens GN=KRT14 PE=1 SV=4	455	34	41	12	61	51.5	-0.888	0	TRUE	227.421	280.44	34	1.1953e+06	1.10918e+07	5.4706e+07	7.26941e+07	2.3552e+07	2.68542e+06	1.1953e+06	1.10918e+07	5.4706e+07	7.26941e+07	2.3552e+07	2.68542e+06	0.54	7.09	MS/MS	MS/MS	MS/MS	MS/MS	MS/MS	MS/MS		0.646058	0.646058	0.775062
High	cont_P08779	Keratin, type I cytoskeletal 16 OS=Homo sapiens GN=KRT16 PE=1 SV=4	403	34	40	19	61	51.2	-0.506	0	TRUE	221.197	250.42	34	0	920030	1.63063e+07	2.29214e+07	1.6711e+06	0	21684	920030	1.63063e+07	2.29214e+07	1.6711e+06	24321.8	0.704	5.91	MS/MS	MS/MS	MS/MS	MS/MS	MS/MS	MS/MS		0.88806	0.88806	0.942894
High	cont_P04259	Keratin, type II cytoskeletal 6B OS=Homo sapiens GN=KRT6B PE=1 SV=5	355	34	36	4	43	60		0	TRUE	207.762	231.62	34	0	0	2.69715e+06	1.45849e+06	0	0	21684	32506.3	2.69715e+06	1.45849e+06	43404.3	24321.8			MS/MS	MS/MS	MS/MS	MS/MS	MS/MS	MS/MS
High	Q99PV0	Pre-mRNA-processing-splicing factor 8 OS=Mus musculus OX=10090 GN=Prpf8 PE=1 SV=2	167	34	35	34	18	273.4	0.435	0	FALSE	134.728	83.99	34	605148	615254	578785	401903	487993	444486	605148	615254	578785	401903	487993	444486	1.352	5.71	MS/MS	MS/MS	MS/MS	MS/MS	MS/MS	MS/MS		0.0297415	0.0297415	0.135168
High	Q80X90	Filamin-B OS=Mus musculus OX=10090 GN=Flnb PE=1 SV=3	127	34	35	29	16	277.7	-0.146	0	FALSE	124.344	59.65	34	112227	74079.8	108917	73383.3	169150	98850.9	112227	74079.8	108917	73383.3	169150	98850.9	0.904	5.01	MS/MS	MS/MS	MS/MS	MS/MS	MS/MS	MS/MS		0.706906	0.706906	0.81789
High	cont_P35527	Keratin, type I cytoskeletal 9 OS=Homo sapiens GN=KRT9 PE=1 SV=3	643	33	43	32	55	62	-1.092	0	TRUE	366.697	391.86	33	2.12163e+07	6.86099e+07	8.45782e+07	1.45918e+08	1.96888e+08	4.15033e+07	2.12163e+07	6.86099e+07	8.45782e+07	1.45918e+08	1.96888e+08	4.15033e+07	0.469	7.86	MS/MS	MS/MS	MS/MS	MS/MS	MS/MS	MS/MS		0.229317	0.229317	0.426503
High	O88379	Bromodomain adjacent to zinc finger domain protein 1A OS=Mus musculus OX=10090 GN=Baz1a PE=1 SV=3	288	33	34	33	23	178.3	3.513	0	FALSE	211.602	187.75	33	1.40479e+07	1.38633e+07	1.36742e+07	1.04138e+06	1.64639e+06	1.04455e+06	1.40479e+07	1.38633e+07	1.36742e+07	1.04138e+06	1.64639e+06	1.04455e+06	11.414	6.61	MS/MS	MS/MS	MS/MS	MS/MS	MS/MS	MS/MS		1.1219e-05	1.1219e-05	0.000493636	5
High	P54276	DNA mismatch repair protein Msh6 OS=Mus musculus OX=10090 GN=Msh6 PE=1 SV=3	235	33	34	33	26	151	0.304	0	FALSE	167.104	147.2	33	3.65553e+06	3.28464e+06	3.83267e+06	2.79181e+06	3.18863e+06	2.74449e+06	3.65553e+06	3.28464e+06	3.83267e+06	2.79181e+06	3.18863e+06	2.74449e+06	1.235	6.51	MS/MS	MS/MS	MS/MS	MS/MS	MS/MS	MS/MS		0.0989118	0.0989118	0.258471
High	Q8VDD5	Myosin-9 OS=Mus musculus OX=10090 GN=Myh9 PE=1 SV=4	92	33	34	29	21	226.2	-2.69	0	FALSE	111.957	37.66	33	131175	0	116249	462016	737358	390759	131175	32506.3	116249	462016	737358	390759	0.155	5.3	MS/MS	MS/MS	MS/MS	MS/MS	MS/MS	MS/MS		0.0059401	0.0059401	0.0493688
High	Q569Z6	Thyroid hormone receptor-associated protein 3 OS=Mus musculus OX=10090 GN=Thrap3 PE=1 SV=1	467	32	35	31	34	108.1	-0.212	0	FALSE	279.308	304.29	32	3.18805e+07	2.72422e+07	2.90448e+07	3.18689e+07	3.81596e+07	3.22566e+07	3.18805e+07	2.72422e+07	2.90448e+07	3.18689e+07	3.81596e+07	3.22566e+07	0.863	7.5	MS/MS	MS/MS	MS/MS	MS/MS	MS/MS	MS/MS		0.234195	0.234195	0.432004
High	Q62167	ATP-dependent RNA helicase DDX3X OS=Mus musculus OX=10090 GN=Ddx3x PE=1 SV=3	392	32	40	6	50	73.1	0.331	0	FALSE	228.371	240.82	32	1.89937e+07	1.90867e+07	2.32818e+07	1.35346e+07	1.73841e+07	1.80297e+07	1.89937e+07	1.90867e+07	2.32818e+07	1.35346e+07	1.73841e+07	1.80297e+07	1.258	7.26	MS/MS	MS/MS	MS/MS	MS/MS	MS/MS	MS/MS		0.137769	0.137769	0.311475
High	E9Q2Z1	Cat eye syndrome critical region protein 2 homolog OS=Mus musculus OX=10090 GN=Cecr2 PE=1 SV=1	301	32	39	32	29	161.4	9.337	0	FALSE	263.122	181.43	32	1.92516e+07	2.11724e+07	1.87588e+07	0	0	0	1.92516e+07	2.11724e+07	1.87588e+07	26766	43404.3	24321.8	646.811	5.89	MS/MS	MS/MS	MS/MS	Unknown	Unknown	MS/MS		1.18832e-07	1.18832e-07	3.55545e-05	1
High	F7BJB9	MORC family CW-type zinc finger protein 3 OS=Mus musculus OX=10090 GN=Morc3 PE=1 SV=1	288	32	38	32	40	106.5	-0.272	0	FALSE	207.21	171.34	32	7.20198e+06	6.36378e+06	7.88223e+06	9.54979e+06	6.92229e+06	9.62449e+06	7.20198e+06	6.36378e+06	7.88223e+06	9.54979e+06	6.92229e+06	9.62449e+06	0.828	6.89	MS/MS	MS/MS	MS/MS	MS/MS	MS/MS	MS/MS		0.231299	0.231299	0.428778
High	A2AKX3	Probable helicase senataxin OS=Mus musculus OX=10090 GN=Setx PE=1 SV=1	216	32	33	32	12	297.4	-0.029	0	FALSE	149.954	134.41	32	952330	992491	1.05267e+06	1.03416e+06	1.01323e+06	1.00752e+06	952330	992491	1.05267e+06	1.03416e+06	1.01323e+06	1.00752e+06	0.98	6	MS/MS	MS/MS	MS/MS	MS/MS	MS/MS	MS/MS		0.840327	0.840327	0.914941
High	Q9Z277	Tyrosine-protein kinase BAZ1B OS=Mus musculus OX=10090 GN=Baz1b PE=1 SV=2	144	32	33	32	25	170.5	6.222	0	FALSE	164.177	84.41	32	2.36716e+06	2.21496e+06	2.24031e+06	0	0	0	2.36716e+06	2.21496e+06	2.24031e+06	26766	43404.3	24321.8	74.633	5.42	MS/MS	MS/MS	MS/MS	Unknown	Unknown	MS/MS		1.00297e-06	1.00297e-06	0.000140266	1
High	cont_Q04695	Keratin, type I cytoskeletal 17 OS=Homo sapiens GN=KRT17 PE=1 SV=2	319	31	33	13	63	48.1	-0.833	0	TRUE	149.093	197.25	31	0	1.24266e+06	6.62317e+06	2.11646e+06	994938	478948	21684	1.24266e+06	6.62317e+06	2.11646e+06	994938	478948	0.561	5.88	MS/MS	MS/MS	MS/MS	MS/MS	MS/MS	MS/MS		0.716201	0.716201	0.824821
High	P24788	Cyclin-dependent kinase 11B OS=Mus musculus OX=10090 GN=Cdk11b PE=1 SV=2	289	31	35	31	41	91.5	0.91	0	FALSE	187.319	180.08	31	1.66736e+07	1.38713e+07	1.68842e+07	8.97597e+06	7.99318e+06	8.20969e+06	1.66736e+07	1.38713e+07	1.68842e+07	8.97597e+06	7.99318e+06	8.20969e+06	1.879	7.06	MS/MS	MS/MS	MS/MS	MS/MS	MS/MS	MS/MS		0.00167481	0.00167481	0.023686
High	Q8CG47	Structural maintenance of chromosomes protein 4 OS=Mus musculus OX=10090 GN=Smc4 PE=1 SV=1	168	30	30	30	24	146.8	0.014	0	FALSE	110.934	88.67	30	868641	824500	873509	699283	1.03473e+06	840373	868641	824500	873509	699283	1.03473e+06	840373	1.01	5.93	MS/MS	MS/MS	MS/MS	MS/MS	MS/MS	MS/MS		0.945866	0.945866	0.971185
High	A2AUY4	Bromodomain adjacent to zinc finger domain protein 2B OS=Mus musculus OX=10090 GN=Baz2b PE=1 SV=1	136	30	30	30	16	233.9	4.361	0	FALSE	150.355	83.71	30	1.67095e+06	1.63806e+06	1.54663e+06	0	119991	151947	1.67095e+06	1.63806e+06	1.54663e+06	26766	119991	151947	20.547	5.55	MS/MS	MS/MS	MS/MS	Unknown	MS/MS	MS/MS		0.00105219	0.00105219	0.0172975	5
High	Q61147	Ceruloplasmin OS=Mus musculus OX=10090 GN=Cp PE=1 SV=2	216	29	30	29	32	121.1	-0.136	0	FALSE	185.999	135.12	29	4.35564e+06	4.26408e+06	4.63868e+06	4.19455e+06	5.36841e+06	5.08037e+06	4.35564e+06	4.26408e+06	4.63868e+06	4.19455e+06	5.36841e+06	5.08037e+06	0.91	6.67	MS/MS	MS/MS	MS/MS	MS/MS	MS/MS	MS/MS		0.436332	0.436332	0.613899
High	Q8CG48	Structural maintenance of chromosomes protein 2 OS=Mus musculus OX=10090 GN=Smc2 PE=1 SV=2	161	29	29	29	25	134.2	-0.068	0	FALSE	118.685	98.22	29	1.00078e+06	987206	1.10021e+06	1.02347e+06	1.23476e+06	990862	1.00078e+06	987206	1.10021e+06	1.02347e+06	1.23476e+06	990862	0.954	6.02	MS/MS	MS/MS	MS/MS	MS/MS	MS/MS	MS/MS		0.68809	0.68809	0.805905
High	Q6P4T2	U5 small nuclear ribonucleoprotein 200 kDa helicase OS=Mus musculus OX=10090 GN=Snrnp200 PE=1 SV=1	133	29	29	29	15	244.4	0.504	0	FALSE	103.792	69.86	29	987266	953979	995549	604978	787246	690553	987266	953979	995549	604978	787246	690553	1.418	5.91	MS/MS	MS/MS	MS/MS	MS/MS	MS/MS	MS/MS		0.0232733	0.0232733	0.116511
High	P43247	DNA mismatch repair protein Msh2 OS=Mus musculus OX=10090 GN=Msh2 PE=1 SV=1	243	28	29	28	34	104.1	0.556	0	FALSE	140.126	146.88	28	5.35415e+06	4.32612e+06	5.21696e+06	3.11437e+06	3.83064e+06	3.18947e+06	5.35415e+06	4.32612e+06	5.21696e+06	3.11437e+06	3.83064e+06	3.18947e+06	1.47	6.61	MS/MS	MS/MS	MS/MS	MS/MS	MS/MS	MS/MS		0.0215583	0.0215583	0.111596
High	Q3TKT4	Transcription activator BRG1 OS=Mus musculus OX=10090 GN=Smarca4 PE=1 SV=1	168	28	29	28	19	181.3	1.629	0	FALSE	151.842	101.78	28	2.17133e+06	2.26406e+06	2.37236e+06	510431	754221	1.02278e+06	2.17133e+06	2.26406e+06	2.37236e+06	510431	754221	1.02278e+06	3.094	6.11	MS/MS	MS/MS	MS/MS	MS/MS	MS/MS	MS/MS		0.00167828	0.00167828	0.023686
High	Q9Z0U1	Tight junction protein ZO-2 OS=Mus musculus OX=10090 GN=Tjp2 PE=1 SV=2	159	28	29	28	26	131.2	0.532	0	FALSE	132.409	84.64	28	4.67237e+06	3.96264e+06	4.44865e+06	3.30793e+06	2.52474e+06	3.2653e+06	4.67237e+06	3.96264e+06	4.44865e+06	3.30793e+06	2.52474e+06	3.2653e+06	1.446	6.56	MS/MS	MS/MS	MS/MS	MS/MS	MS/MS	MS/MS		0.0286633	0.0286633	0.132347
High	Q61656	Probable ATP-dependent RNA helicase DDX5 OS=Mus musculus OX=10090 GN=Ddx5 PE=1 SV=2	568	27	34	21	40	69.2	-0.354	0	FALSE	192.981	359.65	27	5.73017e+07	5.27487e+07	6.26265e+07	6.97145e+07	8.25919e+07	6.85944e+07	5.73017e+07	5.27487e+07	6.26265e+07	6.97145e+07	8.25919e+07	6.85944e+07	0.783	7.81	MS/MS	MS/MS	MS/MS	MS/MS	MS/MS	MS/MS		0.0753923	0.0753923	0.222459
High	P42932	T-complex protein 1 subunit theta OS=Mus musculus OX=10090 GN=Cct8 PE=1 SV=3	346	27	32	27	50	59.5	-0.296	0	FALSE	191.887	240.79	27	1.09329e+07	9.69358e+06	1.12204e+07	1.17773e+07	1.42406e+07	1.31345e+07	1.09329e+07	9.69358e+06	1.12204e+07	1.17773e+07	1.42406e+07	1.31345e+07	0.814	7.07	MS/MS	MS/MS	MS/MS	MS/MS	MS/MS	MS/MS		0.112491	0.112491	0.278621
High	P11103	Poly [ADP-ribose] polymerase 1 OS=Mus musculus OX=10090 GN=Parp1 PE=1 SV=3	246	27	28	27	24	113	-0.546	0	FALSE	202.235	144.05	27	4.75408e+06	4.76565e+06	5.41581e+06	6.55512e+06	7.99461e+06	7.28412e+06	4.75408e+06	4.76565e+06	5.41581e+06	6.55512e+06	7.99461e+06	7.28412e+06	0.685	6.78	MS/MS	MS/MS	MS/MS	MS/MS	MS/MS	MS/MS		0.0155718	0.0155718	0.0906433
High	Q9ESZ8	General transcription factor II-I OS=Mus musculus OX=10090 GN=Gtf2i PE=1 SV=3	241	27	28	27	29	112.2	0.481	0	FALSE	136.796	140.11	27	4.63625e+06	3.71186e+06	4.14698e+06	3.07787e+06	2.54993e+06	3.34596e+06	4.63625e+06	3.71186e+06	4.14698e+06	3.07787e+06	2.54993e+06	3.34596e+06	1.396	6.55	MS/MS	MS/MS	MS/MS	MS/MS	MS/MS	MS/MS		0.0421374	0.0421374	0.166766
High	Q8C176	Transcription initiation factor TFIID subunit 2 OS=Mus musculus OX=10090 GN=Taf2 PE=2 SV=2	189	27	29	27	28	126.9	-0.699	0	FALSE	148.639	115.01	27	3.08111e+06	3.13998e+06	3.62613e+06	5.03398e+06	5.67267e+06	5.2605e+06	3.08111e+06	3.13998e+06	3.62613e+06	5.03398e+06	5.67267e+06	5.2605e+06	0.616	6.62	MS/MS	MS/MS	MS/MS	MS/MS	MS/MS	MS/MS		0.00458115	0.00458115	0.0415358
High	P97496	SWI/SNF complex subunit SMARCC1 OS=Mus musculus OX=10090 GN=Smarcc1 PE=1 SV=2	166	27	32	23	28	122.8	2.958	0	FALSE	217.327	93.04	27	6.05162e+06	5.83473e+06	5.84033e+06	543666	983292	821985	6.05162e+06	5.83473e+06	5.84033e+06	543666	983292	821985	7.771	6.33	MS/MS	MS/MS	MS/MS	MS/MS	MS/MS	MS/MS		4.76469e-05	4.76469e-05	0.00158399	5
High	Q99NB9	Splicing factor 3B subunit 1 OS=Mus musculus OX=10090 GN=Sf3b1 PE=1 SV=1	154	26	26	26	25	145.7	-0.372	0	FALSE	132.631	85.52	26	1.02658e+06	861791	996403	1.16042e+06	1.38286e+06	1.19023e+06	1.02658e+06	861791	996403	1.16042e+06	1.38286e+06	1.19023e+06	0.773	6.04	MS/MS	MS/MS	MS/MS	MS/MS	MS/MS	MS/MS		0.064679	0.064679	0.209725
High	P40201	Chromodomain-helicase-DNA-binding protein 1 OS=Mus musculus OX=10090 GN=Chd1 PE=1 SV=3	122	26	26	24	16	196.3	0.226	0	FALSE	76.876	68.15	26	481081	436112	583441	283936	842897	319517	481081	436112	583441	283936	842897	319517	1.17	5.66	MS/MS	MS/MS	MS/MS	MS/MS	MS/MS	MS/MS		0.641118	0.641118	0.771765
High	Q6A026	Sister chromatid cohesion protein PDS5 homolog A OS=Mus musculus OX=10090 GN=Pds5a PE=1 SV=3	96	26	26	24	21	150.2	0.199	0	FALSE	102.098	49.33	26	368934	326712	407063	336720	340564	282930	368934	326712	407063	336720	340564	282930	1.148	5.53	MS/MS	MS/MS	MS/MS	MS/MS	MS/MS	MS/MS		0.287971	0.287971	0.487679
High	P09405	Nucleolin OS=Mus musculus OX=10090 GN=Ncl PE=1 SV=2	681	25	27	25	36	76.7	-0.011	0	FALSE	149.142	453.37	25	2.14812e+08	1.9714e+08	2.34961e+08	1.96803e+08	2.48495e+08	2.08137e+08	2.14812e+08	1.9714e+08	2.34961e+08	1.96803e+08	2.48495e+08	2.08137e+08	0.992	8.33	MS/MS	MS/MS	MS/MS	MS/MS	MS/MS	MS/MS		0.950542	0.950542	0.974648
High	P16381	Putative ATP-dependent RNA helicase Pl10 OS=Mus musculus OX=10090 GN=D1Pas1 PE=1 SV=1	328	25	33	1	38	73.1		0	FALSE	195.885	196.72	25	0	0	0	0	0	0	0	0	0	0	0	0			MS/MS	MS/MS	MS/MS	MS/MS	MS/MS	MS/MS
High	Q62095	ATP-dependent RNA helicase DDX3Y OS=Mus musculus OX=10090 GN=Ddx3y PE=1 SV=2	299	25	32	1	40	73.4		0	FALSE	173.599	181.07	25	108899	0	0	0	0	0	108899	32506.3	21592.7	26766	43404.3	24321.8			MS/MS	MS/MS	MS/MS	MS/MS	MS/MS	MS/MS
High	Q99KG3	RNA-binding protein 10 OS=Mus musculus OX=10090 GN=Rbm10 PE=1 SV=1	274	25	25	23	29	103.4	-0.144	0	FALSE	143.904	174.17	25	1.14421e+07	1.03948e+07	1.0909e+07	1.36237e+07	1.00244e+07	1.28111e+07	1.14421e+07	1.03948e+07	1.0909e+07	1.36237e+07	1.00244e+07	1.28111e+07	0.905	7.06	MS/MS	MS/MS	MS/MS	MS/MS	MS/MS	MS/MS		0.451615	0.451615	0.62091
High	P80314	T-complex protein 1 subunit beta OS=Mus musculus OX=10090 GN=Cct2 PE=1 SV=4	200	25	30	25	49	57.4	-0.223	0	FALSE	149.811	121.26	25	6.67792e+06	5.77238e+06	6.98236e+06	7.10612e+06	7.57787e+06	7.9506e+06	6.67792e+06	5.77238e+06	6.98236e+06	7.10612e+06	7.57787e+06	7.9506e+06	0.857	6.84	MS/MS	MS/MS	MS/MS	MS/MS	MS/MS	MS/MS		0.200559	0.200559	0.394266
High	Q6NZJ6	Eukaryotic translation initiation factor 4 gamma 1 OS=Mus musculus OX=10090 GN=Eif4g1 PE=1 SV=1	147	25	25	22	15	176	0.13	0	FALSE	98.505	75.8	25	939788	786625	983032	878516	813941	775397	939788	786625	983032	878516	813941	775397	1.094	5.93	MS/MS	MS/MS	MS/MS	MS/MS	MS/MS	MS/MS		0.453029	0.453029	0.62091
High	Q61879	Myosin-10 OS=Mus musculus OX=10090 GN=Myh10 PE=1 SV=2	94	25	25	21	15	228.9	-1.509	0	FALSE	92.975	43.29	25	50419	217385	27329.5	196466	177112	198526	50419	217385	27329.5	196466	177112	198526	0.351	5.05	MS/MS	MS/MS	MS/MS	MS/MS	MS/MS	MS/MS		0.104267	0.104267	0.266184
High	Q6PGB8	Probable global transcription activator SNF2L1 OS=Mus musculus OX=10090 GN=Smarca1 PE=1 SV=1	367	24	29	9	20	121.6		0	FALSE	133.086	253.63	24	0	0	54096.9	69340.2	0	0	21684	32506.3	54096.9	69340.2	43404.3	24321.8			MS/MS	MS/MS	MS/MS	MS/MS	MS/MS	MS/MS
High	Q8K019	Bcl-2-associated transcription factor 1 OS=Mus musculus OX=10090 GN=Bclaf1 PE=1 SV=2	310	24	27	23	30	105.9	-0.226	0	FALSE	240.993	183.89	24	1.75551e+07	1.54609e+07	1.80028e+07	1.79801e+07	2.14929e+07	2.02441e+07	1.75551e+07	1.54609e+07	1.80028e+07	1.79801e+07	2.14929e+07	2.02441e+07	0.855	7.26	MS/MS	MS/MS	MS/MS	MS/MS	MS/MS	MS/MS		0.2027	0.2027	0.397429
High	Q64511	DNA topoisomerase 2-beta OS=Mus musculus OX=10090 GN=Top2b PE=1 SV=2	220	24	27	13	16	181.8	0.733	0	FALSE	116.061	137.45	24	1.33375e+06	794422	902217	423310	1.07378e+06	457710	1.33375e+06	794422	902217	423310	1.07378e+06	457710	1.662	5.88	MS/MS	MS/MS	MS/MS	MS/MS	MS/MS	MS/MS		0.149114	0.149114	0.327528
High	Q9R1C7	Pre-mRNA-processing factor 40 homolog A OS=Mus musculus OX=10090 GN=Prpf40a PE=1 SV=1	187	24	25	23	25	108.4	-0.36	0	FALSE	106.515	122.96	24	6.17972e+06	5.24568e+06	6.13216e+06	7.07849e+06	8.48486e+06	7.00037e+06	6.17972e+06	5.24568e+06	6.13216e+06	7.07849e+06	8.48486e+06	7.00037e+06	0.779	6.82	MS/MS	MS/MS	MS/MS	MS/MS	MS/MS	MS/MS		0.0761387	0.0761387	0.223779
High	Q921I1	Serotransferrin OS=Mus musculus OX=10090 GN=Tf PE=1 SV=1	604	23	23	22	29	76.7	-0.151	0	FALSE	182.746	372.32	23	6.75812e+07	6.38986e+07	7.26586e+07	6.25015e+07	8.79219e+07	7.82087e+07	6.75812e+07	6.38986e+07	7.26586e+07	6.25015e+07	8.79219e+07	7.82087e+07	0.9	7.85	MS/MS	MS/MS	MS/MS	MS/MS	MS/MS	MS/MS		0.448316	0.448316	0.61928
High	C0HKD9	Microfibrillar-associated protein 1B OS=Mus musculus OX=10090 GN=Mfap1b PE=1 SV=1	283	23	32	23	53	51.9	0.751	0	FALSE	261.49	187.35	23	5.94207e+07	5.05215e+07	6.02611e+07	2.99749e+07	3.37733e+07	3.7483e+07	5.94207e+07	5.05215e+07	6.02611e+07	2.99749e+07	3.37733e+07	3.7483e+07	1.683	7.64	MS/MS	MS/MS	MS/MS	MS/MS	MS/MS	MS/MS		0.00535512	0.00535512	0.0455185
High	P63017	Heat shock cognate 71 kDa protein OS=Mus musculus OX=10090 GN=Hspa8 PE=1 SV=1	277	23	27	18	45	70.8	0.166	0	FALSE	166.467	157.16	23	1.44154e+07	1.21894e+07	1.42721e+07	1.05706e+07	1.414e+07	1.18874e+07	1.44154e+07	1.21894e+07	1.42721e+07	1.05706e+07	1.414e+07	1.18874e+07	1.122	7.11	MS/MS	MS/MS	MS/MS	MS/MS	MS/MS	MS/MS		0.395504	0.395504	0.576611
High	Q7TMK9	Heterogeneous nuclear ribonucleoprotein Q OS=Mus musculus OX=10090 GN=Syncrip PE=1 SV=2	225	23	24	19	45	69.6	-0.001	0	FALSE	150.584	146.37	23	1.83107e+07	1.8859e+07	2.14891e+07	1.54247e+07	2.00904e+07	2.40168e+07	1.83107e+07	1.8859e+07	2.14891e+07	1.54247e+07	2.00904e+07	2.40168e+07	0.999	7.29	MS/MS	MS/MS	MS/MS	MS/MS	MS/MS	MS/MS		0.994971	0.994971	0.997751
High	Q7TPV4	Myb-binding protein 1A OS=Mus musculus OX=10090 GN=Mybbp1a PE=1 SV=2	216	23	24	23	19	151.9	0.13	0	FALSE	142.873	128.82	23	2.00227e+06	1.8505e+06	2.30027e+06	1.86705e+06	1.96631e+06	1.77113e+06	2.00227e+06	1.8505e+06	2.30027e+06	1.86705e+06	1.96631e+06	1.77113e+06	1.094	6.29	MS/MS	MS/MS	MS/MS	MS/MS	MS/MS	MS/MS		0.439846	0.439846	0.614962
High	Q80VC9	Calmodulin-regulated spectrin-associated protein 3 OS=Mus musculus OX=10090 GN=Camsap3 PE=1 SV=1	166	23	23	23	22	135.1	0.605	0	FALSE	96.366	91.49	23	1.94053e+06	1.62261e+06	1.98177e+06	1.0575e+06	1.36672e+06	1.2279e+06	1.94053e+06	1.62261e+06	1.98177e+06	1.0575e+06	1.36672e+06	1.2279e+06	1.521	6.17	MS/MS	MS/MS	MS/MS	MS/MS	MS/MS	MS/MS		0.0167714	0.0167714	0.0943233
High	Q6A068	Cell division cycle 5-like protein OS=Mus musculus OX=10090 GN=Cdc5l PE=1 SV=2	152	23	23	6	37	92.1	0.045	0	FALSE	133.65	82.15	23	2.09087e+06	2.08765e+06	2.45042e+06	1.65868e+06	2.53259e+06	2.31803e+06	2.09087e+06	2.08765e+06	2.45042e+06	1.65868e+06	2.53259e+06	2.31803e+06	1.032	6.34	MS/MS	MS/MS	MS/MS	MS/MS	MS/MS	MS/MS		0.841977	0.841977	0.915405
High	Q3V1V3	ESF1 homolog OS=Mus musculus OX=10090 GN=Esf1 PE=1 SV=1	143	23	23	23	25	98	-0.181	0	FALSE	95.245	84.48	23	2.0871e+06	1.48715e+06	1.82663e+06	1.54953e+06	2.67323e+06	1.99252e+06	2.0871e+06	1.48715e+06	1.82663e+06	1.54953e+06	2.67323e+06	1.99252e+06	0.882	6.28	MS/MS	MS/MS	MS/MS	MS/MS	MS/MS	MS/MS		0.522399	0.522399	0.674254
High	E9PVA8	eIF-2-alpha kinase activator GCN1 OS=Mus musculus OX=10090 GN=Gcn1 PE=1 SV=1	59	23	23	23	9	292.8	-0.175	0	FALSE	59.459	27.41	23	82702.6	43320.9	63670.5	45877.6	157380	45495.5	82702.6	43320.9	63670.5	45877.6	157380	45495.5	0.886	4.81	MS/MS	MS/MS	MS/MS	MS/MS	MS/MS	MS/MS		0.772122	0.772122	0.867551
High	P32067	Lupus La protein homolog OS=Mus musculus OX=10090 GN=Ssb PE=1 SV=1	375	22	24	22	44	47.7	-0.028	0	FALSE	154.938	236.07	22	1.016e+08	8.68111e+07	1.01528e+08	8.36781e+07	1.09801e+08	1.03242e+08	1.016e+08	8.68111e+07	1.01528e+08	8.36781e+07	1.09801e+08	1.03242e+08	0.981	7.99	MS/MS	MS/MS	MS/MS	MS/MS	MS/MS	MS/MS		0.881342	0.881342	0.938434
High	Q62318	Transcription intermediary factor 1-beta OS=Mus musculus OX=10090 GN=Trim28 PE=1 SV=3	343	22	28	22	32	88.8	0.791	0	FALSE	151.02	210.73	22	2.67821e+07	2.23492e+07	2.49649e+07	1.33674e+07	1.56241e+07	1.38134e+07	2.67821e+07	2.23492e+07	2.49649e+07	1.33674e+07	1.56241e+07	1.38134e+07	1.73	7.27	MS/MS	MS/MS	MS/MS	MS/MS	MS/MS	MS/MS		0.0031148	0.0031148	0.0325856
High	Q501J6	Probable ATP-dependent RNA helicase DDX17 OS=Mus musculus OX=10090 GN=Ddx17 PE=1 SV=1	292	22	29	16	34	72.4	-0.549	0	FALSE	142.581	195.05	22	3.22888e+06	2.85592e+06	3.56608e+06	3.93885e+06	5.27678e+06	4.95331e+06	3.22888e+06	2.85592e+06	3.56608e+06	3.93885e+06	5.27678e+06	4.95331e+06	0.684	6.59	MS/MS	MS/MS	MS/MS	MS/MS	MS/MS	MS/MS		0.0298164	0.0298164	0.135168
High	Q9ESU6	Bromodomain-containing protein 4 OS=Mus musculus OX=10090 GN=Brd4 PE=1 SV=2	227	22	24	17	19	155.8	-0.027	0	FALSE	114.894	138.33	22	2.97204e+06	2.42508e+06	2.8442e+06	2.48118e+06	3.10707e+06	2.81007e+06	2.97204e+06	2.42508e+06	2.8442e+06	2.48118e+06	3.10707e+06	2.81007e+06	0.982	6.44	MS/MS	MS/MS	MS/MS	MS/MS	MS/MS	MS/MS		0.881997	0.881997	0.938455
High	Q9DBE9	pre-rRNA 2'-O-ribose RNA methyltransferase FTSJ3 OS=Mus musculus OX=10090 GN=Ftsj3 PE=1 SV=1	199	22	22	22	34	95.5	0.149	0	FALSE	157.393	118.51	22	4.69206e+06	4.3173e+06	4.66401e+06	4.45725e+06	3.38875e+06	4.58593e+06	4.69206e+06	4.3173e+06	4.66401e+06	4.45725e+06	3.38875e+06	4.58593e+06	1.109	6.64	MS/MS	MS/MS	MS/MS	MS/MS	MS/MS	MS/MS		0.44038	0.44038	0.615094
High	B2RY56	RNA-binding protein 25 OS=Mus musculus OX=10090 GN=Rbm25 PE=1 SV=2	171	22	23	22	24	99.5	0.236	0	FALSE	127.038	111.18	22	6.32796e+06	5.83195e+06	6.58854e+06	4.56817e+06	6.28162e+06	5.18743e+06	6.32796e+06	5.83195e+06	6.58854e+06	4.56817e+06	6.28162e+06	5.18743e+06	1.178	6.76	MS/MS	MS/MS	MS/MS	MS/MS	MS/MS	MS/MS		0.23954	0.23954	0.438144
High	cont_Q86YZ3	Hornerin OS=Homo sapiens GN=HRNR PE=1 SV=2	116	22	22	22	23	282.2	-1.506	0	TRUE	238.026	38.15	22	149488	393700	570626	2.32772e+06	3.6275e+06	91065.9	149488	393700	570626	2.32772e+06	3.6275e+06	91065.9	0.352	5.74	MS/MS	MS/MS	MS/MS	MS/MS	MS/MS	MS/MS		0.365974	0.365974	0.555272
High	Q02257	Junction plakoglobin OS=Mus musculus OX=10090 GN=Jup PE=1 SV=3	115	22	27	20	33	81.7	-1.971	0	FALSE	137.067	72.27	22	0	648574	1.15314e+06	1.29023e+07	3.1115e+06	0	21684	648574	1.15314e+06	1.29023e+07	3.1115e+06	24321.8	0.255	5.7	Unknown	MS/MS	MS/MS	MS/MS	MS/MS	Unknown		0.512421	0.512421	0.669386
High	Q4VA53	Sister chromatid cohesion protein PDS5 homolog B OS=Mus musculus OX=10090 GN=Pds5b PE=1 SV=1	100	22	22	20	14	164.3	0.276	0	FALSE	75.569	50.87	22	346355	335693	405937	289905	333312	275164	346355	335693	405937	289905	333312	275164	1.211	5.52	MS/MS	MS/MS	MS/MS	MS/MS	MS/MS	MS/MS		0.150072	0.150072	0.327805
High	Q7TNC4	Putative RNA-binding protein Luc7-like 2 OS=Mus musculus OX=10090 GN=Luc7l2 PE=1 SV=1	585	21	27	16	34	46.6	-0.256	0	FALSE	181.422	361.37	21	2.76756e+08	2.35508e+08	2.5973e+08	3.07561e+08	3.04704e+08	3.0785e+08	2.76756e+08	2.35508e+08	2.5973e+08	3.07561e+08	3.04704e+08	3.0785e+08	0.837	8.45	MS/MS	MS/MS	MS/MS	MS/MS	MS/MS	MS/MS		0.12645	0.12645	0.29604
High	Q8VIJ6	Splicing factor, proline- and glutamine-rich OS=Mus musculus OX=10090 GN=Sfpq PE=1 SV=1	251	21	29	20	27	75.4	0.431	0	FALSE	160.864	155.3	21	2.04218e+07	1.93319e+07	2.2654e+07	1.30535e+07	1.84201e+07	1.51931e+07	2.04218e+07	1.93319e+07	2.2654e+07	1.30535e+07	1.84201e+07	1.51931e+07	1.348	7.25	MS/MS	MS/MS	MS/MS	MS/MS	MS/MS	MS/MS		0.0665269	0.0665269	0.212659
High	Q99MR6	Serrate RNA effector molecule homolog OS=Mus musculus OX=10090 GN=Srrt PE=1 SV=1	230	21	25	21	23	100.4	-0.433	0	FALSE	116.211	148.94	21	9.63161e+06	8.45209e+06	1.03405e+07	1.20051e+07	1.45566e+07	1.1849e+07	9.63161e+06	8.45209e+06	1.03405e+07	1.20051e+07	1.45566e+07	1.1849e+07	0.741	7.04	MS/MS	MS/MS	MS/MS	MS/MS	MS/MS	MS/MS		0.0479074	0.0479074	0.17784
High	Q7JJ13	Bromodomain-containing protein 2 OS=Mus musculus OX=10090 GN=Brd2 PE=1 SV=1	216	21	23	18	28	88	-0.471	0	FALSE	144.427	122.02	21	2.92043e+06	2.89919e+06	3.05875e+06	3.74979e+06	4.87726e+06	3.77321e+06	2.92043e+06	2.89919e+06	3.05875e+06	3.74979e+06	4.87726e+06	3.77321e+06	0.721	6.54	MS/MS	MS/MS	MS/MS	MS/MS	MS/MS	MS/MS		0.0355989	0.0355989	0.151727
High	Q8BG79	CWF19-like protein 2 OS=Mus musculus OX=10090 GN=Cwf19l2 PE=1 SV=1	204	21	24	21	25	103.1	-0.177	0	FALSE	133.266	110.25	21	5.57252e+06	4.27275e+06	5.71085e+06	5.57046e+06	5.76749e+06	6.11628e+06	5.57252e+06	4.27275e+06	5.71085e+06	5.57046e+06	5.76749e+06	6.11628e+06	0.885	6.74	MS/MS	MS/MS	MS/MS	MS/MS	MS/MS	MS/MS		0.358548	0.358548	0.549577
High	Q6P542	ATP-binding cassette sub-family F member 1 OS=Mus musculus OX=10090 GN=Abcf1 PE=1 SV=1	165	21	26	20	30	94.9	0.288	0	FALSE	143.698	99.33	21	4.59121e+06	4.69646e+06	5.49285e+06	3.76613e+06	5.03934e+06	3.4286e+06	4.59121e+06	4.69646e+06	5.49285e+06	3.76613e+06	5.03934e+06	3.4286e+06	1.221	6.65	MS/MS	MS/MS	MS/MS	MS/MS	MS/MS	MS/MS		0.215887	0.215887	0.410378
High	P80318	T-complex protein 1 subunit gamma OS=Mus musculus OX=10090 GN=Cct3 PE=1 SV=1	162	21	22	21	41	60.6	-0.449	0	FALSE	122.586	107.17	21	4.29916e+06	4.16867e+06	4.76005e+06	4.77903e+06	7.04709e+06	6.44862e+06	4.29916e+06	4.16867e+06	4.76005e+06	4.77903e+06	7.04709e+06	6.44862e+06	0.732	6.71	MS/MS	MS/MS	MS/MS	MS/MS	MS/MS	MS/MS		0.0715438	0.0715438	0.215785
High	A2AQ19	RNA polymerase-associated protein RTF1 homolog OS=Mus musculus OX=10090 GN=Rtf1 PE=1 SV=1	157	21	23	21	28	80.7	-0.198	0	FALSE	106.223	104.64	21	3.3971e+06	3.05169e+06	3.4296e+06	3.68274e+06	4.10019e+06	3.55122e+06	3.3971e+06	3.05169e+06	3.4296e+06	3.68274e+06	4.10019e+06	3.55122e+06	0.872	6.55	MS/MS	MS/MS	MS/MS	MS/MS	MS/MS	MS/MS		0.234122	0.234122	0.432004
High	Q01853	Transitional endoplasmic reticulum ATPase OS=Mus musculus OX=10090 GN=Vcp PE=1 SV=4	140	21	22	21	28	89.3	-0.624	0	FALSE	105.807	84.41	21	1.5214e+06	1.2509e+06	1.39631e+06	1.98135e+06	2.66092e+06	1.84546e+06	1.5214e+06	1.2509e+06	1.39631e+06	1.98135e+06	2.66092e+06	1.84546e+06	0.649	6.24	MS/MS	MS/MS	MS/MS	MS/MS	MS/MS	MS/MS		0.0245884	0.0245884	0.121317
High	P14733	Lamin-B1 OS=Mus musculus OX=10090 GN=Lmnb1 PE=1 SV=3	101	21	22	20	34	66.7	-0.207	0	FALSE	85.683	66.59	21	1.28454e+06	1.3213e+06	1.33015e+06	1.29965e+06	1.87642e+06	1.42351e+06	1.28454e+06	1.3213e+06	1.33015e+06	1.29965e+06	1.87642e+06	1.42351e+06	0.866	6.15	MS/MS	MS/MS	MS/MS	MS/MS	MS/MS	MS/MS		0.319545	0.319545	0.516638
High	A2APB8	Targeting protein for Xklp2 OS=Mus musculus OX=10090 GN=Tpx2 PE=1 SV=1	77	21	22	21	32	85.8	0.297	0	FALSE	75.119	34.54	21	707913	550742	677459	439913	583486	555413	707913	550742	677459	439913	583486	555413	1.228	5.76	MS/MS	MS/MS	MS/MS	MS/MS	MS/MS	MS/MS		0.182358	0.182358	0.369659
High	A2AGT5	Cytoskeleton-associated protein 5 OS=Mus musculus OX=10090 GN=Ckap5 PE=1 SV=1	74	21	21	21	12	225.5	-0.204	0	FALSE	66.161	31.97	21	124568	139056	139492	153972	215618	111267	124568	139056	139492	153972	215618	111267	0.868	5.16	MS/MS	MS/MS	MS/MS	MS/MS	MS/MS	MS/MS		0.48677	0.48677	0.648733
High	P07724	Albumin OS=Mus musculus OX=10090 GN=Alb PE=1 SV=3	880	20	21	19	31	68.6	-0.175	0	FALSE	177.345	520.94	20	3.46566e+08	2.8593e+08	3.46954e+08	3.21327e+08	4.18741e+08	3.67365e+08	3.46566e+08	2.8593e+08	3.46954e+08	3.21327e+08	4.18741e+08	3.67365e+08	0.886	8.54	MS/MS	MS/MS	MS/MS	MS/MS	MS/MS	MS/MS		0.371264	0.371264	0.55999
High	Q8VEK3	Heterogeneous nuclear ribonucleoprotein U OS=Mus musculus OX=10090 GN=Hnrnpu PE=1 SV=1	875	20	24	20	27	87.9	-0.168	0	FALSE	130.56	532.74	20	5.16538e+08	4.60121e+08	5.31115e+08	6.60375e+08	4.88635e+08	5.54678e+08	5.16538e+08	4.60121e+08	5.31115e+08	6.60375e+08	4.88635e+08	5.54678e+08	0.89	8.73	MS/MS	MS/MS	MS/MS	MS/MS	MS/MS	MS/MS		0.383941	0.383941	0.569253
High	Q8BGD9	Eukaryotic translation initiation factor 4B OS=Mus musculus OX=10090 GN=Eif4b PE=1 SV=1	462	20	20	20	32	68.8	0.553	0	FALSE	122.486	286.27	20	1.05224e+08	9.40553e+07	1.02253e+08	7.01361e+07	7.67473e+07	5.95185e+07	1.05224e+08	9.40553e+07	1.02253e+08	7.01361e+07	7.67473e+07	5.95185e+07	1.467	7.92	MS/MS	MS/MS	MS/MS	MS/MS	MS/MS	MS/MS		0.0176611	0.0176611	0.0974942
High	Q9Z1X4	Interleukin enhancer-binding factor 3 OS=Mus musculus OX=10090 GN=Ilf3 PE=1 SV=2	241	20	26	16	27	96	-0.917	0	FALSE	144.572	153.76	20	4.95984e+06	3.89301e+06	4.77086e+06	8.34254e+06	9.80945e+06	7.57624e+06	4.95984e+06	3.89301e+06	4.77086e+06	8.34254e+06	9.80945e+06	7.57624e+06	0.53	6.79	MS/MS	MS/MS	MS/MS	MS/MS	MS/MS	MS/MS		0.0033874	0.0033874	0.0342354
High	Q8K363	ATP-dependent RNA helicase DDX18 OS=Mus musculus OX=10090 GN=Ddx18 PE=1 SV=1	219	20	22	20	41	74.1	0.135	0	FALSE	132.785	111.66	20	5.58503e+08	5.00181e+08	5.38266e+08	5.34813e+08	4.64543e+08	4.57324e+08	5.58503e+08	5.00181e+08	5.38266e+08	5.34813e+08	4.64543e+08	4.57324e+08	1.098	8.71	MS/MS	MS/MS	MS/MS	MS/MS	MS/MS	MS/MS		0.404204	0.404204	0.585939
High	P80316	T-complex protein 1 subunit epsilon OS=Mus musculus OX=10090 GN=Cct5 PE=1 SV=1	201	20	25	20	38	59.6	-0.482	0	FALSE	112.693	126.46	20	6.3106e+06	5.4654e+06	6.57935e+06	8.47556e+06	8.77918e+06	8.30066e+06	6.3106e+06	5.4654e+06	6.57935e+06	8.47556e+06	8.77918e+06	8.30066e+06	0.716	6.86	MS/MS	MS/MS	MS/MS	MS/MS	MS/MS	MS/MS		0.0203431	0.0203431	0.107919
High	Q8BGC0	HIV Tat-specific factor 1 homolog OS=Mus musculus OX=10090 GN=Htatsf1 PE=1 SV=1	174	20	26	20	31	86.2	-0.07	0	FALSE	124.209	96.44	20	3.73995e+06	3.18196e+06	3.94053e+06	5.88787e+06	1.74718e+06	5.27479e+06	3.73995e+06	3.18196e+06	3.94053e+06	5.88787e+06	1.74718e+06	5.27479e+06	0.953	6.57	MS/MS	MS/MS	MS/MS	MS/MS	MS/MS	MS/MS		0.89428	0.89428	0.943369
High	Q6NV83	U2 snRNP-associated SURP motif-containing protein OS=Mus musculus OX=10090 GN=U2surp PE=1 SV=3	166	20	20	20	22	118.2	-0.1	0	FALSE	135.003	84.11	20	1.12765e+07	1.12917e+07	1.21834e+07	1.15757e+07	1.35143e+07	1.22159e+07	1.12765e+07	1.12917e+07	1.21834e+07	1.15757e+07	1.35143e+07	1.22159e+07	0.933	7.08	MS/MS	MS/MS	MS/MS	MS/MS	MS/MS	MS/MS		0.516996	0.516996	0.67093
High	Q8BTT6	U3 small nucleolar RNA-associated protein 25 homolog OS=Mus musculus OX=10090 GN=Utp25 PE=1 SV=2	129	20	20	20	27	88.8	-0.095	0	FALSE	101.743	77.47	20	2.81623e+06	2.54285e+06	3.13788e+06	2.85279e+06	3.32059e+06	2.88747e+06	2.81623e+06	2.54285e+06	3.13788e+06	2.85279e+06	3.32059e+06	2.88747e+06	0.937	6.46	MS/MS	MS/MS	MS/MS	MS/MS	MS/MS	MS/MS		0.581862	0.581862	0.724719
High	Q5SFM8	RNA-binding protein 27 OS=Mus musculus OX=10090 GN=Rbm27 PE=1 SV=3	112	20	21	20	18	118.5	-0.228	0	FALSE	90.53	64.52	20	3.17957e+06	3.01599e+06	3.41769e+06	3.48802e+06	4.23516e+06	3.56749e+06	3.17957e+06	3.01599e+06	3.41769e+06	3.48802e+06	4.23516e+06	3.56749e+06	0.854	6.54	MS/MS	MS/MS	MS/MS	MS/MS	MS/MS	MS/MS		0.200406	0.200406	0.394266
High	P97868	E3 ubiquitin-protein ligase RBBP6 OS=Mus musculus OX=10090 GN=Rbbp6 PE=1 SV=5	105	20	21	20	13	199.5	0.317	0	FALSE	73.91	62.94	20	3.95174e+06	3.40496e+06	3.44737e+06	3.13202e+06	3.43889e+06	2.22749e+06	3.95174e+06	3.40496e+06	3.44737e+06	3.13202e+06	3.43889e+06	2.22749e+06	1.246	6.51	MS/MS	MS/MS	MS/MS	MS/MS	MS/MS	MS/MS		0.199053	0.199053	0.394266
High	B2RQG2	PHD finger protein 3 OS=Mus musculus OX=10090 GN=Phf3 PE=1 SV=1	93	20	20	20	12	225.4	0.186	0	FALSE	76.989	45.85	20	346800	304807	381134	292408	284395	329372	346800	304807	381134	292408	284395	329372	1.137	5.51	MS/MS	MS/MS	MS/MS	MS/MS	MS/MS	MS/MS		0.300824	0.300824	0.499481
High	Q8R3N1	Nucleolar protein 14 OS=Mus musculus OX=10090 GN=Nop14 PE=1 SV=2	91	20	20	20	25	98.7	0.286	0	FALSE	80.062	49.06	20	905646	729334	924395	573064	811999	724288	905646	729334	924395	573064	811999	724288	1.219	5.89	MS/MS	MS/MS	MS/MS	MS/MS	MS/MS	MS/MS		0.216469	0.216469	0.41044
High	Q6PR54	Telomere-associated protein RIF1 OS=Mus musculus OX=10090 GN=Rif1 PE=1 SV=2	61	20	20	20	10	266.1	0.993	0	FALSE	65.859	23.7	20	130010	68573.3	157594	35769.4	159722	31210.2	130010	68573.3	157594	35769.4	159722	31210.2	1.99	4.9	MS/MS	MS/MS	MS/MS	MS/MS	MS/MS	MS/MS		0.227919	0.227919	0.425146
High	Q8BG81	Polymerase delta-interacting protein 3 OS=Mus musculus OX=10090 GN=Poldip3 PE=1 SV=1	289	19	22	19	49	46.1	1.039	0	FALSE	155.559	176.69	19	3.47167e+07	3.23565e+07	3.43622e+07	1.56937e+07	1.66889e+07	1.70011e+07	3.47167e+07	3.23565e+07	3.43622e+07	1.56937e+07	1.66889e+07	1.70011e+07	2.054	7.37	MS/MS	MS/MS	MS/MS	MS/MS	MS/MS	MS/MS		0.000419092	0.000419092	0.00858868
High	Q99JF8	PC4 and SFRS1-interacting protein OS=Mus musculus OX=10090 GN=Psip1 PE=1 SV=1	280	19	21	18	43	59.7	-0.276	0	FALSE	138.865	152.14	19	1.91548e+07	1.54745e+07	2.04081e+07	2.05721e+07	2.60032e+07	2.00881e+07	1.91548e+07	1.54745e+07	2.04081e+07	2.05721e+07	2.60032e+07	2.00881e+07	0.826	7.3	MS/MS	MS/MS	MS/MS	MS/MS	MS/MS	MS/MS		0.210869	0.210869	0.404436
High	Q9CY58	Plasminogen activator inhibitor 1 RNA-binding protein OS=Mus musculus OX=10090 GN=Serbp1 PE=1 SV=2	253	19	21	19	36	44.7	-1.476	0	FALSE	160.257	140.57	19	1.15501e+07	1.01279e+07	1.26336e+07	3.03424e+07	3.64148e+07	2.88183e+07	1.15501e+07	1.01279e+07	1.26336e+07	3.03424e+07	3.64148e+07	2.88183e+07	0.359	7.28	MS/MS	MS/MS	MS/MS	MS/MS	MS/MS	MS/MS		0.00026017	0.00026017	0.00638057
High	O08784	Treacle protein OS=Mus musculus OX=10090 GN=Tcof1 PE=1 SV=1	191	19	20	19	19	134.9	-0.925	0	FALSE	119.571	111.56	19	4.10641e+06	3.67866e+06	4.33186e+06	6.80304e+06	9.42417e+06	6.99107e+06	4.10641e+06	3.67866e+06	4.33186e+06	6.80304e+06	9.42417e+06	6.99107e+06	0.527	6.74	MS/MS	MS/MS	MS/MS	MS/MS	MS/MS	MS/MS		0.00391145	0.00391145	0.0375098
High	Q8VHM5	Heterogeneous nuclear ribonucleoprotein R OS=Mus musculus OX=10090 GN=Hnrnpr PE=1 SV=1	161	19	20	15	37	70.8	-0.001	0	FALSE	139.712	102.05	19	2.819e+07	2.63429e+07	3.37194e+07	2.4359e+07	2.65015e+07	3.88626e+07	2.819e+07	2.63429e+07	3.37194e+07	2.4359e+07	2.65015e+07	3.88626e+07	0.999	7.47	MS/MS	MS/MS	MS/MS	MS/MS	MS/MS	MS/MS		0.997084	0.997084	0.997751
High	O88508	DNA (cytosine-5)-methyltransferase 3A OS=Mus musculus OX=10090 GN=Dnmt3a PE=1 SV=2	149	19	21	19	26	101.6	0.696	0	FALSE	95.206	87.92	19	2.77218e+06	2.26545e+06	2.76009e+06	1.21671e+06	1.85612e+06	1.80383e+06	2.77218e+06	2.26545e+06	2.76009e+06	1.21671e+06	1.85612e+06	1.80383e+06	1.62	6.31	MS/MS	MS/MS	MS/MS	MS/MS	MS/MS	MS/MS		0.0255462	0.0255462	0.12368
High	Q6NZN0	RNA-binding protein 26 OS=Mus musculus OX=10090 GN=Rbm26 PE=1 SV=2	103	19	20	19	19	114.1	-0.129	0	FALSE	87.441	60.59	19	1.39622e+06	1.39671e+06	1.47649e+06	1.3889e+06	1.58839e+06	1.70735e+06	1.39622e+06	1.39671e+06	1.47649e+06	1.3889e+06	1.58839e+06	1.70735e+06	0.914	6.17	MS/MS	MS/MS	MS/MS	MS/MS	MS/MS	MS/MS		0.429711	0.429711	0.609912
High	Q9CYI4	Putative RNA-binding protein Luc7-like 1 OS=Mus musculus OX=10090 GN=Luc7l PE=1 SV=2	564	18	22	13	35	43.9	0.018	0	FALSE	164.616	349.35	18	1.68758e+08	1.38953e+08	1.48898e+08	1.39011e+08	1.5934e+08	1.51918e+08	1.68758e+08	1.38953e+08	1.48898e+08	1.39011e+08	1.5934e+08	1.51918e+08	1.012	8.18	MS/MS	MS/MS	MS/MS	MS/MS	MS/MS	MS/MS		0.913254	0.913254	0.954992
High	Q8BG05	Heterogeneous nuclear ribonucleoprotein A3 OS=Mus musculus OX=10090 GN=Hnrnpa3 PE=1 SV=1	543	18	19	16	33	39.6	-0.135	0	FALSE	167.123	326.96	18	3.19957e+08	3.2765e+08	3.92776e+08	3.6006e+08	4.54163e+08	3.33378e+08	3.19957e+08	3.2765e+08	3.92776e+08	3.6006e+08	4.54163e+08	3.33378e+08	0.911	8.56	MS/MS	MS/MS	MS/MS	MS/MS	MS/MS	MS/MS		0.509008	0.509008	0.666208
High	O88569	Heterogeneous nuclear ribonucleoproteins A2/B1 OS=Mus musculus OX=10090 GN=Hnrnpa2b1 PE=1 SV=2	457	18	20	17	62	37.4	-0.128	0	FALSE	171.55	215.77	18	1.17257e+08	1.00808e+08	1.30231e+08	1.16498e+08	1.46798e+08	1.17501e+08	1.17257e+08	1.00808e+08	1.30231e+08	1.16498e+08	1.46798e+08	1.17501e+08	0.915	8.08	MS/MS	MS/MS	MS/MS	MS/MS	MS/MS	MS/MS		0.516042	0.516042	0.67072
High	Q7TNV0	Protein DEK OS=Mus musculus OX=10090 GN=Dek PE=1 SV=1	426	18	21	18	36	43.1	-0.034	0	FALSE	132.588	246.97	18	2.36553e+08	2.15665e+08	2.57101e+08	2.12028e+08	2.82465e+08	2.34918e+08	2.36553e+08	2.15665e+08	2.57101e+08	2.12028e+08	2.82465e+08	2.34918e+08	0.977	8.38	MS/MS	MS/MS	MS/MS	MS/MS	MS/MS	MS/MS		0.856285	0.856285	0.923176
High	Q8BK67	Protein RCC2 OS=Mus musculus OX=10090 GN=Rcc2 PE=1 SV=1	393	18	20	18	39	55.9	0.084	0	FALSE	181.365	211.12	18	2.64893e+08	2.24924e+08	2.78953e+08	2.33728e+08	2.51636e+08	2.37205e+08	2.64893e+08	2.24924e+08	2.78953e+08	2.33728e+08	2.51636e+08	2.37205e+08	1.06	8.39	MS/MS	MS/MS	MS/MS	MS/MS	MS/MS	MS/MS		0.608658	0.608658	0.74758
High	Q9JHJ0	Tropomodulin-3 OS=Mus musculus OX=10090 GN=Tmod3 PE=1 SV=1	373	18	22	17	52	39.5	-1.221	0	FALSE	130.558	225.62	18	9.28191e+07	9.89517e+07	9.02648e+07	2.14183e+08	2.31365e+08	2.11929e+08	9.28191e+07	9.89517e+07	9.02648e+07	2.14183e+08	2.31365e+08	2.11929e+08	0.429	8.16	MS/MS	MS/MS	MS/MS	MS/MS	MS/MS	MS/MS		0.000201887	0.000201887	0.00520728
High	Q3UEB3	Poly(U)-binding-splicing factor PUF60 OS=Mus musculus OX=10090 GN=Puf60 PE=1 SV=2	305	18	23	18	34	60.2	0.26	0	FALSE	135.406	178.56	18	2.2697e+07	2.12727e+07	2.48465e+07	1.82502e+07	1.65935e+07	2.30904e+07	2.2697e+07	2.12727e+07	2.48465e+07	1.82502e+07	1.65935e+07	2.30904e+07	1.197	7.32	MS/MS	MS/MS	MS/MS	MS/MS	MS/MS	MS/MS		0.21789	0.21789	0.41209
High	Q9CXG3	Peptidyl-prolyl cis-trans isomerase-like 4 OS=Mus musculus OX=10090 GN=Ppil4 PE=1 SV=2	274	18	21	18	37	57.2	0.329	0	FALSE	119.839	178.94	18	3.7677e+07	3.6058e+07	4.18798e+07	3.14255e+07	2.96138e+07	3.08573e+07	3.7677e+07	3.6058e+07	4.18798e+07	3.14255e+07	2.96138e+07	3.08573e+07	1.256	7.54	MS/MS	MS/MS	MS/MS	MS/MS	MS/MS	MS/MS		0.0649861	0.0649861	0.209725
High	Q9DBF7	Pre-mRNA-splicing factor CWC25 homolog OS=Mus musculus OX=10090 GN=Cwc25 PE=2 SV=2	244	18	21	18	34	48.8	0.243	0	FALSE	102.781	157.58	18	2.15385e+07	1.88232e+07	1.93511e+07	1.81318e+07	1.75772e+07	1.48413e+07	2.15385e+07	1.88232e+07	1.93511e+07	1.81318e+07	1.75772e+07	1.48413e+07	1.184	7.26	MS/MS	MS/MS	MS/MS	MS/MS	MS/MS	MS/MS		0.182266	0.182266	0.369659
High	P80317	T-complex protein 1 subunit zeta OS=Mus musculus OX=10090 GN=Cct6a PE=1 SV=3	204	18	19	15	37	58	-0.44	0	FALSE	89.453	140.6	18	1.22441e+07	1.08002e+07	1.2039e+07	1.49978e+07	1.79545e+07	1.47747e+07	1.22441e+07	1.08002e+07	1.2039e+07	1.49978e+07	1.79545e+07	1.47747e+07	0.737	7.13	MS/MS	MS/MS	MS/MS	MS/MS	MS/MS	MS/MS		0.0358095	0.0358095	0.15219
High	Q8K2F0	Bromodomain-containing protein 3 OS=Mus musculus OX=10090 GN=Brd3 PE=1 SV=2	187	18	25	14	27	79.7	0.039	0	FALSE	148.638	122.17	18	3.366e+06	2.74132e+06	3.52537e+06	3.0327e+06	3.29585e+06	3.00198e+06	3.366e+06	2.74132e+06	3.52537e+06	3.0327e+06	3.29585e+06	3.00198e+06	1.027	6.5	MS/MS	MS/MS	MS/MS	MS/MS	MS/MS	MS/MS		0.822803	0.822803	0.901107
High	Q810A7	ATP-dependent RNA helicase DDX42 OS=Mus musculus OX=10090 GN=Ddx42 PE=1 SV=3	140	18	18	18	26	101.9	0.307	0	FALSE	105.326	70.84	18	3.0426e+06	2.28826e+06	3.22928e+06	2.17652e+06	2.20912e+06	2.46829e+06	3.0426e+06	2.28826e+06	3.22928e+06	2.17652e+06	2.20912e+06	2.46829e+06	1.237	6.4	MS/MS	MS/MS	MS/MS	MS/MS	MS/MS	MS/MS		0.164346	0.164346	0.347262
High	O88477	Insulin-like growth factor 2 mRNA-binding protein 1 OS=Mus musculus OX=10090 GN=Igf2bp1 PE=1 SV=1	124	18	18	17	36	63.4	-0.185	0	FALSE	78.027	74.68	18	2.53507e+06	2.42813e+06	2.97522e+06	2.74392e+06	3.56823e+06	2.75092e+06	2.53507e+06	2.42813e+06	2.97522e+06	2.74392e+06	3.56823e+06	2.75092e+06	0.879	6.45	MS/MS	MS/MS	MS/MS	MS/MS	MS/MS	MS/MS		0.359156	0.359156	0.549806
High	A0A1W2P7S8	Predicted gene, 32717 OS=Mus musculus OX=10090 GN=Gm32717 PE=1 SV=1	119	18	18	1	25	92.1	-0.169	0	FALSE	93.566	66.29	18	0	212967	231980	132563	0	264449	21684	212967	231980	132563	43404.3	264449	0.89	5.04	MS/MS	MS/MS	MS/MS	MS/MS	MS/MS	MS/MS		0.890436	0.890436	0.943369
High	D3YXK2	Scaffold attachment factor B1 OS=Mus musculus OX=10090 GN=Safb PE=1 SV=2	97	18	19	13	18	105	-0.248	0	FALSE	84.873	53.92	18	1.5029e+06	1.27643e+06	1.82434e+06	1.45255e+06	2.3446e+06	1.71973e+06	1.5029e+06	1.27643e+06	1.82434e+06	1.45255e+06	2.3446e+06	1.71973e+06	0.842	6.22	MS/MS	MS/MS	MS/MS	MS/MS	MS/MS	MS/MS		0.366865	0.366865	0.556059
High	Q3UJB0	Splicing factor 3b, subunit 2 OS=Mus musculus OX=10090 GN=Sf3b2 PE=1 SV=1	97	18	18	18	23	98.1	-0.163	0	FALSE	73.275	53.87	18	886985	792056	912081	903057	1.14135e+06	872079	886985	792056	912081	903057	1.14135e+06	872079	0.893	5.96	MS/MS	MS/MS	MS/MS	MS/MS	MS/MS	MS/MS		0.391688	0.391688	0.575039
High	Q9EQH2	Endoplasmic reticulum aminopeptidase 1 OS=Mus musculus OX=10090 GN=Erap1 PE=1 SV=2	90	18	19	18	25	106.5	-0.256	0	FALSE	88.857	47.32	18	676770	637840	698712	786109	739853	883914	676770	637840	698712	786109	739853	883914	0.837	5.87	MS/MS	MS/MS	MS/MS	MS/MS	MS/MS	MS/MS		0.140308	0.140308	0.314223
High	A2AG58	BCLAF1 and THRAP3 family member 3 OS=Mus musculus OX=10090 GN=Bclaf3 PE=1 SV=1	76	18	18	18	25	90.1	-0.909	0	FALSE	73.032	33.39	18	609391	497603	582076	925459	1.19125e+06	1.06067e+06	609391	497603	582076	925459	1.19125e+06	1.06067e+06	0.532	5.89	MS/MS	MS/MS	MS/MS	MS/MS	MS/MS	MS/MS		0.00275971	0.00275971	0.0299169
High	Q8VDF2	E3 ubiquitin-protein ligase UHRF1 OS=Mus musculus OX=10090 GN=Uhrf1 PE=1 SV=2	65	18	18	18	29	88.2	0.261	0	FALSE	75.376	29.98	18	791459	856760	650431	774380	656608	504380	791459	856760	650431	774380	656608	504380	1.198	5.84	MS/MS	MS/MS	MS/MS	MS/MS	MS/MS	MS/MS		0.296597	0.296597	0.495765
High	Q6P5D3	Putative ATP-dependent RNA helicase DHX57 OS=Mus musculus OX=10090 GN=Dhx57 PE=1 SV=2	62	18	18	18	16	155.7	-0.78	0	FALSE	79.568	29.6	18	245843	264720	262739	447263	467800	413782	245843	264720	262739	447263	467800	413782	0.582	5.53	MS/MS	MS/MS	MS/MS	MS/MS	MS/MS	MS/MS		0.00197683	0.00197683	0.0252764
High	Q3U1J4	DNA damage-binding protein 1 OS=Mus musculus OX=10090 GN=Ddb1 PE=1 SV=2	54	18	18	18	15	126.8	-0.876	0	FALSE	53.254	27.79	18	182075	176349	229433	387071	451929	260147	182075	176349	229433	387071	451929	260147	0.545	5.42	MS/MS	MS/MS	MS/MS	MS/MS	MS/MS	MS/MS		0.0182225	0.0182225	0.0995862
High	P11031	Activated RNA polymerase II transcriptional coactivator p15 OS=Mus musculus OX=10090 GN=Sub1 PE=1 SV=3	1230	17	26	17	72	14.4	0.502	0	FALSE	199.648	707.39	17	4.85389e+09	3.865e+09	5.44271e+09	2.88642e+09	3.86895e+09	3.22097e+09	4.85389e+09	3.865e+09	5.44271e+09	2.88642e+09	3.86895e+09	3.22097e+09	1.416	9.59	MS/MS	MS/MS	MS/MS	MS/MS	MS/MS	MS/MS		0.0573291	0.0573291	0.198491
High	P80315	T-complex protein 1 subunit delta OS=Mus musculus OX=10090 GN=Cct4 PE=1 SV=3	180	17	20	17	33	58	-0.165	0	FALSE	93.78	114.31	17	6.78582e+06	5.74266e+06	6.74763e+06	6.96924e+06	7.02807e+06	7.5723e+06	6.78582e+06	5.74266e+06	6.74763e+06	6.96924e+06	7.02807e+06	7.5723e+06	0.892	6.83	MS/MS	MS/MS	MS/MS	MS/MS	MS/MS	MS/MS		0.3162	0.3162	0.514729
High	Q99LE6	ATP-binding cassette sub-family F member 2 OS=Mus musculus OX=10090 GN=Abcf2 PE=1 SV=1	147	17	21	17	30	71.7	0.31	0	FALSE	96.489	94.5	17	3.25771e+06	2.88494e+06	3.22002e+06	2.16928e+06	3.01918e+06	2.42744e+06	3.25771e+06	2.88494e+06	3.22002e+06	2.16928e+06	3.01918e+06	2.42744e+06	1.239	6.45	MS/MS	MS/MS	MS/MS	MS/MS	MS/MS	MS/MS		0.147186	0.147186	0.326207
High	Q8CI11	Guanine nucleotide-binding protein-like 3 OS=Mus musculus OX=10090 GN=Gnl3 PE=1 SV=2	113	17	17	17	29	60.7	-0.561	0	FALSE	100.936	69.31	17	2.09104e+06	2.07383e+06	2.40352e+06	3.3055e+06	3.36406e+06	3.00875e+06	2.09104e+06	2.07383e+06	2.40352e+06	3.3055e+06	3.36406e+06	3.00875e+06	0.678	6.42	MS/MS	MS/MS	MS/MS	MS/MS	MS/MS	MS/MS		0.0112159	0.0112159	0.0755809
High	Q0VBL3	RNA-binding protein 15 OS=Mus musculus OX=10090 GN=Rbm15 PE=1 SV=1	110	17	17	16	20	105.7	-0.568	0	FALSE	90.392	66.06	17	3.10319e+06	2.52917e+06	3.10302e+06	3.82329e+06	5.26588e+06	3.94321e+06	3.10319e+06	2.52917e+06	3.10302e+06	3.82329e+06	5.26588e+06	3.94321e+06	0.674	6.55	MS/MS	MS/MS	MS/MS	MS/MS	MS/MS	MS/MS		0.0328262	0.0328262	0.142756
High	Q8BLH7	HIRA-interacting protein 3 OS=Mus musculus OX=10090 GN=Hirip3 PE=1 SV=1	109	17	18	17	33	65.2	0.026	0	FALSE	94.524	65.82	17	2.51908e+06	2.23012e+06	2.63334e+06	1.86655e+06	3.26358e+06	2.30178e+06	2.51908e+06	2.23012e+06	2.63334e+06	1.86655e+06	3.26358e+06	2.30178e+06	1.018	6.39	MS/MS	MS/MS	MS/MS	MS/MS	MS/MS	MS/MS		0.920837	0.920837	0.956136
High	Q8R1B4	Eukaryotic translation initiation factor 3 subunit C OS=Mus musculus OX=10090 GN=Eif3c PE=1 SV=1	108	17	18	17	22	105.5	0.049	0	FALSE	99.12	64.98	17	2.46906e+06	2.13561e+06	2.70127e+06	2.1432e+06	2.76732e+06	2.1679e+06	2.46906e+06	2.13561e+06	2.70127e+06	2.1432e+06	2.76732e+06	2.1679e+06	1.035	6.38	MS/MS	MS/MS	MS/MS	MS/MS	MS/MS	MS/MS		0.801159	0.801159	0.887747
High	P97311	DNA replication licensing factor MCM6 OS=Mus musculus OX=10090 GN=Mcm6 PE=1 SV=1	107	17	17	17	23	92.8	0.18	0	FALSE	80.878	61.61	17	1.21974e+06	836612	1.04963e+06	848589	1.08489e+06	800779	1.21974e+06	836612	1.04963e+06	848589	1.08489e+06	800779	1.133	5.98	MS/MS	MS/MS	MS/MS	MS/MS	MS/MS	MS/MS		0.449049	0.449049	0.619721
High	Q8QZY1	Eukaryotic translation initiation factor 3 subunit L OS=Mus musculus OX=10090 GN=Eif3l PE=1 SV=1	104	17	18	17	34	66.6	0.456	0	FALSE	69.849	61.4	17	2.86442e+06	2.3665e+06	2.73893e+06	1.87269e+06	1.74511e+06	2.20171e+06	2.86442e+06	2.3665e+06	2.73893e+06	1.87269e+06	1.74511e+06	2.20171e+06	1.372	6.35	MS/MS	MS/MS	MS/MS	MS/MS	MS/MS	MS/MS		0.0408859	0.0408859	0.162674
High	P25976	Nucleolar transcription factor 1 OS=Mus musculus OX=10090 GN=Ubtf PE=1 SV=1	83	17	17	17	25	89.5	0.68	0	FALSE	75.45	38.77	17	983658	998144	1.05507e+06	569185	719393	615724	983658	998144	1.05507e+06	569185	719393	615724	1.602	5.9	MS/MS	MS/MS	MS/MS	MS/MS	MS/MS	MS/MS		0.00629168	0.00629168	0.0514316
High	Q80X98	RNA helicase OS=Mus musculus OX=10090 GN=Dhx38 PE=1 SV=1	77	17	17	17	16	140.5	-0.303	0	FALSE	68.438	42.49	17	367071	342558	360975	429346	401161	495168	367071	342558	360975	429346	401161	495168	0.81	5.6	MS/MS	MS/MS	MS/MS	MS/MS	MS/MS	MS/MS		0.0995163	0.0995163	0.258471
High	Q922U1	U4/U6 small nuclear ribonucleoprotein Prp3 OS=Mus musculus OX=10090 GN=Prpf3 PE=1 SV=1	73	17	17	17	34	77.4	-0.307	0	FALSE	75.241	37.87	17	6.12405e+06	4.37065e+06	5.78901e+06	5.61397e+06	8.89471e+06	5.87098e+06	6.12405e+06	4.37065e+06	5.78901e+06	5.61397e+06	8.89471e+06	5.87098e+06	0.809	6.78	MS/MS	MS/MS	MS/MS	MS/MS	MS/MS	MS/MS		0.283619	0.283619	0.483801
High	Q8CIE6	Coatomer subunit alpha OS=Mus musculus OX=10090 GN=Copa PE=1 SV=2	70	17	18	17	18	138.3	0.2	0	FALSE	73.749	38.13	17	240499	224876	286626	228081	203695	220239	240499	224876	286626	228081	203695	220239	1.149	5.37	MS/MS	MS/MS	MS/MS	MS/MS	MS/MS	MS/MS		0.27062	0.27062	0.470206
High	Q8K2Z4	Condensin complex subunit 1 OS=Mus musculus OX=10090 GN=Ncapd2 PE=1 SV=2	63	17	17	17	16	155.6	-0.118	0	FALSE	69.826	25.98	17	150020	166677	172462	197361	168493	165827	150020	166677	172462	197361	168493	165827	0.921	5.23	MS/MS	MS/MS	MS/MS	MS/MS	MS/MS	MS/MS		0.479194	0.479194	0.64407
High	Q99PL5	Ribosome-binding protein 1 OS=Mus musculus OX=10090 GN=Rrbp1 PE=1 SV=2	62	17	17	17	11	172.8	0.155	0	FALSE	50.809	29.86	17	85725.7	86388.7	81277.5	70337.2	97030.1	63908.4	85725.7	86388.7	81277.5	70337.2	97030.1	63908.4	1.113	4.9	MS/MS	MS/MS	MS/MS	MS/MS	MS/MS	MS/MS		0.480411	0.480411	0.644569
High	Q61687	Transcriptional regulator ATRX OS=Mus musculus OX=10090 GN=Atrx PE=1 SV=3	59	17	17	17	8	278.4	0.341	0	FALSE	59.825	26.12	17	150774	144949	177633	133859	138521	103039	150774	144949	177633	133859	138521	103039	1.267	5.15	MS/MS	MS/MS	MS/MS	MS/MS	MS/MS	MS/MS		0.128296	0.128296	0.297566
High	P70388	DNA repair protein RAD50 OS=Mus musculus OX=10090 GN=Rad50 PE=1 SV=1	53	17	17	17	13	153.4	0.46	0	FALSE	50.168	26.22	17	1.23876e+06	649687	1.29428e+06	48478.8	9.38502e+06	880380	1.23876e+06	649687	1.29428e+06	48478.8	9.38502e+06	880380	1.375	5.94	MS/MS	MS/MS	MS/MS	MS/MS	MS/MS	MS/MS		0.818742	0.818742	0.898905
High	Q8VH51	RNA-binding protein 39 OS=Mus musculus OX=10090 GN=Rbm39 PE=1 SV=2	387	16	24	16	36	59.4	0.464	0	FALSE	180.812	182.58	16	4.95764e+07	6.23776e+07	4.92065e+07	5.12923e+07	2.33052e+07	4.8548e+07	4.95764e+07	6.23776e+07	4.92065e+07	5.12923e+07	2.33052e+07	4.8548e+07	1.379	7.66	MS/MS	MS/MS	MS/MS	MS/MS	MS/MS	MS/MS		0.243069	0.243069	0.441837
High	A0A2I3BRL8	Predicted gene 7324 OS=Mus musculus OX=10090 GN=Gm7324 PE=4 SV=1	292	16	17	3	37	42.2	-0.512	0	FALSE	86.317	183.27	16	5.53074e+07	6.6165e+07	8.16837e+07	9.13334e+07	8.50888e+07	1.11518e+08	5.53074e+07	6.6165e+07	8.16837e+07	9.13334e+07	8.50888e+07	1.11518e+08	0.701	7.9	MS/MS	MS/MS	MS/MS	MS/MS	MS/MS	MS/MS		0.0593559	0.0593559	0.20181
High	P07759	Serine protease inhibitor A3K OS=Mus musculus OX=10090 GN=Serpina3k PE=1 SV=2	234	16	18	14	46	46.9	0.05	0	FALSE	137.304	158.48	16	4.51683e+07	4.35919e+07	4.67255e+07	4.1517e+07	4.538e+07	4.40097e+07	4.51683e+07	4.35919e+07	4.67255e+07	4.1517e+07	4.538e+07	4.40097e+07	1.035	7.65	MS/MS	MS/MS	MS/MS	MS/MS	MS/MS	MS/MS		0.726758	0.726758	0.831851
High	P60710	Actin, cytoplasmic 1 OS=Mus musculus OX=10090 GN=Actb PE=1 SV=1	226	16	22	5	48	41.7	0.024	0	TRUE	132.305	138.7	16	4.23014e+07	4.21983e+07	4.40751e+07	4.24722e+07	4.50415e+07	3.91072e+07	4.23014e+07	4.21983e+07	4.40751e+07	4.24722e+07	4.50415e+07	3.91072e+07	1.017	7.63	MS/MS	MS/MS	MS/MS	MS/MS	MS/MS	MS/MS		0.869195	0.869195	0.931025
High	Q91VJ4	Serine/threonine-protein kinase 38 OS=Mus musculus OX=10090 GN=Stk38 PE=1 SV=1	196	16	19	14	33	54.1	-0.533	0	FALSE	106.597	133.89	16	1.23179e+07	1.15553e+07	1.08546e+07	1.67029e+07	1.61696e+07	1.7345e+07	1.23179e+07	1.15553e+07	1.08546e+07	1.67029e+07	1.61696e+07	1.7345e+07	0.691	7.14	MS/MS	MS/MS	MS/MS	MS/MS	MS/MS	MS/MS		0.010569	0.010569	0.0732
High	E9Q5C9	Nucleolar and coiled-body phosphoprotein 1 OS=Mus musculus OX=10090 GN=Nolc1 PE=1 SV=1	183	16	16	16	19	73.7	0.446	0	FALSE	82.633	126.81	16	1.16158e+07	1.07323e+07	1.13573e+07	7.46862e+06	9.51118e+06	7.89e+06	1.16158e+07	1.07323e+07	1.13573e+07	7.46862e+06	9.51118e+06	7.89e+06	1.362	6.98	MS/MS	MS/MS	MS/MS	MS/MS	MS/MS	MS/MS		0.0359973	0.0359973	0.152228
High	Q921N6	Probable ATP-dependent RNA helicase DDX27 OS=Mus musculus OX=10090 GN=Ddx27 PE=1 SV=3	172	16	18	16	23	85.9	-0.422	0	FALSE	86.03	107.77	16	4.55149e+06	3.51865e+06	4.05915e+06	4.57421e+06	6.06473e+06	5.63876e+06	4.55149e+06	3.51865e+06	4.05915e+06	4.57421e+06	6.06473e+06	5.63876e+06	0.746	6.67	MS/MS	MS/MS	MS/MS	MS/MS	MS/MS	MS/MS		0.0731678	0.0731678	0.218669
High	P80313	T-complex protein 1 subunit eta OS=Mus musculus OX=10090 GN=Cct7 PE=1 SV=1	170	16	18	16	32	59.6	-0.318	0	FALSE	99.513	94.22	16	7.01453e+06	5.82723e+06	7.44389e+06	7.39291e+06	1.00164e+07	7.9565e+06	7.01453e+06	5.82723e+06	7.44389e+06	7.39291e+06	1.00164e+07	7.9565e+06	0.802	6.88	MS/MS	MS/MS	MS/MS	MS/MS	MS/MS	MS/MS		0.159298	0.159298	0.34093
High	Q5NCR9	Nuclear speckle splicing regulatory protein 1 OS=Mus musculus OX=10090 GN=Nsrp1 PE=1 SV=1	164	16	18	16	29	63.8	0.235	0	FALSE	127.38	91.73	16	1.49621e+07	1.25678e+07	1.58542e+07	1.08066e+07	1.34181e+07	1.26037e+07	1.49621e+07	1.25678e+07	1.58542e+07	1.08066e+07	1.34181e+07	1.26037e+07	1.177	7.12	MS/MS	MS/MS	MS/MS	MS/MS	MS/MS	MS/MS		0.23215	0.23215	0.429822
High	P11983	T-complex protein 1 subunit alpha OS=Mus musculus OX=10090 GN=Tcp1 PE=1 SV=3	162	16	17	16	35	60.4	-0.336	0	FALSE	117.636	104.12	16	8.51849e+06	7.21337e+06	8.47668e+06	9.65772e+06	1.19628e+07	9.06448e+06	8.51849e+06	7.21337e+06	8.47668e+06	9.65772e+06	1.19628e+07	9.06448e+06	0.792	6.96	MS/MS	MS/MS	MS/MS	MS/MS	MS/MS	MS/MS		0.115504	0.115504	0.281882
High	P58252	Elongation factor 2 OS=Mus musculus OX=10090 GN=Eef2 PE=1 SV=2	142	16	18	15	18	95.3	-0.141	0	FALSE	67.809	82.1	16	902834	878072	907108	858908	1.25465e+06	895227	902834	878072	907108	858908	1.25465e+06	895227	0.907	5.97	MS/MS	MS/MS	MS/MS	MS/MS	MS/MS	MS/MS		0.504186	0.504186	0.663084
High	Q921I2	Kelch domain-containing protein 4 OS=Mus musculus OX=10090 GN=Klhdc4 PE=2 SV=2	140	16	18	16	33	64.8	0.506	0	FALSE	107.314	91.34	16	8.99531e+06	7.10236e+06	9.56149e+06	5.5127e+06	6.91248e+06	5.59536e+06	8.99531e+06	7.10236e+06	9.56149e+06	5.5127e+06	6.91248e+06	5.59536e+06	1.42	6.85	MS/MS	MS/MS	MS/MS	MS/MS	MS/MS	MS/MS		0.0440626	0.0440626	0.169454
High	Q6ZPZ3	Zinc finger CCCH domain-containing protein 4 OS=Mus musculus OX=10090 GN=Zc3h4 PE=1 SV=2	130	16	16	16	17	140.9	0.81	0	FALSE	103.286	72.45	16	2.4561e+06	1.83156e+06	2.09004e+06	1.47375e+06	806132	1.46743e+06	2.4561e+06	1.83156e+06	2.09004e+06	1.47375e+06	806132	1.46743e+06	1.754	6.2	MS/MS	MS/MS	MS/MS	MS/MS	MS/MS	MS/MS		0.0388957	0.0388957	0.158853
High	Q6P5B0	RRP12-like protein OS=Mus musculus OX=10090 GN=Rrp12 PE=1 SV=1	129	16	16	16	14	143	-0.507	0	FALSE	61.503	68.04	16	1.00763e+06	998514	961698	1.00956e+06	2.08265e+06	1.31954e+06	1.00763e+06	998514	961698	1.00956e+06	2.08265e+06	1.31954e+06	0.704	6.07	MS/MS	MS/MS	MS/MS	MS/MS	MS/MS	MS/MS		0.139464	0.139464	0.314007
High	Q8BZR9	Nuclear cap-binding protein subunit 3 OS=Mus musculus OX=10090 GN=Ncbp3 PE=1 SV=1	126	16	18	16	29	70	-0.823	0	FALSE	79.63	82.27	16	1.98052e+06	1.9184e+06	2.33734e+06	3.04462e+06	4.12385e+06	3.91687e+06	1.98052e+06	1.9184e+06	2.33734e+06	3.04462e+06	4.12385e+06	3.91687e+06	0.565	6.44	MS/MS	MS/MS	MS/MS	MS/MS	MS/MS	MS/MS		0.00618151	0.00618151	0.0510914
High	Q8K310	Matrin-3 OS=Mus musculus OX=10090 GN=Matr3 PE=1 SV=1	122	16	17	16	21	94.6	0.632	0	FALSE	72.393	60.07	16	2.55614e+06	2.50304e+06	2.46607e+06	1.48811e+06	1.7452e+06	1.63345e+06	2.55614e+06	2.50304e+06	2.46607e+06	1.48811e+06	1.7452e+06	1.63345e+06	1.549	6.3	MS/MS	MS/MS	MS/MS	MS/MS	MS/MS	MS/MS		0.00557089	0.00557089	0.047085
High	P20029	Endoplasmic reticulum chaperone BiP OS=Mus musculus OX=10090 GN=Hspa5 PE=1 SV=3	120	16	16	14	31	72.4	0.541	0	FALSE	80.828	76.36	16	1.7696e+06	1.62406e+06	1.71325e+06	1.05835e+06	1.39978e+06	1.07896e+06	1.7696e+06	1.62406e+06	1.71325e+06	1.05835e+06	1.39978e+06	1.07896e+06	1.455	6.15	MS/MS	MS/MS	MS/MS	MS/MS	MS/MS	MS/MS		0.0237574	0.0237574	0.118077
High	Q91VR5	ATP-dependent RNA helicase DDX1 OS=Mus musculus OX=10090 GN=Ddx1 PE=1 SV=1	115	16	17	16	25	82.4	-0.312	0	FALSE	75.938	61.65	16	1.43266e+06	1.2811e+06	1.4767e+06	1.6963e+06	1.98109e+06	1.54428e+06	1.43266e+06	1.2811e+06	1.4767e+06	1.6963e+06	1.98109e+06	1.54428e+06	0.805	6.19	MS/MS	MS/MS	MS/MS	MS/MS	MS/MS	MS/MS		0.115053	0.115053	0.28124
High	Q8BTI8	Serine/arginine repetitive matrix protein 2 OS=Mus musculus OX=10090 GN=Srrm2 PE=1 SV=3	113	16	16	16	7	294.7	-0.333	0	FALSE	98.24	49.46	16	1.12535e+06	1.01487e+06	1.12433e+06	1.35475e+06	1.62522e+06	1.16625e+06	1.12535e+06	1.01487e+06	1.12433e+06	1.35475e+06	1.62522e+06	1.16625e+06	0.794	6.09	MS/MS	MS/MS	MS/MS	MS/MS	MS/MS	MS/MS		0.120201	0.120201	0.288173
High	Q8BMK4	Cytoskeleton-associated protein 4 OS=Mus musculus OX=10090 GN=Ckap4 PE=1 SV=2	111	16	16	16	28	63.7	0.179	0	FALSE	86.501	61.01	16	1.95802e+06	1.69431e+06	2.07776e+06	1.5301e+06	2.03011e+06	1.53072e+06	1.95802e+06	1.69431e+06	2.07776e+06	1.5301e+06	2.03011e+06	1.53072e+06	1.132	6.25	MS/MS	MS/MS	MS/MS	MS/MS	MS/MS	MS/MS		0.386846	0.386846	0.571295
High	P49717	DNA replication licensing factor MCM4 OS=Mus musculus OX=10090 GN=Mcm4 PE=1 SV=1	105	16	17	16	21	96.7	0.127	0	FALSE	72.868	59.47	16	1.26331e+06	1.1835e+06	1.22696e+06	1.04796e+06	1.26149e+06	1.06631e+06	1.26331e+06	1.1835e+06	1.22696e+06	1.04796e+06	1.26149e+06	1.06631e+06	1.092	6.07	MS/MS	MS/MS	MS/MS	MS/MS	MS/MS	MS/MS		0.436018	0.436018	0.613899
High	Q8BHJ9	Pre-mRNA-splicing factor SLU7 OS=Mus musculus OX=10090 GN=Slu7 PE=1 SV=1	105	16	17	16	35	68	0.006	0	FALSE	89.497	65.06	16	1.92802e+06	1.85383e+06	2.01694e+06	1.6774e+06	2.19951e+06	1.92941e+06	1.92802e+06	1.85383e+06	2.01694e+06	1.6774e+06	2.19951e+06	1.92941e+06	1.004	6.29	MS/MS	MS/MS	MS/MS	MS/MS	MS/MS	MS/MS		0.971875	0.971875	0.983711
High	Q8K4Z5	Splicing factor 3A subunit 1 OS=Mus musculus OX=10090 GN=Sf3a1 PE=1 SV=1	88	16	17	16	26	88.5	-0.057	0	FALSE	85.388	55.86	16	2.18568e+06	1.81105e+06	2.07803e+06	2.02533e+06	2.04388e+06	2.23654e+06	2.18568e+06	1.81105e+06	2.07803e+06	2.02533e+06	2.04388e+06	2.23654e+06	0.961	6.31	MS/MS	MS/MS	MS/MS	MS/MS	MS/MS	MS/MS		0.72287	0.72287	0.829305
High	O70133	ATP-dependent RNA helicase A OS=Mus musculus OX=10090 GN=Dhx9 PE=1 SV=2	87	16	16	16	14	149.4	2.471	0	FALSE	80.36	50.36	16	851377	808259	806525	128305	164153	154590	851377	808259	806525	128305	164153	154590	5.545	5.54	MS/MS	MS/MS	MS/MS	MS/MS	MS/MS	MS/MS		1.09622e-05	1.09622e-05	0.000493636	5
High	Q61464	Zinc finger protein 638 OS=Mus musculus OX=10090 GN=Znf638 PE=1 SV=2	80	16	16	16	10	218	-0.021	0	FALSE	74.751	40.47	16	640111	550438	580090	634702	615617	546827	640111	550438	580090	634702	615617	546827	0.985	5.77	MS/MS	MS/MS	MS/MS	MS/MS	MS/MS	MS/MS		0.893103	0.893103	0.943369
High	Q9DBM1	G patch domain-containing protein 1 OS=Mus musculus OX=10090 GN=Gpatch1 PE=2 SV=1	70	16	16	16	26	102.9	-0.086	0	FALSE	64.101	26.4	16	791855	916146	892274	736549	1.25057e+06	840181	791855	916146	892274	736549	1.25057e+06	840181	0.942	5.95	MS/MS	MS/MS	MS/MS	MS/MS	MS/MS	MS/MS		0.736374	0.736374	0.840928
High	P52332	Tyrosine-protein kinase JAK1 OS=Mus musculus OX=10090 GN=Jak1 PE=1 SV=1	69	16	16	16	15	133.3	-0.934	0	FALSE	51.127	35.19	16	198614	223833	240244	464158	376370	426510	198614	223833	240244	464158	376370	426510	0.523	5.48	MS/MS	MS/MS	MS/MS	MS/MS	MS/MS	MS/MS		0.00182823	0.00182823	0.0243582
High	P56960	Exosome component 10 OS=Mus musculus OX=10090 GN=Exosc10 PE=1 SV=2	69	16	17	16	21	100.9	0.029	0	FALSE	60.634	33.03	16	741554	641178	569451	615124	701418	590292	741554	641178	569451	615124	701418	590292	1.021	5.81	MS/MS	MS/MS	MS/MS	MS/MS	MS/MS	MS/MS		0.871034	0.871034	0.931428
High	P27773	Protein disulfide-isomerase A3 OS=Mus musculus OX=10090 GN=Pdia3 PE=1 SV=2	64	16	17	16	38	56.6	0.436	0	FALSE	64.645	27.95	16	696141	664935	696842	549787	530452	446809	696141	664935	696842	549787	530452	446809	1.353	5.77	MS/MS	MS/MS	MS/MS	MS/MS	MS/MS	MS/MS		0.0327867	0.0327867	0.142756
High	P07901	Heat shock protein HSP 90-alpha OS=Mus musculus OX=10090 GN=Hsp90aa1 PE=1 SV=4	55	16	17	11	26	84.7	-0.786	0	FALSE	70.656	27.79	16	1.31421e+06	1.36386e+06	1.4201e+06	2.01408e+06	2.93735e+06	2.20586e+06	1.31421e+06	1.36386e+06	1.4201e+06	2.01408e+06	2.93735e+06	2.20586e+06	0.58	6.25	MS/MS	MS/MS	MS/MS	MS/MS	MS/MS	MS/MS		0.00817087	0.00817087	0.0617355
High	Q62383	Transcription elongation factor SPT6 OS=Mus musculus OX=10090 GN=Supt6h PE=1 SV=2	53	16	16	16	14	199	0.681	0	FALSE	69.378	22.7	16	206702	189636	202646	116426	150909	109624	206702	189636	202646	116426	150909	109624	1.604	5.2	MS/MS	MS/MS	MS/MS	MS/MS	MS/MS	MS/MS		0.0111438	0.0111438	0.0754449
High	Q69ZK6	Probable JmjC domain-containing histone demethylation protein 2C OS=Mus musculus OX=10090 GN=Jmjd1c PE=1 SV=3	42	16	16	16	8	260.5	1.154	0	FALSE	46.209	14.84	16	55635.6	76330.9	58101.9	22849.2	26764.6	36641	55635.6	76330.9	58101.9	22849.2	26764.6	36641	2.225	4.62	MS/MS	MS/MS	MS/MS	MS/MS	MS/MS	MS/MS		0.00451129	0.00451129	0.0411518
High	P48678	Prelamin-A/C OS=Mus musculus OX=10090 GN=Lmna PE=1 SV=2	36	16	16	15	24	74.2	-0.105	0	FALSE	43.986	19.14	16	175194	48490.6	95646.5	245452	169315	0	175194	48490.6	95646.5	245452	169315	24321.8	0.93	4.99	MS/MS	MS/MS	MS/MS	MS/MS	MS/MS	MS/MS		0.920801	0.920801	0.956136
High	P49312	Heterogeneous nuclear ribonucleoprotein A1 OS=Mus musculus OX=10090 GN=Hnrnpa1 PE=1 SV=2	509	15	16	12	42	34.2	0.614	0	FALSE	161.092	299.87	15	2.34832e+08	2.09493e+08	2.31547e+08	1.26253e+08	1.67934e+08	1.4973e+08	2.34832e+08	2.09493e+08	2.31547e+08	1.26253e+08	1.67934e+08	1.4973e+08	1.531	8.26	MS/MS	MS/MS	MS/MS	MS/MS	MS/MS	MS/MS		0.0136848	0.0136848	0.0841101
High	P01029	Complement C4-B OS=Mus musculus OX=10090 GN=C4b PE=1 SV=3	340	15	18	15	11	192.8	-0.116	0	FALSE	182.774	162.42	15	2.30995e+07	2.2826e+07	2.34369e+07	2.15926e+07	2.82499e+07	2.57623e+07	2.30995e+07	2.2826e+07	2.34369e+07	2.15926e+07	2.82499e+07	2.57623e+07	0.923	7.38	MS/MS	MS/MS	MS/MS	MS/MS	MS/MS	MS/MS		0.50647	0.50647	0.66463
High	Q99L45	Eukaryotic translation initiation factor 2 subunit 2 OS=Mus musculus OX=10090 GN=Eif2s2 PE=1 SV=1	159	15	16	15	52	38.1	0.445	0	FALSE	91.933	100.91	15	1.01549e+07	9.27125e+06	1.08339e+07	5.83592e+06	8.44467e+06	8.20892e+06	1.01549e+07	9.27125e+06	1.08339e+07	5.83592e+06	8.44467e+06	8.20892e+06	1.361	6.94	MS/MS	MS/MS	MS/MS	MS/MS	MS/MS	MS/MS		0.0766955	0.0766955	0.224095
High	P06728	Apolipoprotein A-IV OS=Mus musculus OX=10090 GN=Apoa4 PE=1 SV=3	119	15	15	15	38	45	-0.143	0	FALSE	77.787	72.02	15	4.69123e+06	4.63433e+06	4.69148e+06	4.55821e+06	6.11488e+06	4.92929e+06	4.69123e+06	4.63433e+06	4.69148e+06	4.55821e+06	6.11488e+06	4.92929e+06	0.905	6.69	MS/MS	MS/MS	MS/MS	MS/MS	MS/MS	MS/MS		0.433134	0.433134	0.612447
High	Q80WJ7	Protein LYRIC OS=Mus musculus OX=10090 GN=Mtdh PE=1 SV=1	104	15	15	15	34	63.8	-0.45	0	FALSE	78.115	61.72	15	1.98027e+06	1.90866e+06	2.04563e+06	2.4799e+06	2.85206e+06	2.78395e+06	1.98027e+06	1.90866e+06	2.04563e+06	2.4799e+06	2.85206e+06	2.78395e+06	0.732	6.36	MS/MS	MS/MS	MS/MS	MS/MS	MS/MS	MS/MS		0.0224915	0.0224915	0.114837
High	Q61136	Serine/threonine-protein kinase PRP4 homolog OS=Mus musculus OX=10090 GN=Prpf4b PE=1 SV=3	103	15	19	15	18	116.9	-1.283	0	FALSE	94.46	56.19	15	4.92624e+06	3.4276e+06	4.39052e+06	1.03682e+07	1.0275e+07	1.00216e+07	4.92624e+06	3.4276e+06	4.39052e+06	1.03682e+07	1.0275e+07	1.00216e+07	0.411	6.82	MS/MS	MS/MS	MS/MS	MS/MS	MS/MS	MS/MS		0.00069945	0.00069945	0.0127607
High	Q8CFE4	SCY1-like protein 2 OS=Mus musculus OX=10090 GN=Scyl2 PE=1 SV=1	99	15	16	15	22	103.3	-0.934	0	FALSE	93.249	50.34	15	1.07571e+06	788249	1.00032e+06	1.60764e+06	1.99773e+06	1.84255e+06	1.07571e+06	788249	1.00032e+06	1.60764e+06	1.99773e+06	1.84255e+06	0.523	6.12	MS/MS	MS/MS	MS/MS	MS/MS	MS/MS	MS/MS		0.00361543	0.00361543	0.0358191
High	Q8CH18	Cell division cycle and apoptosis regulator protein 1 OS=Mus musculus OX=10090 GN=Ccar1 PE=1 SV=1	93	15	16	15	17	132	0.523	0	FALSE	75.015	49.16	15	1.00305e+06	890712	944775	622352	764042	597734	1.00305e+06	890712	944775	622352	764042	597734	1.437	5.9	MS/MS	MS/MS	MS/MS	MS/MS	MS/MS	MS/MS		0.0224653	0.0224653	0.114837
High	Q61550	Double-strand-break repair protein rad21 homolog OS=Mus musculus OX=10090 GN=Rad21 PE=1 SV=3	83	15	16	15	32	72	0.508	0	FALSE	78.784	45.15	15	1.42816e+06	1.21315e+06	1.40972e+06	965991	956330	918478	1.42816e+06	1.21315e+06	1.40972e+06	965991	956330	918478	1.423	6.05	MS/MS	MS/MS	MS/MS	MS/MS	MS/MS	MS/MS		0.0154917	0.0154917	0.0905295
High	Q61466	SWI/SNF-related matrix-associated actin-dependent regulator of chromatin subfamily D member 1 OS=Mus musculus OX=10090 GN=Smarcd1 PE=1 SV=3	80	15	17	13	36	58.2	5.321	0	FALSE	73.512	41.42	15	2.87439e+06	2.77101e+06	2.73978e+06	0	0	294366	2.87439e+06	2.77101e+06	2.73978e+06	26766	43404.3	294366	39.961	5.65	MS/MS	MS/MS	MS/MS	MS/MS	MS/MS	MS/MS		0.001622	0.001622	0.023686	1
High	Q8BJS4	SUN domain-containing protein 2 OS=Mus musculus OX=10090 GN=Sun2 PE=1 SV=3	74	15	15	15	24	81.6	-0.984	0	FALSE	71.696	41.32	15	577415	532083	523360	1.09308e+06	1.03906e+06	1.09562e+06	577415	532083	523360	1.09308e+06	1.03906e+06	1.09562e+06	0.506	5.88	MS/MS	MS/MS	MS/MS	MS/MS	MS/MS	MS/MS		0.000566915	0.000566915	0.0107355
High	Q8BMA6	Signal recognition particle subunit SRP68 OS=Mus musculus OX=10090 GN=Srp68 PE=1 SV=2	70	15	15	15	28	70.5	0.721	0	FALSE	56.278	33.65	15	632002	604922	590692	361343	296200	471428	632002	604922	590692	361343	296200	471428	1.648	5.68	MS/MS	MS/MS	MS/MS	MS/MS	MS/MS	MS/MS		0.0171505	0.0171505	0.0957356
High	Q1HFZ0	RNA cytosine C(5)-methyltransferase NSUN2 OS=Mus musculus OX=10090 GN=Nsun2 PE=1 SV=2	63	15	15	15	25	85.4	0.214	0	FALSE	55.602	31.81	15	452797	414061	496321	301003	488606	405458	452797	414061	496321	301003	488606	405458	1.16	5.62	MS/MS	MS/MS	MS/MS	MS/MS	MS/MS	MS/MS		0.385903	0.385903	0.571029
High	Q8CGZ0	Calcium homeostasis endoplasmic reticulum protein OS=Mus musculus OX=10090 GN=Cherp PE=1 SV=1	60	15	15	15	15	106.1	0.251	0	FALSE	38.338	35.29	15	461413	434550	431461	466970	326831	336089	461413	434550	431461	466970	326831	336089	1.19	5.61	MS/MS	MS/MS	MS/MS	MS/MS	MS/MS	MS/MS		0.247441	0.247441	0.446527
High	Q09XV5	Chromodomain-helicase-DNA-binding protein 8 OS=Mus musculus OX=10090 GN=Chd8 PE=1 SV=1	49	15	15	13	6	290.7	0.057	0	FALSE	52.41	26.84	15	64169.2	68841.1	75200.1	64635.7	105825	43178.1	64169.2	68841.1	75200.1	64635.7	105825	43178.1	1.04	4.83	MS/MS	MS/MS	MS/MS	MS/MS	MS/MS	MS/MS		0.877804	0.877804	0.937326
High	cont_Q6KB66.2	RecName: Full=Keratin, type II cytoskeletal 80; AltName: Full=Cytokeratin-80; Short=CK-80; AltName: Full=Keratin-80; Short=K80; AltName: Full=Type-II keratin Kb20	42	15	15	15	34	50.5	1.82	0	TRUE	47.034	22.45	15	693469	2.08561e+06	3.68841e+06	3.68751e+06	1.3504e+06	0	693469	2.08561e+06	3.68841e+06	3.68751e+06	1.3504e+06	24321.8	3.532	5.97	MS/MS	MS/MS	MS/MS	MS/MS	MS/MS	MS/MS		0.401203	0.401203	0.582153
High	P35550	rRNA 2'-O-methyltransferase fibrillarin OS=Mus musculus OX=10090 GN=Fbl PE=1 SV=2	472	14	18	13	35	34.3	-0.162	0	FALSE	165.203	284.42	14	1.97902e+08	1.84474e+08	2.02805e+08	1.98576e+08	2.53172e+08	2.06178e+08	1.97902e+08	1.84474e+08	2.02805e+08	1.98576e+08	2.53172e+08	2.06178e+08	0.894	8.31	MS/MS	MS/MS	MS/MS	MS/MS	MS/MS	MS/MS		0.364774	0.364774	0.55482
High	Q61937	Nucleophosmin OS=Mus musculus OX=10090 GN=Npm1 PE=1 SV=1	319	14	18	14	45	32.5	0.046	0	FALSE	147.28	177.35	14	2.43964e+08	1.94879e+08	2.37213e+08	2.06237e+08	2.21272e+08	2.24463e+08	2.43964e+08	1.94879e+08	2.37213e+08	2.06237e+08	2.21272e+08	2.24463e+08	1.033	8.34	MS/MS	MS/MS	MS/MS	MS/MS	MS/MS	MS/MS		0.782751	0.782751	0.87453
High	Q91X72	Hemopexin OS=Mus musculus OX=10090 GN=Hpx PE=1 SV=2	298	14	14	14	32	51.3	0.376	0	FALSE	58.487	197.41	14	9.53516e+07	6.79847e+07	8.05566e+07	5.63751e+07	5.48024e+07	7.73952e+07	9.53516e+07	6.79847e+07	8.05566e+07	5.63751e+07	5.48024e+07	7.73952e+07	1.297	7.85	MS/MS	MS/MS	MS/MS	MS/MS	MS/MS	MS/MS		0.149916	0.149916	0.327805
High	Q3U9G9	Delta(14)-sterol reductase LBR OS=Mus musculus OX=10090 GN=Lbr PE=1 SV=2	210	14	14	14	18	71.4	-2.505	0	FALSE	86.336	139.65	14	1.0048e+07	1.07122e+07	1.06694e+07	5.7005e+07	6.89597e+07	5.34031e+07	1.0048e+07	1.07122e+07	1.06694e+07	5.7005e+07	6.89597e+07	5.34031e+07	0.176	7.4	MS/MS	MS/MS	MS/MS	MS/MS	MS/MS	MS/MS		1.10227e-05	1.10227e-05	0.000493636	5
High	Q62376	U1 small nuclear ribonucleoprotein 70 kDa OS=Mus musculus OX=10090 GN=Snrnp70 PE=1 SV=2	210	14	16	14	30	52	-0.554	0	FALSE	98.974	123.22	14	2.91714e+07	2.7618e+07	3.17851e+07	3.95866e+07	4.78428e+07	4.28044e+07	2.91714e+07	2.7618e+07	3.17851e+07	3.95866e+07	4.78428e+07	4.28044e+07	0.681	7.55	MS/MS	MS/MS	MS/MS	MS/MS	MS/MS	MS/MS		0.0138527	0.0138527	0.0842422
High	Q9WV02	RNA-binding motif protein, X chromosome OS=Mus musculus OX=10090 GN=Rbmx PE=1 SV=1	198	14	15	1	31	42.3	0.561	0	FALSE	78.957	120.22	14	199479	105830	173539	150875	62565.6	120759	199479	105830	173539	150875	62565.6	120759	1.476	5.1	MS/MS	MS/MS	MS/MS	MS/MS	MS/MS	MS/MS		0.239551	0.239551	0.438144
High	Q08288	Cell growth-regulating nucleolar protein OS=Mus musculus OX=10090 GN=Lyar PE=1 SV=2	187	14	15	14	36	43.7	-0.172	0	FALSE	142.593	97.87	14	1.74046e+07	1.56589e+07	1.77596e+07	1.50201e+07	2.33244e+07	1.977e+07	1.74046e+07	1.56589e+07	1.77596e+07	1.50201e+07	2.33244e+07	1.977e+07	0.887	7.25	MS/MS	MS/MS	MS/MS	MS/MS	MS/MS	MS/MS		0.44792	0.44792	0.61928
High	Q9D0I8	mRNA turnover protein 4 homolog OS=Mus musculus OX=10090 GN=Mrto4 PE=1 SV=1	155	14	19	14	56	27.5	-0.561	0	FALSE	61.415	108.16	14	1.08757e+07	1.01395e+07	1.40705e+07	1.67064e+07	1.94954e+07	1.52992e+07	1.08757e+07	1.01395e+07	1.40705e+07	1.67064e+07	1.94954e+07	1.52992e+07	0.678	7.15	MS/MS	MS/MS	MS/MS	MS/MS	MS/MS	MS/MS		0.0340833	0.0340833	0.146519
High	A6X935	Inter alpha-trypsin inhibitor, heavy chain 4 OS=Mus musculus OX=10090 GN=Itih4 PE=1 SV=2	145	14	15	12	18	104.6	-0.086	0	FALSE	75.91	93.09	14	6.16352e+06	5.90688e+06	6.19463e+06	6.14568e+06	7.21514e+06	6.08247e+06	6.16352e+06	5.90688e+06	6.19463e+06	6.14568e+06	7.21514e+06	6.08247e+06	0.942	6.8	MS/MS	MS/MS	MS/MS	MS/MS	MS/MS	MS/MS		0.583771	0.583771	0.72535
High	Q9CWX9	Probable ATP-dependent RNA helicase DDX47 OS=Mus musculus OX=10090 GN=Ddx47 PE=2 SV=2	132	14	19	14	31	50.6	-0.345	0	FALSE	97.272	60.4	14	4.22448e+06	4.28542e+06	5.12569e+06	4.7705e+06	6.8826e+06	5.79261e+06	4.22448e+06	4.28542e+06	5.12569e+06	4.7705e+06	6.8826e+06	5.79261e+06	0.787	6.71	MS/MS	MS/MS	MS/MS	MS/MS	MS/MS	MS/MS		0.140131	0.140131	0.314223
High	Q52KI8	Serine/arginine repetitive matrix protein 1 OS=Mus musculus OX=10090 GN=Srrm1 PE=1 SV=2	103	14	14	14	17	106.8	-0.983	0	FALSE	94.285	66.57	14	2.04598e+06	1.59824e+06	1.80177e+06	2.89058e+06	4.96813e+06	3.16582e+06	2.04598e+06	1.59824e+06	1.80177e+06	2.89058e+06	4.96813e+06	3.16582e+06	0.506	6.4	MS/MS	MS/MS	MS/MS	MS/MS	MS/MS	MS/MS		0.0110876	0.0110876	0.0754449
High	O08810	116 kDa U5 small nuclear ribonucleoprotein component OS=Mus musculus OX=10090 GN=Eftud2 PE=1 SV=1	100	14	15	13	18	109.3	0.271	0	FALSE	65.41	54.99	14	840205	751842	790615	622115	753675	606915	840205	751842	790615	622115	753675	606915	1.206	5.86	MS/MS	MS/MS	MS/MS	MS/MS	MS/MS	MS/MS		0.146853	0.146853	0.326207
High	O35286	ATP-dependent RNA helicase DHX15 OS=Mus musculus OX=10090 GN=Dhx15 PE=1 SV=2	89	14	16	13	20	90.9	-0.822	0	FALSE	57.596	50.28	14	494880	548519	666653	836514	1.26992e+06	941468	494880	548519	666653	836514	1.26992e+06	941468	0.566	5.88	MS/MS	MS/MS	MS/MS	MS/MS	MS/MS	MS/MS		0.0135293	0.0135293	0.0841101
High	Q61584	Fragile X mental retardation syndrome-related protein 1 OS=Mus musculus OX=10090 GN=Fxr1 PE=1 SV=2	78	14	15	13	23	76.2	-0.899	0	FALSE	67.046	47.87	14	1.41443e+06	1.41532e+06	1.53284e+06	2.66484e+06	2.90394e+06	2.57335e+06	1.41443e+06	1.41532e+06	1.53284e+06	2.66484e+06	2.90394e+06	2.57335e+06	0.536	6.3	MS/MS	MS/MS	MS/MS	MS/MS	MS/MS	MS/MS		0.00102917	0.00102917	0.0172906
High	Q9ERH4	Nucleolar and spindle-associated protein 1 OS=Mus musculus OX=10090 GN=Nusap1 PE=1 SV=1	76	14	15	14	37	48.5	-1.576	0	FALSE	91.284	39.36	14	1.10444e+06	675790	898545	2.05951e+06	2.80768e+06	3.0765e+06	1.10444e+06	675790	898545	2.05951e+06	2.80768e+06	3.0765e+06	0.335	6.18	MS/MS	MS/MS	MS/MS	MS/MS	MS/MS	MS/MS		0.00146045	0.00146045	0.022069
High	Q99LF4	RNA-splicing ligase RtcB homolog OS=Mus musculus OX=10090 GN=Rtcb PE=1 SV=1	76	14	16	14	32	55.2	-0.205	0	FALSE	73.313	47.64	14	1.58149e+06	1.41536e+06	1.66231e+06	1.62918e+06	1.91241e+06	1.83089e+06	1.58149e+06	1.41536e+06	1.66231e+06	1.62918e+06	1.91241e+06	1.83089e+06	0.867	6.22	MS/MS	MS/MS	MS/MS	MS/MS	MS/MS	MS/MS		0.235869	0.235869	0.434022
High	P22518	Dual specificity protein kinase CLK1 OS=Mus musculus OX=10090 GN=Clk1 PE=1 SV=2	74	14	14	11	31	57.1	-2.932	0	FALSE	66.513	48.78	14	924518	703547	978643	5.93051e+06	8.46145e+06	5.64008e+06	924518	703547	978643	5.93051e+06	8.46145e+06	5.64008e+06	0.131	6.38	MS/MS	MS/MS	MS/MS	MS/MS	MS/MS	MS/MS		3.76626e-05	3.76626e-05	0.00128053	5
High	F8VQC1	Signal recognition particle subunit SRP72 OS=Mus musculus OX=10090 GN=Srp72 PE=1 SV=1	74	14	14	14	25	74.6	0.534	0	FALSE	70.388	41.39	14	1.56247e+06	1.08438e+06	1.36502e+06	949990	745645	1.07528e+06	1.56247e+06	1.08438e+06	1.36502e+06	949990	745645	1.07528e+06	1.448	6.04	MS/MS	MS/MS	MS/MS	MS/MS	MS/MS	MS/MS		0.0621152	0.0621152	0.206041
High	P13864	DNA (cytosine-5)-methyltransferase 1 OS=Mus musculus OX=10090 GN=Dnmt1 PE=1 SV=5	73	14	14	14	12	183.1	0.407	0	FALSE	77.797	38.6	14	5.37236e+06	6.45436e+06	5.66049e+06	4.34908e+06	4.49365e+06	4.30455e+06	5.37236e+06	6.45436e+06	5.66049e+06	4.34908e+06	4.49365e+06	4.30455e+06	1.326	6.7	MS/MS	MS/MS	MS/MS	MS/MS	MS/MS	MS/MS		0.0360218	0.0360218	0.152228
High	P49718	DNA replication licensing factor MCM5 OS=Mus musculus OX=10090 GN=Mcm5 PE=1 SV=2	71	14	16	14	26	82.4	0.473	0	FALSE	71.5	36.9	14	967297	598225	873674	472610	579160	690127	967297	598225	873674	472610	579160	690127	1.388	5.83	MS/MS	MS/MS	MS/MS	MS/MS	MS/MS	MS/MS		0.124463	0.124463	0.293687
High	Q9Z1M8	Protein Red OS=Mus musculus OX=10090 GN=Ik PE=1 SV=2	68	14	14	14	28	65.6	-0.186	0	FALSE	62.306	33.58	14	3.53251e+06	2.40367e+06	3.56708e+06	2.90912e+06	4.66847e+06	3.28032e+06	3.53251e+06	2.40367e+06	3.56708e+06	2.90912e+06	4.66847e+06	3.28032e+06	0.879	6.52	MS/MS	MS/MS	MS/MS	MS/MS	MS/MS	MS/MS		0.522213	0.522213	0.674254
High	P52480	Pyruvate kinase PKM OS=Mus musculus OX=10090 GN=Pkm PE=1 SV=4	61	14	14	14	35	57.8	-0.506	0	FALSE	61.953	31.8	14	1.33737e+06	1.61668e+06	1.77563e+06	1.91316e+06	2.70034e+06	2.12813e+06	1.33737e+06	1.61668e+06	1.77563e+06	1.91316e+06	2.70034e+06	2.12813e+06	0.704	6.27	MS/MS	MS/MS	MS/MS	MS/MS	MS/MS	MS/MS		0.0555508	0.0555508	0.195539
High	P38647	Stress-70 protein, mitochondrial OS=Mus musculus OX=10090 GN=Hspa9 PE=1 SV=3	61	14	14	14	26	73.4	0.4	0	FALSE	67.533	30.56	14	1.19223e+06	949392	1.07208e+06	688009	900230	853340	1.19223e+06	949392	1.07208e+06	688009	900230	853340	1.319	5.97	MS/MS	MS/MS	MS/MS	MS/MS	MS/MS	MS/MS		0.0774376	0.0774376	0.224684
High	P33174	Chromosome-associated kinesin KIF4 OS=Mus musculus OX=10090 GN=Kif4 PE=1 SV=3	55	14	14	14	13	139.4	0.4	0	FALSE	53.394	29.56	14	583227	495796	602290	419279	383999	470534	583227	495796	602290	419279	383999	470534	1.32	5.69	MS/MS	MS/MS	MS/MS	MS/MS	MS/MS	MS/MS		0.0571997	0.0571997	0.198491
High	O55201	Transcription elongation factor SPT5 OS=Mus musculus OX=10090 GN=Supt5h PE=1 SV=1	49	14	16	14	16	120.6	-0.272	0	FALSE	61.787	18.55	14	583299	878347	437148	952096	763728	542417	583299	878347	437148	952096	763728	542417	0.828	5.82	MS/MS	MS/MS	MS/MS	MS/MS	MS/MS	MS/MS		0.466403	0.466403	0.630867
High	P08775	DNA-directed RNA polymerase II subunit RPB1 OS=Mus musculus OX=10090 GN=Polr2a PE=1 SV=3	37	14	14	14	9	217	-0.07	0	FALSE	46.053	19.58	14	64302.4	46394.9	64592.2	73336.3	66239.4	45916.5	64302.4	46394.9	64592.2	73336.3	66239.4	45916.5	0.952	4.77	MS/MS	MS/MS	MS/MS	MS/MS	MS/MS	MS/MS		0.794703	0.794703	0.883266
High	E9PZM4	Chromodomain-helicase-DNA-binding protein 2 OS=Mus musculus OX=10090 GN=Chd2 PE=1 SV=1	29	14	14	12	8	210.7	-1.425	0	FALSE	38.07	13.32	14	0	126776	26506.9	193006	126176	57903.2	21684	126776	26506.9	193006	126176	57903.2	0.372	4.84	Unknown	MS/MS	MS/MS	MS/MS	MS/MS	MS/MS		0.141305	0.141305	0.31551
High	P01869	Ig gamma-1 chain C region, membrane-bound form OS=Mus musculus OX=10090 GN=Ighg1 PE=1 SV=2	2848	13	15	12	38	43.4	0.157	0	TRUE	207.969	1455.81	13	7.26061e+09	6.50521e+09	7.31071e+09	5.57161e+09	6.96265e+09	6.42198e+09	7.26061e+09	6.50521e+09	7.31071e+09	5.57161e+09	6.96265e+09	6.42198e+09	1.115	9.82	MS/MS	MS/MS	MS/MS	MS/MS	MS/MS	MS/MS		0.367362	0.367362	0.556248
High	Q9R020	Zinc finger Ran-binding domain-containing protein 2 OS=Mus musculus OX=10090 GN=Zranb2 PE=1 SV=2	296	13	13	13	27	37.3	0.843	0	FALSE	135.558	190.95	13	2.23207e+08	2.10091e+08	2.29365e+08	1.22405e+08	1.13645e+08	1.34075e+08	2.23207e+08	2.10091e+08	2.29365e+08	1.22405e+08	1.13645e+08	1.34075e+08	1.793	8.22	MS/MS	MS/MS	MS/MS	MS/MS	MS/MS	MS/MS		0.00167324	0.00167324	0.023686
High	P10126	Elongation factor 1-alpha 1 OS=Mus musculus OX=10090 GN=Eef1a1 PE=1 SV=3	278	13	16	6	35	50.1	0.154	0	FALSE	125.647	181.3	13	5.78451e+07	5.86241e+07	6.63528e+07	4.7619e+07	6.61189e+07	5.18945e+07	5.78451e+07	5.86241e+07	6.63528e+07	4.7619e+07	6.61189e+07	5.18945e+07	1.113	7.76	MS/MS	MS/MS	MS/MS	MS/MS	MS/MS	MS/MS		0.442533	0.442533	0.615981
High	Q00897	Alpha-1-antitrypsin 1-4 OS=Mus musculus OX=10090 GN=Serpina1d PE=1 SV=1	194	13	15	4	38	46	-0.215	0	FALSE	134.746	106.05	13	6.52792e+07	5.77814e+07	6.75945e+07	6.85595e+07	8.38928e+07	6.93104e+07	6.52792e+07	5.77814e+07	6.75945e+07	6.85595e+07	8.38928e+07	6.93104e+07	0.862	7.83	MS/MS	MS/MS	MS/MS	MS/MS	MS/MS	MS/MS		0.2424	0.2424	0.441157
High	Q8BVY0	Ribosomal L1 domain-containing protein 1 OS=Mus musculus OX=10090 GN=Rsl1d1 PE=1 SV=1	193	13	16	13	33	50.4	0.03	0	FALSE	111.149	112.27	13	1.40033e+07	1.2119e+07	1.31999e+07	1.18256e+07	1.29624e+07	1.37352e+07	1.40033e+07	1.2119e+07	1.31999e+07	1.18256e+07	1.29624e+07	1.37352e+07	1.021	7.11	MS/MS	MS/MS	MS/MS	MS/MS	MS/MS	MS/MS		0.849396	0.849396	0.921462
High	Q99K48	Non-POU domain-containing octamer-binding protein OS=Mus musculus OX=10090 GN=Nono PE=1 SV=3	170	13	22	11	24	54.5	0.377	0	FALSE	89.444	91.15	13	1.39459e+07	1.1741e+07	1.3217e+07	7.27647e+06	1.36938e+07	9.90676e+06	1.39459e+07	1.1741e+07	1.3217e+07	7.27647e+06	1.36938e+07	9.90676e+06	1.299	7.05	MS/MS	MS/MS	MS/MS	MS/MS	MS/MS	MS/MS		0.213812	0.213812	0.407469
High	P11440	Cyclin-dependent kinase 1 OS=Mus musculus OX=10090 GN=Cdk1 PE=1 SV=3	160	13	15	13	53	34.1	-0.043	0	FALSE	101.916	91.05	13	9.63564e+06	8.69029e+06	9.12923e+06	9.4746e+06	1.02371e+07	8.61326e+06	9.63564e+06	8.69029e+06	9.12923e+06	9.4746e+06	1.02371e+07	8.61326e+06	0.971	6.97	MS/MS	MS/MS	MS/MS	MS/MS	MS/MS	MS/MS		0.784084	0.784084	0.874713
High	P68033	Actin, alpha cardiac muscle 1 OS=Mus musculus OX=10090 GN=Actc1 PE=1 SV=1	151	13	17	2	38	42		0	FALSE	81.278	90.44	13	0	0	0	5.69226e+06	0	0	21684	32506.3	21592.7	5.69226e+06	43404.3	24321.8			MS/MS	MS/MS	MS/MS	MS/MS	MS/MS	MS/MS
High	Q8R3Y5	Uncharacterized protein C19orf47 homolog OS=Mus musculus OX=10090 PE=1 SV=2	145	13	15	13	38	44.4	1.342	0	FALSE	73.567	93.17	13	1.18129e+07	1.02718e+07	1.11554e+07	4.90672e+06	3.70615e+06	4.56821e+06	1.18129e+07	1.02718e+07	1.11554e+07	4.90672e+06	3.70615e+06	4.56821e+06	2.535	6.84	MS/MS	MS/MS	MS/MS	MS/MS	MS/MS	MS/MS		0.000399549	0.000399549	0.0085536
High	Q8CCF0	U4/U6 small nuclear ribonucleoprotein Prp31 OS=Mus musculus OX=10090 GN=Prpf31 PE=1 SV=3	139	13	17	13	29	55.4	0.391	0	FALSE	81.409	89.81	13	7.70945e+06	7.43069e+06	8.77165e+06	5.0229e+06	7.66408e+06	5.7896e+06	7.70945e+06	7.43069e+06	8.77165e+06	5.0229e+06	7.66408e+06	5.7896e+06	1.311	6.84	MS/MS	MS/MS	MS/MS	MS/MS	MS/MS	MS/MS		0.117866	0.117866	0.285802
High	Q08943	FACT complex subunit SSRP1 OS=Mus musculus OX=10090 GN=Ssrp1 PE=1 SV=2	133	13	16	13	22	80.8	0.019	0	FALSE	82.938	88.97	13	9.55694e+06	8.4235e+06	9.34196e+06	7.98238e+06	1.10247e+07	8.20708e+06	9.55694e+06	8.4235e+06	9.34196e+06	7.98238e+06	1.10247e+07	8.20708e+06	1.014	6.96	MS/MS	MS/MS	MS/MS	MS/MS	MS/MS	MS/MS		0.921496	0.921496	0.956136
High	Q9D6Z1	Nucleolar protein 56 OS=Mus musculus OX=10090 GN=Nop56 PE=1 SV=2	127	13	16	13	28	64.4	-0.36	0	FALSE	92.309	68.82	13	2.1131e+06	1.85943e+06	2.26333e+06	2.76202e+06	2.81713e+06	2.41407e+06	2.1131e+06	1.85943e+06	2.26333e+06	2.76202e+06	2.81713e+06	2.41407e+06	0.779	6.37	MS/MS	MS/MS	MS/MS	MS/MS	MS/MS	MS/MS		0.0699243	0.0699243	0.215723
High	P50580	Proliferation-associated protein 2G4 OS=Mus musculus OX=10090 GN=Pa2g4 PE=1 SV=3	124	13	16	13	37	43.7	-0.323	0	FALSE	71.196	83.85	13	5.42413e+06	4.5474e+06	6.26545e+06	5.86044e+06	8.33582e+06	6.19226e+06	5.42413e+06	4.5474e+06	6.26545e+06	5.86044e+06	8.33582e+06	6.19226e+06	0.799	6.78	MS/MS	MS/MS	MS/MS	MS/MS	MS/MS	MS/MS		0.19733	0.19733	0.392039
High	Q9D8X2	Coiled-coil domain-containing protein 124 OS=Mus musculus OX=10090 GN=Ccdc124 PE=1 SV=1	113	13	13	13	51	25.3	-0.036	0	FALSE	63.886	76.84	13	1.39711e+07	1.3866e+07	1.61888e+07	1.29291e+07	1.9079e+07	1.37045e+07	1.39711e+07	1.3866e+07	1.61888e+07	1.29291e+07	1.9079e+07	1.37045e+07	0.975	7.17	MS/MS	MS/MS	MS/MS	MS/MS	MS/MS	MS/MS		0.868498	0.868498	0.931025
High	Q922K7	Probable 28S rRNA (cytosine-C(5))-methyltransferase OS=Mus musculus OX=10090 GN=Nop2 PE=1 SV=1	100	13	13	13	19	86.7	-0.442	0	FALSE	57.634	63.56	13	3.41783e+06	3.03021e+06	3.4664e+06	3.82845e+06	5.01491e+06	4.69165e+06	3.41783e+06	3.03021e+06	3.4664e+06	3.82845e+06	5.01491e+06	4.69165e+06	0.736	6.58	MS/MS	MS/MS	MS/MS	MS/MS	MS/MS	MS/MS		0.0465695	0.0465695	0.175865
High	Q8R2M2	Deoxynucleotidyltransferase terminal-interacting protein 2 OS=Mus musculus OX=10090 GN=Dnttip2 PE=1 SV=1	98	13	14	13	17	84.2	0.253	0	FALSE	52.598	47.34	13	2.27595e+06	2.07849e+06	2.31194e+06	1.78708e+06	2.10337e+06	1.71884e+06	2.27595e+06	2.07849e+06	2.31194e+06	1.78708e+06	2.10337e+06	1.71884e+06	1.192	6.31	MS/MS	MS/MS	MS/MS	MS/MS	MS/MS	MS/MS		0.161116	0.161116	0.343098
High	Q922Q2	Serine/threonine-protein kinase RIO1 OS=Mus musculus OX=10090 GN=Riok1 PE=1 SV=2	95	13	13	13	25	64.9	-0.318	0	FALSE	52.46	55.49	13	6.86752e+06	5.09923e+06	6.67528e+06	6.86094e+06	8.49576e+06	7.77659e+06	6.86752e+06	5.09923e+06	6.67528e+06	6.86094e+06	8.49576e+06	7.77659e+06	0.802	6.84	MS/MS	MS/MS	MS/MS	MS/MS	MS/MS	MS/MS		0.151806	0.151806	0.32961
High	E9PZM7	SR-related CTD-associated factor 11 OS=Mus musculus OX=10090 GN=Scaf11 PE=1 SV=1	88	13	13	13	12	162	-0.745	0	FALSE	66.808	55.78	13	869311	801013	850398	1.14635e+06	1.77405e+06	1.37002e+06	869311	801013	850398	1.14635e+06	1.77405e+06	1.37002e+06	0.597	6.04	MS/MS	MS/MS	MS/MS	MS/MS	MS/MS	MS/MS		0.0132396	0.0132396	0.0839255
High	P29341	Polyadenylate-binding protein 1 OS=Mus musculus OX=10090 GN=Pabpc1 PE=1 SV=2	88	13	14	10	22	70.6	-0.06	0	FALSE	50.511	53.47	13	2.51276e+06	2.09805e+06	2.55373e+06	2.5678e+06	2.79838e+06	2.12178e+06	2.51276e+06	2.09805e+06	2.55373e+06	2.5678e+06	2.79838e+06	2.12178e+06	0.959	6.39	MS/MS	MS/MS	MS/MS	MS/MS	MS/MS	MS/MS		0.75477	0.75477	0.855417
High	Q923D5	WW domain-binding protein 11 OS=Mus musculus OX=10090 GN=Wbp11 PE=1 SV=2	85	13	15	13	21	69.8	-0.349	0	FALSE	59.691	55.73	13	1.77057e+06	1.38779e+06	1.85599e+06	1.48627e+06	3.68249e+06	1.72291e+06	1.77057e+06	1.38779e+06	1.85599e+06	1.48627e+06	3.68249e+06	1.72291e+06	0.785	6.27	MS/MS	MS/MS	MS/MS	MS/MS	MS/MS	MS/MS		0.406007	0.406007	0.587306
High	P13020	Gelsolin OS=Mus musculus OX=10090 GN=Gsn PE=1 SV=3	85	13	13	8	24	85.9	-0.028	0	FALSE	82.846	42.43	13	2.12931e+06	1.73368e+06	1.89866e+06	1.68915e+06	2.3355e+06	1.88233e+06	2.12931e+06	1.73368e+06	1.89866e+06	1.68915e+06	2.3355e+06	1.88233e+06	0.981	6.29	MS/MS	MS/MS	MS/MS	MS/MS	MS/MS	MS/MS		0.889085	0.889085	0.943313
High	Q9Z1Q9	Valine--tRNA ligase OS=Mus musculus OX=10090 GN=Vars1 PE=1 SV=1	84	13	14	13	11	140.1	-0.795	0	FALSE	55.796	42.62	13	565598	385244	612218	698940	1.11003e+06	897814	565598	385244	612218	698940	1.11003e+06	897814	0.576	5.83	MS/MS	MS/MS	MS/MS	MS/MS	MS/MS	MS/MS		0.0310652	0.0310652	0.137495
High	Q9CZU3	Exosome RNA helicase MTR4 OS=Mus musculus OX=10090 GN=Mtrex PE=1 SV=1	83	13	14	13	13	117.6	-0.037	0	FALSE	51.401	43.26	13	359186	305565	340594	319540	407235	310516	359186	305565	340594	319540	407235	310516	0.974	5.53	MS/MS	MS/MS	MS/MS	MS/MS	MS/MS	MS/MS		0.841001	0.841001	0.915009
High	Q8JZQ9	Eukaryotic translation initiation factor 3 subunit B OS=Mus musculus OX=10090 GN=Eif3b PE=1 SV=1	81	13	15	13	21	91.3	0.149	0	FALSE	74.676	47.32	13	1.09775e+06	1.08692e+06	1.15303e+06	778017	1.20531e+06	1.07591e+06	1.09775e+06	1.08692e+06	1.15303e+06	778017	1.20531e+06	1.07591e+06	1.109	6.02	MS/MS	MS/MS	MS/MS	MS/MS	MS/MS	MS/MS		0.505115	0.505115	0.663434
High	Q9D902	General transcription factor IIE subunit 2 OS=Mus musculus OX=10090 GN=Gtf2e2 PE=1 SV=2	80	13	14	13	49	33	0.201	0	FALSE	67.175	42.84	13	2.57258e+06	2.35048e+06	2.91963e+06	2.09109e+06	2.33498e+06	2.38024e+06	2.57258e+06	2.35048e+06	2.91963e+06	2.09109e+06	2.33498e+06	2.38024e+06	1.15	6.39	MS/MS	MS/MS	MS/MS	MS/MS	MS/MS	MS/MS		0.258304	0.258304	0.458934
High	P32261	Antithrombin-III OS=Mus musculus OX=10090 GN=Serpinc1 PE=1 SV=1	78	13	13	5	29	52	-0.238	0	FALSE	43.296	44.67	13	870142	815971	923954	820604	1.25376e+06	1.04534e+06	870142	815971	923954	820604	1.25376e+06	1.04534e+06	0.848	5.97	MS/MS	MS/MS	MS/MS	MS/MS	MS/MS	MS/MS		0.294014	0.294014	0.4931
High	Q9Z2Q2	Lysine-rich nucleolar protein 1 OS=Mus musculus OX=10090 GN=Knop1 PE=1 SV=2	78	13	14	13	30	53.8	-0.058	0	FALSE	58.513	45.66	13	3.63489e+06	2.70533e+06	3.15119e+06	3.1866e+06	3.55477e+06	3.08474e+06	3.63489e+06	2.70533e+06	3.15119e+06	3.1866e+06	3.55477e+06	3.08474e+06	0.961	6.51	MS/MS	MS/MS	MS/MS	MS/MS	MS/MS	MS/MS		0.754259	0.754259	0.855417
High	Q05CL8	La-related protein 7 OS=Mus musculus OX=10090 GN=Larp7 PE=1 SV=2	73	13	14	13	24	64.8	-0.838	0	FALSE	55.455	42.75	13	787313	710789	875760	1.26326e+06	1.57512e+06	1.40565e+06	787313	710789	875760	1.26326e+06	1.57512e+06	1.40565e+06	0.56	6.02	MS/MS	MS/MS	MS/MS	MS/MS	MS/MS	MS/MS		0.00340981	0.00340981	0.0342354
High	P60122	RuvB-like 1 OS=Mus musculus OX=10090 GN=Ruvbl1 PE=1 SV=1	71	13	13	13	38	50.2	0.776	0	FALSE	75.341	37.01	13	3.41889e+06	3.1524e+06	3.39762e+06	1.97446e+06	1.84203e+06	2.00616e+06	3.41889e+06	3.1524e+06	3.39762e+06	1.97446e+06	1.84203e+06	2.00616e+06	1.712	6.4	MS/MS	MS/MS	MS/MS	MS/MS	MS/MS	MS/MS		0.00185617	0.00185617	0.0243582
High	Q8BMS1	Trifunctional enzyme subunit alpha, mitochondrial OS=Mus musculus OX=10090 GN=Hadha PE=1 SV=1	71	13	13	13	18	82.6	0.126	0	FALSE	41.44	36.6	13	595185	371032	598507	523160	470778	413045	595185	371032	598507	523160	470778	413045	1.091	5.69	MS/MS	MS/MS	MS/MS	MS/MS	MS/MS	MS/MS		0.634361	0.634361	0.767561
High	Q0P678	Zinc finger CCCH domain-containing protein 18 OS=Mus musculus OX=10090 GN=Zc3h18 PE=1 SV=1	70	13	13	13	21	105.6	-0.395	0	FALSE	81.315	43.92	13	835455	710107	845250	660062	1.97202e+06	876730	835455	710107	845250	660062	1.97202e+06	876730	0.76	5.96	MS/MS	MS/MS	MS/MS	MS/MS	MS/MS	MS/MS		0.398876	0.398876	0.580216
High	Q91VN6	Probable ATP-dependent RNA helicase DDX41 OS=Mus musculus OX=10090 GN=Ddx41 PE=1 SV=2	67	13	13	13	25	69.8	-0.684	0	FALSE	55.837	41.07	13	434216	568518	483351	859419	724769	794781	434216	568518	483351	859419	724769	794781	0.622	5.8	MS/MS	MS/MS	MS/MS	MS/MS	MS/MS	MS/MS		0.00917198	0.00917198	0.0662864
High	P35601	Replication factor C subunit 1 OS=Mus musculus OX=10090 GN=Rfc1 PE=1 SV=2	60	13	13	13	12	125.9	0.137	0	FALSE	45.769	37.74	13	402032	353947	408794	251038	428878	406645	402032	353947	408794	251038	428878	406645	1.099	5.57	MS/MS	MS/MS	MS/MS	MS/MS	MS/MS	MS/MS		0.611852	0.611852	0.750008
High	Q9WTM5	RuvB-like 2 OS=Mus musculus OX=10090 GN=Ruvbl2 PE=1 SV=3	59	13	13	13	33	51.1	0.839	0	FALSE	63.296	32.39	13	1.61855e+06	1.49742e+06	1.67512e+06	1.10389e+06	633448	1.01478e+06	1.61855e+06	1.49742e+06	1.67512e+06	1.10389e+06	633448	1.01478e+06	1.789	6.08	MS/MS	MS/MS	MS/MS	MS/MS	MS/MS	MS/MS		0.0188642	0.0188642	0.10115
High	Q04692	SWI/SNF-related matrix-associated actin-dependent regulator of chromatin subfamily A containing DEAD/H box 1 OS=Mus musculus OX=10090 GN=Smarcad1 PE=1 SV=2	57	13	13	13	17	116.4	1.16	0	FALSE	64.994	28.8	13	784699	605489	895866	350680	198151	549486	784699	605489	895866	350680	198151	549486	2.234	5.7	MS/MS	MS/MS	MS/MS	MS/MS	MS/MS	MS/MS		0.0344781	0.0344781	0.147791
High	P25206	DNA replication licensing factor MCM3 OS=Mus musculus OX=10090 GN=Mcm3 PE=1 SV=2	57	13	14	13	21	91.5	-0.203	0	FALSE	56.24	32.62	13	372123	411263	459617	444879	570781	422791	372123	411263	459617	444879	570781	422791	0.869	5.65	MS/MS	MS/MS	MS/MS	MS/MS	MS/MS	MS/MS		0.327324	0.327324	0.5226
High	P11499	Heat shock protein HSP 90-beta OS=Mus musculus OX=10090 GN=Hsp90ab1 PE=1 SV=3	52	13	13	7	21	83.2	-1.32	0	FALSE	51.532	31.56	13	150090	143576	140680	775479	254839	238669	150090	143576	140680	775479	254839	238669	0.401	5.36	MS/MS	MS/MS	MS/MS	MS/MS	MS/MS	MS/MS		0.0401133	0.0401133	0.161751
High	Q99LH1	Nucleolar GTP-binding protein 2 OS=Mus musculus OX=10090 GN=Gnl2 PE=1 SV=2	47	13	13	13	19	83.3	-0.235	0	FALSE	42.004	20.88	13	395994	233361	413242	343350	426909	424286	395994	233361	413242	343350	426909	424286	0.85	5.56	MS/MS	MS/MS	MS/MS	MS/MS	MS/MS	MS/MS		0.432243	0.432243	0.612293
High	Q8CH25	SAFB-like transcription modulator OS=Mus musculus OX=10090 GN=Sltm PE=1 SV=1	47	13	13	13	16	116.9	0.048	0	FALSE	56.878	22.08	13	508261	286271	545002	310374	544025	424949	508261	286271	545002	310374	544025	424949	1.034	5.63	MS/MS	MS/MS	MS/MS	MS/MS	MS/MS	MS/MS		0.895101	0.895101	0.943369
High	Q9Z103	Activity-dependent neuroprotector homeobox protein OS=Mus musculus OX=10090 GN=Adnp PE=1 SV=2	44	13	13	13	14	124.2	0.6	0	FALSE	38.737	15.9	13	1.10032e+06	1.06002e+06	1.03962e+06	472313	901838	817397	1.10032e+06	1.06002e+06	1.03962e+06	472313	901838	817397	1.516	5.94	MS/MS	MS/MS	MS/MS	MS/MS	MS/MS	MS/MS		0.0820555	0.0820555	0.232199
High	Q62315	Protein Jumonji OS=Mus musculus OX=10090 GN=Jarid2 PE=1 SV=1	43	13	13	13	14	137.4	1.802	0	FALSE	54.218	15.75	13	229731	199040	199933	29993.5	66950.4	107459	229731	199040	199933	29993.5	66950.4	107459	3.486	5.05	MS/MS	MS/MS	MS/MS	MS/MS	MS/MS	MS/MS		0.0116748	0.0116748	0.0779712
High	Q689Z5	Protein strawberry notch homolog 1 OS=Mus musculus OX=10090 GN=Sbno1 PE=1 SV=2	36	13	13	13	11	153.6	1.695	0	FALSE	53.808	17.51	13	447760	385764	221721	91774.5	100667	122037	447760	385764	221721	91774.5	100667	122037	3.239	5.27	MS/MS	MS/MS	MS/MS	MS/MS	MS/MS	MS/MS		0.00224283	0.00224283	0.0272534
High	Q61595	Kinectin OS=Mus musculus OX=10090 GN=Ktn1 PE=1 SV=1	34	13	13	13	11	152.5	1.635	0	FALSE	32.893	12.84	13	928422	289712	683985	437751	45180.3	310686	928422	289712	683985	437751	45180.3	310686	3.105	5.51	MS/MS	MS/MS	MS/MS	MS/MS	MS/MS	MS/MS		0.15324	0.15324	0.331282
High	Q8CGF7	Transcription elongation regulator 1 OS=Mus musculus OX=10090 GN=Tcerg1 PE=1 SV=2	34	13	13	13	14	123.7	0.601	0	FALSE	46.117	17.36	13	190163	139615	200492	75596.4	157114	128336	190163	139615	200492	75596.4	157114	128336	1.517	5.15	MS/MS	MS/MS	MS/MS	MS/MS	MS/MS	MS/MS		0.124025	0.124025	0.293408
High	Q3TLH4	Protein PRRC2C OS=Mus musculus OX=10090 GN=Prrc2c PE=1 SV=3	29	13	13	12	6	310.7	-0.03	0	FALSE	42.426	10.35	13	203671	155181	256067	506931	153554	110676	203671	155181	256067	506931	153554	110676	0.979	5.31	MS/MS	MS/MS	MS/MS	MS/MS	MS/MS	MS/MS		0.962719	0.962719	0.977751
High	cont_P15636	Protease 1 OS=Achromobacter lyticus PE=1 SV=1	6469	12	13	12	21	68.1	0.095	0	TRUE	319.159	2704.61	12	1.17667e+10	1.39731e+10	8.9952e+09	1.16243e+10	1.04723e+10	9.98079e+09	1.17667e+10	1.39731e+10	8.9952e+09	1.16243e+10	1.04723e+10	9.98079e+09	1.068	10.04	MS/MS	MS/MS	MS/MS	MS/MS	MS/MS	MS/MS		0.673393	0.673393	0.795731
High	P02535	Keratin, type I cytoskeletal 10 OS=Mus musculus OX=10090 GN=Krt10 PE=1 SV=3	309	12	13	1	17	57.7		0	FALSE	76.787	186.9	12	0	0	0	0	0	0	0	0	0	0	0	0			MS/MS	MS/MS	MS/MS	MS/MS	MS/MS	MS/MS
High	P63158	High mobility group protein B1 OS=Mus musculus OX=10090 GN=Hmgb1 PE=1 SV=2	289	12	17	12	35	24.9	0.238	0	FALSE	184.036	157.97	12	1.73636e+08	1.25425e+08	1.64184e+08	1.11607e+08	1.69653e+08	1.15193e+08	1.73636e+08	1.25425e+08	1.64184e+08	1.11607e+08	1.69653e+08	1.15193e+08	1.179	8.15	MS/MS	MS/MS	MS/MS	MS/MS	MS/MS	MS/MS		0.373345	0.373345	0.561357
High	cont_P08727	Keratin, type I cytoskeletal 19 OS=Homo sapiens GN=KRT19 PE=1 SV=4	197	12	14	1	22	44.1		0	TRUE	50.553	127.33	12	0	0	0	0	0	0	0	0	0	0	0	0			MS/MS	MS/MS	MS/MS	MS/MS	MS/MS	MS/MS
High	Q922P9	Putative oxidoreductase GLYR1 OS=Mus musculus OX=10090 GN=Glyr1 PE=1 SV=1	189	12	20	12	27	59.7	-1.047	0	FALSE	116.133	113.52	12	1.04448e+07	8.62981e+06	9.4021e+06	1.85222e+07	2.02519e+07	1.99374e+07	1.04448e+07	8.62981e+06	9.4021e+06	1.85222e+07	2.02519e+07	1.99374e+07	0.484	7.13	MS/MS	MS/MS	MS/MS	MS/MS	MS/MS	MS/MS		0.00067136	0.00067136	0.0123994
High	P97351	40S ribosomal protein S3a OS=Mus musculus OX=10090 GN=Rps3a PE=1 SV=3	159	12	17	12	43	29.9	1.006	0	FALSE	71.49	107.02	12	1.29743e+07	1.00502e+07	1.21303e+07	6.70069e+06	5.1114e+06	5.70307e+06	1.29743e+07	1.00502e+07	1.21303e+07	6.70069e+06	5.1114e+06	5.70307e+06	2.008	6.91	MS/MS	MS/MS	MS/MS	MS/MS	MS/MS	MS/MS		0.00237206	0.00237206	0.0276282
High	Q8BIZ6	Smad nuclear-interacting protein 1 OS=Mus musculus OX=10090 GN=Snip1 PE=1 SV=1	113	12	13	12	38	44.4	0.014	0	FALSE	88.54	64.95	12	6.13216e+06	5.49113e+06	6.38161e+06	4.93518e+06	6.43553e+06	6.57188e+06	6.13216e+06	5.49113e+06	6.38161e+06	4.93518e+06	6.43553e+06	6.57188e+06	1.01	6.78	MS/MS	MS/MS	MS/MS	MS/MS	MS/MS	MS/MS		0.941341	0.941341	0.968532
High	Q3UMU9	Hepatoma-derived growth factor-related protein 2 OS=Mus musculus OX=10090 GN=Hdgfl2 PE=1 SV=1	113	12	12	10	19	74.2	-0.005	0	FALSE	61.33	74.62	12	2.74084e+06	2.64942e+06	2.74061e+06	2.20372e+06	3.49338e+06	2.60978e+06	2.74084e+06	2.64942e+06	2.74061e+06	2.20372e+06	3.49338e+06	2.60978e+06	0.997	6.43	MS/MS	MS/MS	MS/MS	MS/MS	MS/MS	MS/MS		0.983549	0.983549	0.988837
High	P47911	60S ribosomal protein L6 OS=Mus musculus OX=10090 GN=Rpl6 PE=1 SV=3	103	12	12	12	31	33.5	0.406	0	FALSE	35.923	70.38	12	7.77546e+06	7.0422e+06	7.66004e+06	5.29173e+06	6.547e+06	5.20457e+06	7.77546e+06	7.0422e+06	7.66004e+06	5.29173e+06	6.547e+06	5.20457e+06	1.325	6.81	MS/MS	MS/MS	MS/MS	MS/MS	MS/MS	MS/MS		0.0515045	0.0515045	0.187016
High	A0A1D9BZF0	Germ cell nuclear acidic protein OS=Mus musculus OX=10090 GN=Gcna PE=1 SV=1	101	12	17	12	42	53.4	-2.641	0	FALSE	104.381	55.4	12	5.53161e+06	5.35306e+06	6.01134e+06	2.98736e+07	4.30932e+07	3.35687e+07	5.53161e+06	5.35306e+06	6.01134e+06	2.98736e+07	4.30932e+07	3.35687e+07	0.16	7.15	MS/MS	MS/MS	MS/MS	MS/MS	MS/MS	MS/MS		1.95646e-05	1.95646e-05	0.000770227	5
High	Q9Z204	Heterogeneous nuclear ribonucleoproteins C1/C2 OS=Mus musculus OX=10090 GN=Hnrnpc PE=1 SV=1	95	12	13	12	35	34.4	0.531	0	FALSE	58.403	54.53	12	2.00286e+07	1.9035e+07	2.03611e+07	1.34841e+07	1.38944e+07	1.37422e+07	2.00286e+07	1.9035e+07	2.03611e+07	1.34841e+07	1.38944e+07	1.37422e+07	1.445	7.22	MS/MS	MS/MS	MS/MS	MS/MS	MS/MS	MS/MS		0.00867962	0.00867962	0.0642317
High	O35841	Apoptosis inhibitor 5 OS=Mus musculus OX=10090 GN=Api5 PE=1 SV=2	94	12	12	12	24	56.8	0.299	0	FALSE	45.008	53.56	12	5.11825e+06	4.47547e+06	5.99322e+06	3.98965e+06	4.54273e+06	4.06366e+06	5.11825e+06	4.47547e+06	5.99322e+06	3.98965e+06	4.54273e+06	4.06366e+06	1.231	6.67	MS/MS	MS/MS	MS/MS	MS/MS	MS/MS	MS/MS		0.141084	0.141084	0.315488
High	cont_P02768	Serum albumin OS=Homo sapiens GN=ALB PE=1 SV=2	76	12	12	9	18	69.3	-3.233	0	TRUE	49.614	44.25	12	83061.6	551173	0	821048	2.5711e+06	389383	83061.6	551173	21592.7	821048	2.5711e+06	389383	0.106	5.48	MS/MS	MS/MS	MS/MS	MS/MS	MS/MS	MS/MS		0.058622	0.058622	0.200225
High	Q3THK3	General transcription factor IIF subunit 1 OS=Mus musculus OX=10090 GN=Gtf2f1 PE=1 SV=2	75	12	14	12	28	57.2	-0.23	0	FALSE	78.915	49.77	12	9.91148e+06	9.39667e+06	1.13985e+07	1.13723e+07	1.16269e+07	1.29549e+07	9.91148e+06	9.39667e+06	1.13985e+07	1.13723e+07	1.16269e+07	1.29549e+07	0.853	7.04	MS/MS	MS/MS	MS/MS	MS/MS	MS/MS	MS/MS		0.196027	0.196027	0.390874
High	D3Z0M9	RNA helicase OS=Mus musculus OX=10090 GN=Ddx23 PE=1 SV=1	68	12	12	12	15	95.4	-0.042	0	FALSE	44.368	40.24	12	685095	598581	688275	628707	748078	655204	685095	598581	688275	628707	748078	655204	0.971	5.82	MS/MS	MS/MS	MS/MS	MS/MS	MS/MS	MS/MS		0.796194	0.796194	0.884171
High	Q9D0E1	Heterogeneous nuclear ribonucleoprotein M OS=Mus musculus OX=10090 GN=Hnrnpm PE=1 SV=3	67	12	15	12	18	77.6	1.557	0	FALSE	43.443	31.73	12	481750	378596	537404	276367	0	320742	481750	378596	537404	276367	43404.3	320742	2.942	5.43	MS/MS	MS/MS	MS/MS	MS/MS	MS/MS	MS/MS		0.11063	0.11063	0.275837
High	P99024	Tubulin beta-5 chain OS=Mus musculus OX=10090 GN=Tubb5 PE=1 SV=1	66	12	14	3	39	49.6	1.043	0	FALSE	77.745	35.21	12	3.85887e+06	3.46218e+06	3.66694e+06	1.77553e+06	1.46054e+06	2.15758e+06	3.85887e+06	3.46218e+06	3.66694e+06	1.77553e+06	1.46054e+06	2.15758e+06	2.061	6.41	MS/MS	MS/MS	MS/MS	MS/MS	MS/MS	MS/MS		0.00234902	0.00234902	0.0276282
High	Q9QX47	Protein SON OS=Mus musculus OX=10090 GN=Son PE=1 SV=2	65	12	12	12	7	265.5	-0.37	0	FALSE	53.449	39.26	12	552565	510355	634047	711507	940927	575883	552565	510355	634047	711507	940927	575883	0.774	5.81	MS/MS	MS/MS	MS/MS	MS/MS	MS/MS	MS/MS		0.16805	0.16805	0.351612
High	Q9QZQ8	Core histone macro-H2A.1 OS=Mus musculus OX=10090 GN=Macroh2a1 PE=1 SV=3	65	12	12	10	40	39.7	-0.138	0	FALSE	60.088	36.42	12	2.75485e+06	2.42365e+06	3.03297e+06	2.96561e+06	2.82953e+06	3.21771e+06	2.75485e+06	2.42365e+06	3.03297e+06	2.96561e+06	2.82953e+06	3.21771e+06	0.909	6.46	MS/MS	MS/MS	MS/MS	MS/MS	MS/MS	MS/MS		0.422379	0.422379	0.60179
High	Q3USH5	Splicing factor, suppressor of white-apricot homolog OS=Mus musculus OX=10090 GN=Sfswap PE=1 SV=2	57	12	13	12	14	104.1	-1.043	0	FALSE	60.678	28.17	12	361919	358776	407879	772831	747480	801413	361919	358776	407879	772831	747480	801413	0.485	5.73	MS/MS	MS/MS	MS/MS	MS/MS	MS/MS	MS/MS		0.000507152	0.000507152	0.00998289
High	Q8CGC7	Bifunctional glutamate/proline--tRNA ligase OS=Mus musculus OX=10090 GN=Eprs1 PE=1 SV=4	54	12	12	12	11	170	-0.904	0	FALSE	59.042	29.84	12	85765.7	88827.1	97988.3	161014	167561	181311	85765.7	88827.1	97988.3	161014	167561	181311	0.534	5.09	MS/MS	MS/MS	MS/MS	MS/MS	MS/MS	MS/MS		0.00116204	0.00116204	0.0186925
High	Q8C9B9	Death-inducer obliterator 1 OS=Mus musculus OX=10090 GN=Dido1 PE=1 SV=4	50	12	12	12	6	247	0.334	0	FALSE	48.168	20.53	12	102096	85512.6	83123.2	109750	77692.9	42535.2	102096	85512.6	83123.2	109750	77692.9	42535.2	1.26	4.9	MS/MS	MS/MS	MS/MS	MS/MS	MS/MS	MS/MS		0.411802	0.411802	0.590092
High	O54774	AP-3 complex subunit delta-1 OS=Mus musculus OX=10090 GN=Ap3d1 PE=1 SV=1	50	12	12	12	13	135	0.072	0	FALSE	54.286	23.5	12	407135	299855	436968	389085	414804	284487	407135	299855	436968	389085	414804	284487	1.051	5.56	MS/MS	MS/MS	MS/MS	MS/MS	MS/MS	MS/MS		0.775876	0.775876	0.869447
High	Q8CIL4	Uncharacterized protein C1orf131 homolog OS=Mus musculus OX=10090 PE=1 SV=1	47	12	12	12	51	31.3	0.716	0	FALSE	36.483	22.52	12	2.14015e+06	1.60917e+06	2.38989e+06	1.65766e+06	951962	1.178e+06	2.14015e+06	1.60917e+06	2.38989e+06	1.65766e+06	951962	1.178e+06	1.642	6.2	MS/MS	MS/MS	MS/MS	MS/MS	MS/MS	MS/MS		0.0470021	0.0470021	0.176228
High	Q9DC23	DnaJ homolog subfamily C member 10 OS=Mus musculus OX=10090 GN=Dnajc10 PE=1 SV=2	47	12	12	12	18	90.5	0.374	0	FALSE	43.516	25.58	12	791089	565640	729029	577054	481006	539682	791089	565640	729029	577054	481006	539682	1.296	5.78	MS/MS	MS/MS	MS/MS	MS/MS	MS/MS	MS/MS		0.103946	0.103946	0.265818
High	P59328	WD repeat and HMG-box DNA-binding protein 1 OS=Mus musculus OX=10090 GN=Wdhd1 PE=1 SV=2	41	12	12	12	12	124.2	0.959	0	FALSE	36.859	20.14	12	237751	179058	215382	110974	69192.8	162432	237751	179058	215382	110974	69192.8	162432	1.944	5.18	MS/MS	MS/MS	MS/MS	MS/MS	MS/MS	MS/MS		0.0365342	0.0365342	0.153958
High	P07356	Annexin A2 OS=Mus musculus OX=10090 GN=Anxa2 PE=1 SV=2	37	12	12	12	38	38.7	-2.616	0	FALSE	44.3	18.75	12	532436	0	703254	2.15636e+06	1.63526e+06	795005	532436	32506.3	703254	2.15636e+06	1.63526e+06	795005	0.163	5.76	MS/MS	MS/MS	MS/MS	MS/MS	MS/MS	MS/MS		0.0914601	0.0914601	0.245645
High	P01837	Immunoglobulin kappa constant OS=Mus musculus OX=10090 GN=Igkc PE=1 SV=2	2830	11	14	11	60	11.9	0.347	0	TRUE	205.469	1489.3	11	2.9126e+10	2.65672e+10	2.83311e+10	2.6675e+10	1.54807e+10	2.58196e+10	2.9126e+10	2.65672e+10	2.83311e+10	2.6675e+10	1.54807e+10	2.58196e+10	1.272	10.39	MS/MS	MS/MS	MS/MS	MS/MS	MS/MS	MS/MS		0.229502	0.229502	0.426503
High	Q6PDM2	Serine/arginine-rich splicing factor 1 OS=Mus musculus OX=10090 GN=Srsf1 PE=1 SV=3	441	11	12	11	33	27.7	-0.437	0	FALSE	61.761	294.15	11	4.48009e+08	3.99797e+08	4.86505e+08	5.26204e+08	7.49316e+08	5.47812e+08	4.48009e+08	3.99797e+08	4.86505e+08	5.26204e+08	7.49316e+08	5.47812e+08	0.739	8.71	MS/MS	MS/MS	MS/MS	MS/MS	MS/MS	MS/MS		0.0790894	0.0790894	0.226421
High	P30681	High mobility group protein B2 OS=Mus musculus OX=10090 GN=Hmgb2 PE=1 SV=3	363	11	13	11	37	24.1	0.192	0	FALSE	179.587	197.73	11	4.93605e+08	4.19873e+08	5.58195e+08	4.51592e+08	4.66504e+08	3.68209e+08	4.93605e+08	4.19873e+08	5.58195e+08	4.51592e+08	4.66504e+08	3.68209e+08	1.143	8.66	MS/MS	MS/MS	MS/MS	MS/MS	MS/MS	MS/MS		0.351844	0.351844	0.543831
High	P62806	Histone H4 OS=Mus musculus OX=10090 GN=H4f16 PE=1 SV=2	331	11	14	11	60	11.4	0.805	0	FALSE	124.889	205.29	11	2.09831e+09	1.46218e+09	1.8712e+09	1.02223e+09	9.92037e+08	1.06054e+09	2.09831e+09	1.46218e+09	1.8712e+09	1.02223e+09	9.92037e+08	1.06054e+09	1.748	9.13	MS/MS	MS/MS	MS/MS	MS/MS	MS/MS	MS/MS		0.00629649	0.00629649	0.0514316
High	P24369	Peptidyl-prolyl cis-trans isomerase B OS=Mus musculus OX=10090 GN=Ppib PE=1 SV=2	261	11	14	11	54	23.7	-0.071	0	FALSE	90.291	166.98	11	6.11044e+07	5.82265e+07	6.62596e+07	6.95737e+07	6.82238e+07	5.75208e+07	6.11044e+07	5.82265e+07	6.62596e+07	6.95737e+07	6.82238e+07	5.75208e+07	0.952	7.8	MS/MS	MS/MS	MS/MS	MS/MS	MS/MS	MS/MS		0.669858	0.669858	0.79218
High	Q3TWW8	Serine/arginine-rich splicing factor 6 OS=Mus musculus OX=10090 GN=Srsf6 PE=1 SV=1	232	11	11	9	29	39	0.258	0	FALSE	61.6	140.66	11	6.09751e+07	5.31691e+07	6.2029e+07	4.8459e+07	5.32583e+07	4.55686e+07	6.09751e+07	5.31691e+07	6.2029e+07	4.8459e+07	5.32583e+07	4.55686e+07	1.196	7.73	MS/MS	MS/MS	MS/MS	MS/MS	MS/MS	MS/MS		0.149314	0.149314	0.327528
High	P97376	Protein FRG1 OS=Mus musculus OX=10090 GN=Frg1 PE=1 SV=2	220	11	12	11	38	29.1	0.252	0	FALSE	100.506	138.62	11	9.14709e+07	8.00282e+07	9.83174e+07	6.48337e+07	8.12782e+07	8.09279e+07	9.14709e+07	8.00282e+07	9.83174e+07	6.48337e+07	8.12782e+07	8.09279e+07	1.191	7.91	MS/MS	MS/MS	MS/MS	MS/MS	MS/MS	MS/MS		0.207352	0.207352	0.400773
High	Q5SUF2	Luc7-like protein 3 OS=Mus musculus OX=10090 GN=Luc7l3 PE=1 SV=1	210	11	15	11	25	51.4	0.038	0	FALSE	126.101	139.08	11	4.9445e+07	4.08146e+07	5.16585e+07	4.18343e+07	4.82436e+07	4.77399e+07	4.9445e+07	4.08146e+07	5.16585e+07	4.18343e+07	4.82436e+07	4.77399e+07	1.027	7.67	MS/MS	MS/MS	MS/MS	MS/MS	MS/MS	MS/MS		0.829278	0.829278	0.906872
High	P04104	Keratin, type II cytoskeletal 1 OS=Mus musculus OX=10090 GN=Krt1 PE=1 SV=4	205	11	11	2	9	65.6		0	TRUE	65.27	125.75	11	0	0	0	0	17714.8	0	21684	32506.3	21592.7	26766	17714.8	24321.8			MS/MS	MS/MS	MS/MS	MS/MS	MS/MS	MS/MS
High	O35326	Serine/arginine-rich splicing factor 5 OS=Mus musculus OX=10090 GN=Srsf5 PE=1 SV=2	191	11	11	10	31	30.9	0.502	0	FALSE	84.29	122.86	11	2.13222e+08	1.87574e+08	2.05523e+08	1.42348e+08	1.32057e+08	1.53943e+08	2.13222e+08	1.87574e+08	2.05523e+08	1.42348e+08	1.32057e+08	1.53943e+08	1.416	8.23	MS/MS	MS/MS	MS/MS	MS/MS	MS/MS	MS/MS		0.0172914	0.0172914	0.0961633
High	P22599	Alpha-1-antitrypsin 1-2 OS=Mus musculus OX=10090 GN=Serpina1b PE=1 SV=2	188	11	13	3	37	45.9	0.076	0	FALSE	124.434	102.82	11	2.15464e+06	1.92356e+06	2.41338e+06	1.78342e+06	2.66437e+06	1.79729e+06	2.15464e+06	1.92356e+06	2.41338e+06	1.78342e+06	2.66437e+06	1.79729e+06	1.054	6.32	MS/MS	MS/MS	MS/MS	MS/MS	MS/MS	MS/MS		0.747498	0.747498	0.849208
High	P61979	Heterogeneous nuclear ribonucleoprotein K OS=Mus musculus OX=10090 GN=Hnrnpk PE=1 SV=1	170	11	13	11	33	50.9	0.147	0	FALSE	101.337	109.17	11	1.5563e+07	1.70514e+07	1.91969e+07	1.64621e+07	1.52113e+07	1.49819e+07	1.5563e+07	1.70514e+07	1.91969e+07	1.64621e+07	1.52113e+07	1.49819e+07	1.107	7.21	MS/MS	MS/MS	MS/MS	MS/MS	MS/MS	MS/MS		0.380474	0.380474	0.56624
High	Q8R081	Heterogeneous nuclear ribonucleoprotein L OS=Mus musculus OX=10090 GN=Hnrnpl PE=1 SV=2	161	11	15	11	26	63.9	-0.244	0	FALSE	96.006	73.53	11	4.76674e+06	4.09502e+06	5.38957e+06	4.73563e+06	5.78456e+06	6.38305e+06	4.76674e+06	4.09502e+06	5.38957e+06	4.73563e+06	5.78456e+06	6.38305e+06	0.844	6.71	MS/MS	MS/MS	MS/MS	MS/MS	MS/MS	MS/MS		0.263128	0.263128	0.463926
High	Q8C5N3	Pre-mRNA-splicing factor CWC22 homolog OS=Mus musculus OX=10090 GN=Cwc22 PE=1 SV=1	156	11	14	11	11	104.7	-0.403	0	FALSE	44.914	97.09	11	2.37092e+06	1.92624e+06	1.96087e+06	2.3602e+06	3.21976e+06	2.72525e+06	2.37092e+06	1.92624e+06	1.96087e+06	2.3602e+06	3.21976e+06	2.72525e+06	0.756	6.38	MS/MS	MS/MS	MS/MS	MS/MS	MS/MS	MS/MS		0.0823962	0.0823962	0.232199
High	E9Q6E5	Serine and arginine-rich-splicing factor 11 OS=Mus musculus OX=10090 GN=Srsf11 PE=1 SV=1	142	11	12	11	28	56.7	-0.147	0	FALSE	92.406	94.09	11	1.77203e+07	1.50884e+07	1.74427e+07	1.64294e+07	1.8551e+07	2.07772e+07	1.77203e+07	1.50884e+07	1.74427e+07	1.64294e+07	1.8551e+07	2.07772e+07	0.903	7.25	MS/MS	MS/MS	MS/MS	MS/MS	MS/MS	MS/MS		0.415505	0.415505	0.593692
High	Q00623	Apolipoprotein A-I OS=Mus musculus OX=10090 GN=Apoa1 PE=1 SV=2	103	11	11	11	41	30.6	-0.31	0	FALSE	51.606	73.76	11	8.83717e+06	9.08478e+06	9.78043e+06	1.05855e+07	1.21008e+07	1.16884e+07	8.83717e+06	9.08478e+06	9.78043e+06	1.05855e+07	1.21008e+07	1.16884e+07	0.806	7.01	MS/MS	MS/MS	MS/MS	MS/MS	MS/MS	MS/MS		0.0789939	0.0789939	0.226421
High	Q8BGZ7	Keratin, type II cytoskeletal 75 OS=Mus musculus OX=10090 GN=Krt75 PE=1 SV=1	103	11	12	1	17	59.7		0	TRUE	54.712	73.72	11	0	0	0	0	303401	0	21684	32506.3	21592.7	26766	303401	24321.8			MS/MS	MS/MS	MS/MS	MS/MS	MS/MS	MS/MS
High	Q80X50	Ubiquitin-associated protein 2-like OS=Mus musculus OX=10090 GN=Ubap2l PE=1 SV=1	102	11	13	11	13	116.7	-0.975	0	FALSE	80.616	60.26	11	1.59001e+06	1.39095e+06	1.8606e+06	2.59093e+06	3.60307e+06	3.34986e+06	1.59001e+06	1.39095e+06	1.8606e+06	2.59093e+06	3.60307e+06	3.34986e+06	0.509	6.35	MS/MS	MS/MS	MS/MS	MS/MS	MS/MS	MS/MS		0.00430993	0.00430993	0.0399215
High	P62702	40S ribosomal protein S4, X isoform OS=Mus musculus OX=10090 GN=Rps4x PE=1 SV=2	99	11	11	11	33	29.6	1.78	0	FALSE	44.72	68.98	11	1.24362e+07	1.04211e+07	1.38743e+07	3.90562e+06	2.94757e+06	3.85664e+06	1.24362e+07	1.04211e+07	1.38743e+07	3.90562e+06	2.94757e+06	3.85664e+06	3.434	6.82	MS/MS	MS/MS	MS/MS	MS/MS	MS/MS	MS/MS		0.000199299	0.000199299	0.00520728
High	P05213	Tubulin alpha-1B chain OS=Mus musculus OX=10090 GN=Tuba1b PE=1 SV=2	99	11	13	3	30	50.1	0.522	0	FALSE	63.25	60.75	11	2.03987e+06	1.94851e+06	2.23735e+06	1.59227e+06	1.52946e+06	1.23273e+06	2.03987e+06	1.94851e+06	2.23735e+06	1.59227e+06	1.52946e+06	1.23273e+06	1.436	6.24	MS/MS	MS/MS	MS/MS	MS/MS	MS/MS	MS/MS		0.0251086	0.0251086	0.122353
High	Q8R0A0	General transcription factor IIF subunit 2 OS=Mus musculus OX=10090 GN=Gtf2f2 PE=1 SV=1	97	11	12	11	59	28.4	0.078	0	FALSE	74.326	60.1	11	9.00529e+06	8.84514e+06	1.02608e+07	8.09485e+06	1.07091e+07	8.01295e+06	9.00529e+06	8.84514e+06	1.02608e+07	8.09485e+06	1.07091e+07	8.01295e+06	1.056	6.96	MS/MS	MS/MS	MS/MS	MS/MS	MS/MS	MS/MS		0.687796	0.687796	0.805905
High	P60229	Eukaryotic translation initiation factor 3 subunit E OS=Mus musculus OX=10090 GN=Eif3e PE=1 SV=1	95	11	14	11	25	52.2	0.128	0	FALSE	57.24	55.1	11	2.3767e+06	2.07279e+06	2.46566e+06	1.78856e+06	2.46191e+06	2.1141e+06	2.3767e+06	2.07279e+06	2.46566e+06	1.78856e+06	2.46191e+06	2.1141e+06	1.093	6.34	MS/MS	MS/MS	MS/MS	MS/MS	MS/MS	MS/MS		0.517101	0.517101	0.67093
High	Q91WK2	Eukaryotic translation initiation factor 3 subunit H OS=Mus musculus OX=10090 GN=Eif3h PE=1 SV=1	95	11	12	11	37	39.8	0.016	0	FALSE	62.784	54.24	11	3.23857e+06	2.63379e+06	3.43761e+06	2.90527e+06	3.29829e+06	2.95765e+06	3.23857e+06	2.63379e+06	3.43761e+06	2.90527e+06	3.29829e+06	2.95765e+06	1.011	6.49	MS/MS	MS/MS	MS/MS	MS/MS	MS/MS	MS/MS		0.927199	0.927199	0.958442
High	O70194	Eukaryotic translation initiation factor 3 subunit D OS=Mus musculus OX=10090 GN=Eif3d PE=1 SV=2	91	11	11	11	24	63.9	0.219	0	FALSE	57.08	60.85	11	3.61064e+06	3.26781e+06	3.23938e+06	3.36631e+06	2.86899e+06	2.50892e+06	3.61064e+06	3.26781e+06	3.23938e+06	3.36631e+06	2.86899e+06	2.50892e+06	1.164	6.49	MS/MS	MS/MS	MS/MS	MS/MS	MS/MS	MS/MS		0.255462	0.255462	0.456886
High	Q80UZ2	Protein SDA1 homolog OS=Mus musculus OX=10090 GN=Sdad1 PE=1 SV=1	87	11	12	11	17	79.5	0.469	0	FALSE	54.767	59.05	11	1.33476e+06	1.19117e+06	1.42723e+06	583727	1.19053e+06	1.23023e+06	1.33476e+06	1.19117e+06	1.42723e+06	583727	1.19053e+06	1.23023e+06	1.385	6.05	MS/MS	MS/MS	MS/MS	MS/MS	MS/MS	MS/MS		0.214997	0.214997	0.409205
High	Q3TIX9	U4/U6.U5 tri-snRNP-associated protein 2 OS=Mus musculus OX=10090 GN=Usp39 PE=1 SV=2	83	11	12	11	24	65.1	0.407	0	FALSE	61.138	33.73	11	1.65425e+06	1.52181e+06	1.69992e+06	887223	1.40788e+06	1.47067e+06	1.65425e+06	1.52181e+06	1.69992e+06	887223	1.40788e+06	1.47067e+06	1.326	6.15	MS/MS	MS/MS	MS/MS	MS/MS	MS/MS	MS/MS		0.149202	0.149202	0.327528
High	Q921F4	Heterogeneous nuclear ribonucleoprotein L-like OS=Mus musculus OX=10090 GN=Hnrnpll PE=1 SV=3	82	11	11	11	25	64.1	-0.138	0	FALSE	66.478	39.76	11	1.49718e+06	1.00875e+06	1.47887e+06	1.14184e+06	1.53958e+06	1.69246e+06	1.49718e+06	1.00875e+06	1.47887e+06	1.14184e+06	1.53958e+06	1.69246e+06	0.909	6.14	MS/MS	MS/MS	MS/MS	MS/MS	MS/MS	MS/MS		0.607769	0.607769	0.74758
High	Q80Y32	HMG box domain-containing 4 OS=Mus musculus OX=10090 GN=Hmgxb4 PE=1 SV=1	76	11	12	11	28	65.3	4.318	0	FALSE	69.077	39.56	11	1.07783e+07	8.31001e+06	8.52627e+06	486088	476357	415754	1.07783e+07	8.31001e+06	8.52627e+06	486088	476357	415754	19.944	6.31	MS/MS	MS/MS	MS/MS	MS/MS	MS/MS	MS/MS		9.09255e-07	9.09255e-07	0.000140266	1
High	Q9ESX5	H/ACA ribonucleoprotein complex subunit DKC1 OS=Mus musculus OX=10090 GN=Dkc1 PE=1 SV=4	74	11	11	11	32	57.4	-0.322	0	FALSE	74.838	40.67	11	2.57902e+06	2.50717e+06	2.79055e+06	2.33582e+06	4.2931e+06	3.51429e+06	2.57902e+06	2.50717e+06	2.79055e+06	2.33582e+06	4.2931e+06	3.51429e+06	0.8	6.47	MS/MS	MS/MS	MS/MS	MS/MS	MS/MS	MS/MS		0.26652	0.26652	0.464701
High	Q61191	Host cell factor 1 OS=Mus musculus OX=10090 GN=Hcfc1 PE=1 SV=2	71	11	11	11	6	210.3	-0.274	0	FALSE	40.421	37.53	11	350785	258848	283520	287689	535206	295366	350785	258848	283520	287689	535206	295366	0.827	5.51	MS/MS	MS/MS	MS/MS	MS/MS	MS/MS	MS/MS		0.40587	0.40587	0.587306
High	P57784	U2 small nuclear ribonucleoprotein A' OS=Mus musculus OX=10090 GN=Snrpa1 PE=1 SV=2	70	11	11	11	44	28.3	-0.201	0	FALSE	58.499	48.85	11	1.50631e+07	1.3492e+07	1.73334e+07	1.80842e+07	1.9317e+07	1.53089e+07	1.50631e+07	1.3492e+07	1.73334e+07	1.80842e+07	1.9317e+07	1.53089e+07	0.87	7.21	MS/MS	MS/MS	MS/MS	MS/MS	MS/MS	MS/MS		0.31033	0.31033	0.509609
High	Q6PGG6	Guanine nucleotide-binding protein-like 3-like protein OS=Mus musculus OX=10090 GN=Gnl3l PE=1 SV=1	67	11	11	11	21	65.2	0.311	0	FALSE	45.968	32.65	11	694592	719149	824096	555670	690458	561702	694592	719149	824096	555670	690458	561702	1.241	5.82	MS/MS	MS/MS	MS/MS	MS/MS	MS/MS	MS/MS		0.120677	0.120677	0.288614
High	P27659	60S ribosomal protein L3 OS=Mus musculus OX=10090 GN=Rpl3 PE=1 SV=3	65	11	11	11	32	46.1	0.642	0	FALSE	53.099	38.66	11	2.25203e+06	1.82219e+06	2.67272e+06	1.26523e+06	1.57405e+06	1.4505e+06	2.25203e+06	1.82219e+06	2.67272e+06	1.26523e+06	1.57405e+06	1.4505e+06	1.56	6.25	MS/MS	MS/MS	MS/MS	MS/MS	MS/MS	MS/MS		0.0230815	0.0230815	0.116511
High	Q8K205	Processing of 1, ribonuclease P/MRP family, (S. cerevisiae) OS=Mus musculus OX=10090 GN=Pop1 PE=1 SV=1	64	11	12	11	13	117.3	0.964	0	FALSE	58.413	35.42	11	866280	655441	835763	410376	377167	413197	866280	655441	835763	410376	377167	413197	1.95	5.75	MS/MS	MS/MS	MS/MS	MS/MS	MS/MS	MS/MS		0.00196853	0.00196853	0.0252764
High	Q80UG5	Septin-9 OS=Mus musculus OX=10090 GN=Septin9 PE=1 SV=1	60	11	11	11	17	65.5	0.048	0	FALSE	36.001	35.67	11	737363	704706	816404	667634	904639	636234	737363	704706	816404	667634	904639	636234	1.034	5.87	MS/MS	MS/MS	MS/MS	MS/MS	MS/MS	MS/MS		0.816915	0.816915	0.898607
High	P39447	Tight junction protein ZO-1 OS=Mus musculus OX=10090 GN=Tjp1 PE=1 SV=2	58	11	11	11	8	194.6	-0.798	0	FALSE	48.545	29.7	11	111323	108708	123011	201919	198764	195119	111323	108708	123011	201919	198764	195119	0.575	5.18	MS/MS	MS/MS	MS/MS	MS/MS	MS/MS	MS/MS		0.00167133	0.00167133	0.023686
High	Q9D3E6	Cohesin subunit SA-1 OS=Mus musculus OX=10090 GN=Stag1 PE=1 SV=3	58	11	11	7	10	144.3	0.758	0	FALSE	46.167	22.87	11	401910	277688	354055	111517	588609	124474	401910	277688	354055	111517	588609	124474	1.691	5.42	MS/MS	MS/MS	MS/MS	MS/MS	MS/MS	MS/MS		0.31902	0.31902	0.516509
High	Q80X41	Serine/threonine-protein kinase VRK1 OS=Mus musculus OX=10090 GN=Vrk1 PE=1 SV=2	53	11	13	11	26	49.7	0.474	0	FALSE	47.71	32.87	11	1.86177e+06	1.51156e+06	2.12569e+06	1.1673e+06	1.1351e+06	1.68543e+06	1.86177e+06	1.51156e+06	2.12569e+06	1.1673e+06	1.1351e+06	1.68543e+06	1.389	6.19	MS/MS	MS/MS	MS/MS	MS/MS	MS/MS	MS/MS		0.098993	0.098993	0.258471
High	Q497V5	S1 RNA-binding domain-containing protein 1 OS=Mus musculus OX=10090 GN=Srbd1 PE=2 SV=3	49	11	11	11	12	110.2	-0.531	0	FALSE	38.363	26.3	11	276032	261465	281119	356351	427999	401320	276032	261465	281119	356351	427999	401320	0.692	5.52	MS/MS	MS/MS	MS/MS	MS/MS	MS/MS	MS/MS		0.0137373	0.0137373	0.0841101
High	B1AR17	DNA helicase OS=Mus musculus OX=10090 GN=Chd3 PE=1 SV=1	48	11	11	1	6	232.6		0	FALSE	35.238	27.2	11	0	0	0	0	0	0	0	0	0	0	0	0			MS/MS	MS/MS	MS/MS	MS/MS	MS/MS	MS/MS
[truncated: 1,823 more rows]

## Sheet: D - classical WF interactors 
Proteins from classical workflow with statistically significantly higher abundances in Smarca5 flag-tagged samples constituting potential Smarca5 interactors. Protein list from tab B filtered for proteins with i) positive fold change and ii) statistical significance at 1 or 5% FDR (column AN = 1 or 5). Lines with red background vizualize proteins that were quantified via a single peptide only. Ne…
[truncated: 28 more rows]

[truncated: 1 more sheets: E - advanced WF interactors]
