# Supplementary material for: Micropillar arrays, wide window acquisition and AI-based data analysis improve comprehensiveness in multiple proteomic applications
Source: Nat Commun. 2024 Feb 3;15:1019. doi: 10.1038/s41467-024-45391-z (PMC10838342; doi:10.1038/s41467-024-45391-z)
Supplement: Supplementary file 9 — Supplementary Data 6 [file 41467_2024_45391_MOESM9_ESM.xlsx]

## Sheet: 5cm uPAC runs
Supplementary Data 6. Description of MS methods for the µPAC column comparisons. Details for the mass spectrometry methods employed to compare the different micro pillar array columns are described in this supplemental table. Column A denotes the unique raw file name tag associated with each set of triplicates per condition. Column B, C and D illustrate the injection amount the LC gradient length…
unique raw file ID tag	input of triple proteome mix HYE [ng]	gradient length [min]	LC column	LC flow rate [nL/min]	FAIMS compensation voltages [V]	isolation width [m/z]	duty cycle time per FAIMS compensation voltage	MS1 resolution	MS1 injection time	MS1 target	dynamic exclusion [sec]	MS2 resolution	collison energy	MS2 injection time	MS2 target	MS method duration [min]
uPAC5_SNB0050_HYE_8to1to1_60min_M4_400ng	400 ng	60	5 cm uPAC	300	-45,-55,-65	4	1sec	60000	AUTO	100% (1e6)	30, shared	15000	fixed 30%	AUTO	standard	70
uPAC5_SNB0050_HYE_8to1to1_60min_M4_200ng	200 ng	60	5 cm uPAC	300	-45,-55,-65	4	1sec	60000	AUTO	100% (1e6)	30, shared	15000	fixed 30%	AUTO	standard	70
uPAC5_SNB0050_HYE_8to1to1_60min_M4_100ng	100 ng	60	5 cm uPAC	300	-45,-55,-65	4	1 sec	60000	AUTO	100% (1e6)	30, shared	15000	fixed 30%	AUTO	standard	70
uPAC5_SNB0050_HYE_8to1to1_60min_M4_50ng	50 ng	60	5 cm uPAC	300	-45,-55,-65	4	1 sec	60000	AUTO	100% (1e6)	30, shared	15000	fixed 30%	AUTO	standard	70
uPAC5_SNB0050_HYE_8to1to1_60min_M4_10ng	10 ng	60	5 cm uPAC	300	-45,-55,-65	4	1 sec	60000	AUTO	100% (1e6)	30, shared	15000	fixed 30%	AUTO	standard	70
uPAC5_SNB0050_DI_HYE_8to1to1_45min_M17_400ng	400 ng	45	5 cm uPAC	300	-55,-65	4	1.5 sec	60000	AUTO	100% (1e6)	25, shared	15000	fixed 30%	AUTO	standard	55
uPAC5_SNB0050_DI_HYE_8to1to1_45min_M17_200ng	200 ng	45	5 cm uPAC	300	-55,-65	4	1.5 sec	60000	AUTO	100% (1e6)	25, shared	15000	fixed 30%	AUTO	standard	55
uPAC5_SNB0050_DI_HYE_8to1to1_45min_M17_100ng	100 ng	45	5 cm uPAC	300	-55,-65	4	1.5 sec	60000	AUTO	100% (1e6)	25, shared	15000	fixed 30%	AUTO	standard	55
uPAC5_SNB0050_DI_HYE_8to1to1_45min_M17_50ng	50 ng	45	5 cm uPAC	300	-55,-65	4	1.5 sec	60000	AUTO	100% (1e6)	25, shared	15000	fixed 30%	AUTO	standard	55
uPAC5_SNB0050_DI_HYE_8to1to1_45min_M17_10ng	10 ng	45	5 cm uPAC	300	-55,-65	4	1.5 sec	60000	AUTO	100% (1e6)	25, shared	15000	fixed 30%	AUTO	standard	55
uPAC5_SNB0050_HYE_8to1to1_30min_M9_400ng	400 ng	30	5 cm uPAC	300	-50	4	3 sec	60000	AUTO	100% (1e6)	20, shared	15000	fixed 30%	AUTO	standard	40
uPAC5_SNB0050_HYE_8to1to1_30min_M9_200ng	200 ng	30	5 cm uPAC	300	-50	4	3 sec	60000	AUTO	100% (1e6)	20, shared	15000	fixed 30%	AUTO	standard	40
uPAC5_SNB0050_HYE_8to1to1_30min_M9_100ng	100 ng	30	5 cm uPAC	300	-50	4	3 sec	60000	AUTO	100% (1e6)	20, shared	15000	fixed 30%	AUTO	standard	40
uPAC5_SNB0050_HYE_8to1to1_30min_M9_50ng	50 ng	30	5 cm uPAC	300	-50	4	3 sec	60000	AUTO	100% (1e6)	20, shared	15000	fixed 30%	AUTO	standard	40
uPAC5_SNB0050_HYE_8to1to1_30min_M9_10ng	10 ng	30	5 cm uPAC	300	-50	4	3sec	60000	AUTO	100% (1e6)	20, shared	15000	fixed 30%	AUTO	standard	40
uPAC5_SNB0050_HYE_8to1to1_15min_M14_400ng	400 ng	15	5 cm uPAC	300	-50	4	3 sec	60000	AUTO	100% (1e6)	15, shared	15000	fixed 30%	AUTO	standard	25
uPAC5_SNB0050_HYE_8to1to1_15min_M14_200ng	200 ng	15	5 cm uPAC	300	-50	4	3 sec	60000	AUTO	100% (1e6)	15, shared	15000	fixed 30%	AUTO	standard	25
uPAC5_SNB0050_HYE_8to1to1_15min_M14_100ng	100 ng	15	5 cm uPAC	300	-50	4	3 sec	60000	AUTO	100% (1e6)	15, shared	15000	fixed 30%	AUTO	standard	25
uPAC5_SNB0050_HYE_8to1to1_15min_M14_50ng	50 ng	15	5 cm uPAC	300	-50	4	3 sec	60000	AUTO	100% (1e6)	15, shared	15000	fixed 30%	AUTO	standard	25
uPAC5_SNB0050_HYE_8to1to1_15min_M14_10ng	10 ng	15	5 cm uPAC	300	-50	4	3 sec	60000	AUTO	100% (1e6)	15, shared	15000	fixed 30%	AUTO	standard	25
uPAC5_SNB0050_HYE_8to1to1_10min_M26_400ng	400 ng	10	5 cm uPAC	750	-50	4	3 sec	60000	AUTO	100% (1e6)	15, shared	15000	fixed 30%	AUTO	standard	15
uPAC5_SNB0050_HYE_8to1to1_10min_M26_200ng	200 ng	10	5 cm uPAC	750	-50	4	3 sec	60000	AUTO	100% (1e6)	15, shared	15000	fixed 30%	AUTO	standard	15
uPAC5_SNB0050_HYE_8to1to1_10min_M26_100ng	100 ng	10	5 cm uPAC	750	-50	4	3 sec	60000	AUTO	100% (1e6)	15, shared	15000	fixed 30%	AUTO	standard	15
uPAC5_SNB0050_HYE_8to1to1_10min_M26_50ng	50 ng	10	5 cm uPAC	750	-50	4	3 sec	60000	AUTO	100% (1e6)	15, shared	15000	fixed 30%	AUTO	standard	15
uPAC5_SNB0050_HYE_8to1to1_10min_M26_10ng	10 ng	10	5 cm uPAC	750	-50	4	3 sec	60000	AUTO	100% (1e6)	15, shared	15000	fixed 30%	AUTO	standard	15
uPAC5_SNB0050_HYE_8to1to1_5min_M28_400ng	400 ng	5	5 cm uPAC	1000	-50	4	3 sec	60000	AUTO	100% (1e6)	15, shared	15000	fixed 30%	AUTO	standard	10
uPAC5_SNB0050_HYE_8to1to1_5min_M28_200ng	200 ng	5	5 cm uPAC	1000	-50	4	3 sec	60000	AUTO	100% (1e6)	15, shared	15000	fixed 30%	AUTO	standard	10
uPAC5_SNB0050_HYE_8to1to1_5min_M28_100ng	100 ng	5	5 cm uPAC	1000	-50	4	3 sec	60000	AUTO	100% (1e6)	15, shared	15000	fixed 30%	AUTO	standard	10
uPAC5_SNB0050_HYE_8to1to1_5min_M28_50ng	50 ng	5	5 cm uPAC	1000	-50	4	3 sec	60000	AUTO	100% (1e6)	15, shared	15000	fixed 30%	AUTO	standard	10
uPAC5_SNB0050_HYE_8to1to1_5min_M28_10ng	10 ng	5	5 cm uPAC	1000	-50	4	3 sec	60000	AUTO	100% (1e6)	15, shared	15000	fixed 30%	AUTO	standard	10
uPAC50neo_SN2515_HYE_8to1to1_120min_M1_400ng	400 ng	120	50 cm uPAC neo	300	-45,-55,-65,-75	4	0.75 sec	60000	AUTO	100% (1e6)	40, shared	15000	fixed 30%	AUTO	standard	150
uPAC50neo_SN2515_HYE_8to1to1_120min_M1_200ng	200 ng	120	50 cm uPAC neo	300	-45,-55,-65,-75	4	0.75 sec	60000	AUTO	100% (1e6)	40, shared	15000	fixed 30%	AUTO	standard	150
uPAC50neo_SN2515_HYE_8to1to1_120min_M1_100ng	100 ng	120	50 cm uPAC neo	300	-45,-55,-65,-75	4	0.75 sec	60000	AUTO	100% (1e6)	40, shared	15000	fixed 30%	AUTO	standard	150
uPAC50neo_SN2515_HYE_8to1to1_120min_M1_50ng	50 ng	120	50 cm uPAC neo	300	-45,-55,-65,-75	4	0.75 sec	60000	AUTO	100% (1e6)	40, shared	15000	fixed 30%	AUTO	standard	150
uPAC50neo_SN2515_HYE_8to1to1_120min_M1_10ng	10 ng	120	50 cm uPAC neo	300	-45,-55,-65,-75	4	0.75 sec	60000	AUTO	100% (1e6)	40, shared	15000	fixed 30%	AUTO	standard	150
uPAC50neo_SN2515_HYE_8to1to1_60min_M4_400ng	400 ng	60	50 cm uPAC neo	300	-45,-55,-65	4	1sec	60000	AUTO	100% (1e6)	30, shared	15000	fixed 30%	AUTO	standard	70
uPAC50neo_SN2515_HYE_8to1to1_60min_M4_200ng	200 ng	60	50 cm uPAC neo	300	-45,-55,-65	4	1sec	60000	AUTO	100% (1e6)	30, shared	15000	fixed 30%	AUTO	standard	70
uPAC50neo_SN2515_HYE_8to1to1_60min_M1_100ng	100 ng	60	50 cm uPAC neo	300	-45,-55,-65	4	1 sec	60000	AUTO	100% (1e6)	30, shared	15000	fixed 30%	AUTO	standard	70
uPAC50neo_SN2515_HYE_8to1to1_60min_M1_50ng	50 ng	60	50 cm uPAC neo	300	-45,-55,-65	4	1 sec	60000	AUTO	100% (1e6)	30, shared	15000	fixed 30%	AUTO	standard	70
uPAC50neo_SN2515_HYE_8to1to1_60min_M1_10ng	10 ng	60	50 cm uPAC neo	300	-45,-55,-65	4	1 sec	60000	AUTO	100% (1e6)	30, shared	15000	fixed 30%	AUTO	standard	70
uPAC50neo_SN2515_HYE_8to1to1_30min_M9_400ng	400 ng	30	50 cm uPAC neo	300	-50	4	3 sec	60000	AUTO	100% (1e6)	20, shared	15000	fixed 30%	AUTO	standard	40
uPAC50neo_SN2515_HYE_8to1to1_30min_M9_200ng	200 ng	30	50 cm uPAC neo	300	-50	4	3 sec	60000	AUTO	100% (1e6)	20, shared	15000	fixed 30%	AUTO	standard	40
uPAC50neo_SN2515_HYE_8to1to1_30min_M9_100ng	100 ng	30	50 cm uPAC neo	300	-50	4	3 sec	60000	AUTO	100% (1e6)	20, shared	15000	fixed 30%	AUTO	standard	40
uPAC50neo_SN2515_HYE_8to1to1_30min_M9_50ng	50 ng	30	50 cm uPAC neo	300	-50	4	3 sec	60000	AUTO	100% (1e6)	20, shared	15000	fixed 30%	AUTO	standard	40
uPAC50neo_SN2515_HYE_8to1to1_30min_M9_10ng	10 ng	30	50 cm uPAC neo	300	-50	4	3sec	60000	AUTO	100% (1e6)	20, shared	15000	fixed 30%	AUTO	standard	40
VBCF_ID_120_1_400ng	400 ng	120	110 cm uPAC G2	300	-45,-55,-65,-75	4	0.75 sec	60000	AUTO	100% (1e6)	40, shared	15000	fixed 30%	AUTO	standard	150
VBCF_ID_120_3_200ng	200 ng	120	110 cm uPAC G2	300	-45,-55,-65,-75	4	0.75 sec	60000	AUTO	100% (1e6)	40, shared	15000	fixed 30%	AUTO	standard	150
VBCF_ID_120_5_100ng	100 ng	120	110 cm uPAC G2	300	-45,-55,-65,-75	4	0.75 sec	60000	AUTO	100% (1e6)	40, shared	15000	fixed 30%	AUTO	standard	150
VBCF_ID_120_6_50ng	50 ng	120	110 cm uPAC G2	300	-45,-55,-65,-75	4	0.75 sec	60000	AUTO	100% (1e6)	40, shared	15000	fixed 30%	AUTO	standard	150
VBCF_ID_120_7_10ng	10 ng	120	110 cm uPAC G2	300	-45,-55,-65,-75	4	0.75 sec	60000	AUTO	100% (1e6)	40, shared	15000	fixed 30%	AUTO	standard	150
VBCF_ID_60_1_400ng	400 ng	60	110 cm uPAC G2	300	-45,-55,-65	4	1sec	60000	AUTO	100% (1e6)	30, shared	15000	fixed 30%	AUTO	standard	70
VBCF_ID_60_4_200ng	200 ng	60	110 cm uPAC G2	300	-45,-55,-65	4	1sec	60000	AUTO	100% (1e6)	30, shared	15000	fixed 30%	AUTO	standard	70
VBCF_ID_60_5_100ng	100 ng	60	110 cm uPAC G2	300	-45,-55,-65	4	1 sec	60000	AUTO	100% (1e6)	30, shared	15000	fixed 30%	AUTO	standard	70
VBCF_ID_60_8_50ng	50 ng	60	110 cm uPAC G2	300	-45,-55,-65	4	1 sec	60000	AUTO	100% (1e6)	30, shared	15000	fixed 30%	AUTO	standard	70
VBCF_ID_60_9_10ng	10 ng	60	110 cm uPAC G2	300	-45,-55,-65	4	1 sec	60000	AUTO	100% (1e6)	30, shared	15000	fixed 30%	AUTO	standard	70
VBCF_ID_30_1_400ng	400 ng	30	110 cm uPAC G2	300	-50	4	3 sec	60000	AUTO	100% (1e6)	20, shared	15000	fixed 30%	AUTO	standard	40
VBCF_ID_30_3_200ng	200 ng	30	110 cm uPAC G2	300	-50	4	3 sec	60000	AUTO	100% (1e6)	20, shared	15000	fixed 30%	AUTO	standard	40
VBCF_ID_30_7_100ng	100 ng	30	110 cm uPAC G2	300	-50	4	3 sec	60000	AUTO	100% (1e6)	20, shared	15000	fixed 30%	AUTO	standard	40
VBCF_ID_30_8_50ng	50 ng	30	110 cm uPAC G2	300	-50	4	3 sec	60000	AUTO	100% (1e6)	20, shared	15000	fixed 30%	AUTO	standard	40
VBCF_ID_30_9_10ng	10 ng	30	110 cm uPAC G2	300	-50	4	3sec	60000	AUTO	100% (1e6)	20, shared	15000	fixed 30%	AUTO	standard	40
