# Supplementary material for: Micropillar arrays, wide window acquisition and AI-based data analysis improve comprehensiveness in multiple proteomic applications
Source: Nat Commun. 2024 Feb 3;15:1019. doi: 10.1038/s41467-024-45391-z (PMC10838342; doi:10.1038/s41467-024-45391-z)
Supplement: Supplementary file 10 — Supplementary Data 7 [file 41467_2024_45391_MOESM10_ESM.xlsx]

## Sheet: Tabelle1
Supplementary Data 7. Full STRING DB analysis of all identifed potential Smarca5 interactors. All potential Smarca5 interactors identifed from the co-immunoprecipitation experiments were submitted to STRING (https://string-db.org/) in three separate batches: i) only potential interactors unique to the classical workflow, ii) potential interactors shared between workflows, and iii) potential inter…
Term identified as enriched from results of	#category	term ID	term description	observed gene count	background gene count	strength	false discovery rate	matching proteins in your network (IDs)	matching proteins in your network (labels)
classical workflow	GO Process	GO:0006412	Translation	7	92	0.9	0.0239	10090.ENSMUSP00000006496,10090.ENSMUSP00000028852,10090.ENSMUSP00000032998,10090.ENSMUSP00000033683,10090.ENSMUSP00000038964,10090.ENSMUSP00000041538,10090.ENSMUSP00000041652	Rps9,Mrps5,Rps3,Rps4x,Rbm3,Eif1,Rpl21
classical workflow	GO Process	GO:0034645	Cellular macromolecule biosynthetic process	8	176	0.68	0.0239	10090.ENSMUSP00000006496,10090.ENSMUSP00000028852,10090.ENSMUSP00000032998,10090.ENSMUSP00000033683,10090.ENSMUSP00000038964,10090.ENSMUSP00000041538,10090.ENSMUSP00000041652,10090.ENSMUSP00000044361	Rps9,Mrps5,Rps3,Rps4x,Rbm3,Eif1,Rpl21,Smarca5
classical workflow	GO Process	GO:0044271	Cellular nitrogen compound biosynthetic process	8	161	0.71	0.0239	10090.ENSMUSP00000006496,10090.ENSMUSP00000028852,10090.ENSMUSP00000032998,10090.ENSMUSP00000033683,10090.ENSMUSP00000038964,10090.ENSMUSP00000041538,10090.ENSMUSP00000041652,10090.ENSMUSP00000044361	Rps9,Mrps5,Rps3,Rps4x,Rbm3,Eif1,Rpl21,Smarca5
classical workflow	KEGG	mmu03010	Ribosome	5	62	0.92	0.0426	10090.ENSMUSP00000006496,10090.ENSMUSP00000028852,10090.ENSMUSP00000032998,10090.ENSMUSP00000033683,10090.ENSMUSP00000041652	Rps9,Mrps5,Rps3,Rps4x,Rpl21
both workflows	GO Process	GO:0006338	Chromatin remodeling	9	62	1.19	3.66e-05	10090.ENSMUSP00000000925,10090.ENSMUSP00000002825,10090.ENSMUSP00000023759,10090.ENSMUSP00000039757,10090.ENSMUSP00000044361,10090.ENSMUSP00000086094,10090.ENSMUSP00000099658,10090.ENSMUSP00000108306,10090.ENSMUSP00000129803	Smarcb1,Baz1b,Smarcd1,Baz1a,Smarca5,Smarcc1,Rbbp4,Cecr2,Baz2a
both workflows	GO Process	GO:0006325	Chromatin organization	11	218	0.73	0.0053	10090.ENSMUSP00000000925,10090.ENSMUSP00000002825,10090.ENSMUSP00000023759,10090.ENSMUSP00000039757,10090.ENSMUSP00000044361,10090.ENSMUSP00000086094,10090.ENSMUSP00000099658,10090.ENSMUSP00000104216,10090.ENSMUSP00000108306,10090.ENSMUSP00000126702,10090.ENSMUSP00000129803	Smarcb1,Baz1b,Smarcd1,Baz1a,Smarca5,Smarcc1,Rbbp4,Bap18,Cecr2,Dpy30,Baz2a
both workflows	GO Process	GO:0006333	Chromatin assembly or disassembly	7	58	1.11	0.0053	10090.ENSMUSP00000000925,10090.ENSMUSP00000002825,10090.ENSMUSP00000023759,10090.ENSMUSP00000044361,10090.ENSMUSP00000086094,10090.ENSMUSP00000099658,10090.ENSMUSP00000129803	Smarcb1,Baz1b,Smarcd1,Smarca5,Smarcc1,Rbbp4,Baz2a
both workflows	GO Component	GO:0031010	ISWI-type complex	5	6	1.95	1.13e-05	10090.ENSMUSP00000039757,10090.ENSMUSP00000044361,10090.ENSMUSP00000099658,10090.ENSMUSP00000104216,10090.ENSMUSP00000108306	Baz1a,Smarca5,Rbbp4,Bap18,Cecr2
both workflows	GO Component	GO:0070603	SWI/SNF superfamily-type complex	8	45	1.28	1.13e-05	10090.ENSMUSP00000000925,10090.ENSMUSP00000023759,10090.ENSMUSP00000039757,10090.ENSMUSP00000044361,10090.ENSMUSP00000086094,10090.ENSMUSP00000099658,10090.ENSMUSP00000104216,10090.ENSMUSP00000108306	Smarcb1,Smarcd1,Baz1a,Smarca5,Smarcc1,Rbbp4,Bap18,Cecr2
both workflows	GO Component	GO:0000785	Chromatin	10	212	0.71	0.0028	10090.ENSMUSP00000000925,10090.ENSMUSP00000002825,10090.ENSMUSP00000023759,10090.ENSMUSP00000039757,10090.ENSMUSP00000044361,10090.ENSMUSP00000086094,10090.ENSMUSP00000099658,10090.ENSMUSP00000104216,10090.ENSMUSP00000108306,10090.ENSMUSP00000129803	Smarcb1,Baz1b,Smarcd1,Baz1a,Smarca5,Smarcc1,Rbbp4,Bap18,Cecr2,Baz2a
both workflows	GO Component	GO:0016589	NURF complex	3	4	1.91	0.0064	10090.ENSMUSP00000044361,10090.ENSMUSP00000099658,10090.ENSMUSP00000104216	Smarca5,Rbbp4,Bap18
both workflows	GO Component	GO:0000228	Nuclear chromosome	9	205	0.67	0.0104	10090.ENSMUSP00000000925,10090.ENSMUSP00000002825,10090.ENSMUSP00000023759,10090.ENSMUSP00000039757,10090.ENSMUSP00000044361,10090.ENSMUSP00000086094,10090.ENSMUSP00000099658,10090.ENSMUSP00000104216,10090.ENSMUSP00000108306	Smarcb1,Baz1b,Smarcd1,Baz1a,Smarca5,Smarcc1,Rbbp4,Bap18,Cecr2
both workflows	GO Component	GO:0071564	npBAF complex	3	10	1.51	0.0378	10090.ENSMUSP00000000925,10090.ENSMUSP00000023759,10090.ENSMUSP00000086094	Smarcb1,Smarcd1,Smarcc1
both workflows	GO Component	GO:0071565	nBAF complex	3	10	1.51	0.0378	10090.ENSMUSP00000000925,10090.ENSMUSP00000023759,10090.ENSMUSP00000086094	Smarcb1,Smarcd1,Smarcc1
both workflows	STRING clusters	CL:805	Mixed, incl. swi/snf complex, and iswi-type complex	11	32	1.57	2.67e-11	10090.ENSMUSP00000000925,10090.ENSMUSP00000002825,10090.ENSMUSP00000023759,10090.ENSMUSP00000037409,10090.ENSMUSP00000039757,10090.ENSMUSP00000044361,10090.ENSMUSP00000086094,10090.ENSMUSP00000102374,10090.ENSMUSP00000104216,10090.ENSMUSP00000108306,10090.ENSMUSP00000129803	Smarcb1,Baz1b,Smarcd1,Rsf1,Baz1a,Smarca5,Smarcc1,Bptf,Bap18,Cecr2,Baz2a
both workflows	STRING clusters	CL:808	Mixed, incl. swi/snf complex, and iswi-type complex	10	29	1.57	2.24e-10	10090.ENSMUSP00000000925,10090.ENSMUSP00000002825,10090.ENSMUSP00000023759,10090.ENSMUSP00000037409,10090.ENSMUSP00000039757,10090.ENSMUSP00000044361,10090.ENSMUSP00000086094,10090.ENSMUSP00000102374,10090.ENSMUSP00000104216,10090.ENSMUSP00000108306	Smarcb1,Baz1b,Smarcd1,Rsf1,Baz1a,Smarca5,Smarcc1,Bptf,Bap18,Cecr2
both workflows	STRING clusters	CL:862	ISWI-type complex, and WSTF, HB1, Itc1p, MBD9 motif 1	7	9	1.92	2.14e-08	10090.ENSMUSP00000002825,10090.ENSMUSP00000037409,10090.ENSMUSP00000039757,10090.ENSMUSP00000044361,10090.ENSMUSP00000102374,10090.ENSMUSP00000104216,10090.ENSMUSP00000108306	Baz1b,Rsf1,Baz1a,Smarca5,Bptf,Bap18,Cecr2
both workflows	STRING clusters	CL:864	WSTF, HB1, Itc1p, MBD9 motif 1, and SLIDE domain	4	6	1.86	0.001	10090.ENSMUSP00000002825,10090.ENSMUSP00000037409,10090.ENSMUSP00000044361,10090.ENSMUSP00000102374	Baz1b,Rsf1,Smarca5,Bptf
both workflows	COMPARTMENTS	GOCC:0031010	ISWI-type complex	9	12	1.91	2.05e-11	10090.ENSMUSP00000002825,10090.ENSMUSP00000037409,10090.ENSMUSP00000039757,10090.ENSMUSP00000044361,10090.ENSMUSP00000099658,10090.ENSMUSP00000102374,10090.ENSMUSP00000104216,10090.ENSMUSP00000108306,10090.ENSMUSP00000129803	Baz1b,Rsf1,Baz1a,Smarca5,Rbbp4,Bptf,Bap18,Cecr2,Baz2a
both workflows	COMPARTMENTS	GOCC:0070603	SWI/SNF superfamily-type complex	12	51	1.4	2.05e-11	10090.ENSMUSP00000000925,10090.ENSMUSP00000002825,10090.ENSMUSP00000023759,10090.ENSMUSP00000037409,10090.ENSMUSP00000039757,10090.ENSMUSP00000044361,10090.ENSMUSP00000086094,10090.ENSMUSP00000099658,10090.ENSMUSP00000102374,10090.ENSMUSP00000104216,10090.ENSMUSP00000108306,10090.ENSMUSP00000129803	Smarcb1,Baz1b,Smarcd1,Rsf1,Baz1a,Smarca5,Smarcc1,Rbbp4,Bptf,Bap18,Cecr2,Baz2a
both workflows	COMPARTMENTS	GOCC:0016589	NURF complex	4	5	1.94	0.00019	10090.ENSMUSP00000044361,10090.ENSMUSP00000099658,10090.ENSMUSP00000102374,10090.ENSMUSP00000104216	Smarca5,Rbbp4,Bptf,Bap18
both workflows	COMPARTMENTS	GOCC:1902494	Catalytic complex	13	394	0.55	0.0012	10090.ENSMUSP00000000925,10090.ENSMUSP00000002825,10090.ENSMUSP00000023759,10090.ENSMUSP00000037409,10090.ENSMUSP00000039757,10090.ENSMUSP00000044361,10090.ENSMUSP00000086094,10090.ENSMUSP00000099658,10090.ENSMUSP00000102374,10090.ENSMUSP00000104216,10090.ENSMUSP00000108306,10090.ENSMUSP00000126702,10090.ENSMUSP00000129803	Smarcb1,Baz1b,Smarcd1,Rsf1,Baz1a,Smarca5,Smarcc1,Rbbp4,Bptf,Bap18,Cecr2,Dpy30,Baz2a
both workflows	COMPARTMENTS	GOCC:0071564	npBAF complex	3	10	1.51	0.0387	10090.ENSMUSP00000000925,10090.ENSMUSP00000023759,10090.ENSMUSP00000086094	Smarcb1,Smarcd1,Smarcc1
both workflows	COMPARTMENTS	GOCC:0071565	nBAF complex	3	10	1.51	0.0387	10090.ENSMUSP00000000925,10090.ENSMUSP00000023759,10090.ENSMUSP00000086094	Smarcb1,Smarcd1,Smarcc1
both workflows	UniProt Keywords	KW-0156	Chromatin regulator	9	112	0.94	0.00019	10090.ENSMUSP00000000925,10090.ENSMUSP00000023759,10090.ENSMUSP00000044361,10090.ENSMUSP00000086094,10090.ENSMUSP00000099658,10090.ENSMUSP00000104216,10090.ENSMUSP00000108306,10090.ENSMUSP00000126702,10090.ENSMUSP00000129803	Smarcb1,Smarcd1,Smarca5,Smarcc1,Rbbp4,Bap18,Cecr2,Dpy30,Baz2a
both workflows	UniProt Keywords	KW-0103	Bromodomain	5	21	1.41	0.00059	10090.ENSMUSP00000002825,10090.ENSMUSP00000039757,10090.ENSMUSP00000102374,10090.ENSMUSP00000108306,10090.ENSMUSP00000129803	Baz1b,Baz1a,Bptf,Cecr2,Baz2a
both workflows	Pfam	PF15612	WSTF, HB1, Itc1p, MBD9 motif 1	5	5	2.03	3.15e-05	10090.ENSMUSP00000002825,10090.ENSMUSP00000037409,10090.ENSMUSP00000039757,10090.ENSMUSP00000102374,10090.ENSMUSP00000129803	Baz1b,Rsf1,Baz1a,Bptf,Baz2a
both workflows	Pfam	PF15613	Williams-Beuren syndrome DDT (WSD), D-TOX E motif	4	5	1.94	0.0011	10090.ENSMUSP00000002825,10090.ENSMUSP00000039757,10090.ENSMUSP00000102374,10090.ENSMUSP00000129803	Baz1b,Baz1a,Bptf,Baz2a
both workflows	Pfam	PF00439	Bromodomain	5	21	1.41	0.0025	10090.ENSMUSP00000002825,10090.ENSMUSP00000039757,10090.ENSMUSP00000102374,10090.ENSMUSP00000108306,10090.ENSMUSP00000129803	Baz1b,Baz1a,Bptf,Cecr2,Baz2a
both workflows	Pfam	PF00628	PHD-finger	5	29	1.27	0.0076	10090.ENSMUSP00000002825,10090.ENSMUSP00000037409,10090.ENSMUSP00000039757,10090.ENSMUSP00000102374,10090.ENSMUSP00000129803	Baz1b,Rsf1,Baz1a,Bptf,Baz2a
both workflows	Pfam	PF02791	DDT domain	3	4	1.91	0.0156	10090.ENSMUSP00000039757,10090.ENSMUSP00000102374,10090.ENSMUSP00000129803	Baz1a,Bptf,Baz2a
both workflows	InterPro	IPR018359	Bromodomain, conserved site	5	15	1.55	0.0023	10090.ENSMUSP00000002825,10090.ENSMUSP00000039757,10090.ENSMUSP00000102374,10090.ENSMUSP00000108306,10090.ENSMUSP00000129803	Baz1b,Baz1a,Bptf,Cecr2,Baz2a
both workflows	InterPro	IPR018501	DDT domain	4	5	1.94	0.0023	10090.ENSMUSP00000002825,10090.ENSMUSP00000039757,10090.ENSMUSP00000102374,10090.ENSMUSP00000129803	Baz1b,Baz1a,Bptf,Baz2a
both workflows	InterPro	IPR028941	WHIM2 domain	4	5	1.94	0.0023	10090.ENSMUSP00000002825,10090.ENSMUSP00000039757,10090.ENSMUSP00000102374,10090.ENSMUSP00000129803	Baz1b,Baz1a,Bptf,Baz2a
both workflows	InterPro	IPR028942	WHIM1 domain	4	4	2.03	0.0023	10090.ENSMUSP00000002825,10090.ENSMUSP00000037409,10090.ENSMUSP00000039757,10090.ENSMUSP00000129803	Baz1b,Rsf1,Baz1a,Baz2a
both workflows	InterPro	IPR001487	Bromodomain	5	21	1.41	0.0029	10090.ENSMUSP00000002825,10090.ENSMUSP00000039757,10090.ENSMUSP00000102374,10090.ENSMUSP00000108306,10090.ENSMUSP00000129803	Baz1b,Baz1a,Bptf,Cecr2,Baz2a
both workflows	InterPro	IPR036427	Bromodomain-like superfamily	5	23	1.37	0.0036	10090.ENSMUSP00000002825,10090.ENSMUSP00000039757,10090.ENSMUSP00000102374,10090.ENSMUSP00000108306,10090.ENSMUSP00000129803	Baz1b,Baz1a,Bptf,Cecr2,Baz2a
both workflows	InterPro	IPR019787	Zinc finger, PHD-finger	5	39	1.14	0.0309	10090.ENSMUSP00000002825,10090.ENSMUSP00000037409,10090.ENSMUSP00000039757,10090.ENSMUSP00000102374,10090.ENSMUSP00000129803	Baz1b,Rsf1,Baz1a,Bptf,Baz2a
both workflows	InterPro	IPR001965	Zinc finger, PHD-type	5	43	1.1	0.0417	10090.ENSMUSP00000002825,10090.ENSMUSP00000037409,10090.ENSMUSP00000039757,10090.ENSMUSP00000102374,10090.ENSMUSP00000129803	Baz1b,Rsf1,Baz1a,Bptf,Baz2a
both workflows	InterPro	IPR011011	Zinc finger, FYVE/PHD-type	5	44	1.09	0.0417	10090.ENSMUSP00000002825,10090.ENSMUSP00000037409,10090.ENSMUSP00000039757,10090.ENSMUSP00000102374,10090.ENSMUSP00000129803	Baz1b,Rsf1,Baz1a,Bptf,Baz2a
both workflows	SMART	SM00297	Bromo domain	5	21	1.41	0.0017	10090.ENSMUSP00000002825,10090.ENSMUSP00000039757,10090.ENSMUSP00000102374,10090.ENSMUSP00000108306,10090.ENSMUSP00000129803	Baz1b,Baz1a,Bptf,Cecr2,Baz2a
both workflows	SMART	SM00571	Domain in different transcription and chromosome remodeling factors	3	4	1.91	0.0088	10090.ENSMUSP00000002825,10090.ENSMUSP00000102374,10090.ENSMUSP00000129803	Baz1b,Bptf,Baz2a
both workflows	SMART	SM00249	PHD zinc finger	5	42	1.11	0.0117	10090.ENSMUSP00000002825,10090.ENSMUSP00000037409,10090.ENSMUSP00000039757,10090.ENSMUSP00000102374,10090.ENSMUSP00000129803	Baz1b,Rsf1,Baz1a,Bptf,Baz2a
advanced workflow	GO Process	GO:0043044	ATP-dependent chromatin remodeling	6	19	1.29	0.0184	10090.ENSMUSP00000021052,10090.ENSMUSP00000029214,10090.ENSMUSP00000044188,10090.ENSMUSP00000044361,10090.ENSMUSP00000099422,10090.ENSMUSP00000122354	Smarcd2,Actl6a,Ptma,Smarca5,Smarce1,Arid1a
advanced workflow	GO Function	GO:0003735	Structural constituent of ribosome	10	95	0.81	0.008	10090.ENSMUSP00000004554,10090.ENSMUSP00000022538,10090.ENSMUSP00000034738,10090.ENSMUSP00000035105,10090.ENSMUSP00000046016,10090.ENSMUSP00000058432,10090.ENSMUSP00000071616,10090.ENSMUSP00000079628,10090.ENSMUSP00000083705,10090.ENSMUSP00000110731	Rps5,Mrpl57,Rsl24d1,Rpsa,Rps27l,Rps21,Rpl7,Rps17,Rplp0,Rpl35a
advanced workflow	GO Component	GO:0016514	SWI/SNF complex	6	14	1.42	0.00056	10090.ENSMUSP00000021052,10090.ENSMUSP00000029214,10090.ENSMUSP00000046320,10090.ENSMUSP00000099422,10090.ENSMUSP00000119745,10090.ENSMUSP00000122354	Smarcd2,Actl6a,Ss18,Smarce1,Mpnd,Arid1a
advanced workflow	GO Component	GO:0070603	SWI/SNF superfamily-type complex	8	45	1.04	0.00075	10090.ENSMUSP00000021052,10090.ENSMUSP00000029214,10090.ENSMUSP00000044361,10090.ENSMUSP00000046320,10090.ENSMUSP00000099422,10090.ENSMUSP00000119745,10090.ENSMUSP00000120125,10090.ENSMUSP00000122354	Smarcd2,Actl6a,Smarca5,Ss18,Smarce1,Mpnd,Dpf2,Arid1a
advanced workflow	GO Component	GO:0005840	Ribosome	11	120	0.75	0.001	10090.ENSMUSP00000004554,10090.ENSMUSP00000022538,10090.ENSMUSP00000034738,10090.ENSMUSP00000035105,10090.ENSMUSP00000038135,10090.ENSMUSP00000046016,10090.ENSMUSP00000058432,10090.ENSMUSP00000071616,10090.ENSMUSP00000079628,10090.ENSMUSP00000083705,10090.ENSMUSP00000110731	Rps5,Mrpl57,Rsl24d1,Rpsa,Dhx9,Rps27l,Rps21,Rpl7,Rps17,Rplp0,Rpl35a
advanced workflow	GO Component	GO:0022626	Cytosolic ribosome	9	72	0.89	0.001	10090.ENSMUSP00000004554,10090.ENSMUSP00000034738,10090.ENSMUSP00000035105,10090.ENSMUSP00000046016,10090.ENSMUSP00000058432,10090.ENSMUSP00000071616,10090.ENSMUSP00000079628,10090.ENSMUSP00000083705,10090.ENSMUSP00000110731	Rps5,Rsl24d1,Rpsa,Rps27l,Rps21,Rpl7,Rps17,Rplp0,Rpl35a
advanced workflow	GO Component	GO:0044391	Ribosomal subunit	10	106	0.77	0.0018	10090.ENSMUSP00000004554,10090.ENSMUSP00000022538,10090.ENSMUSP00000034738,10090.ENSMUSP00000035105,10090.ENSMUSP00000046016,10090.ENSMUSP00000058432,10090.ENSMUSP00000071616,10090.ENSMUSP00000079628,10090.ENSMUSP00000083705,10090.ENSMUSP00000110731	Rps5,Mrpl57,Rsl24d1,Rpsa,Rps27l,Rps21,Rpl7,Rps17,Rplp0,Rpl35a
advanced workflow	GO Component	GO:0000790	Nuclear chromatin	10	133	0.67	0.0099	10090.ENSMUSP00000021052,10090.ENSMUSP00000029214,10090.ENSMUSP00000038135,10090.ENSMUSP00000044361,10090.ENSMUSP00000046320,10090.ENSMUSP00000099422,10090.ENSMUSP00000119745,10090.ENSMUSP00000120125,10090.ENSMUSP00000122354,10090.ENSMUSP00000125590	Smarcd2,Actl6a,Dhx9,Smarca5,Ss18,Smarce1,Mpnd,Dpf2,Arid1a,Bud31
advanced workflow	GO Component	GO:0071564	npBAF complex	4	10	1.39	0.01	10090.ENSMUSP00000029214,10090.ENSMUSP00000046320,10090.ENSMUSP00000099422,10090.ENSMUSP00000122354	Actl6a,Ss18,Smarce1,Arid1a
advanced workflow	GO Component	GO:0022627	Cytosolic small ribosomal subunit	5	33	0.97	0.048	10090.ENSMUSP00000004554,10090.ENSMUSP00000035105,10090.ENSMUSP00000046016,10090.ENSMUSP00000058432,10090.ENSMUSP00000079628	Rps5,Rpsa,Rps27l,Rps21,Rps17
advanced workflow	STRING clusters	CL:805	Mixed, incl. swi/snf complex, and iswi-type complex	9	32	1.24	2.4e-05	10090.ENSMUSP00000020049,10090.ENSMUSP00000021052,10090.ENSMUSP00000029214,10090.ENSMUSP00000031692,10090.ENSMUSP00000044361,10090.ENSMUSP00000046320,10090.ENSMUSP00000099422,10090.ENSMUSP00000120125,10090.ENSMUSP00000122354	Ccdc59,Smarcd2,Actl6a,Bcl7b,Smarca5,Ss18,Smarce1,Dpf2,Arid1a
advanced workflow	STRING clusters	CL:808	Mixed, incl. swi/snf complex, and iswi-type complex	7	29	1.17	0.0013	10090.ENSMUSP00000021052,10090.ENSMUSP00000029214,10090.ENSMUSP00000044361,10090.ENSMUSP00000046320,10090.ENSMUSP00000099422,10090.ENSMUSP00000120125,10090.ENSMUSP00000122354	Smarcd2,Actl6a,Smarca5,Ss18,Smarce1,Dpf2,Arid1a
advanced workflow	STRING clusters	CL:809	SWI/SNF complex, and Requiem/DPF N-terminal domain	6	20	1.27	0.0022	10090.ENSMUSP00000021052,10090.ENSMUSP00000029214,10090.ENSMUSP00000046320,10090.ENSMUSP00000099422,10090.ENSMUSP00000120125,10090.ENSMUSP00000122354	Smarcd2,Actl6a,Ss18,Smarce1,Dpf2,Arid1a
advanced workflow	STRING clusters	CL:5810	Cytosolic ribosome	8	72	0.84	0.021	10090.ENSMUSP00000004554,10090.ENSMUSP00000035105,10090.ENSMUSP00000046016,10090.ENSMUSP00000058432,10090.ENSMUSP00000071616,10090.ENSMUSP00000079628,10090.ENSMUSP00000083705,10090.ENSMUSP00000110731	Rps5,Rpsa,Rps27l,Rps21,Rpl7,Rps17,Rplp0,Rpl35a
advanced workflow	STRING clusters	CL:814	npBAF complex, and Zinc finger protein neuro-d4	4	11	1.35	0.021	10090.ENSMUSP00000021052,10090.ENSMUSP00000029214,10090.ENSMUSP00000099422,10090.ENSMUSP00000122354	Smarcd2,Actl6a,Smarce1,Arid1a
advanced workflow	STRING clusters	CL:5816	SRP-dependent cotranslational protein targeting to membrane	7	65	0.82	0.0228	10090.ENSMUSP00000004554,10090.ENSMUSP00000035105,10090.ENSMUSP00000058432,10090.ENSMUSP00000071616,10090.ENSMUSP00000079628,10090.ENSMUSP00000083705,10090.ENSMUSP00000110731	Rps5,Rpsa,Rps21,Rpl7,Rps17,Rplp0,Rpl35a
advanced workflow	STRING clusters	CL:820	npBAF complex	3	5	1.57	0.0377	10090.ENSMUSP00000029214,10090.ENSMUSP00000099422,10090.ENSMUSP00000122354	Actl6a,Smarce1,Arid1a
advanced workflow	KEGG	mmu03010	Ribosome	9	86	0.81	0.0031	10090.ENSMUSP00000004554,10090.ENSMUSP00000034738,10090.ENSMUSP00000035105,10090.ENSMUSP00000046016,10090.ENSMUSP00000058432,10090.ENSMUSP00000071616,10090.ENSMUSP00000079628,10090.ENSMUSP00000083705,10090.ENSMUSP00000110731	Rps5,Rsl24d1,Rpsa,Rps27l,Rps21,Rpl7,Rps17,Rplp0,Rpl35a
advanced workflow	KEGG	mmu05225	Hepatocellular carcinoma	4	17	1.16	0.0434	10090.ENSMUSP00000021052,10090.ENSMUSP00000029214,10090.ENSMUSP00000099422,10090.ENSMUSP00000122354	Smarcd2,Actl6a,Smarce1,Arid1a
advanced workflow	Reactome	MMU-156827	L13a-mediated translational silencing of Ceruloplasmin expression	8	89	0.75	0.0289	10090.ENSMUSP00000004554,10090.ENSMUSP00000035105,10090.ENSMUSP00000046016,10090.ENSMUSP00000058432,10090.ENSMUSP00000071616,10090.ENSMUSP00000079628,10090.ENSMUSP00000083705,10090.ENSMUSP00000110731	Rps5,Rpsa,Rps27l,Rps21,Rpl7,Rps17,Rplp0,Rpl35a
advanced workflow	Reactome	MMU-1799339	SRP-dependent cotranslational protein targeting to membrane	8	70	0.85	0.0289	10090.ENSMUSP00000004554,10090.ENSMUSP00000035105,10090.ENSMUSP00000046016,10090.ENSMUSP00000058432,10090.ENSMUSP00000071616,10090.ENSMUSP00000079628,10090.ENSMUSP00000083705,10090.ENSMUSP00000110731	Rps5,Rpsa,Rps27l,Rps21,Rpl7,Rps17,Rplp0,Rpl35a
advanced workflow	Reactome	MMU-72689	Formation of a pool of free 40S subunits	8	80	0.79	0.0289	10090.ENSMUSP00000004554,10090.ENSMUSP00000035105,10090.ENSMUSP00000046016,10090.ENSMUSP00000058432,10090.ENSMUSP00000071616,10090.ENSMUSP00000079628,10090.ENSMUSP00000083705,10090.ENSMUSP00000110731	Rps5,Rpsa,Rps27l,Rps21,Rpl7,Rps17,Rplp0,Rpl35a
advanced workflow	Reactome	MMU-72706	GTP hydrolysis and joining of the 60S ribosomal subunit	8	90	0.74	0.0289	10090.ENSMUSP00000004554,10090.ENSMUSP00000035105,10090.ENSMUSP00000046016,10090.ENSMUSP00000058432,10090.ENSMUSP00000071616,10090.ENSMUSP00000079628,10090.ENSMUSP00000083705,10090.ENSMUSP00000110731	Rps5,Rpsa,Rps27l,Rps21,Rpl7,Rps17,Rplp0,Rpl35a
advanced workflow	Reactome	MMU-975956	Nonsense Mediated Decay (NMD) independent of the Exon Junction Complex (EJC)	8	72	0.84	0.0289	10090.ENSMUSP00000004554,10090.ENSMUSP00000035105,10090.ENSMUSP00000046016,10090.ENSMUSP00000058432,10090.ENSMUSP00000071616,10090.ENSMUSP00000079628,10090.ENSMUSP00000083705,10090.ENSMUSP00000110731	Rps5,Rpsa,Rps27l,Rps21,Rpl7,Rps17,Rplp0,Rpl35a
advanced workflow	Reactome	MMU-975957	Nonsense Mediated Decay (NMD) enhanced by the Exon Junction Complex (EJC)	8	80	0.79	0.0289	10090.ENSMUSP00000004554,10090.ENSMUSP00000035105,10090.ENSMUSP00000046016,10090.ENSMUSP00000058432,10090.ENSMUSP00000071616,10090.ENSMUSP00000079628,10090.ENSMUSP00000083705,10090.ENSMUSP00000110731	Rps5,Rpsa,Rps27l,Rps21,Rpl7,Rps17,Rplp0,Rpl35a
advanced workflow	Reactome	MMU-6791226	Major pathway of rRNA processing in the nucleolus and cytosol	9	132	0.63	0.0363	10090.ENSMUSP00000004554,10090.ENSMUSP00000035105,10090.ENSMUSP00000038263,10090.ENSMUSP00000046016,10090.ENSMUSP00000058432,10090.ENSMUSP00000071616,10090.ENSMUSP00000079628,10090.ENSMUSP00000083705,10090.ENSMUSP00000110731	Rps5,Rpsa,Noc4l,Rps27l,Rps21,Rpl7,Rps17,Rplp0,Rpl35a
advanced workflow	Reactome	MMU-8939243	RUNX1 interacts with co-factors whose precise effect on RUNX1 targets is not known	4	19	1.12	0.0471	10090.ENSMUSP00000021052,10090.ENSMUSP00000029214,10090.ENSMUSP00000099422,10090.ENSMUSP00000122354	Smarcd2,Actl6a,Smarce1,Arid1a
advanced workflow	WikiPathways	WP163	Cytoplasmic ribosomal proteins	7	64	0.83	0.0168	10090.ENSMUSP00000004554,10090.ENSMUSP00000035105,10090.ENSMUSP00000058432,10090.ENSMUSP00000071616,10090.ENSMUSP00000079628,10090.ENSMUSP00000083705,10090.ENSMUSP00000110731	Rps5,Rpsa,Rps21,Rpl7,Rps17,Rplp0,Rpl35a
advanced workflow	COMPARTMENTS	GOCC:0016514	SWI/SNF complex	5	13	1.38	0.0118	10090.ENSMUSP00000021052,10090.ENSMUSP00000029214,10090.ENSMUSP00000046320,10090.ENSMUSP00000099422,10090.ENSMUSP00000122354	Smarcd2,Actl6a,Ss18,Smarce1,Arid1a
advanced workflow	COMPARTMENTS	GOCC:0000790	Nuclear chromatin	8	68	0.86	0.0159	10090.ENSMUSP00000021052,10090.ENSMUSP00000029214,10090.ENSMUSP00000038135,10090.ENSMUSP00000044361,10090.ENSMUSP00000046320,10090.ENSMUSP00000099422,10090.ENSMUSP00000120125,10090.ENSMUSP00000122354	Smarcd2,Actl6a,Dhx9,Smarca5,Ss18,Smarce1,Dpf2,Arid1a
advanced workflow	COMPARTMENTS	GOCC:0070603	SWI/SNF superfamily-type complex	7	51	0.93	0.016	10090.ENSMUSP00000021052,10090.ENSMUSP00000029214,10090.ENSMUSP00000044361,10090.ENSMUSP00000046320,10090.ENSMUSP00000099422,10090.ENSMUSP00000120125,10090.ENSMUSP00000122354	Smarcd2,Actl6a,Smarca5,Ss18,Smarce1,Dpf2,Arid1a
advanced workflow	COMPARTMENTS	GOCC:0005840	Ribosome	9	104	0.73	0.021	10090.ENSMUSP00000004554,10090.ENSMUSP00000022538,10090.ENSMUSP00000035105,10090.ENSMUSP00000038135,10090.ENSMUSP00000058432,10090.ENSMUSP00000071616,10090.ENSMUSP00000079628,10090.ENSMUSP00000083705,10090.ENSMUSP00000110731	Rps5,Mrpl57,Rpsa,Dhx9,Rps21,Rpl7,Rps17,Rplp0,Rpl35a
advanced workflow	COMPARTMENTS	GOCC:0071564	npBAF complex	4	10	1.39	0.021	10090.ENSMUSP00000029214,10090.ENSMUSP00000046320,10090.ENSMUSP00000099422,10090.ENSMUSP00000122354	Actl6a,Ss18,Smarce1,Arid1a
advanced workflow	COMPARTMENTS	GOCC:0022626	Cytosolic ribosome	7	63	0.84	0.0239	10090.ENSMUSP00000004554,10090.ENSMUSP00000035105,10090.ENSMUSP00000058432,10090.ENSMUSP00000071616,10090.ENSMUSP00000079628,10090.ENSMUSP00000083705,10090.ENSMUSP00000110731	Rps5,Rpsa,Rps21,Rpl7,Rps17,Rplp0,Rpl35a
advanced workflow	COMPARTMENTS	GOCC:0044391	Ribosomal subunit	8	99	0.7	0.0487	10090.ENSMUSP00000004554,10090.ENSMUSP00000022538,10090.ENSMUSP00000035105,10090.ENSMUSP00000058432,10090.ENSMUSP00000071616,10090.ENSMUSP00000079628,10090.ENSMUSP00000083705,10090.ENSMUSP00000110731	Rps5,Mrpl57,Rpsa,Rps21,Rpl7,Rps17,Rplp0,Rpl35a
advanced workflow	UniProt Keywords	KW-0689	Ribosomal protein	9	105	0.73	0.0227	10090.ENSMUSP00000004554,10090.ENSMUSP00000022538,10090.ENSMUSP00000035105,10090.ENSMUSP00000046016,10090.ENSMUSP00000058432,10090.ENSMUSP00000071616,10090.ENSMUSP00000079628,10090.ENSMUSP00000083705,10090.ENSMUSP00000110731	Rps5,Mrpl57,Rpsa,Rps27l,Rps21,Rpl7,Rps17,Rplp0,Rpl35a
