# Supplementary material for: Micropillar arrays, wide window acquisition and AI-based data analysis improve comprehensiveness in multiple proteomic applications
Source: Nat Commun. 2024 Feb 3;15:1019. doi: 10.1038/s41467-024-45391-z (PMC10838342; doi:10.1038/s41467-024-45391-z)
Supplement: Supplementary file 12 — Source Data [file 41467_2024_45391_MOESM12_ESM.xlsx]

## Sheet: Figure 2a-b
		Figure 2a - Protein identifications									Figure 2b - Peptide identifications
		PepMap C18 50cm	nanoEase C18 25cm	Aurora 15cm Gen3	5.5cm HT µPAC Neo						PepMap C18 50cm	nanoEase C18 25cm	Aurora 15cm Gen3	5.5 cm HT µPAC Neo
		2017	1603	1954	2020						9635	8267	10079	11623
		1897	1593	1983	2123						8606	8288	10321	11867
		1821	1525	1974	2290						8121	8037	10525	12333
		1954	1602		2271						8249	7854		12602
		1779	1512		2294						7496	7133		12458
		1719	1756		2238						8145	8448		12554
		1635	1894		2320						7829	9285		12568
		1796	1873		2202						8232	9037		12233
		1755	2177								7942	8817
		1710	2334								9067	9635
		1698									7091
		1870									9148
		1658									7796
		1824									7028
		1755									8477
		1757									8357
	Test for normal distribution									Test for normal distribution
	Anderson-Darling test									Anderson-Darling test
	A2*	0.2603	0.5742	N too small	0.4663					A2*	0.218	0.1465	N too small	0.5246
	P value	0.6616	0.1006		0.1796					P value	0.8066	0.9481		0.1224
	Passed normality test (alpha=0.05)?	Yes	Yes		Yes					Passed normality test (alpha=0.05)?	Yes	Yes		Yes
	P value summary	ns	ns		ns					P value summary	ns	ns		ns
	D'Agostino & Pearson test									D'Agostino & Pearson test
	K2	1.605	2.277	N too small	3.318					K2	0.2693	0.09794	N too small	2.258
	P value	0.4482	0.3204		0.1903					P value	0.874	0.9522		0.3234
	Passed normality test (alpha=0.05)?	Yes	Yes		Yes					Passed normality test (alpha=0.05)?	Yes	Yes		Yes
	P value summary	ns	ns		ns					P value summary	ns	ns		ns
	Shapiro-Wilk test									Shapiro-Wilk test
	W	0.9616	0.8655	0.9542	0.8756					W	0.9726	0.9845	0.9976	0.8547
	P value	0.6903	0.0886	0.5882	0.1709					P value	0.8793	0.9846	0.9061	0.1062
	Passed normality test (alpha=0.05)?	Yes	Yes	Yes	Yes					Passed normality test (alpha=0.05)?	Yes	Yes	Yes	Yes
	P value summary	ns	ns	ns	ns					P value summary	ns	ns	ns	ns
	Kolmogorov-Smirnov test									Kolmogorov-Smirnov test
	KS distance	0.1252	0.2421	N too small	0.1959					KS distance	0.1	0.1174	N too small	0.1982
	P value	>0.1000	0.0998		>0.1000					P value	>0.1000	>0.1000		>0.1000
	Passed normality test (alpha=0.05)?	Yes	Yes		Yes					Passed normality test (alpha=0.05)?	Yes	Yes		Yes
	P value summary	ns	ns		ns					P value summary	ns	ns		ns
	Number of values	16	10	3	8					Number of values	16	10	3	8
	Table Analyzed	Proteins_Chimerys_Q4L_12c5ng_E0_trap		Table Analyzed	Proteins_Chimerys_Q4L_12c5ng_E0_trap					Table Analyzed	Peptides_Chimerys_Q4L_12c5ng_E0_trap		Table Analyzed	Peptides_Chimerys_Q4L_12c5ng_E0_trap
	Column D	5.5cm HT µPAC Neo		Column B	nanoEase C18 25cm					Column D	5.5 cm HT µPAC Neo		Column B	nanoEase C18 25cm
	vs.	vs.		vs.	vs.					vs.	vs.		vs.	vs.
	Column A	PepMap C18 50cm		Column A	PepMap C18 50cm					Column A	PepMap C18 50cm		Column A	PepMap C18 50cm
	Unpaired t test			Unpaired t test with Welch's correction						Unpaired t test			Unpaired t test
	P value	<0.0001		P value	0.9715					P value	<0.0001		P value	0.3443
	P value summary	****		P value summary	ns					P value summary	****		P value summary	ns
	Significantly different (P < 0.05)?	Yes		Significantly different (P < 0.05)?	No					Significantly different (P < 0.05)?	Yes		Significantly different (P < 0.05)?	No
	One- or two-tailed P value?	Two-tailed		One- or two-tailed P value?	Two-tailed					One- or two-tailed P value?	Two-tailed		One- or two-tailed P value?	Two-tailed
	t, df	t=9.566, df=22		Welch-corrected t, df	t=0.03660, df=10.55					t, df	t=15.28, df=22		t, df	t=0.9647, df=24
	How big is the difference?			How big is the difference?						How big is the difference?			How big is the difference?
	Mean of column A	1790		Mean of column A	1790					Mean of column A	8201		Mean of column A	8201
	Mean of column D	2220		Mean of column B	1787					Mean of column D	12280		Mean of column B	8480
	Difference between means (D - A) ± SEM	429.4 ± 44.89		Difference between means (B - A) ± SEM	-3.412 ± 93.24					Difference between means (D - A) ± SEM	4079 ± 266.9		Difference between means (B - A) ± SEM	278.9 ± 289.1
	95% confidence interval	336.3 to 522.5		95% confidence interval	-209.7 to 202.9					95% confidence interval	3525 to 4632		95% confidence interval	-317.8 to 875.7
	R squared (eta squared)	0.8062		R squared (eta squared)	0.000127					R squared (eta squared)	0.9139		R squared (eta squared)	0.03733
	F test to compare variances			F test to compare variances						F test to compare variances			F test to compare variances
	F, DFn, Dfd	1.044, 15, 7		F, DFn, Dfd	7.353, 9, 15					F, DFn, Dfd	3.863, 15, 7		F, DFn, Dfd	1.094, 9, 15
	P value			P value	0.0008					P value	0.0782		P value	0.8433
	P value summary			P value summary	***					P value summary	ns		P value summary	ns
	Significantly different (P < 0.05)?	No		Significantly different (P < 0.05)?	Yes					Significantly different (P < 0.05)?	No		Significantly different (P < 0.05)?	No
	Data analyzed			Data analyzed						Data analyzed			Data analyzed
	Sample size, column A	16		Sample size, column A	16					Sample size, column A	16		Sample size, column A	16
	Sample size, column D	8		Sample size, column B	10					Sample size, column D	8		Sample size, column B	10
	Table Analyzed	Proteins_Chimerys_Q4L_12c5ng_E0_trap		Table Analyzed	Proteins_Chimerys_Q4L_12c5ng_E0_trap					Table Analyzed	Peptides_Chimerys_Q4L_12c5ng_E0_trap		Table Analyzed	Peptides_Chimerys_Q4L_12c5ng_E0_trap
	Column D	5.5cm HT µPAC Neo		Column D	5.5cm HT µPAC Neo					Column D	5.5 cm HT µPAC Neo		Column D	5.5 cm HT µPAC Neo
	vs.	vs.		vs.	vs.					vs.	vs.		vs.	vs.
	Column B	nanoEase C18 25cm		Column C	Aurora 15cm Gen3					Column B	nanoEase C18 25cm		Column C	Aurora 15cm Gen3
	Unpaired t test with Welch's correction			Unpaired t test with Welch's correction						Unpaired t test			Unpaired t test
	P value	0.0008		P value	0.0002					P value	<0.0001		P value	<0.0001
	P value summary	***		P value summary	***					P value summary	****		P value summary	****
	Significantly different (P < 0.05)?	Yes		Significantly different (P < 0.05)?	Yes					Significantly different (P < 0.05)?	Yes		Significantly different (P < 0.05)?	Yes
	One- or two-tailed P value?	Two-tailed		One- or two-tailed P value?	Two-tailed					One- or two-tailed P value?	Two-tailed		One- or two-tailed P value?	Two-tailed
	Welch-corrected t, df	t=4.484, df=11.77		Welch-corrected t, df	t=6.720, df=7.725					t, df	t=13.31, df=16		t, df	t=8.735, df=9
	How big is the difference?			How big is the difference?						How big is the difference?			How big is the difference?
	Mean of column B	1787		Mean of column C	1970					Mean of column B	8480		Mean of column C	10308
	Mean of column D	2220		Mean of column D	2220					Mean of column D	12280		Mean of column D	12280
	Difference between means (D - B) ± SEM	432.9 ± 96.52		Difference between means (D - C) ± SEM	249.4 ± 37.12					Difference between means (D - B) ± SEM	3800 ± 285.4		Difference between means (D - C) ± SEM	1971 ± 225.7
	95% confidence interval	222.1 to 643.6		95% confidence interval	163.3 to 335.5					95% confidence interval	3195 to 4405		95% confidence interval	1461 to 2482
	R squared (eta squared)	0.6309		R squared (eta squared)	0.8539					R squared (eta squared)	0.9172		R squared (eta squared)	0.8945
	F test to compare variances			F test to compare variances						F test to compare variances			F test to compare variances
	F, DFn, Dfd	7.679, 9, 7		F, DFn, Dfd	47.35, 7, 2					F, DFn, Dfd	4.224, 9, 7		F, DFn, Dfd	2.581, 7, 2
	P value	0.0136		P value	0.0417					P value	0.0706		P value	0.615
	P value summary	*		P value summary	*					P value summary	ns		P value summary	ns
	Significantly different (P < 0.05)?	Yes		Significantly different (P < 0.05)?	Yes					Significantly different (P < 0.05)?	No		Significantly different (P < 0.05)?	No
	Data analyzed			Data analyzed						Data analyzed			Data analyzed
	Sample size, column B	10		Sample size, column C	3					Sample size, column B	10		Sample size, column C	3
	Sample size, column D	8		Sample size, column D	8					Sample size, column D	8		Sample size, column D	8

## Sheet: Figure 3a-c
	FIGURE 3A - Overview all gradients protein IDs
	LC column	Gradient length [min]	Input amount
			10ng			50ng			100ng			200ng			400ng
	5.5cm HT uPAC	5	2007	1961	1934	2903	3070	3007	3411	3352	3243	3561	3741	3619	3785	3709	3932
		10	2633	2645	2511	4275	4251	4354	4775	4719	4710	5151	5115	5154	5262	5400	5309
		15	3074	3109	3133	5031	5017	5071	5655	5594	5564	5888	6116	5989	6343	6329	6339
		30	3530	3561	3427	6100	6132	6241	6886	6775	6698	7494	7475	7509	7687	7819	7901
		45	3321	3216	3124	6429	6364	6384	7345	7330	7212	7758	7963	7905	8194	8315	8190
		60	3560	3733	3712	6675	6628	6658	7667	7711	7566	8566	8582	8580	9015	9081	9016
	50cm uPAC	30	4258	4267	4142	6718	6785	6806	7378	7322	7325	7715	7700	7692	7985	7807	7903
		60	4419	4463	4454	7527	7430	7484	8422	8300	8364	8945	8880	8915	9348	9378	9202
		120	4844	4699	4795	7986	8067	7971	9151	9096	9050	9990	9923	9893	10487	10405	10372
	110cm uPAC	30	3286	3304	3359	5998	5872	6021	6696	6577	6614	7398	7521	7389	7830	7841	7810
		60	3796	3696	3749	6472	6419	6500	7448	7483	7328	8233	8379	8364	9068	9057	9050
		120	3584	3573	-	7028	7065	-	8235	8207	8349	9227	9245	9341	10345	10374	10545
	FIGURE 3B - 30min gradient protein IDs						FIGURE 3B - 60min gradient protein IDs
	Input amount [ng]	LC column					Input amount [ng]	LC column
		5.5cm HT uPAC	50cm uPAC	110cm uPAC				5.5cm HT uPAC	50cm uPAC	110cm uPAC
	10	3530	4258	3286			10	3560	4419	3796
		3561	4267	3304				3733	4463	3696
		3427	4142	3359				3712	4454	3749
	50	6100	6718	5998			50	6675	7527	6472
		6132	6785	5872				6628	7430	6419
		6241	6806	6021				6658	7484	6500
	100	6886	7378	6696			100	7667	8422	7448
		6775	7322	6577				7711	8300	7483
		6698	7325	6614				7566	8364	7328
	200	7494	7715	7398			200	8566	8945	8233
		7475	7700	7521				8582	8880	8379
		7509	7692	7389				8580	8915	8364
	400	7687	7985	7830			400	9015	9348	9068
		7819	7807	7841				9081	9378	9057
		7901	7903	7810				9016	9202	9050

## Sheet: Figure 4a-b
		FIGURE 4A - Protein IDs/min for 30 min gradient
		LC column	Input amount
			10ng			50ng			100ng			200ng			400ng
		5.5cm HT uPAC	66.6	67.2	64.7	115.1	115.7	117.8	129.9	127.8	126.4	141.4	141	141.7	145	147.5	149.1
		50cm uPAC	58.3288	58.452	56.7397	92.0274	92.9452	93.2329	101.069	100.301	100.343	105.685	105.48	105.37	109.384	106.945	108.26
		110cm uPAC	36.1099	36.3077	36.9121	65.9121	64.5275	66.1648	73.5824	72.2747	72.6813	81.2967	82.6483	81.1978	86.044	86.1648	85.8242
		FIGURE 4B - Protein IDs/min for 5.5cm HT uPAC
		Gradient length [min]	Run-to-run time [min]	Input amount
				10ng			50ng			100ng			200ng			400ng
		5	15	134	131	129	194	205	200	227	223	216	237	249	241	252	247	262
		10	21	132	132	126	214	213	218	239	236	236	258	256	258	263	270	265
		15	33	123	124	125	201	201	203	226	224	223	236	245	240	254	253	254
		30	53	71	71	69	122	123	125	138	136	134	150	150	150	154	156	158
		45	87	40	38	38	77	77	77	88	88	87	93	96	95	98	100	98
		60	103	36	38	37	67	67	67	77	77	77	86	86	86	91	92	91

## Sheet: Figure 5a-b
	FIGURE 5A - Search engine comparison - Protein IDs											FIGURE 5B - Venn diagram of protein IDs
	Isolation width [m/z]	MS Amanda 2.0			CHIMERYS							Protein Accessions				Total Protein IDs
												MS Amanda 2.0 iso 1	CHIMERYS iso 1	CHIMERYS iso 4		MS Amanda 2.0 iso 1	CHIMERYS iso 1	CHIMERYS iso 4
	1	5574	5616	5735	7421	7512	7486					Q15149	cont_P60712	P0AE52		5574	7421	9242
	4	6471	6570	6668	9242	9243	9337					Q09666	YGR192C	cont_P01966
												P35579	P16104	YPR178W
												P78527	P68104	YDL074C		Venn diagram
												Q13813	cont_P62937	O95881		Shared by all	Unique to CHIMERYS iso4	Unique to CHIMERYS iso1	Unique to MS Amanda 2.0 iso1	Shared by CHIMERYS iso4 and iso1	Shared by CHIMERYS iso4 and MS Amanda 2.0 iso1	Shared by CHIMERYS iso1 and MS Amanda 2.0 iso1
	FIGURE 5A - Search engine comparison - Peptide IDs											P49327	P62979	O00330		5276	2358	386	77	1573	35	186
												P21333	P62805	Q96GX9
	Isolation width [m/z]	MS Amanda 2.0			CHIMERYS							Q14204	P04406	YEL022W
												P15924	YHR174W	O76071
	1	27684	28777	29459	47551	48563	48434					P46013	P26447	Q53EP0
	4	36490	36183	36624	77330	77818	77750					Q01082	YCR012W	P22333
												O75369	P60866	YER127W
												O75643	P08670	Q13423
												Q9Y490	cont_P05787	P76177
	FIGURE 5A - Search engine comparison - ID rate PSMs/MS2 in %											P49792	P62851	O15066
												YJL130C	YBR010W	P0ADE6
	Isolation width [m/z]	MS Amanda 2.0			CHIMERYS							P42704	P06748	Q9BRX9
												Q14980	P05783	P62875
	1	56.2	57.6	58	21.7	22.5	23.2					P58107	P10412	Q9UIJ7
	4	124.3	125.3	125.5	26.9	26.7	27.1					P12270	P07437	YGL016W
												P08238	YAL038W	O60942
												O43707	P31949	Q00577
												Q00610	P07195	Q9C0J8
												P07900	P23284	Q9UGI8
												P31327	cont_Q06830	cont_Q9TTE1
												P13639	P22626	YDR358W
												P12814	P07737	YAL007C
												Q92616	P62328	Q13185
												P05023	P11142	YOR204W
												P46940	P08238	YIL105C
												Q9P2E9	YLR044C	Q15750
												P02545	P62258	YHR018C
												Q08211	cont_P00761	P0AC62
												P38646	P06733	P57105
												Q86UP2	P63241	P45974
												Q14789	P04075	P04075
												P52272	cont_P00330	O43617
												P14625	P14618	Q9BSJ2
												P05787	P05387	P0DPB6
												O60841	YBL002W	Q8NHQ8
												P18206	P23528	Q71RC2
												P14618	Q9GZT3	Q86SQ0
												YPL231W	P62424	YLR186W
												Q7Z6Z7	P62826	Q7L5A8
												O00410	P10809	P31751
												YLL024C	P00338	Q9UH17
												P07814	YLL024C	Q9NYJ1
												P11021	P63220	Q9ULK4
												P53396	YBR118W	Q92538
												Q6P2Q9	P04792	P04632
												YAL005C	P62701	Q96SL8
												P50990	O60814	Q6SJ93
												P08670	P18621	O14686
												YPL240C	cont_P15636	Q96FV9
												P53621	P62750	P63104
												YMR186W	P60174	P58546
												YCR012W	P22392	Q86XK2
												P22102	P30041	Q9HA77
												Q9NZM1	cont_P10599	YDL174C
												P34932	Q07020	Q53T59
												Q9NR30	P61254	P0A6P1
												YLR259C	P46781	P83436
												P13667	P00558	YDL135C
												P09874	P30050	Q92581
												Q14152	P07355	YLR335W
												Q86VP6	P35268	Q05639
												Q04637	P0C0S5	YER178W
												P55072	P19338	A0A0B4J2D5
												P20700	P68366	Q12979
												Q00341	P39019	YBR061C
												YHR174W	YKL060C	P13929
												P11388	P13639	Q9P0P8
												P78371	P62857	Q9H5N1
												YKL182W	P0DMV9	Q8N5A5
												Q7KZF4	P46776	YGR104C
												Q07065	P06454	YDR032C
												P43243	P42677	Q14C86
												P22314	Q01105	Q9Y6D5
												P11142	P07900	Q9P0T7
												P27816	Q9BQE3	P0AC33
												Q96Q06	P62861	YDR429C
												YDR385W	P62280	P26641
												P30622	P02545	Q9UJX6
												P41252	P26373	P51970
												P55060	P14625	YFR051C
												Q9BQG0	Q02878	Q4G0F5
												Q9Y4L1	YKL152C	YBL057C
												P10809	P23396	O95772
												P07237	P62277	Q9BQ67
												Q9UQE7	YDR155C	P0A7S9
												P02786	P62249	YOR285W
												P36776	YDR471W	Q14432
												P33176	YBR189W	Q08AM6
												P27708	P61978	YBR052C
												P08729	P62269	O14879
												P06576	P42766	Q13228
												P50991	P14174	YNL108C
												P17987	P09429	YDR517W
												P00558	YGR254W	P78549
												Q06210	YGR034W	Q9UNN8
												P53618	YDR050C	YER164W
												Q16531	P60660	YGR208W
												YDL185W	Q13162	Q9BW66
												P0DMV9	P50914	P30154
												Q14974	P12236	Q92805
												YGR240C	YHR021C	Q9BYG5
												YLR304C	P60842	Q99729
												YNR016C	P61604	YGL252C
												P06733	P11021	YOL094C
												P60842	P0DP25	Q5T280
												YAL038W	P00966	Q96BX8
												Q14839	P63104	YGL187C
												Q14683	P29401	P53597
												O00231	P0A6A8	O75381
												YLL026W	P16401	P27302
												P62195	P09651	YER043C
												Q14690	P62241	O60234
												O75533	YML028W	YGL055W
												Q9UPN3	YJL052W	P0AF03
												Q99832	P18124	P46977
												P07355	P07237	P10644
												Q13435	P08708	Q9Y4G6
												P68371	P80723	P37095
												O60506	P61247	O15498
												Q96QK1	P68133	YHL034C
												Q14566	P62917	Q8WVK2
												Q16891	P49207	P15034
												P49411	P07910	Q9BRT3
												Q08J23	P67936	YLL010C
												P55265	YLR109W	YAL005C
												P55786	P84098	Q9H173
												Q13428	YGR209C	Q6JQN1
												YGR254W	P61204	Q08623
												P27824	P36578	P0A7I7
												P61978	P18077	Q9UBS4
												P49588	P38646	Q6PIJ6
												P26640	P62263	P61026
												YJL080C	P06703	Q8TED0
												Q9NTJ3	Q969X6	P61758
												Q15075	YDR447C	P62633
												P07437	P08865	P22736
												Q92841	YEL034W	Q07889
												P25205	P07108	O43815
												YGL245W	P15880	P18956
												P0CE47	P61353	Q9BVS4
												Q13619	P35232	Q9UL54
												Q15029	P25398	YOR141C
												YGL008C	P61981	P07762
												Q8WWI1	P04083	Q15047
												P35221	P46777	Q9UHL4
												P36871	P62753	Q9Y496
												Q92900	YDL229W	YNL209W
												P33991	YBR191W	YOR007C
												Q13200	Q15365	O43653
												P08133	P62899	Q9H1E3
												P16435	YDR382W	O60645
												Q9UQ35	P39687	YBL056W
												O75534	P30101	Q86U28
												P51532	P0A7K2	Q9P1F3
												P23246	YPL249C-A	Q9NR28
												Q92945	P29692	Q6XZF7
												Q99460	P62244	Q12996
												O00571	cont_P00441	Q9UHQ1
												YLR044C	P20962	YDR212W
												P08240	P02925	Q9BVC4
												P49368	P26641	Q719H9
												P22626	Q9Y3U8	Q9NYB9
												P11940	YOR182C	Q9Y6I4
												Q9P2J5	P55854	Q99590
												YLR249W	P62913	YGL103W
												P54886	YER074W	Q9BUH6
												O14980	Q9H853	O15530
												Q12906	YOL040C	O95749
												Q12931	YOL109W	Q9NZC9
												P30153	P40926	O43824
												cont_H-INV:HIT000292931	P83731	Q8ND24
												Q99613	P05388	P48739
												Q8WUM4	YJR104C	Q00341
												Q92621	P78371	YKL103C
												Q9Y5B9	P46782	YBR035C
												P17844	Q8NC51	YOL057W
												O95347	YNL067W	Q96D71
												P30101	P0A853	YKL088W
												P04075	YPL090C	YMR107W
												Q12888	P27797	P0A9W3
												Q8IVF2	YBL027W	YOR243C
												O00159	O75347	O94967
												P16615	P62888	P0A7T3
												P50395	YBR048W	YNL084C
												P49915	Q5TEC6	Q16342
												P05783	P40227	Q16836
												Q29RF7	YML063W	Q5T0F9
												Q92598	P52272	Q96F24
												Q93008	P50454	P0AG44
												YDL229W	YOR131C	Q9NYZ3
												YJR045C	P32119	YGL037C
												P26038	P46783	Q7Z2W9
												Q13620	P28066	Q5HYK3
												P42166	P39023	P15070
												YER043C	P45880	Q9NVI1
												P43304	P04080	YLR435W
												O60264	P27824	Q96B21
												Q15393	P30086	Q92733
												Q02880	P25705	YGR048W
												P51858	P51858	P13473
												Q93009	P27635	P39023
												Q9Y678	P06744	YAL021C
												P31948	Q92499	Q8TBZ3
												P08195	YPL198W	YOR168W
												P12268	P50990	P04036
												P60709	P63173	P52943
												P50570	P15531	Q15642
												YNL209W	P0ACF0	Q14114
												P48643	P0CE47	YLR120C
												Q15046	P53999	YOR198C
												Q92499	P48643	YPL090C
												P25705	Q9Y232	P29692
												Q8TEQ6	P61970	A0PJW6
												P63010	YOR234C	Q96S66
												P46087	P08195	YMR229C
												YOR335C	Q9UQ80	P51532
												O43143	P06576	Q9ULM3
												P49748	P62829	Q8N4S9
												O94979	P17931	Q92621
												Q9UQ80	YOL120C	Q2TAA2
												Q13509	P49773	P53365
												O43719	Q96CG3	P28838
												P14868	Q96AG4	Q06124
												P31040	YNL302C	P38606
												P35998	Q00839	Q9NY12
												O43390	P25815	Q8IV38
												YDL126C	P09382	Q14914
												Q5T4S7	YOR063W	P0AEH5
												A0MZ66	cont_P08758	O14965
												P04406	P12004	Q96IW7
												P11413	cont_P08729	Q9UKT7
												P04040	P60602	P37902
												P05198	O76070	Q16718
												YER091C	P62266	P35658
												O95202	P49321	Q96JW4
												P13797	YNL178W	P18583
												Q5JSH3	P31943	YOR155C
												Q13085	YDR450W	O14647
												P47897	YOR369C	P35251
												YGR204W	Q04837	Q9HAU0
												Q99798	P26038	P19823
												P04083	Q15293	YHR020W
												P13010	YHL033C	YIL051C
												P33992	P30048	P18754
												P19338	Q13185	P49441
												O60664	P62906	YGL062W
												P0A9Q7	P15121	Q96KB5
												Q92878	P23526	O43166
												YCL030C	YGR027C	YDL130W
												Q5VYK3	A8MWD9	P24539
												Q16555	P50238	YBL015W
												P40926	P62081	P43304
												Q9H2G2	P50991	O95926
												P68363	P17096	Q8WW12
												Q14697	Q07955	Q15631
												O95782	P25786	YGR193C
												YHR183W	P63167	YBR074W
												P26639	YOL039W	YEL044W
												P78344	P49368	Q15058
												P11498	YGR085C	Q9NVX0
												P41091	P37108	P16659
												P54577	Q99623	P23497
												P62258	YLR325C	YFR014C
												Q15021	YIL053W	YLR109W
												Q15459	O00299	YDR086C
												YKL060C	YGL031C	O00462
												Q9BXJ9	Q92841	Q12769
												P18583	YJR145C	P27695
												P26358	YBR196C	P33643
												P11586	P30044	Q7L5Y9
												Q14203	YLR448W	Q71SY5
												O75694	P50395	YGR271C-A
												Q14643	P13073	YJL117W
												Q9Y2X3	P0ACF4	Q9BRP4
												P14923	P0AG63	Q15063
												O00429	P12277	Q16850
												P49736	P49327	P0A850
												YJL034W	YGL123W	YER146W
												O43242	YPL240C	Q9NXS2
												YGL253W	P61088	YAL029C
												P48444	cont_Q15843	YPL188W
												O75691	Q15185	YBR234C
												YGR061C	P51991	Q7Z2E3
												Q9H307	YGL008C	YLR113W
												P31939	YNL055C	P69811
												YGR155W	P23246	Q8NBU5
												YKR001C	YFR031C-A	Q8WWV3
												Q9Y3I0	P49411	P08133
												YGL195W	P0A6F9	Q9UJC3
												P68104	YER177W	P26373
												P31943	YDR385W	YLR433C
												P29401	P16989	YER105C
												Q13838	YHL015W	O43422
												A5YKK6	Q15369	O00308
												Q6P996	P13693	P23786
												Q7L014	P54819	YKR043C
												Q92614	YNL069C	YOR336W
												Q7Z2W4	P37802	Q12792
												O95340	P11940	Q8N2G8
												P20073	Q16658	P0AC69
												P49321	YJL191W	P48426
												YOR027W	O75531	Q12906
												P06744	YDL082W	P78417
												P61247	YGL135W	P0A7Z0
												P45974	P17987	Q9Y5A7
												P23396	O14818	Q6PGP7
												YLL018C	O43251	YLR355C
												Q16658	P30049	YIL035C
												O43175	YBR072W	P48556
												P34897	P0A780	Q9HCK8
												Q8NE71	O43852	Q8IWJ2
												Q9BZE4	Q15907	O75449
												Q32MZ4	P46779	P54578
												Q9UHD8	YGL253W	P07305
												Q10567	P35613	O14936
												YGL206C	O43175	P23368
												Q8N1F7	O43707	cont_P08729
												Q8WWM7	Q99832	Q9BWJ5
												Q02790	P35579	P48740
												P23588	Q16576	Q13888
												Q92538	Q9NR30	Q14807
												O00567	P62316	YDR346C
												O60610	YDL083C	P0A8M3
												P0AG67	YLR150W	Q5TA50
												Q9BPX3	P31327	Q99961
												P54136	YGR189C	YHL009C
												P49959	Q86V81	O77932
												P33993	P31948	P53803
												YLR058C	Q3ZAQ7	Q86UL3
												O75475	Q13247	Q9NZV1
												P52948	P56385	P21912
												YDR129C	YNL030W	Q96CQ1
												YGR094W	YLR264W	P20020
												Q01813	P22234	YHR107C
												P60228	O00148	Q96QD8
												YER165W	P60763	O00267
												YPL061W	Q14019	YNR051C
												O60271	YER102W	P53701
												P07195	YOL127W	Q9Y3D7
												P62701	Q01650	P23857
												Q13616	P21796	Q92620
												P25553	A0A024R1R8	P46926
												P0A6Y8	P62314	Q8TEH3
												Q12965	P38919	Q9NWX5
												Q14764	O14950	O43688
												Q9UPU5	YDR226W	Q9Y6M7
												Q15233	P47914	O60930
												P46459	P20290	YLR319C
												YMR105C	P13667	P25208
												Q00839	Q12931	YMR230W
												Q9BXP5	Q02543	Q96EB6
												Q9Y3F4	Q99584	P0ACI0
												Q92922	P40429	Q9NP77
												P67936	YOR128C	O14976
												Q8WYP5	cont_P61769	Q9UKV8
												Q13310	Q99729	Q969Y2
												P12004	P62847	O95251
												YMR205C	P0A9Y6	Q86VP6
												P43686	YOR312C	Q9P003
												O00425	YLR270W	Q9BQ04
												P51114	Q14847	Q13561
												P63104	P26599	YOR043W
												P0A853	Q15370	Q9NY35
												Q14692	Q16629	YJR148W
												P02925	P38117	Q96IG2
												O14974	P07741	P48553
												Q9C0C2	YFL039C	YAR002W
												Q9NW13	P32969	YMR165C
												YBR127C	P52815	P21888
												Q13228	Q9NZ01	YER044C
												Q8IUD2	Q99497	Q9UHW5
												P60174	Q15366	P62820
												Q16513	Q02790	YBR092C
												YJR121W	P55072	P48059
												Q92973	P43487	YHR098C
												O15067	YBR031W	Q6ZW49
												P12956	P12956	Q8NDD1
												YKL210W	O75367	Q86SX6
												Q9UKV3	P37837	Q5VIR6
												Q86TC9	YLR075W	P11388
												Q9Y520	P09669	Q99717
												Q05682	YHR183W	Q96ES7
												P43246	YBR011C	P13010
												Q9UBB4	P30153	P0A8G9
												P50454	P62910	Q9C0B1
												P29692	YOR293W	YHR179W
												P24928	P12268	P21283
												Q14240	P21333	P05026
												P09651	YNL079C	YPL227C
												P27348	P00954	YCR005C
												YMR120C	Q9Y266	Q96KG9
												P68366	YJL177W	Q8WYA6
												YIL075C	YLR354C	Q9NZM1
												Q96TA1	YGR214W	Q5TBB1
												Q9Y6E2	YJR009C	O00506
												YPL106C	O43399	YNR034W
												YCR053W	P18669	YDL066W
												Q9Y2W1	YKL056C	YEL055C
												P28066	YBL092W	YNR050C
												P38919	YLR304C	YFL028C
												P52888	P41091	Q8WVV9
												P08758	Q14103	Q86W92
												Q8NC51	P39748	YLR069C
												P27695	Q9NX20	Q9H444
												O76031	Q15181	YGR282C
												Q13347	Q99733	YOR341W
												Q9NSE4	P30405	YDL064W
												P62191	P13010	YCR017C
												Q02818	YLR340W	P08621
												Q01518	Q14974	O00116
												P0A6M8	YAL003W	Q969P0
												YCR088W	P27348	Q7Z2K8
												Q9H2M9	Q15233	P15531
												Q9NYU2	YPL061W	YDR135C
												P27797	Q06323	P0A9Q7
												P62495	YLR058C	Q12899
												Q9NTI5	P36871	YBL022C
												O15294	YJR045C	P26196
												P0A9B2	P0ABT2	Q8N9N2
												YFL039C	P61960	Q9NQT5
												Q9UHB6	YDL061C	Q9NPA3
												P52732	YGL103W	Q5F1R6
												Q9H3U1	Q96FQ6	P0A7K6
												P06493	Q12906	YBL078C
												P35606	P55209	Q9NRL3
												O95359	P46926	O75695
												P35241	P15311	YOR271C
												YBL076C	P0A7M2	YDL065C
												Q99575	Q13442	Q9NR33
												P52789	P28072	Q5VTR2
												O00203	Q46938	YLR340W
												O00267	P22314	Q9NV35
												P41227	P61889	YCL009C
												Q03252	P61586	Q5JTZ9
												Q9Y266	P14866	P52739
												P00338	YLR259C	YEL036C
												P35232	P51149	YDR343C
												YOR204W	O75821	P57737
												Q14160	cont_P63165	YKL060C
												cont_P00330	YPL131W	P37773
												YJL052W	P51571	O00629
												P05455	O60506	Q12986
												Q8TCS8	Q9BRA2	Q9HCE5
												P07737	Q9Y5S9	O00159
												P19971	Q7L1Q6	P08312
												P23526	P20042	Q9NZJ4
												Q7Z460	YOR136W	P05388
												Q9UBE0	O75340	Q13445
												Q08379	YOR020C	Q8IY67
												Q12788	A6NHG4	Q15048
												Q96GQ7	YFL014W	P49848
												Q5JTH9	P0ACF8	YPR036W
												Q99623	P0ADZ4	P0AEG4
												O95373	Q9HB71	Q9BXJ9
												P00966	YJL136C	YDL235C
												P36683	P43307	P0AEK4
												Q15155	P0A7R1	cont_P01031
												O60716	cont_P01966	P06865
												P52907	O75947	Q9BZE9
												Q9Y265	O75822	O15226
												P29966	P61289	Q8WUI4
												Q8NFQ8	Q15691	P34059
												P36952	P07954	P46527
												O76021	O14737	Q14651
												YHR064C	P09874	Q9Y333
												Q13439	P0AE08	P36683
												Q6P2E9	P17844	O75347
												Q15418	P16949	P14625
												P26599	P18085	O95633
												P07910	P05023	Q14203
												O76094	P09012	Q86WC4
												O43592	P42704	YDR258C
												Q9P258	Q92615	Q9H0E9
												Q9H0A0	P20674	Q12959
												O00148	P57081	YGL238W
												Q06323	P68036	O00217
												Q5JRA6	YIL051C	Q96AE4
												YER177W	O76021	P0CG13
												Q8IY81	P42771	Q14683
												P52701	Q99714	YDL075W
												P15170	P21926	cont_P41361
												YBL099W	P51148	Q6PCE3
												Q6NUK1	P14314	Q7Z7N9
												P78316	YHR193C	P0A7B8
												O60763	P25789	Q9BVP2
												Q99615	Q08211	Q9HAV0
												YKL157W	P35998	YLR325C
												YJR009C	P31689	Q86YP4
												Q02218	Q92688	O14727
												Q9NZI8	P24534	YJR135W-A
												YPL160W	YJL138C	Q9H4K7
												P15311	Q9Y383	P0AFW4
												P41250	P78417	YNL135C
												YGR192C	O43390	Q9BRX8
												P00350	P61026	Q9Y606
												P36578	P54727	P40763
												P07951	Q96CP2	YMR029C
												YML100W	P53396	P17152
												Q9NVI1	P13797	Q9Y394
												P35237	YBL003C	YFR044C
												P23921	P09661	Q15424
												P26641	P38159	Q9H3U1
												P50416	O75396	YOR174W
												YJL020C	P32754	P0AEE5
												P20020	P0A862	P27816
												P08237	P69783	P22415
												P04843	YNL037C	Q14331
												Q9ULT8	P20618	Q8WZ82
												Q9H4A3	O95816	Q9NR48
												P52597	O00303	P13984
												P20839	P15170	P11216
												YEL071W	P58546	Q96T76
												Q92974	P54136	Q9NSK0
												Q16666	P61081	YBR059C
												Q9BSJ8	YLR249W	Q02952
												Q63HN8	Q13347	P30050
												Q9UJS0	P30043	Q7Z2W4
												YDL084W	Q15149	Q86YQ8
												O95757	Q12905	cont_P12763
												P54652	Q13011	Q9UBU9
												O43491	P18206	Q14192
												P22059	YFL005W	Q92845
												Q07157	P26583	YHR133C
												Q9NTK5	Q99848	YNL241C
												Q9Y230	YGL030W	Q9P035
												P80723	P26639	Q9NVQ4
												Q9HAV4	P23588	YBL017C
												YKL152C	Q14444	A4FU01
												Q14008	Q9Y6E2	YOR340C
												Q15293	P34897	YKR074W
												Q13177	cont_P99999	Q13126
												P14866	P13804	O75964
												P07954	Q10589	YGR162W
												cont_P15636	P20700	Q9H4Z3
												Q8TDD1	Q9Y265	YPL232W
												Q13263	P68206	Q01085
												O75822	P50502	YDR027C
												Q5VTR2	P67809	Q99567
												Q9BUF5	O95777	Q9UNS1
												Q7L576	Q15836	Q8IWZ3
												Q14254	Q9H910	A4UGR9
												P51116	P16152	Q14554
												YDR341C	YLR167W	YDR229W
												P16989	Q07065	P24311
												YHR179W	P49458	P58107
												O14745	P05556	YJL164C
												Q13011	YKL180W	Q96C36
												Q04695	YNL096C	YFL007W
												Q9UJZ1	P11166	Q5T1J5
												P42765	Q00610	P16220
												P49756	P62310	Q9UBH6
												Q9H0S4	O75964	Q9BZ95
												Q9H583	YOR332W	Q8IZH2
												P67809	YMR116C	Q9BY44
												P31930	P52597	Q9BQA1
												O60313	YJR094W-A	Q86X55
												YHR027C	P13929	P28074
												Q9P289	P05198	P09619
												P61289	Q15717	Q9NZI8
												Q16881	P84101	P01889
												Q16401	O15372	Q96Q11
												O95831	Q92598	P0A9J8
												P38117	P05455	P98194
												P35613	P55327	Q8TAQ2
												YBR031W	YDL136W	YGL228W
												P43034	O76003	O14641
												YCL043C	P07951	Q01844
												O95071	Q9Y262	YLL036C
												O60749	Q15008	YHL021C
												P17812	Q13263	Q2M2I8
												Q8TDN6	O15212	YBL092W
												Q9Y263	Q969Q0	Q16576
												P51812	P61313	Q8WUB8
												P11387	P0AC41	P0ACA3
												P17980	P37769	Q9UBC1
												O75955	YLR061W	Q9Y6M1
												O75153	P62834	YPR132W
												P35573	YNL135C	Q9P0J1
												Q9NUQ3	P62841	Q7Z7F0
												Q9UHD1	YDL081C	Q8TAA9
												P51659	Q12907	A6NNL5
												O95163	P52292	YDL106C
												P54578	P47813	Q86YS7
												Q9BUQ8	YOR298C-A	O15231
												P61981	Q96DG6	Q96EL3
												Q86UE4	Q9BVC6	P0AFK0
												P37769	Q15075	P43121
												P00533	cont_P63279	YJL136C
												O95239	O15427	O95707
												YDR502C	Q04941	YDL095W
												Q12905	YPL037C	Q5JPH6
												Q96PK6	P63208	YIL135C
												YBR121C	P84103	YCR036W
												YGL062W	Q01518	YMR031C
												Q15645	P34932	YGL105W
												Q9NSD9	P31946	YBR036C
												O00469	Q08J23	YGL164C
												Q8IVT2	P10606	YDL236W
												Q5M775	P46940	Q9UID3
												Q9HC35	Q9UBI6	Q9BT22
												Q12849	YJR139C	Q92614
												Q8TAQ2	P02786	Q13131
												Q03001	P00387	Q9NQE9
												Q8TEM1	P26368	Q13257
												Q8NI27	P25788	YJL014W
												O15381	P35637	Q9UKV3
												Q03701	P60624	P49257
												Q13098	P07814	O43760
												P23528	Q9NZM5	Q9NPE3
												YGL026C	P55060	Q9P1U0
												Q96I25	Q15084	YER114C
												YOR063W	O00264	Q99832
												Q9UNE7	P40925	Q9UJX4
												P23284	P54577	Q8TBQ9
												P52209	Q13283	P51991
												P30050	YDL137W	P11875
												Q9UGI8	P43243	YML069W
												P12277	P68371	Q99519
												YML063W	P0A6P1	Q99766
												O75152	Q7KZF4	Q9P0V9
												O75150	Q9Y2B0	YJL111W
												Q92896	YKL142W	Q9Y6D9
												P22695	P60953	P28331
												YBL047C	Q9Y230	P09914
												YNL178W	P0AFH8	Q5EBL4
												Q9BQ04	YDL185W	YDR208W
												Q9HCE1	YFR053C	Q9Y605
												Q96AE4	P04632	YHR097C
												P55884	P52788	Q9H6R0
												P22087	Q9NPJ3	Q9BXK5
												YKL085W	P06753	Q8N3Z3
												YBR072W	P27695	YEL038W
												P21796	O14745	Q9UIS9
												Q53EL6	P00505	O43432
												P00367	O00231	Q9Y2Z4
												Q07866	YER043C	P61201
												YLR441C	P31153	Q9Y230
												Q14C86	P46778	P0ACE7
												Q9Y2A7	P04908	P38935
												Q9Y262	O00571	O14974
												Q07955	P62820	YBR229C
												Q13283	P61019	P14406
												P51531	P0AG55	Q96ME7
												P0A8V2	YIR037W	P17010
												Q13045	Q92945	Q15067
												Q9BZZ5	P63218	Q5HYI7
												Q7L2E3	P0A9B2	YGL012W
												P46060	P62995	Q9H223
												O60216	P82979	P0AG30
												Q16851	YBR127C	Q96GA3
												YHR214C-B	YPL106C	O43570
												P32322	YLR043C	Q2TAM9
												P05556	YGR240C	Q96DZ1
												Q15003	Q9UHV9	Q9UKV5
												P30740	P17980	Q9UKG1
												YLR359W	Q6P3X3	YMR300C
												Q14498	P0A7S9	P0AEM9
												cont_P00027	Q15631	Q96JN8
												YMR083W	O75390	YLR399C
												P42285	Q15388	Q9NWV4
												Q9BWF3	P62318	P53801
												P00387	Q07666	P21513
												Q9UNX4	P30626	O00534
												Q99459	YOR261C	P0AG07
												P32754	O60925	Q9Y6N5
												P17858	Q9P0L0	A6NKD9
												YBR196C	Q00325	Q92954
												Q14966	P16615	Q13347
												YER025W	P05114	Q96JD6
												YDR012W	Q9UQN3	YBL105C
												Q5UIP0	P33316	YDR002W
												P20810	Q9UHD1	Q9BX10
												P0A6P1	P16435	Q7KZ85
												P47712	O60664	Q8IYQ7
												YLR354C	P24539	P15408
												P14314	P43686	Q14517
												P17655	YLR406C	YOR332W
												P32004	Q96RS6	YFL038C
												O15226	P00491	YDR071C
												Q6NZI2	Q96AE4	Q14061
												P16152	YLL026W	YER112W
												Q9Y2W2	P13987	Q15262
												YLL045C	P60900	Q6ZMI0
												Q9Y2Z0	Q92734	Q9HAB8
												O43290	P31947	Q9Y5B8
												P0AEE5	P0A6F3	Q9H7D0
												YGL234W	P55769	P52435
												P49589	Q9BZL1	Q96P16
												YBR079C	Q99471	Q16775
												Q9HC38	YNL015W	P35270
												Q9UBK8	Q15382	Q8NE71
												O15355	P49720	P62707
												P25786	Q8N983	Q9NVG8
												P98175	YDR510W	YHR073W
												YBR218C	P10620	YJR144W
												Q96HC4	P09496	YPL094C
												P29144	YDL055C	P19387
												P17480	Q9BXS5	O75976
												Q9Y2T3	P52907	Q9H9L3
												Q8N163	O14979	O15182
												Q9HCC0	YCL050C	cont_P63165
												P19525	P22087	Q53GS9
												YMR012W	YAL005C	Q96EL2
												P30520	Q9NZ45	Q8WW22
												Q15008	O75534	P28347
												Q9UPQ0	P36542	Q99543
												Q7L0Y3	Q9BTT0	P42892
												Q96T88	P08621	YOL021C
												YML008C	P60981	Q9UDX5
												P52292	P59998	P27449
												P13804	Q8TDN6	O15260
												P11908	P60228	YJR001W
												P00505	P25553	YJL016W
												P28838	P30040	YIL118W
												Q9UIG0	Q13151	P52298
												P11717	P28074	Q96AX1
												YBR118W	P62333	YMR266W
												YDR099W	P04843	Q9P2R6
												P30041	Q9UN86	YER110C
												Q00796	YJL167W	Q2M389
												Q8IWZ3	Q8IUE6	Q96MW5
												O14744	P62136	O75348
												Q16630	YCL043C	YEL027W
												Q13185	YLL050C	A0JLT2
												Q14157	P08962	P17980
												O00541	Q13813	Q9NZ45
												P18124	P0A7T3	Q9UJX2
												Q9NZL9	YDR190C	YFL005W
												P39748	Q13435	YLR351C
												P38159	Q96K17	YFR053C
												P18754	P35237	Q8N5I2
												P31946	P47985	Q9NXE4
												P62937	YDL124W	P35914
												Q0VDF9	P08754	P0AGE6
												P78347	YGR148C	Q9Y5Y0
												Q7L1Q6	P54725	Q8IUE6
												Q12797	O43143	O95292
												Q96CT7	P06899	YOR207C
												Q9Y224	P0A763	Q99871
												YPL048W	YKL081W	Q9NR30
												Q16576	YJL190C	O43181
												Q9UG63	YER004W	YJL143W
												P51572	P18859	YMR015C
												P12081	Q13200	P30291
												YJL138C	P18754	Q02388
												Q15020	Q15056	Q9Y5N5
												Q9Y2L1	P32322	O00571
												YBR025C	YER036C	Q8TAF3
												Q9UNM6	YFR032C-A	Q9UMR5
												O00232	YCL040W	Q8N8U2
												YIL053W	P0A972	O96013
												Q14247	P0C018	P04183
												Q9UN86	Q9UII2	P08865
												Q96AY3	YHR179W	Q8N490
												Q5SRE5	YGL076C	Q96I15
												P61758	P22102	P54278
												P76558	Q9Y3B4	YKR081C
												YDR050C	P13489	O94864
												Q9Y617	P52209	Q6XQN6
												Q14684	P56537	YPR160W
												Q5H9R7	YHL001W	P18031
												YAR015W	P24752	P82914
												P15880	P30084	P30085
												O75367	P62306	Q9BTX3
												YOR230W	Q96CN7	P36938
												P30044	Q01813	YGR189C
												Q9NYF8	Q04637	A3KMH1
												YLR429W	Q9BZC7	O60264
												Q9ULV4	YBR109C	O94762
												YFR053C	P08200	YMR147W
												P62136	YLR388W	Q96BD5
												P49790	Q15645	YGL200C
												Q9UHX1	Q96AA3	YGL079W
												P36873	YHR064C	P17661
												P31947	Q9Y3F4	Q5VT06
												O15357	P07947	O43684
												YOR198C	Q9UNE7	YER055C
												YJR104C	P48739	Q9H0H5
												O75116	Q14562	Q92734
												YML070W	YJL026W	YAR042W
												Q02809	O00151	Q9H1K0
												Q9UNH7	P14868	Q8IZ83
												Q9NVI7	O15144	YLR295C
												Q6PGP7	Q9UK45	Q12888
												Q9GZR7	YGL169W	Q96HY7
												P0A870	Q99613	Q06547
												P07384	P0ABA6	Q8IUX1
												YNL037C	P0AA25	P07996
												Q9BYG3	Q9UMS4	Q13043
												P04264	P11413	P04062
												Q9H6S3	Q86VP6	YJR017C
												P51148	Q9UNM6	Q86T03
												O75179	Q9NTK5	Q46920
												Q06830	P04179	YFR015C
												Q04917	P14324	YLR089C
												Q13162	Q9UI30	Q9H0U3
												P62906	P27816	Q5VWZ2
												YOR136W	P40121	YJL145W
												O43847	P28482	P55199
												Q9BUJ2	P02359	YBR262C
												Q9BVP2	P64581	P0ACF4
												P82933	A1L429	Q71UM5
												P38606	O60869	P26572
												O15031	Q9UKK9	Q6WKZ4
												Q9UI26	P49588	Q3LXA3
												Q01780	P31040	Q9H410
												O76070	P0AGE9	P13667
												P20042	Q9H2P0	Q9NQA3
												Q92541	P62495	P18669
												Q13596	Q00765	Q96P50
												P09972	P60891	P76128
												Q9H9A6	Q16531	Q9Y4H2
												Q9BS26	Q09666	Q8N6M0
												A0AVT1	O60841	Q7Z333
												P62424	P11233	Q03519
												P63241	P51572	P41208
												YDL066W	Q96C19	Q8NBM4
												P0AC38	Q9Y224	P06986
												YNL241C	P31939	P04908
												Q5T3I0	Q01081	O94806
												P0A6F3	Q14152	O15347
												Q9NX58	P49721	P00864
												YBR011C	O43809	P51668
												P48735	Q9Y3I0	P0A7Z4
												Q6PD62	Q09028	P63146
												A6NHR9	P14854	Q9NRZ9
												O75165	cont_P12081	Q9BZD4
												Q9UBT2	Q5U5X0	P13798
												YGL105W	Q9HAV0	Q96EY4
												P49454	YLR029C	Q9H0E3
												Q15369	Q01130	P04066
												P61019	Q16891	Q9H2H9
												Q9UHB9	Q13310	O00625
												Q06124	P49189	P61204
												P49257	P29966	YOR323C
												P55809	P51151	YIL108W
												P60891	Q16881	YLR419W
												YBL030C	Q9GZP8	YKL129C
												Q86XP3	P46087	Q9BZE4
												O94906	P06493	A4D1P6
												Q8IX01	P62877	YML100W
												P14735	YGR086C	YGL171W
												Q02878	YJR123W	Q9BYN0
												Q9UNZ2	Q9UDW1	Q96DI7
												O95433	YHR039C-A	Q7L8L6
												P46379	P48444	Q9BV57
												Q9UDY2	O43768	P14174
												Q6IBS0	P54578	Q9BVS5
												Q16204	Q96A49	Q99459
												Q5T8P6	Q96CT7	YMR152W
												P61221	P07992	cont_P02769
												YOR007C	P46060	P43487
												Q9H6R4	YBR054W	Q7Z4H8
												Q96I24	P60468	Q13315
												O00116	Q9UMY4	Q96TC7
												O43615	P00403	O60658
												YDR226W	Q01085	Q7Z4S6
												O75976	Q9NWB6	YGL043W
												Q9Y3A5	Q9Y2Q3	O60784
												O43172	P55145	P01116
												P17174	Q9BUL8	Q7Z2T5
												P39023	Q16543	Q05086
												cont_P00761	YHL034C	Q9BV40
												Q9NVP1	Q9UKM9	P32019
												YPL090C	Q15046	Q9BRZ2
												P35251	Q9Y617	YER086W
												O43660	P51665	YLR406C
												P0A799	P0A7T7	Q7L5N1
												P05362	P45973	P42616
												P40222	P36952	Q14244
												Q99543	P31942	YLR220W
												P53041	Q9BWF3	YDR476C
												Q96C19	P15954	P0AAS7
												O75828	Q9UQE7	Q9ULL5
												Q2NL82	P41236	P62891
												O75874	P0A7L3	Q6UW68
												O14617	Q9Y3A5	O00712
												P49591	YAL012W	YMR149W
												P25685	Q8NBS9	Q96QT6
												O95747	P25685	O15118
												O43395	O95340	Q9BR61
												O60885	P09972	Q5T1C6
												O94776	Q13155	YPR008W
												P23368	P15639	Q9NX18
												Q12873	P00367	YOL034W
												YHR193C	P61758	P09424
												P13489	YNR034W-A	Q5VST6
												P13861	Q14697	P00390
												Q9BT78	Q9BQ61	P13674
												O00273	P62195	YCR090C
												P06753	YPL004C	YER126C
												Q14103	Q9BV40	P0DMN0
												P62805	P14678	YLR175W
												Q12792	P63244	P09551
												O75844	YJR105W	YJR049C
												P07395	P05141	Q9H147
												Q13823	P25205	O14562
												P37802	O43765	Q15393
												YOR374W	Q01628	P41227
												O75146	P14927	YDR196C
												YEL047C	Q9Y2V2	Q7Z7C8
												P0AD61	Q96PK6	YER052C
												YPL019C	YER165W	Q8NBI6
												P23381	YPR074C	YBL069W
												O14950	Q9GZZ1	P05166
												P33897	P62273	YOR294W
												YPL226W	P49755	Q5T5P2
												Q9Y383	P62854	YNL123W
												O75396	P21291	P0A955
												Q9UNF0	Q9BVK6	Q13636
												P09493	YOR230W	P0A6I6
												YMR229C	O60888	Q9Y653
												Q06787	YLR180W	YPL249C
												Q9BQ52	O95373	YML124C
												Q9ULW0	Q9UL46	Q8NHP6
												YMR217W	cont_P07477	YJR073C
												Q15365	P68191	P54252
												YGL137W	YMR120C	YNL045W
												P21291	Q9BS40	P17169
												P51991	Q14247	A5PLL7
												Q10471	YLR372W	Q9Y624
												Q9NZB2	P0A870	YPR019W
												P63220	P55036	YDL040C
												P51610	Q9NX55	Q9BUZ4
												P63096	P33992	Q96S44
												P0A7D4	P78527	P18847
												P30876	P84090	YPR088C
												YHL033C	P53618	P21964
												P30154	Q04760	Q8IWR0
												Q99714	P49915	P12994
												P0A850	O60493	YGR202C
												Q13561	O43760	YMR202W
												O43747	Q9NS69	Q7LG56
												Q9NXH9	Q15019	YOR265W
												O43795	P08133	P29350
												P0A7L0	P55786	YOL040C
												P28074	Q8WUH6	Q68DH5
												P40939	YOR198C	O75477
												YPR074C	P00448	Q96L96
												P40227	P0AEK4	P0A7A2
												YIL078W	Q15819	Q15836
												P50995	YLR441C	YJL217W
												YGR234W	P49419	Q6UX53
												P61204	O15347	Q8WUF5
												YNL067W	O43670	P57081
												Q2TAY7	P61158	P26583
												O75821	Q07021	YBR017C
												P09373	Q00341	Q9Y3Z3
												P23193	YDR086C	P49792
												P49189	P41252	O75940
												Q8WX93	O15371	P76038
												P78417	Q9Y4L1	Q8IXM6
												P60660	P60438	P82675
												P62140	YPR035W	O95466
												P56545	P43246	Q56NI9
												P09661	P35241	Q9NV31
												P46777	O43447	YOL076W
												P47756	YHR087W	YDR044W
												Q96N67	P61160	Q16514
												YNL055C	P30740	Q6UW02
												P04844	Q15029	P0AC84
												P0AFH8	Q9H3K6	YER007C-A
												P08865	Q16719	Q9H7H0
												Q08945	O60232	Q9BRX5
												YDR037W	YGL245W	YOR096W
												P52306	YDL126C	O75165
												Q13618	P61923	Q9Y5N6
												P24752	cont_P04040	Q15542
												P04792	P40616	YDR189W
												YOR332W	YJL130C	YBR106W
												P62249	Q9Y6B6	Q14974
												YJR139C	P21266	Q9Y224
												P30084	Q96IX5	P19367
												Q9Y4B6	Q99460	YIR001C
												P18669	Q99873	YPL225W
												Q9H910	YBR025C	YNL313C
												YDR127W	P26640	YCR009C
												Q96AC1	P16070	Q9P0S2
												P21399	P53621	YOR151C
												Q5QJE6	YGR204W	Q9H0A8
												Q9H0B6	P11586	cont_Q0VCM5
												YLR355C	P40261	P50991
												Q9H0U4	Q13907	YCR075W-A
												YAL035W	P0A7U7	Q15648
												P09622	P50402	P29217
												Q7Z478	P61803	P36954
												Q16181	O43684	Q8TDH9
												P36542	Q15459	YCR048W
												P20618	P12429	YGR276C
												O60701	Q9P289	YBR046C
												Q3LXA3	Q6P5R6	P45577
												O75439	Q14498	YGR173W
												YGL147C	P0A799	Q9NYY8
												P62820	Q7RTV0	P33240
												P57740	YML073C	YDL078C
												O60306	P55809	Q6PL18
												YLR432W	Q9UBS4	Q8IZP0
												YOL016C	Q16851	P35998
												O75436	P11766	P12236
												O95573	Q9UHX1	Q07864
												YJL014W	YGL234W	Q9H0A0
												Q9UMX0	P41227	Q86X02
												Q9BY44	P55010	Q04837
												Q9ULX3	O00233	YKL006W
												Q8NI36	Q00688	Q9NS93
												Q96LD4	P31930	Q9NR50
												Q8N684	YMR083W	Q13630
												P08754	P27105	O95747
												YKL145W	Q9NUU7	P24177
												Q14677	P52565	Q15651
												Q13151	P0A7X3	P11172
												Q14573	P0A6F5	Q96T51
												Q7Z3B4	YKL216W	P39687
												O00299	Q99961	YOR111W
												P55036	P45974	P49069
												P30533	P06730	P00350
												Q9UGP8	O75880	Q6PII3
												P55795	P0A955	YDR388W
												Q15084	YOR007C	YGL053W
												Q8IX12	P48556	YCR088W
												P30048	P0C0L2	Q9Y3E1
												YPR041W	P0A7W7	P80217
												Q7KZ85	Q8WUM4	Q9H6R4
												P48147	YDR064W	Q8NDT2
												Q9P275	P04439	Q96SN8
												YER090W	P55735	P09382
												P21266	Q16836	YNL321W
												YKL035W	P17174	YDR385W
												YOR153W	P54886	Q6ZRQ5
												Q9UKK9	P11279	P08670
												YLR028C	YDR032C	Q5T440
												O75400	O95831	YOL077C
												YLR180W	P49591	Q9UL26
												Q9H4M9	Q9UJZ1	Q9Y3Q8
												P08621	Q16718	O00443
												P31153	P62304	Q9UJW0
												Q86Y56	Q14116	Q03701
												YGR264C	P01111	P09012
												P46063	Q9Y5B9	YDR447C
												P0A836	YMR205C	YLR185W
												YKL142W	O00410	Q8NBZ0
												Q9H0D6	Q6YP21	YDR161W
												Q96SB4	O75369	Q9H008
												Q96E39	O43681	P29353
												P50213	P62707	Q9NU23
												Q8TCG1	O75915	Q03393
												P48637	P17612	O95793
												P51570	Q9NZL9	YER003C
												Q14141	Q9Y4Z0	O75054
												Q09161	Q9BZE4	Q16658
												YDR170C	P42765	Q9BPY3
												P35658	YLR355C	O14613
												Q8N766	Q96QK1	YPL170W
												Q9Y277	P25787	Q9NR45
												P21127	Q14566	P50914
												Q6YN16	P0A850	O75110
												YDR471W	P62875	Q9H3Q1
												Q46938	O43776	Q9BW27
												Q96I99	P08574	Q9Y4P8
												P0ABK5	Q96AY3	YIL033C
												Q9BYT8	P47756	P07900
												P35520	P09622	P42685
												YKL104C	P23919	Q9NUI1
												YOR168W	P0AEE5	YIL162W
												P15639	P09551	YKL117W
												YNL079C	P62993	YHR208W
												Q9BWM7	Q9BTV4	Q13885
												P05141	YNL134C	YLR327C
												P45880	P42126	YIL153W
												Q96T76	Q9P258	Q92575
												P0A6P9	P0AG44	P63220
												P62888	P18846	P0A6F9
												P57678	P15374	Q96EY1
												P09960	P57088	Q8NB15
												P15531	P35659	P0A6H5
												P09551	O43395	P27144
												YBR169C	P22695	YEL056W
												Q5BKZ1	P41250	YBL011W
												Q10570	O75459	Q1ED39
												Q9BV20	P12814	Q9NUJ3
												P61201	P15924	P68767
												YDL171C	Q9H3N1	P18206
												P11532	Q16555	Q9NW64
												P32969	YDR381W	Q9Y324
												O00461	Q01082	O76039
												YJL177W	YKL035W	Q8N4T8
												Q5SSJ5	YPL028W	YFR016C
												Q5JWF2	Q99615	P98196
												O76003	P62191	Q9NYR9
												YOR317W	Q04917	Q16531
												P28482	P0A7K6	P31947
												Q08378	O00487	Q9UJV9
												Q8WW12	P40222	Q5JSH3
												P09429	YGR180C	O00483
												Q9H223	Q96TA1	P62714
												YFL022C	Q96MW5	P0AEI1
												Q8TEX9	Q13243	Q8WXI9
												O43865	Q9BQG0	P24941
												Q14126	P56378	Q8WXD0
												Q9P2R7	O75533	P31946
												Q15397	O43674	O15234
												Q12769	O95433	YLR364W
												O43852	O75874	Q969T9
												P62269	Q9BZZ5	P56192
												P35270	P0A7U3	P31979
												O60814	P43897	Q8WU79
												Q14151	Q9NX24	Q8N612
												YLR109W	Q7Z417	Q7L4E1
												YEL060C	P63010	P0DPD7
												P28340	Q9H9B4	YDL052C
												YPL028W	Q9Y5J9	P33552
												P43490	O75937	YPL240C
												YOR375C	P42166	Q7Z3B3
												A3KMH1	P49257	YOR259C
												Q15424	Q9UHD8	Q9BYD3
												YNL287W	YOR096W	Q9H3N1
												YLR043C	Q9Y678	P31327
												P31150	P0AC38	YOR227W
												Q96P70	YLR185W	Q96ST3
												P18085	P50213	Q460N5
												O15144	Q9Y2X3	P0A7X3
												Q9NXF1	P49748	P52565
												P11177	Q7Z6K3	YBR097W
												A0A0B4J2E5	P0A7V0	cont_O00762
												YNL220W	Q14677	P11908
												P62399	P33991	Q7Z7K0
												YHR019C	Q9ULV4	P23511
												Q8TCT9	P62312	P37759
												Q15366	Q7L0Y3	Q9H1B7
												Q96PZ0	O94979	YGL221C
												Q9Y223	YBR121C	Q86VM9
												Q9UBC2	Q9UKS6	YNL271C
												Q9UH65	Q15050	P60033
												Q99536	Q9UBE0	Q9H4L7
												O75312	Q03252	Q02880
												YDR091C	Q14157	Q9UJU6
												Q969Z0	Q9UNL2	Q96LL9
												Q9Y6G9	YKL067W	YOR046C
												Q9BXS5	Q6FI81	YAL061W
												Q9H4A4	YDR353W	YOR112W
												Q13547	P76558	Q9NQ34
												P24534	O14980	YDL222C
												Q13895	YIL133C	P0A858
												P11310	Q9BYG3	P04004
												Q9Y697	YCL030C	Q01105
												P14550	Q9Y2T3	P55072
												YGL048C	P0AG67	YLL011W
												YDR001C	cont_P00027	Q14165
												Q6UB35	YPL225W	Q9H832
												P35659	Q15363	O14604
												P0A8N3	P21912	P23025
												YBR048W	O43242	Q14CZ7
												Q96C86	Q9UBQ0	Q5VTL8
												P0AE08	A0A0B4J2D5	Q9UHX3
												A0FGR8	P02358	YOR124C
												Q9UMR2	P28070	P26358
												P31689	O75131	YMR139W
												YPR145W	O14732	YLR114C
												YKL180W	Q9NSD9	cont_Q86Y46.1
												O75390	Q13561	Q8IYW5
												P16070	Q9H307	Q8NFC6
												P32929	P0A7V3	O15427
												Q9UKX7	P30520	YDR508C
												P13929	Q13541	YBL036C
												O75521	Q9NVD7	YNL147W
												Q8WWQ0	YPR183W	Q8NBL1
												P49643	P50995	Q13438
												P60900	Q9BVP2	O43657
												P49916	P0A6T9	Q6P0N0
												Q96A65	P0A7V8	Q15043
												P42224	O75844	YDR470C
												Q9UNQ0	P0A8L1	P23381
												Q96RP9	Q9UBB4	Q9UMX0
												Q5TFE4	Q9H444	YKL217W
												Q7L2H7	P11310	P10155
												P07205	P23193	YHL015W
												P52788	O14949	YGR254W
												Q9UHV9	Q9Y3D7	Q9Y2X3
												O75131	P43490	Q15758
												Q9HCS7	Q15287	P23869
												O60287	Q9Y5M8	YNL182C
												Q01433	P0A6Y8	YJL197W
												YOR323C	Q14764	Q96G03
												O60488	P0A825	O15381
												Q9Y6E0	P61163	Q99848
												Q15758	YMR105C	Q8NDX6
												Q13418	Q92917	YOR260W
												Q99590	Q01844	YKL009W
												Q15042	P11441	YBR143C
												P56182	P33552	Q9H6Y7
												Q9NUQ9	Q9NX63	YIL125W
												YER036C	Q9NX14	YPR025C
												P27248	O43615	YGL125W
												Q12802	Q86UP2	Q8IU85
												P61011	Q13177	YMR074C
												P27361	YER091C	YML057W
												O75489	Q96KB5	Q9UNF0
												P00509	O43324	Q96N66
												P52565	Q14232	P35520
												Q9UHI6	P54105	Q16773
												Q96AG4	Q96A26	YOR357C
												YDL124W	P84095	P0AAB6
												Q9Y6N5	P39656	Q9NVP1
												P31942	P09493	P49720
												P62750	Q92544	YLR211C
												Q96FW1	Q04323	Q96K17
												P27105	Q9NQC3	Q9HBH0
												Q8N8S7	Q9Y5K5	YKL094W
												O95232	P67812	YKL006C-A
												P06748	P40939	YBR015C
												Q969V3	Q9Y3D9	YNL027W
												O60684	Q96HS1	Q96SB3
												O94973	YBL099W	P53367
												Q14738	Q96I24	Q9C0I1
												Q1KMD3	P30085	Q9UFG5
												YGR209C	Q9UHA3	O43719
												P61889	Q14914	P07004
												Q92615	P11387	YIR006C
												Q15738	Q9Y2Z0	Q9P265
												Q9NQ55	P13995	P21399
												O43776	Q9H6R4	YDR339C
												P54819	Q9BWJ5	Q9Y2L1
												P53992	Q15041	Q9Y5Q0
												Q9NZT2	P08174	YNL183C
												YPR036W	P30536	YGR201C
												P27550	Q9UBQ5	O60313
												P55084	YLR359W	P16989
												Q9UKF6	P35520	Q8WZA9
												Q15631	YLL018C	YGR100W
												Q92552	Q9NPD8	P82650
												P48729	O75439	Q13617
												P23634	P55265	O95391
												P21283	Q9UBT2	Q9NWQ9
												P51648	P78344	Q4G0N4
												P40763	O15145	Q9UHN1
												O94760	Q12904	P21281
												Q8N3U4	YDR233C	Q9NY93
												YDL140C	Q9H3H3	Q9H9Q2
												P0A7V0	Q9Y277	O43865
												YMR307W	Q9Y696	Q6P3W7
												O14964	P55084	P41440
												YDR023W	Q9HC38	Q13451
												Q9NQC3	O43396	Q8N3D4
												YJL026W	P68402	YOR074C
												Q14134	YCL035C	Q92820
												O43432	P48507	Q9UH65
												Q9P0L0	Q99436	Q96CS2
												YPL262W	YBR078W	P0C0S5
												Q9H444	YGR048W	Q16816
												Q6PJT7	O75643	Q96MW1
												Q96D46	O00767	Q9NRY2
												Q15031	O95336	Q86V88
												O00303	Q14978	Q9BQ48
												YLR153C	Q9HAV7	P0ABU0
												Q13126	P23921	Q08209
												Q92620	Q8NE71	YGR130C
												P0A6F5	P55884	Q9BUL5
												YNL098C	Q14320	Q9Y371
												Q09028	P04844	YOR056C
												O95817	O75494	Q86X29
												Q99598	Q12965	Q99962
												P56199	O75475	Q14676
												P15374	Q10471	Q96RL1
												P49419	Q9H773	P29083
												Q9UHD9	YDL084W	P61949
												Q96A33	Q9H074	YPL012W
												P30085	Q9UNH7	YNR017W
												Q7Z4S6	Q13228	Q96T23
												Q15050	P22307	Q96CB8
												P22392	YPR052C	O75521
												O43399	Q16181	Q6ZUM4
												Q86UK7	YMR203W	P0A6V1
												P50914	P0A836	P62318
												Q8WUM0	P0A9G6	O14662
												P23919	YGL105W	YDR096W
												P0CW18	O60739	Q8TEA1
												Q96KP4	P08559	Q9NXH9
												Q969G5	Q9HCY8	P33176
												Q9Y295	P50552	Q8N163
												Q9NXV6	P0A6P9	Q8NFF5
												Q6P1J9	Q06210	Q96GX2
												Q15717	P13861	Q15629
												P55263	YCR088W	P00742
												O75351	YCR053W	Q9NUN5
												Q9Y371	Q96E11	P80303
												Q96HS1	YEL060C	Q9NZ63
												P0ACF8	Q9Y5X3	YDR152W
												Q9BTT0	Q13838	cont_P35908
												Q7Z2Z2	Q9BXS6	Q9Y2S7
												YJL008C	Q92973	YPL063W
												Q9UMS4	P51114	YDR303C
												YOR128C	Q5JTJ3	YDL140C
												Q9Y5S9	E9PRG8	Q9UDY2
												O75347	Q6PKG0	P29508
												P33195	P12270	Q10471
												Q9UBF2	Q96IZ0	Q5U5X0
												Q9NR09	Q13428	Q9NTK5
												Q7Z6E9	YDR429C	Q8IX04
												Q10713	P82932	P39019
												YPL249C-A	P53004	YGL197W
												Q14320	P0AF93	Q9NZI6
												YLR216C	O43633	Q15437
												Q71RC2	P04818	P07003
												P12236	YNL220W	Q01433
												Q8IZL8	P56192	Q12893
												Q9NY93	P60520	P76015
												Q08752	Q08945	Q9Y3A3
												YJR117W	P00492	Q9Y5Y2
												YOR310C	YDR158W	P10253
												Q9BTW9	Q9Y605	O43353
												Q8NEZ5	P62072	P59827
												Q8NBJ4	Q9P003	Q96QD5
												Q8N1G4	P48729	Q96C24
												YMR194W	Q8N131	Q8N884
												O15020	Q13148	P48723
												Q9NWH9	YML078W	Q9H000
												YGR086C	P51659	YHR051W
												Q15181	P11388	Q9UHB7
												O14776	P05549	Q9UBC2
												O95816	P53007	YOR230W
												Q16222	YER009W	Q92542
												YPL145C	P47897	O15145
												Q14258	P0AG51	YLL021W
												YML056C	P36683	Q92576
												P56192	Q6NZI2	Q8TCZ2
												YDR258C	Q53EL6	YMR237W
												Q7Z5L9	P21367	O95379
												O60443	P43034	Q00169
												Q9NQ29	Q9Y3C6	Q9H6K1
												Q6FI81	P0AA04	YBR281C
												Q32P28	P20073	Q9BSC4
												Q14166	Q12874	Q9P278
												Q9Y5M8	Q9Y6C9	Q13509
												Q9NQW6	Q14141	YBR205W
												P62280	O75436	Q6NUM9
												P35249	P08240	Q13283
												P27694	P53985	Q8WVC0
												P80303	O15067	Q99523
												Q68EM7	O00232	Q17R31
												Q9H3S7	YLR327C	Q5TCZ1
												Q15019	YBL030C	Q8WUM0
												O60832	Q9UBR2	P36404
												Q13442	Q15393	Q03154
												YNL096C	O75794	Q99615
												P30086	Q15758	Q86UK7
												P26368	Q9Y371	Q96FN4
												P46783	Q92979	Q504Q3
												Q9Y5K6	P0AEU7	Q9UHR5
												Q8WTT2	P0ABK5	O95551
												P0ACF0	O60524	Q9UL15
												Q9H2U1	P27248	O60343
												Q96ER9	YGR155W	P0A7J7
												Q9P0K7	Q8N5K1	Q9NSD9
												P08559	A6NCE7	Q9BXW7
												Q9HD20	P57740	P51610
												Q9BZK7	P11177	Q9BXJ8
												O00499	Q16630	Q9Y5M8
												YKL067W	Q9H1E3	P11498
												cont_P34955	Q9UNN5	YGR175C
												P09382	YHR143W-A	O75030
												Q16719	Q9UGI8	P04792
												YGL076C	Q9Y2R0	P31321
												P49590	YBR221C	YCR077C
												P18621	Q96G03	P27298
												P26196	O15511	O00468
												Q6KC79	P30566	Q9H3K6
												Q8IWA0	Q3ZCQ8	Q8IX01
												YPR160W	O60749	Q86Y39
												P61224	Q9Y490	Q96HB5
												Q9NR46	YJR121W	Q8NDX5
												P22234	O75956	YKL196C
												P00491	Q9NRG0	Q9Y2H1
												O15042	P19623	YGR119C
												YOR096W	Q13242	P0A988
												P50402	P61201	Q13217
												P61006	O95817	B3KNS4
												Q9BQE5	O43865	Q7Z392
												P69441	Q8TAV4	Q9Y508
												O15027	Q9UJS0	O60353
												P05042	YDR454C	YJL172W
												YDL195W	P08579	P0A9T0
												Q13451	YGL106W	YOR101W
												O43681	O00422	A0AV96
												Q00653	P20810	Q96II8
												Q9Y4W6	P27550	YDR450W
												P09525	Q9UBQ7	Q86W50
												Q9Y3T9	Q9UM00	A2RU67
												Q5JTV8	O43813	P0A8F0
												YGR253C	P37198	P51648
												Q9Y305	O00161	Q5SRI9
												Q13247	Q00796	YGR135W
												Q16643	Q14240	Q9BYK8
												P11166	Q9Y3B8	Q96PU8
												O95602	P25325	Q96SW2
												Q9UNQ2	P0A6M8	YML042W
												P40937	Q96A33	O75131
												Q14CX7	Q8WW12	P0ACP5
												YGL207W	Q99439	YJR069C
												Q969G3	P10644	Q9NXH8
												Q9GZU8	Q14739	P48960
												O75746	YMR226C	YJL054W
												Q9NZN4	Q9Y6G9	P62070
												Q12904	Q92541	P67775
												Q9H078	Q93096	Q96IR7
												P62917	Q99417	P28290
												P50579	Q9Y570	Q9Y3C7
												P51149	P36776	Q3L8U1
												Q15642	YEL071W	Q9GZQ3
												O95336	Q9NWZ8	P04693
												O95218	YOR374W	O94829
												YJR145C	Q14186	Q8TF01
												P62241	P0AEM9	Q9NSV4
												P0A955	Q9Y282	YKL104C
												P0A7R1	Q14258	YBL024W
												YER023W	O96008	Q9BWH2
												Q9Y3D9	O60884	Q92520
												Q86TX2	O43583	YER148W
												P60981	O15355	YAR002C-A
												Q9BQA1	P19971	YFL010C
												YLR060W	P33176	Q9UHY7
												YNL134C	Q9UHB6	P56945
												P09394	Q9BRJ6	P0AG51
												Q92917	YJL034W	P06132
												P0A7Z4	Q8N1F7	YNL168C
												Q96TA2	P09960	P39656
												P20290	P22061	Q9NR31
												P46926	O00429	P62906
												YJL012C	Q9NTJ3	P28248
												P14324	Q8TED1	Q10589
												YDR353W	YPL237W	Q8NCE0
												Q16864	O43678	Q9UK61
												YER133W	Q9UNZ2	P49327
												P35250	O75380	YIL022W
												Q9BVJ6	O60832	cont_P02070
												Q86TI2	YDL022W	O60573
												Q9H9B4	Q8WTV0	Q8N2F6
												P12429	O95232	Q6DN03
												O95352	Q16401	YBR273C
												Q13617	Q96I25	Q9NZW5
												YMR235C	Q15436	YKL023W
												P00390	O75608	YIL137C
												YDL145C	YKL182W	Q9UKR5
												Q5R3I4	O00560	O94874
												P08200	Q99798	Q96C23
												Q9Y606	YLR301W	Q99856
												P37198	O95881	Q99836
												P54105	Q9NZI8	YKL110C
												YOR187W	Q9BWD1	Q9NXW2
												Q99733	Q9Y3C1	Q7L5D6
												YNL302C	Q9Y2W1	YJR134C
												P08243	Q9H2H9	P25815
												Q9NVA2	O95478	YBR179C
												Q5JRX3	O60828	Q92879
												Q14137	Q9H098	Q9H8H2
												Q6PKG0	YDL066W	Q9P107
												YHR068W	P00509	Q9NV96
												YOR209C	YML008C	Q9UPN6
												P13645	Q96GQ7	P76402
												Q9Y314	YFR004W	YMR217W
												Q15813	Q9H2U2	YER082C
												YFL014W	YML092C	Q96DH6
												Q9Y4P3	O00541	YLR270W
												Q6PIU2	YER023W	YOR070C
												P60422	O95202	YJL124C
												YNL030W	P53634	Q9NZD2
												O95394	O75832	Q9NX61
												Q9UIQ6	P35221	Q86XP3
												P07942	O00567	YNL250W
												Q14847	Q9BS26	Q8N1B4
												Q9BXW7	Q14244	O15156
												Q7Z4V5	Q9BUF5	P15941
												P62277	O43676	YOR374W
												Q6Y7W6	Q9BQA1	YKL143W
												Q13155	YER120W	Q13405
												Q9NQR4	Q13951	Q9H269
												O15372	P0A7S3	Q70CQ2
												Q9Y6B6	Q14344	Q5T013
												Q7Z2T5	YMR260C	Q13151
												P11766	P07686	YGL122C
												P39656	YOR184W	P0AF90
												Q9UBS4	Q92783	P42694
												P26583	Q9BPW8	Q9P2S5
												O75717	P0A7L0	YDR216W
												YGR034W	Q9H0S4	Q13395
												Q70UQ0	Q16740	O95081
												YNL069C	P35270	Q7L5L3
												Q99567	P0DPB6	cont_Q05443
												P50552	E9PAV3	Q9P2K3
												YLR197W	Q99757	Q8IZQ5
												YFL005W	Q96FW1	YML079W
												Q9UBB9	YFR044C	YBR256C
												Q07666	P0A7R5	P38435
												Q9H845	YBR086C	P30043
												YPL131W	O75083	YLR345W
												P16401	P14923	P0AAZ7
												Q9Y3C6	O60763	P49116
												O96019	O14828	P68206
												YPL218W	Q6NUK1	O60518
												P12235	P67870	P62487
												Q01105	YAR015W	Q96HC4
												Q96EE3	P02413	Q8TCD1
												Q96K76	YOR027W	Q96T58
												P10155	Q08752	P30405
												Q9NQW7	O00592	Q8NEF9
												Q86W92	P0A7Z4	YPL190C
												P0ABT2	YGR037C	YDR182W
												Q08380	Q53GQ0	Q9UGU0
												P33316	Q96EL3	YIL136W
												YER062C	P53597	P31663
												Q68CQ4	cont_P07339	YEL013W
												YDR450W	Q8WWM7	YER057C
												Q5VT52	Q03135	P55145
												Q9Y696	Q9NY33	P55211
												Q9NYH9	P08237	P61619
												O15427	Q9NYL9	Q96PV7
												P60953	P62891	YOL005C
												YKL212W	Q9C005	Q7L7X3
												Q53H82	Q92616	Q9BXX3
												Q9UKM9	YDR023W	P10109
												O60493	Q16643	YGR261C
												Q6WCQ1	YDR399W	Q96PE3
												P53004	Q6P996	O95714
												Q9P2N5	cont_Q04695	Q8N4H5
												Q99873	P37329	Q93034
												A1X283	O00629	YIL148W
												Q7Z417	P78347	Q7Z417
												YKL127W	Q8IY81	Q9NQX3
												P77581	YDR129C	YBR117C
												Q9UJU6	Q8IWZ8	YGR200C
												P10412	O94992	YPL204W
												YPL154C	Q9UJU6	Q9UNX4
												Q7Z3U7	Q9BY43	YER070W
												YJR064W	Q9NZN4	Q8NCN5
												Q9Y613	YDR378C	P01033
												Q14244	Q9H4I3	cont_P02533
												O00767	Q9NUP9	P76097
												YIL133C	YJR072C	YKL192C
												P0A8M0	O96000	Q16659
												Q00325	P49736	O15056
												Q96RS6	Q13620	YAL012W
												O00233	YKL210W	YDR006C
												P24941	YOL139C	Q00535
												YOR020C	O75521	Q9NTG7
												P48739	Q7Z2W4	Q9UBE0
												P00957	P35606	YPL031C
												P0DPB6	YMR217W	O95059
												YNL104C	YNL255C	Q9Y263
												P62244	YLR262C-A	YIL034C
												YJL167W	P67775	P13482
												YPL198W	Q7L2H7	P82094
												O75391	Q32MZ4	YPR114W
												Q12874	Q9UBX3	P0AEZ9
												YFL018C	Q9Y3D8	YGR027C
												Q7L5N1	Q92520	YDL136W
												Q96S52	P17812	Q9UNH7
												P30566	Q12792	P33602
												Q9NRF8	Q9UKY7	YMR313C
												Q92769	Q969N2	Q2NL82
												Q9NZ01	P14550	YGR167W
												Q9BQ39	Q9UBM7	P0ACY1
												Q8NFH3	P38606	O75676
												YNL064C	O60216	O75818
												P11802	Q9ULC4	Q99808
												O00139	P02462	Q5T8P6
												YOR369C	Q9H1C7	Q9H9G7
												P61020	Q9NVH1	P0A855
												Q99961	P61106	Q14674
												P24539	YER062C	P36507
												Q96DG6	Q9H3P7	P0A8J8
												Q86YP4	Q86UE4	P03817
												Q9NV06	cont_P15559	YGL195W
												Q9H4A6	Q9P2E9	O00429
												P22256	YPR165W	Q9GZR1
												P83731	O43920	Q8N5S9
												P52294	P52789	Q14137
												Q08209	O95347	P63272
												O60568	Q15785	Q13795
												P02359	P13473	Q9UGR2
												Q9Y376	O00273	P00448
												P0A8T7	Q9UKD2	YDR511W
												O43684	Q5T9L3	Q96AC1
												P25788	P61513	Q96P11
												Q92542	Q9NX40	Q9UNF1
												Q8WU90	P0A7D4	Q99747
												Q9NVD7	O95994	YOR069W
												Q15363	O75116	P26640
												YDL174C	Q99426	Q9BUE6
												Q9HCD5	Q7Z4S6	YER036C
												Q15691	P20645	P61513
												P48681	YMR307W	Q9Y617
												YDR214W	Q9BXJ9	Q15363
												YEL037C	Q9UKA9	O75116
												Q13243	Q12849	O75394
												P19623	YGR253C	O75694
												Q16762	Q9Y5L4	O75815
												Q9UNS2	YDR099W	YPR029C
												P62834	P53041	YDR234W
												Q12789	YOR375C	Q01581
												P05055	P00390	YHR064C
												Q99471	P0A6Y1	Q86Y07
												Q7LBC6	Q9P2J5	Q9UBP0
												P20962	P35249	Q7L2H7
												Q9Y6K9	O43252	Q92522
												YOR298C-A	YBR286W	YGR010W
												YPL004C	O43598	P0A6A8
												YLR448W	Q6UXN9	Q9BRJ6
												YNL007C	Q6P2Q9	P18615
												P42771	P56134	Q92989
												Q6XQN6	Q9UNF1	P25787
												Q6NYC8	O14548	Q32MK0
												P48506	P11908	Q9H078
												P0A7V8	O60701	P0A853
												YNL247W	P48047	O95819
												Q9H6Z4	YNL010W	Q9P0T4
												YAL012W	YLR216C	YNL006W
												P0A8N5	cont_P16083	Q9H204
												Q07020	YLR153C	YBR103W
												Q7Z2K6	YBR089C-A	Q15545
												O14979	Q15814	YHR196W
												cont_Q8VED5	P25490	YOR375C
												P0AFG6	Q9Y285	Q12824
												Q8N543	Q14204	Q9Y484
												YBR189W	YPL218W	P29375
												Q13363	P19525	O43765
												Q9BV38	Q16890	Q8NI60
												P37685	YGL037C	Q13637
												O60256	cont_P32503	Q8ND56
												O00566	Q96JB5	P08559
												P30040	O95861	Q13200
												YFL004W	O00159	P0A8E7
												YFR024C-A	P23258	Q9UBS0
												Q9Y5K5	Q96CW1	O14734
												P0ABB0	P50579	Q9NQ29
												O75340	Q96MF7	YPL235W
												YNL071W	P46063	YBR082C
												P13674	Q16204	P03905
												O14646	Q02750	P06959
												P0AB71	P53701	YLR021W
												YOR046C	Q14683	Q9H2J7
												Q6NUM9	P60422	Q9NXA8
												Q9NUL3	Q13057	Q14247
												P50502	Q8IVT2	Q9H3H3
												P16403	YGL206C	P49591
												YJR109C	O15160	P28288
												YEL046C	cont_Q3ZBD7	P0A731
												YBL022C	YGL242C	O95486
												Q9NTZ6	O43617	Q9UPQ9
												YLR344W	Q8N4H5	YOR270C
												Q9Y4G6	YER133W	Q92616
												Q8N6H7	P49903	P27708
												YDL055C	YIL041W	O95400
												YLR027C	Q9BXP5	P76108
												YPL237W	Q9NPD3	YKL172W
												YER102W	Q9NR56	YGR244C
												P28331	Q6DKI1	O75179
												Q01650	Q9BY44	YAL034C
												P54920	YJL080C	YKL021C
												YJL172W	YGR135W	P36405
												P35269	P02794	Q5JTJ3
												P31350	Q9UKX7	Q8IVH2
												Q12996	P61221	Q6P6C2
												YGL173C	YOL143C	YOL060C
												YDL014W	Q14696	Q9H0C8
												Q15637	P36639	O43399
												Q8WUY1	Q8NFQ8	P46939
												O75794	O75223	YGL173C
												YIL041W	Q99536	Q8IUC4
												cont_P01966	YPL154C	YFR030W
												Q6PI48	O43402	O15230
												Q9Y5J1	P48637	O15121
												O15371	YER117W	P61081
												Q92979	Q96CB8	O00212
												O00151	P82650	Q9HC35
												P46977	O14684	P43353
												P33240	P0A7M9	Q96QU8
												Q15907	Q8WXX5	O43665
												P0AFG8	YPL048W	YDR335W
												Q9UM54	O75607	Q9BZG1
												YGL148W	O95573	Q15050
												P23847	Q9H0U4	Q9GZR7
												Q8WVM7	YDR238C	Q9NY33
												YDR427W	P0A7J3	Q14764
												Q96GA3	YNL241C	YPL061W
												YAL003W	Q9Y3A6	YOR184W
												Q99729	Q08209	Q9BSF4
												P07686	Q7L014	YLR208W
												O60231	O96019	P0A780
												P0A6F9	Q8WY22	Q9NPD8
												Q68E01	O60264	Q8IUH3
												Q5JVF3	YKL117W	YJR123W
												Q9Y6W5	Q9H2J4	YPR074C
												P0AC41	O75955	cont_ENSEMBL:ENSBTAP00000034412
												YIL148W	P37647	O15160
												Q4G0N4	P36957	Q14728
												Q9Y5L0	P36405	Q9UHI6
												Q9Y2B0	P62399	Q14790
												Q96TC7	YOR323C	Q86UE8
												YDR155C	P50570	Q9H5V9
												Q8N7H5	P0AB71	P46109
												P0A9D8	Q9NY12	O95470
												Q6DKJ4	Q96EY4	P16333
												YGL103W	Q13123	Q9GZY4
												Q8IYB8	Q7Z7H5	Q9HBH5
												P25440	Q05519	P25906
												P0A7S9	O14964	YGL049C
												YER089C	Q6YN16	Q5MNZ6
												P56537	O95747	YDL168W
												Q9BY42	Q96DI7	Q8NB78
												O75083	Q08257	O95361
												P23786	Q9NR45	Q13574
												Q9Y3C1	O75400	Q92947
												P09543	Q9BY32	Q8WUA2
												P05388	Q9NP97	YNL115C
												Q15436	YJL172W	P49184
												P61086	Q9BW27	Q86V48
												P0ABH7	P69441	P0ABE2
												Q5GLZ8	O95782	P07858
												Q8TAT6	YEL051W	Q9BQ70
												YGR135W	YDL072C	Q99436
												P61160	YDR487C	Q9Y6I3
												O15160	P53611	O95900
												P53990	Q70UQ0	Q7RTV0
												Q9NY33	Q9Y2Q9	Q86VQ1
												YFR031C-A	Q8IZL8	O43559
												YER031C	P47712	Q99735
												Q8N3D4	YDL100C	Q6UW56
												P18031	P0AG86	O75052
												Q9NXG2	P62745	YLL026W
												Q9H4L4	Q13098	YDL132W
												Q9HA77	P37235	YGR285C
												O60645	YMR012W	P46783
												YMR116C	Q9P0J0	YKL157W
												YDR212W	Q9UG63	Q6WCQ1
												Q9NUQ8	Q8WYQ3	Q9ULP9
												P06454	Q9UKV3	P49770
												Q9BZE1	YFL045C	Q13111
												Q06203	P0A6Q3	Q9ULI4
												O95861	O14579	Q9BQ69
												P40938	Q9BPX5	Q9BW61
												Q7L2J0	P55263	Q16555
												Q9H773	Q9BT78	Q7Z6M4
												P48634	P15042	Q8IWZ8
												O75616	P19388	P15954
												O43237	P61086	cont_Q6T181
												P46937	A6NDG6	YGL110C
												P62070	YDL110C	Q02878
												O14737	Q9NSI2	YCR053W
												YLR301W	Q9NT62	Q8N201
												Q13769	O95139	Q6VMQ6
												Q01130	Q9NR31	P22061
												Q14444	YDL131W	P61421
												P25787	Q9NZM1	Q96CW5
												YHR042W	O43172	P61764
												Q5T9A4	YGL026C	Q96GG9
												P43897	YGL001C	P15586
												O75459	P07602	P49903
												P0A7W7	Q6GMV3	O95263
												P60866	P05362	Q6PJG2
												YNR035C	P53680	P11279
												Q9NUP9	P13798	O00161
												Q14318	Q9NPA0	Q16270
												Q9Y4W2	Q9H446	YDR310C
												P84085	P56545	O75534
												P98082	Q8WWI1	Q13769
												Q7Z5K2	Q9P2R7	P50613
												P28288	YDL182W	Q9Y6G3
												Q8IY37	P49006	P12281
												YGR124W	Q13409	Q63HN8
												Q9H089	P0A7J7	Q8NCF5
												Q96CP2	Q9HCN8	P20827
												Q9UNF1	Q6NVY1	Q8WUK0
												Q93050	Q8NEJ9	P36957
												P0AC33	Q9Y333	Q6IQ49
												Q16890	Q8IXW5	Q9HBU6
												YPR183W	Q9H7B2	YER145C
												P15121	P0A7R9	Q7Z7K6
												Q8IWX8	Q96KP4	YMR192W
												Q9Y4X5	P46013	P05042
												Q96G03	P77674	Q5T3J3
												P40123	O75306	YCL057W
												P34896	Q15005	Q99685
												Q9GZZ1	Q0VDF9	YGR061C
												Q86V81	Q3ZCW2	Q9ULT8
												P00568	YDR037W	Q96CV9
												YGL011C	YGR094W	Q5H943
												Q13907	YHR104W	Q9UBV8
												Q6RFH5	Q3LXA3	YDL173W
												YDL083C	Q9UNX4	YIR004W
												Q9NTJ5	Q13895	Q9BWW4
												YIL094C	Q93009	Q9UN86
												P0A7X3	P07919	Q9BZZ5
												Q8WYA6	P13674	Q8WXE9
												P04908	Q9NPA8	YMR238W
												P11172	Q9NX58	YGL135W
												O14929	O15498	Q9UK39
												P69783	O15226	YNL212W
												Q86XZ4	O14530	cont_Q28065
												A0A0B4J2D5	O75683	Q9H0P0
												YML072C	Q02818	Q5TC82
												Q9BXS6	Q7LBC6	YCL001W
												Q9UDY4	P33993	Q6P158
												P0A763	Q9P275	Q9Y383
												Q13573	Q14839	P13033
												Q9H0C8	P63151	P0A7D4
												Q9Y5P6	Q969Z0	O14617
												O43809	Q8WVJ2	Q9C037
												YEL034W	Q86TC9	YKR035W-A
												Q13505	P53992	YDR297W
												YER125W	Q9ULX3	P52789
												YIL136W	YLR027C	YDL086W
												P07099	Q14919	Q12800
												Q14165	P82930	Q8WXI7
												Q9UMY4	P55039	YBL100W-B
												Q15018	Q13126	Q3V6T2
												P50748	YPR036W	Q9H2P0
												O43396	Q9NX00	Q13901
												Q3ZCQ8	O60684	E9PRG8
												Q8ND56	Q9P287	Q9HBM6
												Q96HE7	P09543	P25786
												Q6NUQ4	Q9UGV2	YOR211C
												Q14671	YKL085W	Q8ND04
												Q15056	Q6P1L8	Q9BPX5
												Q9UKD2	P21283	Q9UEU0
												P35222	P52943	Q9UBT2
												Q8NBQ5	Q969X5	Q9NQ48
												Q9BZG1	Q6P161	P98160
												P61604	P52564	Q9NVT9
												P13995	Q92552	YHR024C
												Q92797	P42696	P61962
												Q92888	Q8TBQ9	P11233
												P51151	Q8NBI5	Q86TU7
												P48507	P51970	Q15334
												Q8IWR0	YIL070C	P59998
												Q9H9Y6	P61024	P0AB89
												Q9BSJ2	P61175	Q6NSJ5
												P35908	YDR148C	YMR220W
												Q6NXE6	Q9Y3C8	Q9UBB5
												E9PAV3	Q9Y3D0	Q9NWH9
												Q96CW1	P47755	Q04637
												P08397	P26196	P08555
												P0A9G6	P24666	P61086
												Q15785	Q15428	Q15554
												Q9UBX3	Q7L5N1	P14859
												YMR314W	Q9H4A4	Q9NRN7
												P56945	Q96C01	Q13433
												P13798	P00568	O75629
												cont_ENSEMBL:ENSBTAP00000024146	Q05682	YGL111W
												YIL125W	Q9BV57	O43251
												P62993	Q9BUQ8	Q05397
												Q8WWY3	YHR072W-A	Q8WZA0
												Q9BTC0	Q16864	Q9H2C0
												YKL196C	P49756	YER002W
												P30043	YPR145W	P42224
												Q9Y5X3	P09525	O15460
												Q9BRA2	YOL038W	O75390
												P63208	P33240	O95352
												Q96N66	Q9NQ55	YNL298W
												P78362	P0ABB0	P11182
												P57721	YOL058W	YGL023C
												YMR309C	YPR069C	Q14457
												P0A7K6	Q9H0U6	Q9Y2T3
												Q9Y6C9	Q9H845	P0A6E6
												O15213	P36507	YIL020C
												YBL045C	Q8IX12	YPL028W
												P49770	Q9BV20	YNL157W
												Q9BW27	P30533	Q15007
												YKL081W	YNL131W	YKL142W
												P47755	Q9BVJ6	Q8IYB3
												Q9UEE9	YMR194W	Q12872
												P62316	P76350	Q8TAD4
												P06959	P61619	Q99536
												YOL139C	O43747	O95456
												Q12872	P56182	Q13740
												Q13951	P05026	P02656
												YBL092W	Q6IBS0	Q5VW36
												Q96IZ0	P40937	Q16698
												YKR048C	Q8TCS8	Q15046
												P00492	Q14254	YDR005C
												P29218	P77581	P0AA43
												cont_P00722	Q8N8S7	P0A7S3
												Q9NVX2	O75694	P54819
												P17931	YPR041W	O95169
												Q13188	Q14151	Q9Y4C2
												Q07812	P14406	P31150
												Q13685	YNL064C	P76621
												Q99700	YFL037W	Q8IUD2
												YGR282C	Q16563	P55212
												O60828	P43304	YNL076W
												Q9UJ70	P56556	Q7RTS9
												Q12907	Q15942	YGR263C
												YHR047C	Q9NVI7	Q96NB2
												Q9Y6Y8	Q9NYF8	P0A6E4
												Q92783	YNL208W	YER182W
												YCL050C	P0AD61	Q9NYT0
												O00592	YER025W	P24171
												YER003C	Q99829	O95831
												YER048C	YGR124W	YAL036C
												Q16629	P24941	YDL121C
												O75477	P07858	Q15582
												P61353	P49792	O95394
												YOL127W	Q15102	YNL001W
												Q96KR1	Q9BR76	Q8IWE2
												P78318	Q9H8H3	Q9Y5B0
												P26373	YDL130W-A	P82932
												Q6PL18	Q9HD42	P51003
												O60502	O95394	O00178
												P42696	P32004	Q9Y244
												YHL015W	YPL231W	P37769
												YMR261C	Q9Y3T9	P42766
												Q969X5	YEL056W	Q9UJ68
												P78332	YCR004C	Q16629
												Q8WXX5	O94760	P47755
												Q8NBU5	YFL022C	O00115
												Q14914	Q53S33	P07395
												Q9BY77	P0AEQ3	YFR031C-A
												P55145	O00425	YPR137W
												P61026	Q96J01	YER154W
												Q69YN2	YGR167W	YAL042W
												O75663	Q9H061	YGR209C
												Q76FK4	Q15738	P78318
												O00170	O15305	Q8WUQ7
												P62753	P82970	P60866
												Q99653	Q8WU90	Q15181
												Q96ST3	Q9BPX3	YMR043W
												P0AG55	YOR285W	Q96K76
												Q9BTE3	P68919	Q8WUH6
												Q9BUL8	Q02218	Q53H96
												Q9NRX1	YLR056W	YJL020C
												Q9H098	Q9NVP1	Q96HR9
												P46781	Q9NUQ3	Q7Z340
												Q96KB5	Q9H9A6	YIL154C
												Q12972	YBR177C	Q9Y448
												P52564	Q96KR1	Q9H0V9
												Q46851	Q15165	P36639
												O94855	Q96ER9	Q9H0S4
												Q6DKI1	Q15637	P00966
												Q8N6M0	Q9GZU8	Q8IVD9
												YIL051C	Q08170	P77544
												Q9UKS6	Q9NRV9	Q99829
												Q02543	P37685	P02924
												Q9NPD8	YLR344W	Q9Y4A5
												Q8WVX9	Q969G5	Q15785
												P61158	Q6DD88	P49207
												P0A6B7	Q13405	Q9UK76
												YBR149W	O43432	Q8N9M1
												O43818	P0A9Q7	P30040
												YML028W	P56211	YNL049C
												P19404	Q9UHB9	Q08J23
												Q13405	YML070W	YOR132W
												P20339	Q01658	P62273
												YGR285C	O00469	Q8NFW8
												Q8N3C0	Q9NXS2	P18859
												P51809	P11172	Q96PK6
												YDL072C	YDR002W	O43896
												YBR039W	YOR187W	P16066
												Q9GZS1	Q5T280	O43615
												Q15428	P48509	YDR487C
												P63151	YDR342C	Q9UHV7
												O14818	P56381	P62253
												Q96T23	O75153	YMR102C
												Q08257	Q99614	YMR091C
												P30419	O75489	P32128
												Q68CZ2	P0A7W1	YJL208C
												Q9BWD1	Q86WA6	YGR232W
												P23458	Q8WUY1	P0C8J8
												YCL040W	Q9Y316	O43598
												YHL034C	YBR126C	YKL010C
												YDR394W	Q96EY1	YML071C
												Q9NQX3	YPL271W	YHR053C
												Q27J81	YNL007C	YGR132C
												P06756	P08243	Q14444
												Q9NX63	Q9BQC6	Q06265
												Q9Y2Q3	O95218	P48507
												P0AGE9	Q9Y399	Q29980
												O94822	YDR174W	P0A7W1
												O14981	O95757	Q99496
												Q96EI5	YBR149W	Q6P4F2
												Q14978	O14561	Q9UIM3
												P0AEM9	Q99933	Q9H4I2
												P01112	Q96MW1	cont_P08727
												P02413	Q9H0A0	Q5TEC6
												P08651	Q15003	Q9ULJ6
												O96013	Q99627	Q8IWV8
												YML126C	P46459	Q5T200
												Q15437	Q9Y295	Q9HCN8
												Q9Y399	P17655	Q9Y6E2
												YJL123C	Q92572	O60610
												Q9C0B1	Q16762	Q9UKL0
												Q92804	A5A3E0	Q96NY9
												YHR104W	O75352	YDR091C
												P05387	O75506	YER073W
												Q99848	YBR085C-A	Q13576
[truncated: 7,245 more rows]

## Sheet: Figure 5c
	FIGURE 5C - Protein FDR entrapment experiment
	Target Protein FDR	Resulting Protein Entrapment FDR				FDR @ ideal FDR control
		CHIMERYS WWA	Amanda WWA	CHIMERYS DDA	Amanda DDA
	0.005	-	-	-	-	0.005
	0.01	-	-	-	-	0.01
	0.05	0.1	0.1	0.37	0.1	0.05
	0.1	0.09	0.1	0.36	0.1	0.1
	0.5	0.63	0.18	0.75	0.19	0.5
	1	0.7	0.43	1.06	0.46	1
	2	1.69	0.67	1.27	1.02	2
	5	3.34	2.38	2.55	2.71	5
	10	5.9	6.62	4.9	5.22	10
	100	-	-	-	-	100

## Sheet: Figure 5d-f
	FIGURE 5D - Evaluation of ideal isolation width - low input						FIGURE 5E - Evaluation of ideal isolation width - regular input						FIGURE 5F - Ideal isolation width depends on input amount
	iso width	Protein IDs					iso width	Protein IDs						Input of HeLa [ng]	Optimal isolation width [m/z]
		250 pg						200 ng						0.25	12
	1	705	711	727			1	4951	4915	4858				1	8
	2	922	907	861			2	5444	5496	5446				10	4
	4	967	958	973			3	5730	5655	5693				200	4
	8	1095	1030	1002			4	5801	5816	5828				400	4
	12	1047	1069	1099			5	5736	5729	5819
	18	1074	952	989			6	5695	5790	5763
	24	1040	1035	1033			7	5625	5631	5620
	28	922	910	844			8	5574	5589	5550
	56	688	768	727
							iso width	Protein IDs
	iso width	Protein IDs						400 ng
		1 ng					1	5373	5492	5460
	1	1360	1323	1343			2	5907	6012	5925
	2	1636	1541	1595			3	6083	6122	6013
	4	1791	1765	1818			4	6076	6150	6111
	8	2001	1894	1871			5	6023	6056	6142
	12	1926	1785	1923			6	6077	6112	6124
	18	1755	1715	1846			7	5999	6109	6139
	24	1674	1714	1726			8	5922	5959	5906
	28	1590	1667	1555
	56	1168	1579	1089
	iso width	Protein IDs
		10 ng
	1	3110	3169	3126
	2	3521	3640	3511
	4	3910	3848	3958
	8	3886	3886	3842
	12	3597	3674	3742
	18	3475	3399	3320
	24	3167	3082	3173
	28	2982	2922	2950
	56	2196	2244	2327

## Sheet: Figure 6a
	FIGURE 6A - Protein IDs per run (no MBR)
	single cell DDA	single cell WWA	250pg DDA	250pg WWA	40 cells DDA	40 cells WWA	10ng DDA	10ng WWA
	500	1211	1024	1699	1972	2689	2824	3349
	456	749	962	1714	1978	3059	2785	3401
	533	1002	937	1688	2162	2973	2821	3381
	470	864
	661	1031
	443	871
	643	975
	600	944
	516	949

## Sheet: Figure 6b
	FIGURE 6B - Proteins quantified per run (no MBR)
		Proteins quantified per run
	250pg DDA	946	897	870
	250pg WWA	1390	1384	1355
	single cell DDA	426	464	480	405	576	398	573	531	417
	single cell WWA	955	570	749	661	737	600	756	703	702
	10ng DDA	1972	1907	2013
	10ng WWA	2474	2518	2486
	40 cells DDA	1590	1587	1697
	40 cells WWA	2320	2374	2164
	FIGURE 6B - Proteins quantified per run (no M
		Proteins quantified with MBR
	250pg DDA	1601	1570	1551
	250pg WWA	1706	1619	1610
	single cell DDA	935	1063	934	757	946	942	1301	841	685
	single cell WWA	1326	887	1050	943	996	816	1022	948	975
	10ng DDA	2105	2111	2099
	10ng WWA	2456	2453	2440
	40 cells DDA	1960	1954	1972
	40 cells WWA	2483	2466	2396

## Sheet: Figure 7a-b
				FIGURE 7A - Quantified proteins for MaxQuant & CHIMERYS					FIGURE 7B - Peptides/protein for all identified proteins
						Protein quans					Protein quans
					SMC1A 4µg MaxQuant	219				SMC1A 4µg MaxQuant	6.8
					SMC1A 4µg CHIMERYS	554				SMC1A 4µg CHIMERYS	7.24
					SMC1A 12k MaxQuant	191				SMC1A 12k MaxQuant	4.63
					SMC1A 12k CHIMERYS	634				SMC1A 12k CHIMERYS	5.48
					CDK8 25k MaxQuant	516				CDK8 25k MaxQuant	5.9
					CDK8 25k CHIMERYS	907				CDK8 25k CHIMERYS	6.48
									FIGURE 7B - Peptides/protein for interactors only
											Protein quans
										SMC1A 4µg MaxQuant	40.67
										SMC1A 4µg CHIMERYS	45
										SMC1A 12k MaxQuant	25.57
										SMC1A 12k CHIMERYS	29.86
										CDK8 25k MaxQuant	9.76
										CDK8 25k CHIMERYS	13.42

## Sheet: Figure 7c
	FIGURE 7C - Venn diagrams of SMC1A and CDK8 interactors from MaxQuant & CHIMERYS
	Venn diagram SMC1A - 4µg - total interactors				Venn diagram SMC1A - 12,000 cells - total interactors				Venn diagram CDK8 - 25,000 cells - total interactors
	Shared by both	Unique to MaxQuant	Unique to CHIMERYS		Shared by both	Unique to MaxQuant	Unique to CHIMERYS		Shared by both	Unique to MaxQuant	Unique to CHIMERYS
	6	0	0		6	0	0		16	5	7
	Venn diagram SMC1A - 4µg - known interactors from literature				Venn diagram SMC1A - 12,000 cells - known interactors from literature				Venn diagram CDK8 - 25,000 cells - known interactors from literature
	Shared by both	Unique to MaxQuant	Unique to CHIMERYS		Shared by both	Unique to MaxQuant	Unique to CHIMERYS		Shared by both	Unique to MaxQuant	Unique to CHIMERYS
	5	0	0		5	0	0		16	5	6
	Venn diagram SMC1A - 4µg - known interactors from literature [%]				Venn diagram SMC1A - 12,000 cells - known interactors from literature [%]				Venn diagram CDK8 - 25,000 cells - known interactors from literature [%]
	Shared by both	Unique to MaxQuant	Unique to CHIMERYS		Shared by both	Unique to MaxQuant	Unique to CHIMERYS		Shared by both	Unique to MaxQuant	Unique to CHIMERYS
	0.833333	0	0		0.833333	0	0		1	1	0.857143

[truncated: 9 more sheets: Figure 7d, Figure 7e-f, Figure 7g, Fig S1 - MS2 InjTimes, Fig S2 - DynRange, Fig S3 - FDR, Fig S4 - IsoWidth, Fig S5 - PointsPPeak, FigS6 - QuanAcc]
